# Supplementary material for: Transcriptomic and proteomic analysis reveals mechanisms of low pollen-pistil compatibility during water lily cross breeding
Source: BMC Plant Biol. 2019 Dec 5;19:542. doi: 10.1186/s12870-019-2166-3 (PMC6896271; doi:10.1186/s12870-019-2166-3)
Supplement: Supplementary file 1 — Additional file 1. Differential expression genes in 0, 2 and 6 HAP. (XLS 3738 kb) [file 12870_2019_2166_MOESM1_ESM.xls]

## Sheet: 2 h vs 0 h .DEG
gene_id	2 HAP_readcount	0 HAP_readcount	log2FoldChange	pvalue	padj
TRINITY_DN38899_c3_g1	11412.9	97.22	6.87594	0	0
TRINITY_DN46690_c0_g2	138.31	10922.3	-6.29699	0	0
TRINITY_DN48752_c3_g1	65256.3	1318.54	5.62914	0	0
TRINITY_DN53782_c2_g1	18536.5	197.21	6.55255	0	0
TRINITY_DN35240_c0_g1	687.58	40701.4	-5.88882	6.68642e-296	1.75358e-291
TRINITY_DN51878_c1_g3	10590.1	17.26	9.25829	1.45253e-263	3.17451e-259
TRINITY_DN38462_c2_g1	5104.14	149.96	5.08948	4.74973e-216	8.89759e-212
TRINITY_DN48601_c0_g1	4239.2	51.66	6.36023	6.73837e-200	1.1045e-195
TRINITY_DN37660_c4_g2	4323.28	11.54	8.53738	4.46315e-187	6.50281e-183
TRINITY_DN53831_c0_g5	1717.86	29852.2	-4.11885	3.79154e-181	4.97185e-177
TRINITY_DN40768_c0_g1	2987.05	114.94	4.70051	2.13039e-177	2.53962e-173
TRINITY_DN54971_c2_g2	4690.06	119.07	5.30105	1.99616e-168	2.18131e-164
TRINITY_DN56539_c1_g1	6024.33	237.9	4.66238	1.38681e-164	1.39887e-160
TRINITY_DN47817_c0_g2	68.25	2168.25	-4.99567	8.8877e-159	8.3246e-155
TRINITY_DN37390_c0_g2	1880.72	19.91	6.54946	7.13057e-154	6.23355e-150
TRINITY_DN48548_c0_g3	1777.14	37538.8	-4.40041	8.2841e-153	6.78934e-149
TRINITY_DN43515_c0_g1	135.3	2925.21	-4.43429	3.66413e-148	2.82634e-144
TRINITY_DN56211_c0_g1	11681.4	436.49	4.74267	8.7958e-148	6.40774e-144
TRINITY_DN52092_c0_g1	393.94	4932.29	-3.64521	1.35567e-146	9.35629e-143
TRINITY_DN38565_c3_g3	7833.72	5.64	10.4371	4.12769e-145	2.70632e-141
TRINITY_DN47349_c0_g1	2817.79	49.97	5.81966	1.27994e-143	7.99233e-140
TRINITY_DN37579_c0_g1	15.49	2279.15	-7.16584	1.56265e-143	9.31409e-140
TRINITY_DN56566_c2_g1	2477	85.58	4.85578	2.26719e-142	1.29259e-138
TRINITY_DN55240_c1_g2	27364.6	2672.29	3.35626	2.95561e-139	1.61487e-135
TRINITY_DN48004_c0_g1	1542.17	44.32	5.12437	1.03764e-138	5.44261e-135
TRINITY_DN47196_c0_g2	93.04	1665	-4.16563	2.84471e-138	1.43472e-134
TRINITY_DN51768_c0_g1	3467.03	61.69	5.81795	3.11117e-138	1.51099e-134
TRINITY_DN48673_c2_g1	2258.22	163.27	3.79123	2.20946e-134	1.03474e-130
TRINITY_DN33414_c0_g1	1939.28	63.41	4.93667	8.17339e-133	3.69578e-129
TRINITY_DN50251_c0_g1	1955.73	113.46	4.10761	1.82012e-129	7.95573e-126
TRINITY_DN40161_c6_g1	668.24	7648.94	-3.51645	1.10389e-127	4.66947e-124
TRINITY_DN51558_c0_g1	2495.03	10.17	7.93011	1.40162e-126	5.74359e-123
TRINITY_DN53429_c0_g1	1320.01	24.03	5.77975	1.14613e-124	4.55431e-121
TRINITY_DN56906_c2_g1	331.46	5195.11	-3.96897	1.93083e-123	7.44675e-120
TRINITY_DN48339_c1_g1	5111.13	345.07	3.88809	9.56013e-123	3.58177e-119
TRINITY_DN48601_c0_g3	6740.81	594.89	3.50301	8.30907e-121	3.02658e-117
TRINITY_DN48990_c2_g5	38548.7	4.98	12.925	4.71395e-118	1.67065e-114
TRINITY_DN56566_c2_g3	1233.15	40.73	4.92242	5.21729e-117	1.80038e-113
TRINITY_DN42310_c2_g1	1739	9.82	7.45958	1.11904e-116	3.76257e-113
TRINITY_DN49297_c5_g2	1440.88	87.41	4.04202	4.77949e-116	1.56684e-112
TRINITY_DN49379_c0_g1	2894.7	172.73	4.06849	9.24656e-116	2.95732e-112
TRINITY_DN40427_c3_g1	177.78	2821.18	-3.98463	1.25665e-114	3.86111e-111
TRINITY_DN48814_c0_g1	1141.78	48.15	4.56351	1.26613e-114	3.86111e-111
TRINITY_DN42128_c1_g1	108.37	1444.54	-3.73019	1.36186e-113	4.05866e-110
TRINITY_DN57195_c2_g2	2089.55	72.33	4.85238	7.24526e-111	2.11127e-107
TRINITY_DN43643_c0_g1	2112.42	123.33	4.09884	8.39354e-111	2.39271e-107
TRINITY_DN58251_c1_g1	27.72	909.32	-5.0204	9.00233e-111	2.51165e-107
TRINITY_DN47719_c4_g3	1322.72	35.49	5.22334	9.62213e-111	2.62865e-107
TRINITY_DN38277_c2_g1	2189.92	156.62	3.80633	2.76443e-109	7.39796e-106
TRINITY_DN55864_c5_g1	1232.21	53.41	4.52937	3.88489e-109	1.01885e-105
TRINITY_DN51040_c1_g2	222.1	2680.74	-3.59119	4.49764e-109	1.15642e-105
TRINITY_DN51485_c1_g3	1984.95	6.41	8.28499	3.24123e-108	8.17352e-105
TRINITY_DN51473_c1_g1	680.07	11989	-4.13908	2.1295e-107	5.2687e-104
TRINITY_DN38450_c3_g1	1642.27	77.7	4.4045	1.33325e-106	3.23758e-103
TRINITY_DN54091_c0_g1	1624.7	129.16	3.6526	2.75553e-104	6.56968e-101
TRINITY_DN35934_c1_g1	1444.84	8.04	7.47643	3.31427e-103	7.76073e-100
TRINITY_DN53831_c0_g3	111.25	1887.24	-4.08098	1.77669e-102	4.08731e-99
TRINITY_DN43232_c1_g2	2319.09	180.42	3.68442	1.0419e-100	2.35559e-97
TRINITY_DN39407_c2_g4	183.45	2910.79	-3.98515	1.78005e-100	3.95624e-97
TRINITY_DN48548_c0_g2	1016.22	20294	-4.31898	1.45698e-99	3.18424e-96
TRINITY_DN32974_c0_g1	983.47	16.28	5.91793	4.92317e-99	1.05832e-95
TRINITY_DN56804_c1_g1	2607.26	197.05	3.72573	2.03611e-98	4.30638e-95
TRINITY_DN50935_c3_g1	231.41	3042.08	-3.71273	5.23552e-98	1.08974e-94
TRINITY_DN55453_c3_g2	1307.8	14.76	6.46499	1.31369e-96	2.69162e-93
TRINITY_DN46121_c2_g1	15884.5	1524.44	3.38148	2.70564e-96	5.45833e-93
TRINITY_DN39462_c1_g3	1166.4	7908.35	-2.76146	3.3878e-96	6.73094e-93
TRINITY_DN50327_c0_g1	653.43	4952.28	-2.9209	1.65627e-94	3.24159e-91
TRINITY_DN37334_c0_g1	4276.51	3.23	10.3925	1.94106e-94	3.7431e-91
TRINITY_DN33259_c0_g1	1253.95	80.68	3.95911	3.89285e-94	7.39811e-91
TRINITY_DN46403_c0_g1	902.11	11.12	6.36037	1.02934e-93	1.92825e-90
TRINITY_DN49192_c2_g1	4618.52	639.59	2.8519	3.51295e-93	6.48806e-90
TRINITY_DN39532_c0_g1	1150.04	7.43	7.27613	3.0217e-92	5.50328e-89
TRINITY_DN55896_c0_g1	1202.79	7701.05	-2.67819	1.06341e-91	1.9102e-88
TRINITY_DN40899_c1_g1	48.2	847.6	-4.14563	4.29859e-91	7.61721e-88
TRINITY_DN42689_c0_g1	878.56	16.3	5.7566	3.29959e-90	5.76901e-87
TRINITY_DN55630_c1_g1	5961.25	390.98	3.92955	1.27581e-89	2.20128e-86
TRINITY_DN45175_c2_g1	1350.36	11732.4	-3.11961	1.71179e-89	2.91515e-86
TRINITY_DN51914_c0_g4	200.17	4009.17	-4.31748	1.986e-88	3.33877e-85
TRINITY_DN55240_c1_g1	8837.89	1134.46	2.96208	1.13561e-87	1.88497e-84
TRINITY_DN41332_c3_g2	16.99	911.61	-5.7459	7.00051e-86	1.14747e-82
TRINITY_DN43127_c1_g3	834.67	15.06	5.80787	1.3107e-85	2.12188e-82
TRINITY_DN35352_c1_g1	1120	53.83	4.37576	7.7561e-85	1.24031e-81
TRINITY_DN41463_c4_g1	1706.97	242.27	2.81654	1.53249e-84	2.42115e-81
TRINITY_DN48627_c0_g1	600.7	11002.8	-4.19552	1.77031e-84	2.76358e-81
TRINITY_DN54091_c0_g2	1285.19	22062	-4.10154	2.10194e-84	3.24268e-81
TRINITY_DN43844_c3_g1	102.6	1543.58	-3.906	5.00548e-84	7.63219e-81
TRINITY_DN50219_c2_g1	13704.9	1861.21	2.88062	8.66087e-83	1.3054e-79
TRINITY_DN48472_c1_g1	1246.83	85.92	3.86373	2.40484e-82	3.58349e-79
TRINITY_DN47006_c0_g1	1745.47	3.87	8.81178	4.76907e-82	7.0266e-79
TRINITY_DN35088_c0_g1	143.28	1457.06	-3.3453	8.81557e-81	1.28443e-77
TRINITY_DN43452_c3_g1	117.91	1135.2	-3.26892	1.03942e-80	1.49779e-77
TRINITY_DN53690_c1_g7	403.14	2306.35	-2.51651	1.35624e-80	1.93308e-77
TRINITY_DN53515_c0_g1	99.29	919.64	-3.21229	3.85341e-80	5.43331e-77
TRINITY_DN46972_c0_g2	56.96	748.04	-3.70445	1.68199e-79	2.34637e-76
TRINITY_DN54112_c1_g1	4353.6	374.46	3.53984	2.84097e-79	3.92144e-76
TRINITY_DN38513_c0_g1	40.07	978.56	-4.62094	3.53163e-79	4.82398e-76
TRINITY_DN46327_c8_g2	683.05	9.57	6.16148	5.49527e-79	7.42881e-76
TRINITY_DN36107_c2_g1	1375.94	178.46	2.94579	1.16572e-78	1.5598e-75
TRINITY_DN57645_c1_g2	2246.15	3.16	9.46531	2.21115e-78	2.92877e-75
TRINITY_DN37130_c0_g1	1063.87	65.26	4.03298	2.53717e-78	3.32699e-75
TRINITY_DN52784_c0_g1	1157.31	112.26	3.36558	5.33328e-78	6.92429e-75
TRINITY_DN48314_c5_g2	267.16	1948.22	-2.86332	6.70161e-78	8.61552e-75
TRINITY_DN52469_c1_g1	1336.88	62.38	4.41732	1.56063e-77	1.98684e-74
TRINITY_DN55675_c0_g3	300.89	2481.12	-3.04233	7.27793e-77	9.17649e-74
TRINITY_DN41270_c0_g1	597.86	12.02	5.63715	1.02899e-76	1.28507e-73
TRINITY_DN42423_c3_g2	127.29	1347.68	-3.40603	2.07019e-76	2.56099e-73
TRINITY_DN55932_c1_g1	423.04	2934.92	-2.79475	2.68088e-75	3.28545e-72
TRINITY_DN41412_c0_g1	16926.7	3442.01	2.29803	1.37265e-74	1.66662e-71
TRINITY_DN38096_c0_g3	3871.77	20532.8	-2.40666	1.8973e-74	2.28251e-71
TRINITY_DN58198_c0_g1	1795.62	222.26	3.01478	5.66014e-74	6.74741e-71
TRINITY_DN32758_c0_g2	14846.6	1.38	13.36	1.53337e-73	1.81145e-70
TRINITY_DN41875_c3_g1	591.54	23.96	4.62241	2.90231e-73	3.39803e-70
TRINITY_DN51072_c1_g3	7112	1.72	11.9766	4.1504e-73	4.81631e-70
TRINITY_DN46793_c1_g1	725.59	5474.5	-2.91563	4.85408e-73	5.58347e-70
TRINITY_DN33124_c0_g1	909.71	77.96	3.54327	7.52012e-73	8.5749e-70
TRINITY_DN55712_c1_g2	3872.87	385.78	3.32729	1.71981e-72	1.94413e-69
TRINITY_DN48192_c0_g1	85.86	803.7	-3.22931	1.99285e-72	2.23353e-69
TRINITY_DN50646_c2_g3	2485.72	218.24	3.50883	2.0883e-72	2.32067e-69
TRINITY_DN43800_c2_g3	5777.7	438.41	3.72027	2.74025e-72	3.01957e-69
TRINITY_DN56633_c1_g1	3616.85	558.8	2.69489	3.44468e-72	3.76417e-69
TRINITY_DN36904_c2_g2	891.01	4945.96	-2.47289	5.88926e-72	6.3823e-69
TRINITY_DN57767_c2_g5	12.33	537.42	-5.43664	1.6966e-71	1.82357e-68
TRINITY_DN35176_c0_g1	593.22	15.82	5.22385	2.5664e-71	2.73604e-68
TRINITY_DN56903_c1_g3	1122.33	112.53	3.31987	1.3008e-70	1.3756e-67
TRINITY_DN44677_c0_g1	800.5	4740.58	-2.56585	2.17476e-70	2.28141e-67
TRINITY_DN43900_c0_g1	2365.87	130.68	4.17803	8.72169e-70	9.07679e-67
TRINITY_DN47551_c0_g1	304.05	2473.73	-3.02075	1.16704e-69	1.20499e-66
TRINITY_DN50392_c0_g2	557.35	23.8	4.55461	2.51957e-69	2.58118e-66
TRINITY_DN46874_c1_g1	97.73	1274.31	-3.71067	8.39271e-69	8.53129e-66
TRINITY_DN43862_c0_g3	10128.1	1977.05	2.35688	1.23684e-68	1.24759e-65
TRINITY_DN43524_c0_g1	4475.83	589.14	2.92609	1.70583e-68	1.70752e-65
TRINITY_DN43206_c1_g2	1197.67	3.87	8.2681	4.07846e-68	4.05158e-65
TRINITY_DN52177_c0_g1	1202.92	3.55	8.41124	5.00034e-68	4.93004e-65
TRINITY_DN46421_c1_g2	768.22	48.98	3.96897	6.1679e-68	6.0358e-65
TRINITY_DN54069_c1_g1	596.42	3446.23	-2.53151	3.6573e-67	3.55246e-64
TRINITY_DN57076_c1_g1	978.47	102.23	3.25794	8.06227e-67	7.77357e-64
TRINITY_DN38816_c2_g1	4690.21	554.84	3.0794	1.16569e-66	1.11575e-63
TRINITY_DN49815_c0_g3	479.21	18.8	4.67598	1.18312e-66	1.12422e-63
TRINITY_DN51681_c5_g1	1050.19	3.9	8.07816	1.22601e-66	1.15659e-63
TRINITY_DN39392_c0_g1	700.23	57.27	3.61621	3.64199e-66	3.41125e-63
TRINITY_DN49913_c1_g1	549.94	10.64	5.69508	4.33449e-66	4.03108e-63
TRINITY_DN45286_c2_g2	576.8	21.32	4.76314	4.46075e-66	4.11928e-63
TRINITY_DN44215_c1_g2	1473.51	3.26	8.85481	5.34563e-66	4.9019e-63
TRINITY_DN47741_c1_g1	1490.91	109.45	3.76499	5.74133e-66	5.22819e-63
TRINITY_DN53831_c0_g1	341.73	2929.11	-3.09646	7.23975e-66	6.54723e-63
TRINITY_DN44503_c1_g2	44429.6	4548.85	3.28794	1.07132e-65	9.62211e-63
TRINITY_DN53321_c0_g1	2069.78	2.49	9.70867	1.08735e-65	9.69961e-63
TRINITY_DN58204_c0_g1	1082.68	152.59	2.82814	1.84393e-65	1.63374e-62
TRINITY_DN35944_c3_g2	1292.61	3.26	8.66618	3.66234e-65	3.2231e-62
TRINITY_DN53984_c1_g1	577.45	10.62	5.76632	6.97923e-65	6.10125e-62
TRINITY_DN48192_c0_g2	219.17	1282.62	-2.54825	8.32929e-65	7.23324e-62
TRINITY_DN57497_c2_g1	506.83	19.47	4.70367	9.03368e-65	7.79333e-62
TRINITY_DN40424_c0_g1	113.27	1075.14	-3.24514	1.81076e-64	1.55193e-61
TRINITY_DN50186_c0_g1	935.87	89.09	3.3957	2.60932e-64	2.22182e-61
TRINITY_DN39789_c0_g3	44.24	583.47	-3.72614	2.82526e-64	2.39017e-61
TRINITY_DN44884_c0_g2	901.04	91.57	3.29475	4.47311e-64	3.75999e-61
TRINITY_DN37720_c0_g2	373.48	2338.27	-2.64374	5.73918e-64	4.79349e-61
TRINITY_DN41823_c0_g1	202.97	1482.2	-2.86574	6.1138e-64	5.07407e-61
TRINITY_DN45528_c0_g2	188.16	1826.77	-3.28289	1.25233e-63	1.03282e-60
TRINITY_DN47638_c1_g1	14.65	431.75	-4.88749	1.83931e-63	1.50743e-60
TRINITY_DN42626_c0_g3	1210.33	68.93	4.13768	3.52808e-63	2.87352e-60
TRINITY_DN55522_c0_g1	1667.13	127.75	3.70942	5.56253e-62	4.50256e-59
TRINITY_DN50606_c0_g1	478.8	17.91	4.75465	7.4882e-62	6.02409e-59
TRINITY_DN52731_c2_g1	3562.82	450.1	2.98573	1.39102e-61	1.11223e-58
TRINITY_DN37287_c0_g1	540.06	16.31	5.05159	1.44701e-61	1.14998e-58
TRINITY_DN52233_c2_g2	435.56	2898.5	-2.73381	8.13473e-61	6.42595e-58
TRINITY_DN52538_c1_g1	645.9	2938.39	-2.1858	8.21787e-61	6.45275e-58
TRINITY_DN54906_c3_g3	518.12	39.84	3.69927	1.5136e-60	1.18142e-57
TRINITY_DN41656_c0_g2	1532.11	13785.8	-3.16886	1.70359e-60	1.32184e-57
TRINITY_DN53659_c0_g2	68.35	865.12	-3.66442	4.26371e-60	3.28882e-57
TRINITY_DN57652_c1_g1	84.83	873.22	-3.36611	4.29049e-60	3.29013e-57
TRINITY_DN49112_c3_g1	230.86	2958.46	-3.67592	5.76387e-60	4.39428e-57
TRINITY_DN55840_c1_g1	478.35	2599.03	-2.44099	6.1386e-60	4.65292e-57
TRINITY_DN43052_c0_g5	114.72	1162.57	-3.33744	5.87093e-59	4.42445e-56
TRINITY_DN57534_c2_g2	1913.17	253.53	2.91553	1.11862e-58	8.38201e-56
TRINITY_DN43274_c0_g1	80.7	665.16	-3.04154	3.71291e-58	2.76633e-55
TRINITY_DN41320_c0_g1	252.9	2462.25	-3.27862	7.04038e-58	5.21585e-55
TRINITY_DN51946_c4_g1	1721.23	198.24	3.11942	7.75232e-58	5.71102e-55
TRINITY_DN42259_c0_g2	1196.05	120.29	3.31172	1.14971e-57	8.42243e-55
TRINITY_DN46152_c0_g1	525.47	9.84	5.73218	1.32273e-57	9.63607e-55
TRINITY_DN51385_c1_g1	5057.27	22418.6	-2.14824	1.7988e-57	1.30318e-54
TRINITY_DN56144_c0_g1	142.76	886.79	-2.63426	2.30897e-57	1.6636e-54
TRINITY_DN55456_c0_g1	1288.4	82.73	3.96375	2.61156e-57	1.87133e-54
TRINITY_DN55860_c3_g2	1114.47	144.74	2.94717	2.83751e-57	2.02219e-54
TRINITY_DN39791_c0_g2	43.84	488.97	-3.47816	3.46696e-57	2.45742e-54
TRINITY_DN46538_c1_g1	3455.5	472.33	2.87179	4.82935e-57	3.40469e-54
TRINITY_DN43775_c0_g2	1277.86	70.24	4.18859	7.03207e-57	4.9311e-54
TRINITY_DN39727_c0_g3	23.16	380.78	-4.03278	7.31412e-57	5.1016e-54
TRINITY_DN46955_c0_g1	806.67	88.52	3.18759	7.66482e-57	5.31792e-54
TRINITY_DN51558_c1_g1	679.4	57.35	3.56678	9.08337e-57	6.26896e-54
TRINITY_DN48795_c1_g3	597.84	59.76	3.31888	9.40336e-57	6.45583e-54
TRINITY_DN45527_c0_g1	387.12	1977.74	-2.35391	1.1788e-56	8.0508e-54
TRINITY_DN54814_c0_g3	411.36	7.74	5.72738	2.23716e-56	1.52e-53
TRINITY_DN54938_c1_g2	752.22	4.98	7.24848	3.29874e-56	2.22971e-53
TRINITY_DN51034_c0_g1	521.61	5.17	6.62507	3.44928e-56	2.31951e-53
TRINITY_DN47970_c0_g1	13.36	552.83	-5.39201	5.98606e-56	4.00486e-53
TRINITY_DN48851_c2_g1	121.34	807.15	-2.73092	1.05302e-55	7.00927e-53
TRINITY_DN44083_c0_g1	1804.91	7409.18	-2.03697	1.33584e-55	8.84693e-53
TRINITY_DN47657_c0_g1	660.53	49.89	3.72736	2.95973e-55	1.9503e-52
TRINITY_DN49482_c0_g6	171.31	1384.58	-3.00916	2.99834e-55	1.96586e-52
TRINITY_DN57592_c2_g1	57.95	875.73	-3.91085	4.35267e-55	2.83963e-52
TRINITY_DN35987_c1_g1	593.21	3280.05	-2.46699	8.33086e-55	5.40805e-52
TRINITY_DN47247_c0_g2	562.13	4.54	6.93749	9.41898e-55	6.08429e-52
TRINITY_DN54921_c1_g1	541.16	34.87	3.95457	3.33208e-54	2.14184e-51
TRINITY_DN36894_c0_g1	69.41	794.55	-3.50315	3.53681e-54	2.26235e-51
TRINITY_DN53661_c0_g1	2124.43	355.55	2.57875	3.66881e-54	2.33539e-51
TRINITY_DN43403_c0_g2	5125.12	780.41	2.71494	5.29307e-54	3.35305e-51
TRINITY_DN41173_c0_g1	582.86	3556.16	-2.60702	6.15564e-54	3.88072e-51
TRINITY_DN48126_c0_g3	271.89	1637.74	-2.58715	6.29339e-54	3.94857e-51
TRINITY_DN46183_c1_g2	1260.44	143.23	3.13549	8.51037e-54	5.31412e-51
TRINITY_DN57019_c2_g1	562.36	54.95	3.35883	1.27539e-53	7.92614e-51
TRINITY_DN47656_c1_g1	768.85	85.52	3.17305	1.7243e-53	1.06654e-50
TRINITY_DN35933_c0_g2	482.69	29.46	4.02876	2.55933e-53	1.57561e-50
TRINITY_DN57355_c2_g1	1745.57	394.43	2.14536	3.77123e-53	2.31085e-50
TRINITY_DN52240_c3_g1	402.44	7.42	5.76221	5.41361e-53	3.3018e-50
TRINITY_DN42701_c0_g1	7.94	337.48	-5.41897	1.09293e-52	6.63497e-50
TRINITY_DN32029_c0_g1	132.43	919.24	-2.79181	1.16518e-52	7.04101e-50
TRINITY_DN42909_c1_g2	463.46	19.26	4.58125	1.75226e-52	1.05401e-49
TRINITY_DN37334_c0_g5	3455.84	1.49	11.2544	1.80482e-52	1.08066e-49
TRINITY_DN37334_c0_g2	1392.59	2.1	9.36007	2.04068e-52	1.21634e-49
TRINITY_DN53654_c3_g1	23533.5	4205.26	2.48456	2.4741e-52	1.468e-49
TRINITY_DN49394_c0_g1	1191.65	13125.1	-3.46199	2.80305e-52	1.65569e-49
TRINITY_DN47037_c0_g2	21.93	431.21	-4.32351	4.7261e-52	2.77907e-49
TRINITY_DN54526_c1_g5	857.09	6031.34	-2.81467	5.03184e-52	2.94565e-49
TRINITY_DN40257_c2_g1	630.72	36.52	4.10585	5.12897e-52	2.98916e-49
TRINITY_DN53853_c0_g2	391.78	9.16	5.41523	6.13674e-52	3.56067e-49
TRINITY_DN44636_c2_g1	9218.61	2193.02	2.07175	6.60746e-52	3.8169e-49
TRINITY_DN45084_c2_g1	387.7	2220.82	-2.51848	7.18506e-52	4.13235e-49
TRINITY_DN52744_c1_g1	756.88	106.53	2.82755	7.50653e-52	4.29839e-49
TRINITY_DN47449_c0_g1	269.22	1677.38	-2.63666	9.92545e-52	5.6588e-49
TRINITY_DN35529_c1_g1	13.69	378.39	-4.75107	1.10436e-51	6.26906e-49
TRINITY_DN58201_c1_g1	6417.19	1650.52	1.95889	1.25295e-51	7.08189e-49
TRINITY_DN56016_c1_g1	1278.89	236.57	2.43574	2.06164e-51	1.16027e-48
TRINITY_DN39607_c2_g2	3076.95	1.38	11.0892	2.27185e-51	1.27311e-48
TRINITY_DN36904_c2_g3	1204.03	5152.33	-2.09781	2.70821e-51	1.51118e-48
TRINITY_DN42435_c1_g4	126.5	868.22	-2.78278	2.77067e-51	1.53948e-48
TRINITY_DN58290_c6_g1	6919.03	1446.91	2.25734	2.86464e-51	1.58498e-48
TRINITY_DN47936_c0_g1	1553.02	291.45	2.41372	4.48075e-51	2.46874e-48
TRINITY_DN46429_c0_g1	482.46	27.47	4.14275	4.54909e-51	2.49591e-48
TRINITY_DN45838_c0_g1	365.01	11.53	4.97291	4.72101e-51	2.57944e-48
TRINITY_DN47662_c0_g1	3145.82	584.79	2.42785	1.23474e-50	6.71831e-48
TRINITY_DN42497_c0_g1	653.93	3.24	7.68212	1.33818e-50	7.25104e-48
TRINITY_DN38040_c1_g5	71.98	562.12	-2.96165	1.52681e-50	8.23913e-48
TRINITY_DN35833_c3_g1	1338.92	163.69	3.03225	1.62027e-50	8.70763e-48
TRINITY_DN38000_c1_g1	3009.91	1.41	11.057	1.62743e-50	8.71038e-48
TRINITY_DN44892_c0_g1	522.14	55.72	3.22649	1.73208e-50	9.23283e-48
TRINITY_DN53448_c0_g1	862.59	62.04	3.80108	1.86378e-50	9.89463e-48
TRINITY_DN38255_c0_g1	1822.75	1.72	10.0125	2.22289e-50	1.17535e-47
TRINITY_DN54562_c1_g1	738.66	55.05	3.75195	2.25364e-50	1.18683e-47
TRINITY_DN41526_c0_g1	157.98	943.93	-2.57978	5.65032e-50	2.96371e-47
TRINITY_DN48487_c5_g1	331.07	9.18	5.17204	8.04333e-50	4.20208e-47
TRINITY_DN49482_c0_g4	344.81	3024.31	-3.12909	1.11661e-49	5.81036e-47
TRINITY_DN53103_c0_g3	905.26	5341.28	-2.56124	1.78684e-49	9.26122e-47
TRINITY_DN55901_c0_g2	1388.21	126.05	3.46017	2.17523e-49	1.12298e-46
TRINITY_DN55370_c1_g1	213.99	1244.93	-2.53615	3.66695e-49	1.88567e-46
TRINITY_DN43598_c0_g1	422.45	22.62	4.22275	4.16795e-49	2.13493e-46
TRINITY_DN44163_c2_g1	1078.86	135.18	2.99896	4.47309e-49	2.28232e-46
TRINITY_DN39071_c0_g1	418.6	6.36	6.04261	5.12702e-49	2.60584e-46
TRINITY_DN55393_c1_g3	439.12	20.68	4.40383	5.32458e-49	2.6958e-46
TRINITY_DN40288_c1_g2	3579.31	56.5	5.98247	8.64331e-49	4.35922e-46
TRINITY_DN51359_c2_g1	665.64	2721.95	-2.03212	1.16755e-48	5.86594e-46
TRINITY_DN43255_c2_g1	547.04	3798.34	-2.79659	1.37188e-48	6.86623e-46
TRINITY_DN40941_c3_g2	461.25	44.22	3.38332	1.86997e-48	9.32355e-46
TRINITY_DN55124_c0_g1	1742.12	267.48	2.70202	2.52752e-48	1.25543e-45
TRINITY_DN38258_c3_g3	192.01	1027.55	-2.41844	2.91228e-48	1.44108e-45
TRINITY_DN36995_c1_g1	5639.37	1608.77	1.80947	4.15228e-48	2.04695e-45
TRINITY_DN38238_c0_g1	117.75	781.23	-2.73256	5.9972e-48	2.94537e-45
TRINITY_DN42332_c1_g1	32.16	580.57	-4.17558	1.03326e-47	5.05567e-45
TRINITY_DN42097_c0_g2	263.37	1512.73	-2.52055	1.95932e-47	9.54815e-45
TRINITY_DN42766_c6_g3	815.75	103.9	2.97606	1.96599e-47	9.54815e-45
TRINITY_DN48558_c2_g3	1189.74	9718.14	-3.02905	3.61851e-47	1.75091e-44
TRINITY_DN54112_c1_g2	628.24	70.51	3.15569	4.21083e-47	2.03002e-44
TRINITY_DN42939_c0_g1	933.57	4795.79	-2.36007	4.49448e-47	2.15883e-44
TRINITY_DN48793_c2_g1	92	689.31	-2.90999	5.74685e-47	2.74031e-44
TRINITY_DN58079_c0_g1	14329.9	1.43	13.3041	5.73878e-47	2.74031e-44
TRINITY_DN40390_c1_g3	1150.65	178.55	2.68933	6.15642e-47	2.92497e-44
TRINITY_DN47140_c0_g1	343.5	20.55	4.06602	7.13529e-47	3.3778e-44
TRINITY_DN57583_c3_g2	7067.51	31069.7	-2.13616	9.6836e-47	4.56766e-44
TRINITY_DN54069_c1_g2	6070.32	20478.7	-1.75436	1.28566e-46	6.0426e-44
TRINITY_DN40776_c1_g2	1163.68	253.55	2.19844	1.72887e-46	8.09665e-44
TRINITY_DN40074_c0_g1	486.65	27.65	4.12985	1.92604e-46	8.98797e-44
TRINITY_DN47219_c0_g1	376.72	33.62	3.48731	2.10932e-46	9.80834e-44
TRINITY_DN50876_c0_g1	248.36	1489.09	-2.5845	2.68299e-46	1.24318e-43
TRINITY_DN53005_c0_g3	93.56	934.64	-3.31351	3.03495e-46	1.40131e-43
TRINITY_DN50894_c0_g2	444.77	4.99	6.49109	3.08087e-46	1.41753e-43
TRINITY_DN56454_c1_g1	240.57	1443.36	-2.58446	3.44333e-46	1.57876e-43
TRINITY_DN34375_c0_g1	363.9	8.25	5.48191	3.84984e-46	1.75899e-43
TRINITY_DN45881_c0_g1	610.3	65.93	3.21357	5.47421e-46	2.49248e-43
TRINITY_DN33896_c0_g1	415.19	11.3	5.20109	7.4686e-46	3.38878e-43
TRINITY_DN50275_c0_g1	4079.46	1073.65	1.92615	8.84365e-46	3.99886e-43
TRINITY_DN44520_c0_g1	324.8	2029.85	-2.64568	9.98465e-46	4.49927e-43
TRINITY_DN53198_c0_g1	1055.88	198.06	2.41408	1.26959e-45	5.70141e-43
TRINITY_DN50723_c1_g1	1041.29	180.53	2.52812	1.35999e-45	6.08652e-43
TRINITY_DN40517_c0_g4	55.77	486.83	-3.12293	2.83487e-45	1.26441e-42
TRINITY_DN40751_c0_g1	814.54	66.59	3.61321	2.86211e-45	1.27223e-42
TRINITY_DN49548_c1_g1	1042.09	176.81	2.55959	3.0158e-45	1.33602e-42
TRINITY_DN50666_c0_g1	31730.2	6649.75	2.25445	3.19504e-45	1.41066e-42
TRINITY_DN45093_c0_g1	261.14	1288.1	-2.29874	3.33172e-45	1.46607e-42
TRINITY_DN48259_c2_g1	6.23	277.85	-5.45441	3.66203e-45	1.60603e-42
TRINITY_DN49315_c0_g1	4264.16	1.06	11.9748	4.30352e-45	1.88107e-42
TRINITY_DN39965_c0_g1	21.63	326.21	-3.90744	5.78657e-45	2.52091e-42
TRINITY_DN41634_c0_g1	1267.92	196.96	2.68519	1.11371e-44	4.8358e-42
TRINITY_DN53314_c2_g1	288.57	1201.31	-2.05819	1.13619e-44	4.9171e-42
TRINITY_DN54525_c0_g1	765.6	90.34	3.08596	1.19386e-44	5.14968e-42
TRINITY_DN45139_c0_g1	924.97	176.57	2.39024	1.22463e-44	5.26511e-42
TRINITY_DN58211_c1_g1	910.51	132.94	2.77544	1.26468e-44	5.41952e-42
TRINITY_DN57150_c3_g2	56.26	551.05	-3.27722	1.77714e-44	7.59077e-42
TRINITY_DN52139_c2_g1	1977.06	449.85	2.13599	2.53886e-44	1.08091e-41
TRINITY_DN56219_c0_g1	852.06	138.45	2.62092	3.46107e-44	1.46877e-41
TRINITY_DN42272_c1_g2	431.63	15.13	4.83088	3.80188e-44	1.6082e-41
TRINITY_DN51449_c0_g1	2371.8	409.9	2.53353	1.7556e-43	7.40232e-41
TRINITY_DN39480_c0_g1	441.04	2101.01	-2.25301	2.08098e-43	8.74612e-41
TRINITY_DN42084_c1_g1	345.52	1825.8	-2.40031	2.31134e-43	9.68325e-41
TRINITY_DN47615_c1_g1	348.1	16.55	4.39409	2.36458e-43	9.87475e-41
TRINITY_DN43727_c0_g3	292.58	6.33	5.52487	2.57738e-43	1.07293e-40
TRINITY_DN40751_c0_g2	463.7	34.69	3.74195	2.82518e-43	1.17236e-40
TRINITY_DN45757_c1_g1	301.89	2076.38	-2.78433	3.94835e-43	1.63327e-40
TRINITY_DN52809_c1_g2	155.94	1170.86	-2.90891	7.25217e-43	2.99049e-40
TRINITY_DN44793_c2_g1	77.42	504.22	-2.70483	8.02231e-43	3.2977e-40
TRINITY_DN32798_c0_g1	743.05	2.1	8.45421	1.02818e-42	4.21329e-40
TRINITY_DN45848_c0_g2	183.43	1707.64	-3.21947	1.05405e-42	4.30583e-40
TRINITY_DN53120_c1_g1	509.81	1855.77	-1.86288	1.98938e-42	8.10148e-40
TRINITY_DN36569_c5_g1	929.97	175.92	2.40187	2.21438e-42	8.98983e-40
TRINITY_DN51118_c3_g4	218.06	1390.24	-2.67591	2.29926e-42	9.30563e-40
TRINITY_DN49969_c0_g3	393.19	15.6	4.65835	2.32203e-42	9.36884e-40
TRINITY_DN43120_c2_g1	1229.98	4163.92	-1.75978	4.21303e-42	1.69465e-39
TRINITY_DN52117_c3_g1	457.02	42.89	3.41616	5.10359e-42	2.04658e-39
TRINITY_DN55149_c5_g1	378.88	1916.7	-2.33825	8.66301e-42	3.46336e-39
TRINITY_DN52586_c1_g1	118.82	702.23	-2.55985	9.14028e-42	3.64306e-39
TRINITY_DN46143_c1_g3	162.75	993.04	-2.60879	9.2109e-42	3.66008e-39
TRINITY_DN48080_c3_g2	1580.46	248.78	2.6692	1.00482e-41	3.98073e-39
TRINITY_DN58032_c1_g1	837.54	3165.15	-1.91783	1.20836e-41	4.77265e-39
TRINITY_DN57508_c0_g1	485.6	3.15	7.25598	1.9146e-41	7.5394e-39
TRINITY_DN40957_c2_g1	651.79	97.91	2.73847	2.36422e-41	9.28204e-39
TRINITY_DN39554_c0_g1	1128.59	162.17	2.80125	2.45362e-41	9.60429e-39
TRINITY_DN57792_c1_g2	632.31	125.47	2.33401	2.47049e-41	9.64154e-39
TRINITY_DN49157_c0_g1	408.01	30.29	3.74964	2.62209e-41	1.02028e-38
TRINITY_DN53350_c0_g2	1569.87	5720.06	-1.86497	2.70894e-41	1.05096e-38
TRINITY_DN46124_c0_g1	428.32	1994.49	-2.21817	2.98208e-41	1.15351e-38
TRINITY_DN36800_c0_g1	2587.73	622.26	2.05584	3.40244e-41	1.31224e-38
TRINITY_DN56054_c1_g1	5912.29	95.76	5.9479	4.34662e-41	1.67147e-38
TRINITY_DN33824_c0_g1	3244.91	27.23	6.89727	5.78209e-41	2.21697e-38
TRINITY_DN40185_c0_g1	468.93	51.35	3.19272	5.94804e-41	2.27395e-38
TRINITY_DN46604_c2_g1	528.43	2652.42	-2.32941	6.86132e-41	2.61548e-38
TRINITY_DN57089_c1_g1	15.09	305.24	-4.30116	7.35057e-41	2.79386e-38
TRINITY_DN57722_c3_g2	1134.87	221.41	2.35871	7.77316e-41	2.94594e-38
TRINITY_DN35566_c3_g1	1620.44	408	1.98936	9.27479e-41	3.50491e-38
TRINITY_DN49226_c2_g3	850.81	1.75	8.91227	1.08722e-40	4.08503e-38
TRINITY_DN56022_c1_g1	1457.2	5951.04	-2.0299	1.08607e-40	4.08503e-38
TRINITY_DN47601_c1_g1	129.41	724.3	-2.48397	1.13606e-40	4.25635e-38
TRINITY_DN43428_c2_g1	7368.68	163.95	5.49014	1.16258e-40	4.34329e-38
TRINITY_DN45775_c1_g3	5232.53	7.4	9.4643	1.24156e-40	4.62518e-38
TRINITY_DN55860_c3_g1	610.52	93.26	2.71263	1.47153e-40	5.46635e-38
TRINITY_DN53198_c1_g1	604.74	105.75	2.51623	1.53502e-40	5.68609e-38
TRINITY_DN43750_c2_g1	168.06	860.51	-2.35946	1.62913e-40	6.01768e-38
TRINITY_DN53312_c1_g1	1709.29	6225.13	-1.86439	1.69689e-40	6.25038e-38
TRINITY_DN35722_c0_g1	264.35	1159.72	-2.13354	2.19811e-40	8.07388e-38
TRINITY_DN57659_c3_g2	120.73	682.08	-2.50041	2.29214e-40	8.39575e-38
TRINITY_DN44120_c0_g3	254.52	1883.33	-2.88428	2.37516e-40	8.67561e-38
TRINITY_DN42724_c0_g5	273.43	19.44	3.81409	2.85484e-40	1.03699e-37
TRINITY_DN44798_c0_g1	417.61	37.78	3.46792	2.84756e-40	1.03699e-37
TRINITY_DN46166_c0_g2	349.69	23.62	3.89759	3.02298e-40	1.09504e-37
TRINITY_DN38067_c0_g1	178.57	959.16	-2.41962	3.96523e-40	1.4324e-37
TRINITY_DN40430_c1_g1	978.22	180.28	2.44226	4.01978e-40	1.44811e-37
TRINITY_DN51835_c0_g1	1795.77	5467.71	-1.60647	5.80086e-40	2.08402e-37
TRINITY_DN53688_c2_g4	417.72	40.96	3.35432	6.2995e-40	2.25697e-37
TRINITY_DN46178_c2_g1	1334.78	4529.83	-1.76273	6.39425e-40	2.28468e-37
TRINITY_DN42167_c0_g3	297.69	10.94	4.76586	7.14171e-40	2.54482e-37
TRINITY_DN53768_c0_g1	2333.97	366	2.67176	7.40447e-40	2.6313e-37
TRINITY_DN36549_c0_g1	184.5	812.06	-2.14017	9.03357e-40	3.20155e-37
TRINITY_DN37345_c0_g1	779.39	95.84	3.02513	1.35139e-39	4.7765e-37
TRINITY_DN55411_c4_g1	146.7	831.11	-2.50056	1.6978e-39	5.98473e-37
TRINITY_DN44394_c2_g1	351.36	31.38	3.49338	1.73852e-39	6.11185e-37
TRINITY_DN47706_c1_g1	34.39	388.57	-3.49424	1.75339e-39	6.14763e-37
TRINITY_DN46770_c0_g1	508.92	2211.52	-2.11864	1.79533e-39	6.27792e-37
TRINITY_DN46704_c1_g1	122.93	849.13	-2.79009	1.85766e-39	6.47858e-37
TRINITY_DN45380_c0_g1	163.78	963.35	-2.55375	2.22792e-39	7.74927e-37
TRINITY_DN38616_c0_g2	252.07	8.51	4.89168	2.39803e-39	8.31887e-37
TRINITY_DN54266_c1_g1	322.56	1216.69	-1.91679	2.77609e-39	9.60498e-37
TRINITY_DN52763_c0_g1	466.88	1703.84	-1.86742	2.79322e-39	9.6388e-37
TRINITY_DN46408_c6_g1	2147.38	9.74	7.79524	2.82507e-39	9.72312e-37
TRINITY_DN51836_c1_g1	6803.9	8.23	9.69719	2.83976e-39	9.74812e-37
TRINITY_DN46779_c3_g1	291.23	1686.12	-2.53151	3.64185e-39	1.24688e-36
TRINITY_DN42561_c2_g1	368.93	4.27	6.44166	4.75464e-39	1.62364e-36
TRINITY_DN47918_c0_g3	335.15	18.65	4.17895	5.2673e-39	1.79403e-36
TRINITY_DN46604_c1_g3	7.34	247.07	-5.08113	5.54515e-39	1.88377e-36
TRINITY_DN57748_c2_g2	1223.88	4048.21	-1.72516	5.92094e-39	2.00623e-36
TRINITY_DN41168_c1_g1	35.56	367.19	-3.38072	6.29523e-39	2.12756e-36
TRINITY_DN48406_c1_g1	1913.36	322.87	2.56605	6.68603e-39	2.25383e-36
TRINITY_DN36485_c1_g1	1010.76	3381.03	-1.7421	6.79122e-39	2.28342e-36
TRINITY_DN42780_c1_g1	307.9	12.84	4.56593	8.60407e-39	2.88555e-36
TRINITY_DN43753_c7_g2	283.64	6.42	5.47885	1.06655e-38	3.56776e-36
TRINITY_DN44883_c0_g1	265.13	1497.16	-2.4935	1.10021e-38	3.67102e-36
TRINITY_DN53245_c0_g3	123.79	605.76	-2.29012	1.13585e-38	3.7803e-36
TRINITY_DN54429_c0_g1	727.42	156.45	2.21641	1.3255e-38	4.40034e-36
TRINITY_DN40440_c0_g2	36.59	322.46	-3.12724	1.60045e-38	5.29966e-36
TRINITY_DN53459_c4_g1	2463.77	11670.3	-2.24376	1.68038e-38	5.55035e-36
TRINITY_DN55697_c0_g1	12776.6	3616.59	1.82091	1.99019e-38	6.55711e-36
TRINITY_DN40031_c1_g1	159.56	735.83	-2.209	2.2979e-38	7.55197e-36
TRINITY_DN52982_c1_g1	2930.28	480.34	2.6097	2.38697e-38	7.82507e-36
TRINITY_DN53321_c0_g2	7235.39	0.72	13.3221	2.7865e-38	9.11206e-36
TRINITY_DN57928_c2_g2	111.65	574.79	-2.36381	3.12352e-38	1.01887e-35
TRINITY_DN47909_c0_g1	706.62	1.73	8.64533	3.29479e-38	1.07207e-35
TRINITY_DN45056_c1_g1	1203.05	203.95	2.56049	3.36373e-38	1.0918e-35
TRINITY_DN42516_c1_g2	668.33	124.88	2.42221	3.71074e-38	1.20145e-35
TRINITY_DN51178_c0_g2	866.91	3278.18	-1.91772	4.75701e-38	1.53642e-35
TRINITY_DN33712_c0_g1	392	25.66	3.93783	5.01925e-38	1.61714e-35
TRINITY_DN56692_c1_g1	787.59	2484.54	-1.65801	5.43306e-38	1.74617e-35
TRINITY_DN39727_c0_g2	469.59	2264.5	-2.27132	7.05161e-38	2.26082e-35
TRINITY_DN42257_c2_g4	1237.04	4596.9	-1.89406	7.76922e-38	2.48482e-35
TRINITY_DN52233_c1_g1	1748.25	5947.69	-1.76588	7.91033e-38	2.5238e-35
TRINITY_DN57718_c2_g2	2583.3	727.3	1.82872	1.22555e-37	3.90063e-35
TRINITY_DN52138_c1_g1	1481.82	5215.72	-1.8154	1.39982e-37	4.44452e-35
TRINITY_DN57157_c3_g1	664.01	111.06	2.57879	1.5741e-37	4.98578e-35
TRINITY_DN38096_c0_g2	306.58	1437.17	-2.22647	2.07044e-37	6.5421e-35
TRINITY_DN34844_c0_g1	72.53	525.86	-2.86385	2.12863e-37	6.70978e-35
TRINITY_DN50307_c0_g1	1013.79	206.74	2.29277	2.7738e-37	8.72251e-35
TRINITY_DN47263_c1_g1	1190.95	314	1.92255	3.2715e-37	1.02629e-34
TRINITY_DN57307_c3_g2	5919.25	1275.45	2.214	4.53528e-37	1.41936e-34
TRINITY_DN37463_c0_g1	316.04	19.3	4.02819	5.05697e-37	1.57886e-34
TRINITY_DN50069_c0_g1	311.64	8.17	5.25773	5.92009e-37	1.84395e-34
TRINITY_DN43080_c0_g2	526.43	1924.99	-1.86974	6.80459e-37	2.11442e-34
TRINITY_DN56553_c0_g1	937.66	1.46	9.37367	8.56842e-37	2.65621e-34
TRINITY_DN43238_c0_g1	491.08	2238.93	-2.18973	9.04352e-37	2.79688e-34
TRINITY_DN55611_c0_g1	240.84	5.6	5.41643	9.51338e-37	2.93527e-34
TRINITY_DN43182_c1_g1	1024.88	179.85	2.50937	1.24232e-36	3.82407e-34
TRINITY_DN43376_c3_g1	386.8	1336.53	-1.78887	1.29014e-36	3.95271e-34
TRINITY_DN45902_c1_g1	347.86	2.83	6.94376	1.28847e-36	3.95271e-34
TRINITY_DN36676_c1_g1	190.01	893.73	-2.23071	1.38111e-36	4.22155e-34
TRINITY_DN39965_c0_g3	119.2	832.56	-2.81313	1.38948e-36	4.23728e-34
TRINITY_DN41041_c0_g1	173.61	1299.94	-2.90261	1.71363e-36	5.21365e-34
TRINITY_DN43857_c1_g2	736.47	2600.35	-1.82048	1.80699e-36	5.48498e-34
TRINITY_DN53310_c2_g1	1456.43	8.47	7.4252	2.10173e-36	6.3649e-34
TRINITY_DN40614_c1_g2	405.94	2.78	7.17087	2.32397e-36	7.02171e-34
TRINITY_DN54116_c0_g2	45.57	361.48	-2.98129	2.44619e-36	7.37401e-34
TRINITY_DN41571_c0_g1	273.63	18.04	3.92419	2.97434e-36	8.94554e-34
TRINITY_DN49110_c1_g1	37.52	366.78	-3.28733	2.98828e-36	8.96689e-34
TRINITY_DN57245_c1_g2	282.38	14.17	4.3215	3.33741e-36	9.96889e-34
TRINITY_DN57596_c2_g1	1779.07	386.52	2.20378	3.33455e-36	9.96889e-34
TRINITY_DN30777_c0_g1	49.27	398.11	-3.00928	3.42779e-36	1.02156e-33
TRINITY_DN45774_c0_g1	775.38	161.45	2.26412	3.85016e-36	1.14483e-33
TRINITY_DN54620_c4_g2	380.31	1431.61	-1.91411	4.15997e-36	1.23416e-33
TRINITY_DN52535_c0_g1	870.68	105	3.05099	4.6029e-36	1.36248e-33
TRINITY_DN45561_c1_g1	21.21	364.33	-4.09261	4.91025e-36	1.45018e-33
TRINITY_DN48023_c1_g4	4555	1205.29	1.91818	4.92726e-36	1.45194e-33
TRINITY_DN33164_c0_g1	6.37	214.74	-5.02525	6.73202e-36	1.9793e-33
TRINITY_DN31698_c0_g1	322.64	1543.15	-2.25852	8.83509e-36	2.59182e-33
TRINITY_DN44965_c1_g3	354.17	1889.82	-2.41562	1.10938e-35	3.24717e-33
TRINITY_DN52955_c1_g5	869.62	141.39	2.61997	1.23568e-35	3.6088e-33
TRINITY_DN40417_c0_g1	279.7	1141.01	-2.02658	1.24512e-35	3.62828e-33
TRINITY_DN48298_c0_g1	1395.18	332.07	2.07202	1.32118e-35	3.84137e-33
TRINITY_DN47818_c0_g1	1619.06	1.04	10.5786	1.32946e-35	3.8569e-33
TRINITY_DN36333_c11_g1	310.86	27.29	3.51181	1.33754e-35	3.87177e-33
TRINITY_DN38613_c0_g2	21.58	240.56	-3.49241	1.88586e-35	5.44699e-33
TRINITY_DN35350_c0_g1	4334.82	902.61	2.26438	1.94426e-35	5.60331e-33
TRINITY_DN44486_c1_g1	657.41	64.58	3.34699	2.45151e-35	7.04971e-33
TRINITY_DN49499_c2_g1	67.31	387.02	-2.52143	2.6375e-35	7.56795e-33
TRINITY_DN52515_c0_g2	1819.56	7117.94	-1.96716	2.65097e-35	7.59001e-33
TRINITY_DN47089_c0_g4	276.45	13.35	4.36677	3.41403e-35	9.75342e-33
TRINITY_DN51983_c0_g2	698.5	122.16	2.51554	5.12247e-35	1.46024e-32
TRINITY_DN44596_c0_g1	2133.73	653.77	1.70632	7.4949e-35	2.1319e-32
TRINITY_DN47648_c0_g1	221.7	8.55	4.70632	8.15753e-35	2.31536e-32
TRINITY_DN52395_c2_g1	13.94	344.13	-4.60864	9.26536e-35	2.62412e-32
TRINITY_DN54185_c2_g1	6498	1647.27	1.97985	9.34711e-35	2.64157e-32
TRINITY_DN57583_c3_g1	10276.6	46844.4	-2.18846	1.06115e-34	2.99244e-32
TRINITY_DN54116_c0_g1	2273	564.6	2.00863	1.15202e-34	3.24173e-32
TRINITY_DN46195_c2_g1	3541.23	1047.15	1.75805	1.37428e-34	3.85887e-32
TRINITY_DN37197_c1_g1	300.29	1224.41	-2.02473	1.8228e-34	5.10735e-32
TRINITY_DN54524_c0_g1	3080.05	9764.37	-1.6647	2.12486e-34	5.941e-32
TRINITY_DN52798_c2_g1	6.42	259.77	-5.34503	2.41211e-34	6.72979e-32
TRINITY_DN54507_c0_g1	2.42	394.42	-7.34666	2.68553e-34	7.47672e-32
TRINITY_DN39600_c0_g1	1227.52	248.88	2.30134	3.07287e-34	8.53699e-32
TRINITY_DN54085_c1_g1	286.89	27.66	3.37975	3.48032e-34	9.64852e-32
TRINITY_DN48529_c0_g1	1200.57	4366.75	-1.86325	4.59134e-34	1.27017e-31
TRINITY_DN35290_c0_g1	2180.98	356.96	2.61089	4.66059e-34	1.28662e-31
TRINITY_DN47278_c0_g1	349.66	42.98	3.02648	4.72292e-34	1.30109e-31
TRINITY_DN48650_c2_g2	218.88	10.38	4.41116	5.30098e-34	1.45727e-31
TRINITY_DN52205_c1_g1	140.69	843.92	-2.57828	5.89299e-34	1.61663e-31
TRINITY_DN47499_c0_g1	513.34	2248.84	-2.13097	6.24905e-34	1.71073e-31
TRINITY_DN46495_c0_g1	5294.82	162.26	5.02835	6.92965e-34	1.89309e-31
TRINITY_DN40715_c2_g1	1441.63	20.32	6.15193	8.58711e-34	2.34101e-31
TRINITY_DN43096_c0_g3	15.56	247.59	-3.96505	8.70356e-34	2.36784e-31
TRINITY_DN40245_c2_g1	537.67	3683.89	-2.77574	9.50473e-34	2.58045e-31
TRINITY_DN50493_c2_g1	697.81	113.19	2.62223	9.84283e-34	2.66672e-31
TRINITY_DN56226_c1_g1	1654.67	439.3	1.91388	9.92832e-34	2.68433e-31
TRINITY_DN50305_c0_g3	737.77	2734.39	-1.8886	1.12264e-33	3.02905e-31
TRINITY_DN45604_c5_g1	35.11	307.71	-3.13088	1.1317e-33	3.04722e-31
TRINITY_DN47351_c0_g1	433.69	2041.46	-2.23382	1.25951e-33	3.38441e-31
TRINITY_DN38504_c0_g1	1443.71	197.78	2.86798	1.46498e-33	3.92848e-31
TRINITY_DN42976_c5_g1	3114.8	727.12	2.09944	1.53187e-33	4.09947e-31
TRINITY_DN50002_c0_g2	447.04	1631.53	-1.86589	1.95056e-33	5.20931e-31
TRINITY_DN46512_c0_g1	922.64	4211.11	-2.1892	1.96001e-33	5.2239e-31
TRINITY_DN42926_c3_g2	92.95	590.3	-2.66148	2.20187e-33	5.85662e-31
TRINITY_DN45110_c4_g2	472.38	77.45	2.60649	2.35444e-33	6.24974e-31
TRINITY_DN51695_c0_g1	1243.06	1.04	10.1964	2.62409e-33	6.95144e-31
TRINITY_DN57429_c0_g1	1134.08	310.89	1.86789	2.99566e-33	7.91979e-31
TRINITY_DN38261_c0_g2	683.05	2667.99	-1.96592	3.34036e-33	8.8133e-31
TRINITY_DN48482_c3_g1	650.98	2876.06	-2.14359	3.78886e-33	9.97657e-31
TRINITY_DN36647_c2_g1	2.06	297.35	-7.13374	3.83368e-33	1.00744e-30
TRINITY_DN42318_c1_g2	600.25	113.64	2.40135	3.84438e-33	1.00823e-30
TRINITY_DN50182_c2_g1	1409.11	4376.62	-1.63474	4.1097e-33	1.07566e-30
TRINITY_DN50275_c0_g2	754.25	175.43	2.10571	4.51427e-33	1.1792e-30
TRINITY_DN56192_c1_g1	656.94	116.41	2.49433	4.77431e-33	1.24464e-30
TRINITY_DN34908_c0_g1	13.52	200.38	-3.90162	5.01783e-33	1.30553e-30
TRINITY_DN43181_c0_g2	205.2	10.72	4.27042	5.21763e-33	1.35483e-30
TRINITY_DN45724_c1_g1	202.13	1299.45	-2.67847	5.55596e-33	1.43983e-30
TRINITY_DN41543_c0_g1	264.68	22.84	3.52951	5.63261e-33	1.45681e-30
TRINITY_DN44097_c0_g1	688.09	148.32	2.21341	6.41827e-33	1.65675e-30
TRINITY_DN55580_c2_g1	485.14	77.42	2.64651	7.3027e-33	1.88134e-30
TRINITY_DN52762_c2_g1	233.58	14.64	4.00576	8.70816e-33	2.23902e-30
TRINITY_DN57652_c2_g1	26.45	283.46	-3.44709	1.10749e-32	2.84198e-30
TRINITY_DN55107_c1_g3	776.25	168.51	2.20404	1.16257e-32	2.97749e-30
TRINITY_DN54881_c2_g2	1528.4	394.69	1.95383	1.29132e-32	3.30079e-30
TRINITY_DN47332_c1_g1	876.01	3743.67	-2.09562	1.50521e-32	3.84006e-30
TRINITY_DN46256_c2_g1	431.24	67.03	2.68401	1.68807e-32	4.29819e-30
TRINITY_DN53702_c5_g2	346.67	55	2.65878	2.04705e-32	5.20212e-30
TRINITY_DN54215_c0_g2	21.29	237.77	-3.49434	2.17509e-32	5.51683e-30
TRINITY_DN39469_c0_g1	977.71	10.58	6.52892	3.01037e-32	7.62066e-30
TRINITY_DN50641_c1_g1	870.02	2625.35	-1.59331	3.01758e-32	7.62419e-30
TRINITY_DN46206_c0_g2	1382.81	409.19	1.75709	3.27067e-32	8.24775e-30
TRINITY_DN43542_c2_g1	233.2	3.84	5.9089	3.36359e-32	8.46578e-30
TRINITY_DN43096_c0_g2	1360.64	338.15	2.00898	3.96808e-32	9.96809e-30
TRINITY_DN51698_c3_g1	210.61	13.41	3.97332	4.06556e-32	1.01934e-29
TRINITY_DN44053_c0_g1	685.69	2539.33	-1.88995	4.89804e-32	1.22572e-29
TRINITY_DN57051_c0_g1	2639.51	7154.01	-1.43825	5.01945e-32	1.25371e-29
TRINITY_DN41236_c2_g1	290.84	3.18	6.51523	5.22198e-32	1.30182e-29
TRINITY_DN46121_c1_g1	17.46	265.43	-3.95878	6.0119e-32	1.4959e-29
TRINITY_DN46238_c0_g2	479.59	47	3.34422	6.24127e-32	1.55003e-29
TRINITY_DN47373_c1_g1	192.68	883.79	-2.1985	6.30478e-32	1.56285e-29
TRINITY_DN49219_c6_g2	37.92	307.13	-3.03329	7.26268e-32	1.7969e-29
TRINITY_DN54172_c0_g1	2837	8660.85	-1.60986	8.45595e-32	2.08819e-29
TRINITY_DN56739_c3_g2	300.52	41.8	2.84673	8.77221e-32	2.16222e-29
TRINITY_DN39272_c0_g1	389.62	1631.85	-2.06733	9.11908e-32	2.2435e-29
TRINITY_DN53459_c4_g2	6404.35	23534.4	-1.87753	1.03167e-31	2.53339e-29
TRINITY_DN50915_c0_g1	5.83	172.05	-4.89806	1.13187e-31	2.77424e-29
TRINITY_DN47024_c0_g1	604.04	119.09	2.34525	1.15565e-31	2.82725e-29
TRINITY_DN51993_c1_g1	221.04	11.02	4.33172	1.31225e-31	3.20438e-29
TRINITY_DN35240_c0_g2	2.03	254.71	-6.91265	1.53718e-31	3.74666e-29
TRINITY_DN50237_c0_g1	33.83	287.73	-3.07473	1.55291e-31	3.77799e-29
TRINITY_DN45486_c0_g1	429.69	1509.12	-1.81085	1.68157e-31	4.08342e-29
TRINITY_DN46569_c1_g5	367.17	37.8	3.28239	1.73538e-31	4.20629e-29
TRINITY_DN56426_c1_g1	1153.08	178.56	2.68913	1.79838e-31	4.35096e-29
TRINITY_DN49901_c1_g2	333.1	2.15	7.29615	2.03947e-31	4.92514e-29
TRINITY_DN40314_c4_g1	579.36	83.03	2.80153	2.10748e-31	5.08002e-29
TRINITY_DN54568_c2_g1	282.79	1137.12	-2.00893	2.34496e-31	5.6421e-29
TRINITY_DN52838_c0_g1	10177.4	3721.38	1.45151	2.43966e-31	5.8592e-29
TRINITY_DN43379_c0_g3	981.39	4112.02	-2.06726	2.66122e-31	6.37962e-29
TRINITY_DN38806_c2_g1	163.47	808.25	-2.29959	2.70943e-31	6.48335e-29
TRINITY_DN53851_c6_g6	72.76	708.05	-3.2751	3.12196e-31	7.45687e-29
TRINITY_DN35394_c0_g2	313.31	1430.81	-2.18827	4.27299e-31	1.01876e-28
TRINITY_DN36537_c6_g1	107.7	810.07	-2.92029	4.5756e-31	1.08893e-28
TRINITY_DN40716_c1_g2	815.07	2532.08	-1.63427	4.88106e-31	1.15952e-28
TRINITY_DN50974_c3_g1	200.47	5.02	5.3394	5.20607e-31	1.23449e-28
TRINITY_DN43861_c1_g1	23.73	266.96	-3.47683	5.38899e-31	1.27556e-28
TRINITY_DN49882_c1_g2	889.88	4249.43	-2.25413	6.56205e-31	1.55042e-28
TRINITY_DN36446_c0_g1	210.79	11.12	4.25813	6.62998e-31	1.56365e-28
TRINITY_DN51050_c1_g2	245.24	27.9	3.13505	7.32133e-31	1.7236e-28
TRINITY_DN36131_c0_g1	5.31	169.05	-4.962	9.14564e-31	2.14923e-28
TRINITY_DN35345_c0_g1	93.73	592.16	-2.66642	9.95006e-31	2.33408e-28
TRINITY_DN57669_c1_g1	1502.12	358.61	2.06581	1.0538e-30	2.46758e-28
TRINITY_DN41037_c2_g2	2497.49	724.25	1.78532	1.15635e-30	2.70289e-28
TRINITY_DN56047_c0_g1	4914.61	1222.83	2.0067	1.35435e-30	3.16008e-28
TRINITY_DN51792_c0_g2	204.83	7.34	4.79362	1.40222e-30	3.26596e-28
TRINITY_DN49889_c0_g2	2882.51	991.77	1.53935	1.40613e-30	3.26597e-28
TRINITY_DN51532_c1_g4	1617.98	5456.76	-1.75339	1.40721e-30	3.26597e-28
TRINITY_DN53320_c0_g1	1838.08	321.39	2.51494	1.47661e-30	3.42099e-28
TRINITY_DN46371_c0_g4	233.43	3.61	6.04271	1.50017e-30	3.46945e-28
TRINITY_DN49362_c0_g1	3052.06	11500.8	-1.91356	1.52534e-30	3.52144e-28
TRINITY_DN47539_c0_g1	1418.52	10.41	7.08253	1.60073e-30	3.68899e-28
TRINITY_DN33599_c0_g1	213.65	864.51	-2.0155	2.02008e-30	4.64726e-28
TRINITY_DN49960_c1_g2	91.64	450.03	-2.29232	2.47288e-30	5.67897e-28
TRINITY_DN53035_c3_g1	487.19	92.52	2.39591	2.49812e-30	5.72689e-28
TRINITY_DN53332_c1_g1	84.28	498.87	-2.55807	2.60729e-30	5.96673e-28
TRINITY_DN45427_c2_g1	4942.25	190.4	4.69843	2.65405e-30	6.06317e-28
TRINITY_DN42034_c1_g1	9.27	192	-4.42293	2.82766e-30	6.44855e-28
TRINITY_DN36248_c5_g1	2379.63	6616.86	-1.47527	3.12161e-30	7.10653e-28
TRINITY_DN54302_c2_g2	591.96	1995.45	-1.75285	3.13786e-30	7.13115e-28
TRINITY_DN43691_c0_g1	636.27	2643	-2.05464	3.30251e-30	7.49235e-28
TRINITY_DN44017_c0_g3	197.06	10.61	4.21832	3.45817e-30	7.83194e-28
TRINITY_DN53937_c0_g1	435.71	71.52	2.60248	3.52195e-30	7.96264e-28
TRINITY_DN50532_c1_g1	2618.27	2.94	9.82698	3.54431e-30	7.99939e-28
TRINITY_DN52763_c1_g1	229.85	23.84	3.26274	3.81805e-30	8.60243e-28
TRINITY_DN50493_c0_g1	296.36	35.39	3.06103	4.14041e-30	9.31273e-28
TRINITY_DN56157_c1_g2	221.22	4.72	5.58127	4.39353e-30	9.86512e-28
TRINITY_DN56646_c0_g1	5430.04	1995.78	1.4438	4.61348e-30	1.03413e-27
TRINITY_DN39911_c1_g1	931.37	3.47	8.05276	4.6219e-30	1.03425e-27
TRINITY_DN35174_c2_g1	396.27	46.56	3.08321	5.26269e-30	1.17563e-27
TRINITY_DN46503_c1_g2	249.17	15.61	4.00011	5.28932e-30	1.17957e-27
TRINITY_DN53914_c0_g1	2031.44	6103.11	-1.58693	5.57014e-30	1.24009e-27
TRINITY_DN57575_c5_g1	54.48	348.37	-2.67817	5.60038e-30	1.24471e-27
TRINITY_DN50430_c0_g2	5033.2	1493.08	1.75277	6.4388e-30	1.42863e-27
TRINITY_DN56679_c1_g1	2298.43	593.58	1.95295	9.66992e-30	2.14192e-27
TRINITY_DN50714_c2_g2	547.7	1640.75	-1.5834	1.03336e-29	2.28507e-27
TRINITY_DN49398_c1_g1	646.04	2186.19	-1.75923	1.04126e-29	2.29867e-27
TRINITY_DN50272_c0_g1	5014.68	14329.1	-1.5148	1.20438e-29	2.65429e-27
TRINITY_DN32671_c0_g1	262.06	3.23	6.35989	1.2108e-29	2.66397e-27
TRINITY_DN44842_c0_g1	33.85	253.35	-2.9082	1.34131e-29	2.94617e-27
TRINITY_DN43428_c2_g2	982.99	16.02	5.94273	1.43717e-29	3.15144e-27
TRINITY_DN57422_c5_g1	34.15	263.18	-2.93332	1.53284e-29	3.35562e-27
TRINITY_DN57987_c8_g2	495.71	1776.36	-1.84118	1.54185e-29	3.3697e-27
TRINITY_DN38056_c0_g1	2528.82	9136.69	-1.85363	1.56068e-29	3.40519e-27
TRINITY_DN58166_c4_g1	1270.62	371.44	1.77394	1.59411e-29	3.47235e-27
TRINITY_DN37660_c2_g1	249.78	26.39	3.23947	1.67334e-29	3.6389e-27
TRINITY_DN55971_c0_g1	1090.24	259.18	2.07154	1.6975e-29	3.68533e-27
TRINITY_DN51121_c1_g3	260.11	857.22	-1.71986	1.82031e-29	3.94542e-27
TRINITY_DN34126_c0_g1	52.21	523.45	-3.31621	1.90685e-29	4.12615e-27
TRINITY_DN56213_c3_g2	243.35	23.75	3.35893	2.03807e-29	4.40283e-27
TRINITY_DN48596_c1_g2	621.06	3.9	7.31871	2.24269e-29	4.8369e-27
TRINITY_DN56791_c3_g1	171.4	737.52	-2.10368	2.40083e-29	5.16947e-27
TRINITY_DN35566_c4_g1	261.96	15.88	4.04635	2.40765e-29	5.17565e-27
TRINITY_DN44344_c0_g1	39.37	277.37	-2.81246	2.43813e-29	5.23261e-27
TRINITY_DN41219_c2_g1	1374.76	413.62	1.73207	2.69079e-29	5.76542e-27
TRINITY_DN47187_c5_g2	27.58	242.98	-3.13203	2.80605e-29	6.00256e-27
TRINITY_DN55625_c0_g2	1842.34	625.95	1.55751	2.81418e-29	6.01015e-27
TRINITY_DN57613_c4_g2	1601.76	4538.97	-1.50298	2.93585e-29	6.25981e-27
TRINITY_DN56385_c2_g1	1076.37	316.83	1.76358	3.09979e-29	6.59863e-27
TRINITY_DN40611_c1_g2	292.2	2.07	7.11074	3.11243e-29	6.6148e-27
TRINITY_DN53832_c0_g2	710.82	164.39	2.11443	3.55643e-29	7.5462e-27
TRINITY_DN57667_c0_g3	331.65	1089.24	-1.71417	3.77904e-29	8.00558e-27
TRINITY_DN57339_c3_g1	817.56	191.66	2.09238	4.11332e-29	8.69967e-27
TRINITY_DN46051_c0_g1	263.97	1027.82	-1.95871	4.35412e-29	9.19414e-27
TRINITY_DN46480_c0_g4	201.07	739.29	-1.87875	4.4932e-29	9.47256e-27
TRINITY_DN36521_c5_g4	1317.99	298.03	2.1452	5.35373e-29	1.12686e-26
TRINITY_DN36493_c0_g1	212.28	12.13	4.13708	5.41177e-29	1.13725e-26
TRINITY_DN53438_c0_g3	261.51	26.42	3.30378	5.76958e-29	1.21011e-26
TRINITY_DN57958_c2_g1	388.79	1688.42	-2.11703	5.77691e-29	1.21011e-26
TRINITY_DN33596_c0_g1	255.01	25.86	3.30147	5.97864e-29	1.25037e-26
TRINITY_DN51532_c0_g2	1002.78	3485.97	-1.79693	6.09726e-29	1.27314e-26
TRINITY_DN50399_c0_g2	115.04	626.83	-2.4528	6.33067e-29	1.31978e-26
TRINITY_DN56241_c3_g2	1430.08	5481.33	-1.93848	6.54303e-29	1.36189e-26
TRINITY_DN34911_c0_g1	280.1	2.15	7.04434	6.84713e-29	1.42292e-26
TRINITY_DN49400_c3_g1	58.9	348.53	-2.5706	7.5698e-29	1.57061e-26
TRINITY_DN36771_c0_g2	1254.35	301.67	2.05715	7.90555e-29	1.63769e-26
TRINITY_DN46098_c0_g1	37.09	287.2	-2.95514	7.96183e-29	1.64674e-26
TRINITY_DN36544_c2_g1	72.71	385.77	-2.39939	8.13427e-29	1.67976e-26
TRINITY_DN51269_c0_g1	216.48	15.41	3.82374	8.27924e-29	1.70701e-26
TRINITY_DN49540_c0_g1	124.41	593.4	-2.25785	9.00218e-29	1.85315e-26
TRINITY_DN49006_c1_g2	1877.9	0	13.2328	9.29988e-29	1.91143e-26
TRINITY_DN40628_c0_g1	3791.62	11344.1	-1.58076	9.62205e-29	1.97455e-26
TRINITY_DN56157_c1_g1	186.51	6.72	4.79535	1.20627e-28	2.47153e-26
TRINITY_DN39391_c1_g2	875.96	203.81	2.10453	1.30037e-28	2.65604e-26
TRINITY_DN53438_c0_g1	334.6	47.51	2.81672	1.29901e-28	2.65604e-26
TRINITY_DN55971_c0_g2	3019.18	991.22	1.60696	1.35934e-28	2.77217e-26
TRINITY_DN51179_c1_g1	625.33	1907.5	-1.60798	1.51746e-28	3.08503e-26
TRINITY_DN53701_c2_g1	2525.25	89.31	4.82035	1.51518e-28	3.08503e-26
TRINITY_DN57570_c1_g1	2486.95	7742.9	-1.63817	1.52429e-28	3.09413e-26
TRINITY_DN54305_c4_g3	128.58	588.5	-2.19895	2.00048e-28	4.05445e-26
TRINITY_DN34362_c0_g1	864.65	255.68	1.75689	2.83987e-28	5.74679e-26
TRINITY_DN36215_c2_g2	552.18	2116.27	-1.93745	2.86564e-28	5.79001e-26
TRINITY_DN46143_c1_g4	197.27	923.27	-2.22957	2.8905e-28	5.83126e-26
TRINITY_DN51727_c1_g1	2401	513.86	2.22398	2.99558e-28	6.03395e-26
TRINITY_DN49439_c0_g1	207.66	802.07	-1.94523	3.16353e-28	6.36249e-26
TRINITY_DN54938_c0_g1	1881.78	0.74	11.3789	3.22106e-28	6.46825e-26
TRINITY_DN36623_c3_g1	378.87	35.21	3.4336	3.31789e-28	6.65252e-26
TRINITY_DN55865_c1_g1	200.42	729.83	-1.86699	3.44181e-28	6.89045e-26
TRINITY_DN44033_c1_g1	1453.28	4417.69	-1.60412	3.72773e-28	7.45149e-26
TRINITY_DN38186_c1_g2	440.2	95.39	2.20839	3.97887e-28	7.94138e-26
TRINITY_DN56365_c1_g1	275.82	24.02	3.51948	4.01084e-28	7.99304e-26
TRINITY_DN36988_c2_g1	37.28	255.81	-2.77799	4.27823e-28	8.51297e-26
TRINITY_DN42113_c3_g1	75.18	2378.48	-4.97975	4.60748e-28	9.15423e-26
TRINITY_DN49343_c0_g1	216.6	1235.83	-2.51511	4.64737e-28	9.21951e-26
TRINITY_DN50377_c0_g1	1769.67	545.19	1.69789	5.11995e-28	1.01417e-25
TRINITY_DN55017_c1_g1	397.51	51.68	2.94296	6.00877e-28	1.18843e-25
TRINITY_DN35769_c0_g1	277.91	28.28	3.297	6.0294e-28	1.19072e-25
TRINITY_DN48426_c1_g1	179.74	622.47	-1.79214	6.61881e-28	1.30515e-25
TRINITY_DN48019_c0_g1	1084.85	5.19	7.69468	6.95743e-28	1.36986e-25
TRINITY_DN47619_c2_g2	126.45	511.81	-2.01411	7.57221e-28	1.48867e-25
TRINITY_DN43345_c0_g1	7276.38	2526.82	1.52593	7.96641e-28	1.56383e-25
TRINITY_DN43290_c1_g1	61.47	383.53	-2.64924	9.31153e-28	1.82514e-25
TRINITY_DN52069_c0_g1	356.13	53.35	2.73672	9.32813e-28	1.82567e-25
TRINITY_DN52273_c0_g1	846.65	255.78	1.72759	9.54145e-28	1.86464e-25
TRINITY_DN49855_c0_g4	2551.43	868.14	1.55528	1.00971e-27	1.97028e-25
TRINITY_DN53157_c2_g1	574.43	1815.96	-1.66242	1.04025e-27	2.02686e-25
TRINITY_DN38727_c0_g2	191.13	750.99	-1.96974	1.07215e-27	2.08591e-25
TRINITY_DN47441_c0_g1	886.55	20.46	5.43704	1.13255e-27	2.20017e-25
TRINITY_DN50860_c0_g2	298.52	1026.33	-1.7834	1.15402e-27	2.23855e-25
TRINITY_DN46429_c0_g4	174.61	8.17	4.42555	1.19879e-27	2.32197e-25
TRINITY_DN39093_c3_g1	166.49	5.71	4.87684	1.20286e-27	2.32642e-25
TRINITY_DN52916_c0_g1	611.41	102.44	2.57604	1.33116e-27	2.57077e-25
TRINITY_DN54497_c0_g1	3416.38	957.46	1.83469	1.44236e-27	2.78143e-25
TRINITY_DN29560_c0_g1	550.15	1661.14	-1.59302	1.55076e-27	2.98607e-25
TRINITY_DN44339_c0_g1	264.22	912.09	-1.78954	1.55475e-27	2.98936e-25
TRINITY_DN56319_c0_g4	365.69	1444.12	-1.983	1.63856e-27	3.14589e-25
TRINITY_DN56489_c4_g2	2457.62	6799.66	-1.46858	1.77998e-27	3.41241e-25
TRINITY_DN39968_c1_g2	888.52	252.23	1.81707	1.86928e-27	3.57837e-25
TRINITY_DN53416_c4_g1	380.43	1228.92	-1.69277	2.19508e-27	4.19593e-25
TRINITY_DN57731_c5_g1	5837.8	14626.7	-1.32516	2.22098e-27	4.23926e-25
TRINITY_DN58309_c17_g1	6428.74	17382.3	-1.43498	3.42975e-27	6.53696e-25
TRINITY_DN57947_c2_g1	310.46	53.05	2.54858	3.5999e-27	6.85131e-25
TRINITY_DN47724_c0_g1	1428.15	0	12.8377	3.96179e-27	7.52913e-25
TRINITY_DN40863_c1_g1	1809.1	660.22	1.45472	4.0434e-27	7.67309e-25
TRINITY_DN57492_c0_g2	358.27	37.53	3.24966	4.45244e-27	8.43711e-25
TRINITY_DN48019_c1_g1	582.03	97.7	2.57188	4.84894e-27	9.17521e-25
TRINITY_DN36150_c0_g1	262.36	25.03	3.39	5.77923e-27	1.09197e-24
TRINITY_DN42830_c0_g1	19300	7289.62	1.40468	5.96924e-27	1.12625e-24
TRINITY_DN38110_c0_g1	1412.79	0	12.8234	6.08864e-27	1.14713e-24
TRINITY_DN40350_c0_g1	410.81	85.2	2.26893	7.04447e-27	1.32531e-24
TRINITY_DN37027_c7_g2	332.66	49.06	2.75911	7.0589e-27	1.32612e-24
TRINITY_DN56139_c2_g2	194.96	671.29	-1.78369	7.76922e-27	1.45748e-24
TRINITY_DN42438_c0_g1	1012.13	301.86	1.74543	8.45999e-27	1.5848e-24
TRINITY_DN55497_c2_g1	273	37.06	2.87377	8.49904e-27	1.58984e-24
TRINITY_DN46928_c1_g2	500.78	2183.19	-2.12199	8.51772e-27	1.59107e-24
TRINITY_DN49887_c0_g1	5834.52	1934.66	1.59224	1.21541e-26	2.26709e-24
TRINITY_DN54267_c1_g1	777.82	223.33	1.79965	1.29873e-26	2.41906e-24
TRINITY_DN51609_c1_g1	607.76	168.93	1.84713	1.53417e-26	2.85356e-24
TRINITY_DN53254_c0_g1	388.37	50.17	2.94815	1.61841e-26	3.00598e-24
TRINITY_DN44443_c1_g1	26.31	215.7	-3.01781	1.94757e-26	3.61223e-24
TRINITY_DN46953_c0_g4	1915.94	5163.13	-1.43034	2.00047e-26	3.70511e-24
TRINITY_DN41530_c4_g1	208.88	17.93	3.5397	2.05576e-26	3.80215e-24
TRINITY_DN35090_c0_g1	694.68	183.16	1.92147	2.25985e-26	4.17371e-24
TRINITY_DN57371_c2_g1	530.97	115.62	2.19827	2.32826e-26	4.29402e-24
TRINITY_DN41482_c0_g1	1366.36	415.98	1.71561	2.49005e-26	4.58597e-24
TRINITY_DN42167_c0_g4	897.8	2.09	8.733	2.574e-26	4.73392e-24
TRINITY_DN57176_c0_g1	1180.47	3189.6	-1.43343	2.67589e-26	4.91441e-24
TRINITY_DN44171_c0_g1	259.57	39.33	2.72564	3.05698e-26	5.60645e-24
TRINITY_DN34483_c0_g2	502.2	56.58	3.15454	3.15738e-26	5.7825e-24
TRINITY_DN39728_c0_g1	109.88	469.02	-2.09166	3.38797e-26	6.19615e-24
TRINITY_DN44423_c0_g1	1202.62	0	12.591	3.88104e-26	7.08804e-24
TRINITY_DN55303_c1_g2	3290.75	9504.33	-1.53047	3.99011e-26	7.27709e-24
TRINITY_DN43634_c1_g3	2452.58	2.12	10.1759	4.38576e-26	7.98757e-24
TRINITY_DN42927_c2_g2	3.51	203.35	-5.81638	4.55495e-26	8.2842e-24
TRINITY_DN44835_c1_g3	210.92	21.36	3.30948	5.08582e-26	9.23688e-24
TRINITY_DN32303_c0_g1	181.88	748.76	-2.04189	5.18302e-26	9.4004e-24
TRINITY_DN40611_c1_g1	205.07	3.19	6.01014	5.69982e-26	1.03234e-23
TRINITY_DN57134_c3_g1	366.38	69.38	2.40024	5.87094e-26	1.06187e-23
TRINITY_DN43318_c0_g1	2992.33	966.2	1.63057	6.25355e-26	1.12952e-23
TRINITY_DN48142_c0_g1	7504.3	2300.63	1.70564	6.28059e-26	1.13284e-23
TRINITY_DN57560_c6_g1	597.03	1859.55	-1.63938	7.30634e-26	1.31604e-23
TRINITY_DN56071_c0_g2	221.54	894.33	-2.01676	9.3612e-26	1.68386e-23
TRINITY_DN39948_c0_g2	1110.05	0	12.4746	9.40642e-26	1.68968e-23
TRINITY_DN50651_c0_g3	1348.74	223.27	2.59641	1.0519e-25	1.88695e-23
TRINITY_DN52422_c1_g2	16.84	171.82	-3.35814	1.09886e-25	1.96848e-23
TRINITY_DN42329_c0_g5	1001.22	230.06	2.12067	1.11785e-25	1.99977e-23
TRINITY_DN41087_c1_g2	79.79	473.89	-2.56838	1.1229e-25	2.00607e-23
TRINITY_DN57928_c0_g1	79.41	458.62	-2.52504	1.19866e-25	2.1385e-23
TRINITY_DN52047_c2_g2	215.75	15.47	3.79666	1.26247e-25	2.24929e-23
TRINITY_DN42272_c1_g1	177.91	7.41	4.58422	1.33737e-25	2.3795e-23
TRINITY_DN48830_c1_g2	257.8	1.78	7.18754	1.35967e-25	2.41591e-23
TRINITY_DN49855_c0_g1	5390.83	2089.13	1.36773	1.40625e-25	2.49529e-23
TRINITY_DN57851_c3_g1	195.93	904.44	-2.20614	1.48211e-25	2.62634e-23
TRINITY_DN47695_c2_g1	75.53	358	-2.24107	1.60415e-25	2.83875e-23
TRINITY_DN39009_c0_g1	95.36	429.11	-2.1702	1.79768e-25	3.17696e-23
TRINITY_DN46488_c6_g1	998.86	267.3	1.90305	2.02957e-25	3.58192e-23
TRINITY_DN42094_c2_g1	48.33	357.53	-2.87979	2.08962e-25	3.68295e-23
TRINITY_DN57497_c1_g1	619.8	179.16	1.78919	2.13847e-25	3.764e-23
TRINITY_DN41449_c4_g1	1048.54	0	12.3925	2.55198e-25	4.48581e-23
TRINITY_DN54120_c0_g1	11903.9	31895.2	-1.42195	2.72139e-25	4.77718e-23
TRINITY_DN52007_c0_g1	1302.06	417.64	1.63976	2.85106e-25	4.99812e-23
TRINITY_DN51377_c0_g1	1550.71	424.52	1.869	2.93641e-25	5.14087e-23
TRINITY_DN52559_c1_g1	148.21	560.86	-1.91854	3.00265e-25	5.24984e-23
TRINITY_DN46898_c1_g1	22.22	204.62	-3.18646	3.13771e-25	5.47866e-23
TRINITY_DN49138_c3_g2	14.66	159.08	-3.42993	4.04002e-25	7.04479e-23
TRINITY_DN51558_c1_g4	152.83	5.22	4.85285	4.05828e-25	7.06722e-23
TRINITY_DN46856_c2_g1	10.23	148.81	-3.88247	4.50465e-25	7.83415e-23
TRINITY_DN52418_c2_g1	517.24	103.26	2.32729	4.6371e-25	8.05381e-23
TRINITY_DN54831_c0_g1	1243.57	3601.64	-1.53366	4.84041e-25	8.39581e-23
TRINITY_DN36530_c1_g1	33.76	235.53	-2.81574	4.9263e-25	8.5335e-23
TRINITY_DN53436_c1_g2	54.25	287.23	-2.40746	5.01899e-25	8.68258e-23
TRINITY_DN48438_c1_g2	389.5	59.38	2.71745	5.43709e-25	9.39349e-23
TRINITY_DN33171_c0_g1	1283.93	341.35	1.91021	5.47205e-25	9.44144e-23
TRINITY_DN40417_c0_g4	138.12	606.07	-2.12923	5.56205e-25	9.58413e-23
TRINITY_DN48885_c4_g1	441.15	1542.46	-1.8075	5.57514e-25	9.59408e-23
TRINITY_DN47085_c5_g1	138.72	520.75	-1.91019	5.9532e-25	1.02312e-22
TRINITY_DN47405_c0_g1	212.21	19.94	3.40444	7.20319e-25	1.23633e-22
TRINITY_DN56065_c1_g2	1718.95	4198.92	-1.2887	7.32339e-25	1.25532e-22
TRINITY_DN45827_c3_g1	48.8	267.75	-2.45949	8.09089e-25	1.38506e-22
TRINITY_DN51286_c0_g1	614.25	170.17	1.85146	8.53237e-25	1.45873e-22
TRINITY_DN57234_c1_g1	967.08	0	12.275	8.63767e-25	1.47482e-22
TRINITY_DN41687_c3_g4	492.13	89.14	2.46165	8.92052e-25	1.52113e-22
TRINITY_DN39787_c5_g1	948.59	0	12.2473	9.09382e-25	1.54867e-22
TRINITY_DN41496_c0_g1	660.58	127.5	2.37399	9.55424e-25	1.62496e-22
TRINITY_DN32746_c0_g1	301.62	49.81	2.59405	1.01646e-24	1.72653e-22
TRINITY_DN37653_c0_g2	193.55	782.29	-2.0174	1.03699e-24	1.75896e-22
TRINITY_DN48406_c0_g1	304.71	31.75	3.2593	1.03823e-24	1.75896e-22
TRINITY_DN45620_c0_g1	42.17	362.02	-3.08766	1.05507e-24	1.78517e-22
TRINITY_DN54787_c0_g1	1001.34	300.19	1.73721	1.08972e-24	1.84143e-22
TRINITY_DN46569_c1_g2	1017.8	186.31	2.45219	1.10413e-24	1.86338e-22
TRINITY_DN53851_c6_g1	22.56	214.63	-3.24436	1.14162e-24	1.92418e-22
TRINITY_DN51103_c1_g1	1705.25	573.75	1.57192	1.16188e-24	1.95581e-22
TRINITY_DN49004_c1_g2	37.41	278.62	-2.90013	1.18051e-24	1.98463e-22
TRINITY_DN50069_c0_g2	143.39	636.98	-2.15188	1.25731e-24	2.11103e-22
TRINITY_DN52965_c1_g1	113.04	511.87	-2.17506	1.26939e-24	2.12858e-22
TRINITY_DN37729_c0_g1	15404.6	36656.8	-1.25075	1.27273e-24	2.13146e-22
TRINITY_DN54093_c0_g3	95.98	516.44	-2.42541	1.30322e-24	2.17973e-22
TRINITY_DN48829_c4_g1	1399.46	5983.75	-2.09578	1.3272e-24	2.21701e-22
TRINITY_DN41428_c2_g2	1091.91	2977.28	-1.44754	1.37418e-24	2.29258e-22
TRINITY_DN45923_c4_g2	156.86	6.7	4.54945	1.69916e-24	2.83115e-22
TRINITY_DN55132_c3_g1	203.88	20.45	3.31411	1.93294e-24	3.21658e-22
TRINITY_DN55374_c1_g1	1402.54	513.99	1.44838	1.94222e-24	3.22792e-22
TRINITY_DN57146_c1_g1	1352.35	350.04	1.94886	2.08379e-24	3.45884e-22
TRINITY_DN49012_c1_g1	3430.41	932.9	1.87802	2.10093e-24	3.48286e-22
TRINITY_DN52432_c1_g3	194.93	23.57	3.04352	2.23924e-24	3.70748e-22
TRINITY_DN55901_c0_g1	1691.91	4074.73	-1.26806	2.3304e-24	3.85353e-22
TRINITY_DN49226_c2_g1	186.57	22.65	3.04253	2.53375e-24	4.18452e-22
TRINITY_DN43780_c0_g1	582.51	2209.99	-1.92405	2.63389e-24	4.34443e-22
TRINITY_DN55348_c2_g2	301.6	57.54	2.39266	2.83209e-24	4.65963e-22
TRINITY_DN56139_c2_g3	560.02	1539.71	-1.45806	2.83006e-24	4.65963e-22
TRINITY_DN43429_c3_g1	213.82	32.86	2.70174	2.85447e-24	4.69056e-22
TRINITY_DN38777_c1_g3	80.3	341.48	-2.08988	3.1002e-24	5.08797e-22
TRINITY_DN36288_c2_g1	5526.52	14.72	8.55552	3.12071e-24	5.11523e-22
TRINITY_DN55314_c1_g1	144.85	509.63	-1.81662	3.15464e-24	5.16439e-22
TRINITY_DN45875_c1_g1	257.89	39.11	2.71989	3.53175e-24	5.77455e-22
TRINITY_DN51305_c4_g1	90.29	413.27	-2.19041	3.62822e-24	5.92489e-22
TRINITY_DN51383_c1_g1	1517.37	6167.86	-2.02373	3.80831e-24	6.21125e-22
TRINITY_DN36935_c1_g2	54.52	384.01	-2.83351	3.94522e-24	6.41856e-22
TRINITY_DN37334_c0_g4	845.35	0	12.0809	3.94152e-24	6.41856e-22
TRINITY_DN50079_c5_g2	151.45	532.2	-1.81007	4.27812e-24	6.95155e-22
TRINITY_DN47903_c0_g1	279.49	861.94	-1.62397	4.50502e-24	7.31119e-22
TRINITY_DN34481_c0_g1	1152.17	292.3	1.97914	4.69262e-24	7.60621e-22
TRINITY_DN50894_c0_g1	602.67	94.25	2.67911	4.75307e-24	7.69469e-22
TRINITY_DN50276_c0_g2	61.02	303.63	-2.31026	5.05419e-24	8.17208e-22
TRINITY_DN55534_c1_g4	149.88	8.62	4.13665	5.46459e-24	8.82478e-22
TRINITY_DN53221_c1_g1	618.84	100.03	2.62766	5.8352e-24	9.41168e-22
TRINITY_DN55520_c0_g1	1706.45	646.62	1.40061	5.8752e-24	9.46455e-22
TRINITY_DN55047_c1_g1	2127.92	5173.4	-1.28194	6.08016e-24	9.78272e-22
TRINITY_DN56698_c0_g1	1136.05	2807.86	-1.30513	6.18482e-24	9.93892e-22
TRINITY_DN44839_c2_g1	1822.15	4827.74	-1.40569	6.32543e-24	1.01524e-21
TRINITY_DN48419_c0_g1	306.13	36.27	3.07849	6.41508e-24	1.02837e-21
TRINITY_DN37858_c0_g2	154.22	4.22	5.18421	6.5723e-24	1.05229e-21
TRINITY_DN38110_c0_g3	1219.28	248.71	2.29154	7.25656e-24	1.16043e-21
TRINITY_DN45151_c3_g1	271.57	1.4	7.58706	8.12098e-24	1.29708e-21
TRINITY_DN51714_c0_g1	283.63	19.09	3.89212	8.29918e-24	1.32393e-21
TRINITY_DN56924_c2_g1	156.35	2.81	5.79185	8.6347e-24	1.37578e-21
TRINITY_DN51158_c2_g1	163.25	661.07	-2.01837	8.73926e-24	1.39075e-21
TRINITY_DN41249_c0_g3	159.69	4.99	5.01285	8.75473e-24	1.39153e-21
TRINITY_DN55124_c0_g4	162.6	16.58	3.29135	9.48591e-24	1.50592e-21
TRINITY_DN43807_c2_g1	1065.24	354.09	1.58812	9.58878e-24	1.52041e-21
TRINITY_DN51002_c0_g1	7.1	140.38	-4.32258	9.63535e-24	1.52595e-21
TRINITY_DN34139_c0_g1	270.34	809.56	-1.58399	1.0075e-23	1.59365e-21
TRINITY_DN44343_c5_g1	953.1	0.69	10.3991	1.05131e-23	1.66094e-21
TRINITY_DN57630_c2_g1	2937.17	1147.17	1.35611	1.06645e-23	1.68283e-21
TRINITY_DN40713_c0_g1	1904.51	484.62	1.97394	1.17434e-23	1.85086e-21
TRINITY_DN51042_c1_g2	748.57	0	11.9064	1.42423e-23	2.24201e-21
TRINITY_DN56642_c1_g2	82.97	403.27	-2.28597	1.45884e-23	2.29373e-21
TRINITY_DN45175_c2_g2	1058.77	3516.07	-1.73238	1.51038e-23	2.37193e-21
TRINITY_DN30876_c0_g1	170.13	8.2	4.38685	1.55519e-23	2.43938e-21
TRINITY_DN48246_c1_g3	308.22	36.92	3.06702	1.61012e-23	2.52252e-21
TRINITY_DN41949_c2_g4	46.56	1119.16	-4.58244	1.6267e-23	2.54546e-21
TRINITY_DN47989_c1_g1	232.98	764.14	-1.71305	1.86417e-23	2.91357e-21
TRINITY_DN37197_c1_g3	7088.12	19158.7	-1.43438	1.98078e-23	3.09214e-21
TRINITY_DN49981_c0_g1	175.51	13.72	3.67474	2.01582e-23	3.1431e-21
TRINITY_DN45326_c7_g1	252	26.59	3.24438	2.3636e-23	3.68098e-21
TRINITY_DN51741_c0_g1	128.75	456.7	-1.82882	2.4781e-23	3.85473e-21
TRINITY_DN40291_c0_g4	1674.23	587.69	1.51049	2.51214e-23	3.89843e-21
TRINITY_DN41103_c0_g2	264.49	44.95	2.55648	2.5108e-23	3.89843e-21
TRINITY_DN43228_c0_g1	207.42	3.9	5.73947	2.89754e-23	4.49119e-21
TRINITY_DN53625_c1_g1	2129.81	4965.43	-1.2212	3.15698e-23	4.88754e-21
TRINITY_DN43921_c1_g1	434.07	112.44	1.94956	3.34139e-23	5.16694e-21
TRINITY_DN40801_c0_g5	186.49	705.01	-1.91588	3.41052e-23	5.26763e-21
TRINITY_DN51388_c0_g1	137.44	3.93	5.14184	3.45414e-23	5.32873e-21
TRINITY_DN46333_c2_g1	66.97	402.85	-2.59279	3.64976e-23	5.62389e-21
TRINITY_DN36098_c1_g1	10.88	147.17	-3.77956	3.70294e-23	5.69915e-21
TRINITY_DN47123_c0_g2	10163.2	27693.2	-1.44629	4.10767e-23	6.31464e-21
TRINITY_DN56990_c1_g2	144.84	11.38	3.67501	4.13148e-23	6.3438e-21
TRINITY_DN57938_c3_g1	1273.88	3320.2	-1.38228	4.25409e-23	6.52443e-21
TRINITY_DN46410_c1_g3	1978.33	5162.21	-1.3832	4.84634e-23	7.42406e-21
TRINITY_DN49484_c2_g1	745.4	181.07	2.04261	4.94017e-23	7.55899e-21
TRINITY_DN40856_c3_g4	1059.08	360.72	1.55354	5.23353e-23	7.99852e-21
TRINITY_DN54462_c0_g2	1785.29	540.31	1.72401	5.48352e-23	8.37083e-21
TRINITY_DN42613_c1_g3	670.88	0	11.7482	5.60786e-23	8.55068e-21
TRINITY_DN52701_c2_g1	180.67	697.5	-1.94964	5.81833e-23	8.8613e-21
TRINITY_DN34633_c0_g1	62.2	288.6	-2.21925	5.86711e-23	8.92523e-21
TRINITY_DN57778_c7_g1	171.3	2.12	6.33689	6.24518e-23	9.48934e-21
TRINITY_DN34162_c0_g1	26.99	222.27	-3.03396	6.27191e-23	9.51893e-21
TRINITY_DN39672_c0_g2	134.26	495.78	-1.88047	6.49475e-23	9.84574e-21
TRINITY_DN55815_c1_g1	2998.1	1136.61	1.39937	6.7529e-23	1.02253e-20
TRINITY_DN34897_c0_g1	460	1218.76	-1.4065	6.77487e-23	1.02467e-20
TRINITY_DN53406_c1_g1	696.18	232.51	1.58206	7.03449e-23	1.06271e-20
TRINITY_DN48700_c0_g1	2586.78	903.81	1.51751	7.08753e-23	1.06949e-20
TRINITY_DN48369_c0_g1	1579.3	491.21	1.68471	7.14347e-23	1.07669e-20
TRINITY_DN58198_c1_g5	161.76	15.22	3.412	7.28045e-23	1.09608e-20
TRINITY_DN45772_c0_g4	258.41	807.93	-1.64305	7.44014e-23	1.11884e-20
TRINITY_DN52955_c1_g1	1222.53	4636.68	-1.9222	7.70849e-23	1.15786e-20
TRINITY_DN45384_c0_g1	84.99	354.59	-2.06257	7.80959e-23	1.17171e-20
TRINITY_DN42058_c2_g1	453.12	79.81	2.50952	1.0376e-22	1.55498e-20
TRINITY_DN41262_c0_g1	482.88	128.02	1.91322	1.15668e-22	1.73146e-20
TRINITY_DN42429_c0_g3	553.64	1500.92	-1.43769	1.16322e-22	1.73926e-20
TRINITY_DN57941_c9_g3	2263.6	818.27	1.46798	1.24166e-22	1.85442e-20
TRINITY_DN50703_c0_g1	1665.92	618.31	1.42947	1.28909e-22	1.92308e-20
TRINITY_DN50294_c3_g1	637.34	0	11.6735	1.37594e-22	2.05031e-20
TRINITY_DN48659_c0_g2	648.27	162.41	1.99557	1.43843e-22	2.14098e-20
TRINITY_DN39557_c0_g1	169.42	994.96	-2.556	1.47879e-22	2.19857e-20
TRINITY_DN51042_c1_g3	621.2	0	11.6373	1.54825e-22	2.29923e-20
TRINITY_DN38957_c1_g1	923.58	272.7	1.75996	1.60748e-22	2.3845e-20
TRINITY_DN50488_c0_g2	934.11	3250.75	-1.798	1.70554e-22	2.52709e-20
TRINITY_DN55832_c0_g1	1096.57	2811.78	-1.3589	1.76016e-22	2.60508e-20
TRINITY_DN37570_c0_g1	141.67	3.44	5.32994	1.79475e-22	2.65029e-20
TRINITY_DN44396_c0_g1	134.26	8.51	3.98213	1.79401e-22	2.65029e-20
TRINITY_DN36880_c0_g1	192.95	23.44	3.04759	1.85809e-22	2.74073e-20
TRINITY_DN57542_c4_g1	34078.8	12009.7	1.50465	1.88152e-22	2.77218e-20
TRINITY_DN50057_c2_g1	112.97	427.7	-1.91514	2.26068e-22	3.32708e-20
TRINITY_DN45367_c1_g1	2210.5	452.44	2.28941	2.29774e-22	3.37405e-20
TRINITY_DN48749_c2_g1	819.24	2148.67	-1.39121	2.29736e-22	3.37405e-20
TRINITY_DN58173_c2_g1	143.13	639.62	-2.1643	2.43036e-22	3.56479e-20
TRINITY_DN38131_c1_g5	198.86	747.19	-1.90953	2.44779e-22	3.58636e-20
TRINITY_DN44373_c1_g1	189.03	590.42	-1.64427	2.45212e-22	3.58868e-20
TRINITY_DN41572_c1_g1	604.4	0	11.5967	2.56322e-22	3.7471e-20
TRINITY_DN56506_c0_g1	825.47	280.77	1.55687	2.61999e-22	3.82582e-20
TRINITY_DN44548_c3_g1	839.95	242.96	1.78956	2.78545e-22	4.06291e-20
TRINITY_DN46559_c1_g1	15.29	166.33	-3.40731	2.8341e-22	4.12928e-20
TRINITY_DN42513_c0_g2	175.31	14.31	3.60754	2.83768e-22	4.12991e-20
TRINITY_DN54872_c0_g5	75.99	486.08	-2.67791	2.87843e-22	4.18458e-20
TRINITY_DN38010_c0_g2	309.01	61.67	2.32749	2.97665e-22	4.32257e-20
TRINITY_DN44029_c0_g1	897.84	299.03	1.58751	3.07635e-22	4.46242e-20
TRINITY_DN54043_c1_g1	947.53	3195.72	-1.75378	3.23258e-22	4.68385e-20
TRINITY_DN41203_c2_g1	137	523.59	-1.93752	3.33109e-22	4.82126e-20
TRINITY_DN46046_c2_g2	124.47	544.92	-2.13204	3.48259e-22	5.03498e-20
TRINITY_DN47750_c1_g1	193.78	2971.22	-3.93634	3.52725e-22	5.09392e-20
TRINITY_DN47501_c0_g1	185.11	832.97	-2.16946	3.62443e-22	5.22851e-20
TRINITY_DN54172_c0_g2	215.63	748.82	-1.79294	3.66508e-22	5.28134e-20
TRINITY_DN35668_c0_g1	423.17	88.98	2.24616	3.71844e-22	5.35235e-20
TRINITY_DN57713_c1_g1	1669.86	605.22	1.46477	3.82825e-22	5.50436e-20
TRINITY_DN54511_c2_g2	7920.73	2852.37	1.47329	3.97842e-22	5.71402e-20
TRINITY_DN38317_c0_g1	130.39	7.48	4.1344	4.10331e-22	5.88695e-20
TRINITY_DN40899_c1_g2	3.98	116.28	-4.87918	4.29758e-22	6.15892e-20
TRINITY_DN56319_c0_g2	77.85	341.71	-2.13827	4.37226e-22	6.25911e-20
TRINITY_DN41327_c0_g1	171.69	4.17	5.35035	4.46068e-22	6.37872e-20
TRINITY_DN51687_c1_g1	211.09	689.57	-1.71037	4.48908e-22	6.41234e-20
TRINITY_DN47890_c0_g2	2395.99	986.81	1.27952	4.52499e-22	6.45661e-20
TRINITY_DN38565_c3_g1	385.37	1.06	8.50471	4.91421e-22	7.00435e-20
TRINITY_DN46541_c0_g1	1135.62	423.07	1.42469	5.57913e-22	7.94345e-20
TRINITY_DN45259_c1_g1	1941.88	572.76	1.76203	5.80086e-22	8.25018e-20
TRINITY_DN34287_c0_g1	64	300.49	-2.22974	5.9562e-22	8.46193e-20
TRINITY_DN48183_c0_g1	559.12	0	11.4844	6.38664e-22	9.06364e-20
TRINITY_DN49949_c0_g1	159.7	702.51	-2.13724	6.41629e-22	9.09587e-20
TRINITY_DN42463_c1_g1	667.25	215.48	1.63066	6.56445e-22	9.29585e-20
TRINITY_DN56305_c2_g2	6158.58	15512	-1.33265	6.84457e-22	9.68207e-20
TRINITY_DN49483_c0_g1	84.9	553.79	-2.70814	6.85756e-22	9.69e-20
TRINITY_DN41463_c5_g1	3217.87	1288.51	1.3202	6.97989e-22	9.85224e-20
TRINITY_DN55685_c0_g1	437.18	1363.32	-1.64019	7.55059e-22	1.06463e-19
TRINITY_DN57909_c1_g1	2520.31	804.66	1.64747	7.58182e-22	1.06789e-19
TRINITY_DN48655_c2_g2	22.22	169.6	-2.94556	7.80391e-22	1.09799e-19
TRINITY_DN55662_c1_g1	605	180.56	1.7458	8.38243e-22	1.17812e-19
TRINITY_DN57651_c2_g2	1897.39	756.83	1.32577	8.80287e-22	1.23589e-19
TRINITY_DN54019_c0_g2	559.18	1656.25	-1.56545	9.59735e-22	1.34599e-19
TRINITY_DN54492_c0_g1	1523.15	588.51	1.37216	9.85457e-22	1.38059e-19
TRINITY_DN46973_c8_g3	47.96	319.92	-2.73971	9.9161e-22	1.38772e-19
TRINITY_DN52366_c0_g1	238.32	20.53	3.55144	1.10123e-21	1.5395e-19
TRINITY_DN48470_c0_g1	615.74	1800.07	-1.54797	1.12144e-21	1.56607e-19
TRINITY_DN48420_c1_g1	443.81	1229.33	-1.46991	1.14538e-21	1.59781e-19
TRINITY_DN41638_c2_g4	537.67	0	11.4302	1.15861e-21	1.61455e-19
TRINITY_DN52472_c0_g1	222.56	26.76	3.05263	1.20923e-21	1.6833e-19
TRINITY_DN52535_c0_g2	177.12	14.5	3.61114	1.24794e-21	1.73534e-19
TRINITY_DN34945_c0_g1	775.91	0.72	10.0999	1.26545e-21	1.75782e-19
TRINITY_DN50489_c0_g1	28.18	244.98	-3.09791	1.29886e-21	1.80232e-19
TRINITY_DN36180_c0_g2	106.73	386.43	-1.85995	1.31236e-21	1.81913e-19
TRINITY_DN49931_c1_g1	158.71	554.08	-1.80799	1.40796e-21	1.94958e-19
TRINITY_DN45259_c2_g1	154.8	9.87	3.97343	1.50735e-21	2.085e-19
TRINITY_DN40585_c0_g1	733.91	1969.01	-1.42349	1.63248e-21	2.25572e-19
TRINITY_DN56053_c0_g2	1128.72	354.77	1.67072	1.66419e-21	2.29711e-19
TRINITY_DN54932_c1_g1	260.09	818.83	-1.65724	1.67483e-21	2.30937e-19
TRINITY_DN50209_c1_g1	426.42	1553.17	-1.86507	1.73957e-21	2.39612e-19
TRINITY_DN57085_c1_g2	337.03	982.62	-1.54574	1.94664e-21	2.67852e-19
TRINITY_DN40927_c0_g2	287.94	39.43	2.86495	1.98079e-21	2.72265e-19
TRINITY_DN51262_c3_g1	73.59	495.34	-2.73838	1.98845e-21	2.73032e-19
TRINITY_DN57508_c1_g1	436.98	129.07	1.75941	2.00866e-21	2.75518e-19
TRINITY_DN42158_c2_g1	3443.14	8338.43	-1.27601	2.65957e-21	3.6442e-19
TRINITY_DN47557_c0_g1	1244.12	3438.14	-1.46702	2.6895e-21	3.68136e-19
TRINITY_DN38116_c10_g1	179.71	11.57	3.97377	2.82105e-21	3.8574e-19
TRINITY_DN48865_c0_g1	122.55	494.49	-2.01413	2.83402e-21	3.8711e-19
TRINITY_DN49847_c1_g1	1830.72	671.49	1.44739	3.11776e-21	4.25423e-19
TRINITY_DN46718_c2_g1	10.19	122.2	-3.57464	3.21929e-21	4.38821e-19
TRINITY_DN48583_c1_g1	2205.76	5388.25	-1.28873	3.24631e-21	4.42044e-19
TRINITY_DN36521_c5_g5	652.66	0.69	9.85109	3.31967e-21	4.51565e-19
TRINITY_DN46091_c4_g3	268.63	1166.89	-2.11839	3.33184e-21	4.5275e-19
TRINITY_DN40085_c1_g2	360.72	88.56	2.02624	3.38508e-21	4.59508e-19
TRINITY_DN35877_c0_g1	168.5	22.57	2.90118	3.5418e-21	4.80285e-19
TRINITY_DN48114_c0_g1	165.08	3.15	5.70489	3.56614e-21	4.83086e-19
TRINITY_DN56642_c1_g1	112.89	589.28	-2.37682	3.62639e-21	4.90741e-19
TRINITY_DN49516_c0_g1	112.62	526.48	-2.22136	3.93905e-21	5.32503e-19
TRINITY_DN32535_c0_g1	86.45	466.96	-2.43784	4.04374e-21	5.46092e-19
TRINITY_DN53231_c0_g3	369.04	68.49	2.43402	4.16121e-21	5.61378e-19
TRINITY_DN56262_c3_g3	237.4	814.98	-1.77964	4.17889e-21	5.63184e-19
TRINITY_DN46106_c0_g1	493.72	1443.84	-1.546	4.24927e-21	5.72081e-19
TRINITY_DN54532_c1_g1	903.56	6.87	7.05008	4.33121e-21	5.82515e-19
TRINITY_DN52253_c0_g1	9.52	147.77	-3.96702	4.37085e-21	5.87243e-19
TRINITY_DN54851_c3_g1	1649.13	691.62	1.25347	4.38588e-21	5.8866e-19
TRINITY_DN39537_c0_g2	2267.93	527.33	2.10542	4.4892e-21	6.01911e-19
TRINITY_DN50612_c0_g1	8.44	427.22	-5.67693	4.61672e-21	6.18376e-19
TRINITY_DN45109_c0_g2	67.21	320.65	-2.25399	4.7336e-21	6.33385e-19
TRINITY_DN55361_c1_g3	924.08	2510.13	-1.44203	5.26104e-21	7.03242e-19
TRINITY_DN45195_c1_g2	21.96	176.43	-3.01834	5.5075e-21	7.35436e-19
TRINITY_DN34972_c0_g1	50.9	336.28	-2.72042	5.53501e-21	7.38358e-19
TRINITY_DN54111_c0_g2	2680.61	1004.73	1.41534	5.84225e-21	7.78551e-19
TRINITY_DN50392_c0_g1	278.62	36.38	2.94171	5.95464e-21	7.92723e-19
TRINITY_DN43625_c0_g1	289.02	863.49	-1.58092	6.01559e-21	8.00024e-19
TRINITY_DN53350_c0_g1	2366.73	5946.62	-1.32872	7.2017e-21	9.56797e-19
TRINITY_DN51154_c0_g1	1181.45	371.33	1.67086	7.38766e-21	9.80511e-19
TRINITY_DN42994_c2_g2	173.2	561.45	-1.69595	7.42546e-21	9.84531e-19
TRINITY_DN49926_c0_g2	782.75	2071.02	-1.40454	7.80684e-21	1.03405e-18
TRINITY_DN36946_c0_g1	232.58	31.56	2.8765	8.06321e-21	1.06693e-18
TRINITY_DN53245_c0_g1	519.25	1789.82	-1.78456	8.70863e-21	1.15117e-18
TRINITY_DN36517_c1_g2	622.28	0.69	9.7853	9.36318e-21	1.23521e-18
TRINITY_DN38461_c2_g1	316.47	61.76	2.36198	9.35877e-21	1.23521e-18
TRINITY_DN46252_c0_g2	191.87	23.91	3.00968	9.6661e-21	1.27389e-18
TRINITY_DN54403_c0_g5	184.45	583.71	-1.6596	1.05483e-20	1.38876e-18
TRINITY_DN48754_c0_g1	135.4	538.86	-1.98963	1.11832e-20	1.47087e-18
TRINITY_DN41276_c1_g5	140.5	2.84	5.63244	1.1296e-20	1.48422e-18
TRINITY_DN39948_c0_g3	606.43	0.72	9.74462	1.13314e-20	1.48738e-18
TRINITY_DN47325_c2_g1	307.45	1224.85	-1.99727	1.14885e-20	1.50505e-18
TRINITY_DN52648_c0_g2	746.83	1762.19	-1.23911	1.1489e-20	1.50505e-18
TRINITY_DN55323_c0_g1	159.58	617.91	-1.94791	1.17189e-20	1.53363e-18
TRINITY_DN52833_c0_g1	404.13	1849.16	-2.19263	1.22592e-20	1.60274e-18
TRINITY_DN50556_c3_g1	234.48	36.57	2.68644	1.35489e-20	1.76959e-18
TRINITY_DN44991_c2_g2	26.24	196.12	-2.89098	1.38954e-20	1.81304e-18
TRINITY_DN53431_c1_g5	148.24	13.2	3.49631	1.47358e-20	1.92078e-18
TRINITY_DN44726_c0_g2	115.85	455.56	-1.97776	1.4995e-20	1.95263e-18
TRINITY_DN47860_c1_g2	1139.48	2689.12	-1.2382	1.50446e-20	1.95715e-18
TRINITY_DN48914_c1_g1	215.19	1.38	7.25243	1.52933e-20	1.98752e-18
TRINITY_DN51290_c1_g1	1874.86	4281.88	-1.19101	1.57009e-20	2.03847e-18
TRINITY_DN55479_c3_g2	972.44	2541.94	-1.38658	1.63679e-20	2.12297e-18
TRINITY_DN52854_c0_g1	9212.59	2748.12	1.74527	1.69036e-20	2.19029e-18
TRINITY_DN44856_c4_g1	1075.06	2919.79	-1.44069	1.77698e-20	2.30026e-18
TRINITY_DN49967_c1_g1	1402.25	348.84	2.0071	1.92157e-20	2.48496e-18
TRINITY_DN54219_c2_g1	194.6	625.48	-1.68079	1.92424e-20	2.48596e-18
TRINITY_DN54713_c0_g1	1028.12	281.68	1.8693	2.10575e-20	2.71779e-18
TRINITY_DN44435_c2_g1	596.29	172.34	1.78914	2.16761e-20	2.79488e-18
TRINITY_DN31187_c0_g1	132.33	6.27	4.38584	2.3208e-20	2.98946e-18
TRINITY_DN56214_c1_g1	3058.19	9072.79	-1.56864	2.34549e-20	3.01829e-18
TRINITY_DN38990_c1_g2	235.03	720.12	-1.61291	2.349e-20	3.01985e-18
TRINITY_DN44374_c0_g2	120.17	4.29	4.82277	2.35469e-20	3.02124e-18
TRINITY_DN49858_c2_g1	326.42	1127.93	-1.79045	2.35274e-20	3.02124e-18
TRINITY_DN49070_c0_g1	35.57	248.93	-2.82569	2.36502e-20	3.03152e-18
TRINITY_DN54277_c1_g2	2454.78	5996.96	-1.28839	2.41806e-20	3.09649e-18
TRINITY_DN51224_c2_g1	2902.19	7128.44	-1.29635	2.49524e-20	3.19221e-18
TRINITY_DN40535_c3_g2	438.2	0	11.1352	2.59743e-20	3.31969e-18
TRINITY_DN54612_c0_g1	4138.57	9178.64	-1.14919	2.65436e-20	3.38915e-18
TRINITY_DN48990_c2_g3	437.28	0	11.1295	2.68565e-20	3.42577e-18
TRINITY_DN56174_c0_g2	144.78	15.47	3.22316	2.727e-20	3.47514e-18
TRINITY_DN53096_c2_g1	1104.37	3528.71	-1.67611	2.73608e-20	3.48333e-18
TRINITY_DN41096_c0_g1	284.49	841.79	-1.56292	2.75542e-20	3.50454e-18
TRINITY_DN48790_c0_g1	1014.64	302.99	1.74428	3.02795e-20	3.84743e-18
TRINITY_DN55801_c0_g1	367.24	977.39	-1.41136	3.03136e-20	3.84804e-18
TRINITY_DN50863_c0_g1	130.44	12.01	3.44186	3.12948e-20	3.96875e-18
TRINITY_DN43187_c0_g1	43.42	220.86	-2.34082	3.23659e-20	4.10062e-18
TRINITY_DN37728_c1_g1	25.71	187.69	-2.87226	3.28031e-20	4.152e-18
TRINITY_DN41018_c1_g1	866.73	264.74	1.71052	3.29238e-20	4.16325e-18
TRINITY_DN57339_c3_g2	341.02	68.98	2.30313	3.36439e-20	4.25022e-18
TRINITY_DN36324_c0_g3	5.84	120.94	-4.38819	3.74669e-20	4.72862e-18
TRINITY_DN45661_c0_g2	726.43	264.51	1.45774	3.78408e-20	4.77121e-18
TRINITY_DN43378_c1_g2	1548.44	525.8	1.55886	3.88989e-20	4.89992e-18
TRINITY_DN45026_c0_g1	314.89	909.13	-1.5283	4.14827e-20	5.22037e-18
TRINITY_DN41626_c1_g1	446.71	98.66	2.17519	4.41118e-20	5.5459e-18
TRINITY_DN45289_c0_g1	114.08	3.95	4.87149	4.67728e-20	5.87483e-18
TRINITY_DN51178_c0_g1	1378.78	3509.32	-1.34715	4.76648e-20	5.98114e-18
TRINITY_DN49284_c0_g1	276.16	1086.61	-1.97624	4.93951e-20	6.19234e-18
TRINITY_DN36225_c3_g3	513.23	1358.54	-1.40461	4.95353e-20	6.20398e-18
TRINITY_DN48488_c1_g1	163.32	604.07	-1.8868	5.02824e-20	6.29154e-18
TRINITY_DN57580_c1_g1	765.59	2518.67	-1.7197	5.14277e-20	6.4287e-18
TRINITY_DN45900_c1_g2	2660.88	7589.54	-1.5117	5.21651e-20	6.51468e-18
TRINITY_DN37653_c0_g1	35.27	193.8	-2.46502	5.4233e-20	6.76532e-18
TRINITY_DN46593_c1_g2	356.67	993.3	-1.47827	5.42753e-20	6.76532e-18
TRINITY_DN52220_c1_g1	264.63	39.9	2.73218	5.47737e-20	6.82097e-18
TRINITY_DN49051_c1_g1	178.13	21.23	3.07126	5.71781e-20	7.11363e-18
TRINITY_DN43625_c2_g1	1416.97	31991.1	-4.49653	6.01457e-20	7.47574e-18
TRINITY_DN48960_c0_g3	137.87	2.18	6.02112	6.0727e-20	7.54084e-18
TRINITY_DN41949_c2_g5	4.93	109.59	-4.42936	6.11579e-20	7.58717e-18
TRINITY_DN51125_c2_g2	55.69	353.81	-2.65564	6.33864e-20	7.84878e-18
TRINITY_DN55488_c0_g1	1004.6	257.1	1.96533	6.33558e-20	7.84878e-18
TRINITY_DN38227_c1_g1	361.2	948.67	-1.39233	6.39137e-20	7.90661e-18
TRINITY_DN54511_c2_g1	1733.61	682.56	1.34421	6.42683e-20	7.94298e-18
TRINITY_DN45807_c1_g2	535.86	1579.93	-1.56058	6.44714e-20	7.96057e-18
TRINITY_DN47152_c0_g2	215.18	15.88	3.76303	6.67325e-20	8.23201e-18
TRINITY_DN39493_c0_g1	292.26	1275.62	-2.12828	6.73741e-20	8.30335e-18
TRINITY_DN44087_c0_g1	143.66	16.02	3.17197	6.7949e-20	8.36634e-18
TRINITY_DN49476_c0_g2	882.28	244.5	1.85016	6.92029e-20	8.51273e-18
TRINITY_DN46569_c1_g1	247.64	35.09	2.82346	6.94892e-20	8.53995e-18
TRINITY_DN50167_c0_g1	1214.15	336.53	1.85097	7.06776e-20	8.67786e-18
TRINITY_DN50922_c1_g1	1033.59	328.13	1.65515	7.22916e-20	8.86773e-18
TRINITY_DN43834_c1_g1	860.7	2052.76	-1.254	7.38681e-20	9.05264e-18
TRINITY_DN46923_c1_g2	1673.19	4491	-1.42467	7.48997e-20	9.17049e-18
TRINITY_DN49196_c3_g1	130.7	13.36	3.28518	7.51216e-20	9.18908e-18
TRINITY_DN49026_c0_g1	985.18	2931.32	-1.57321	7.7989e-20	9.53094e-18
TRINITY_DN37833_c1_g1	259.99	1.06	7.939	8.10497e-20	9.89576e-18
TRINITY_DN57257_c2_g1	190.48	24.48	2.96333	8.65828e-20	1.05615e-17
TRINITY_DN40491_c1_g1	925.53	2251.33	-1.28175	8.74876e-20	1.06619e-17
TRINITY_DN46393_c1_g1	447.05	137.1	1.70703	8.9953e-20	1.09522e-17
TRINITY_DN55597_c2_g3	1.95	116.34	-5.79377	9.41139e-20	1.14482e-17
TRINITY_DN55078_c1_g1	2188.22	881.7	1.31082	1.0133e-19	1.23145e-17
TRINITY_DN40219_c2_g2	86.83	417.42	-2.27088	1.01579e-19	1.23334e-17
TRINITY_DN56668_c3_g1	49.41	918.49	-4.22471	1.08595e-19	1.3173e-17
TRINITY_DN37251_c0_g2	104.28	423.91	-2.0237	1.10921e-19	1.34428e-17
TRINITY_DN44332_c5_g2	127.87	12.7	3.3322	1.11865e-19	1.35446e-17
TRINITY_DN52418_c2_g2	1209.95	442.69	1.4511	1.14271e-19	1.38232e-17
TRINITY_DN43569_c1_g1	2851.75	8702.62	-1.60931	1.15622e-19	1.39738e-17
TRINITY_DN55647_c0_g1	521.77	1630.12	-1.64146	1.17556e-19	1.41944e-17
TRINITY_DN46421_c1_g1	118.94	6.69	4.14587	1.17951e-19	1.4229e-17
TRINITY_DN36589_c0_g1	43.73	306.97	-2.80097	1.19779e-19	1.44362e-17
TRINITY_DN57982_c4_g2	443.09	1175.13	-1.40714	1.2629e-19	1.5207e-17
TRINITY_DN45370_c0_g1	260.6	720.25	-1.46727	1.2759e-19	1.53413e-17
TRINITY_DN55842_c8_g5	695.81	172.75	2.00846	1.27639e-19	1.53413e-17
TRINITY_DN52366_c0_g5	166.75	15.77	3.41524	1.33696e-19	1.60545e-17
TRINITY_DN43634_c0_g1	847.28	2.55	8.40004	1.34851e-19	1.61784e-17
TRINITY_DN49977_c2_g1	245.52	673.5	-1.45686	1.53704e-19	1.84235e-17
TRINITY_DN53556_c2_g1	186.91	739.94	-1.98632	1.62601e-19	1.9472e-17
TRINITY_DN54451_c1_g5	70.76	369.38	-2.38358	1.6858e-19	2.01696e-17
TRINITY_DN51118_c3_g1	377.08	91.72	2.04003	1.77788e-19	2.12519e-17
TRINITY_DN57725_c5_g2	1133.82	2513.33	-1.14873	1.78217e-19	2.12838e-17
TRINITY_DN45026_c0_g3	232.36	665.23	-1.516	1.81428e-19	2.16475e-17
TRINITY_DN42241_c0_g2	216.72	743.12	-1.77296	1.81766e-19	2.16682e-17
TRINITY_DN44329_c3_g1	790.62	188.05	2.07085	1.81945e-19	2.16698e-17
TRINITY_DN36684_c0_g1	925.52	2323.58	-1.32866	1.831e-19	2.17876e-17
TRINITY_DN45678_c0_g1	1.14	153.69	-6.9916	1.91733e-19	2.27941e-17
TRINITY_DN52355_c2_g1	37.65	262.82	-2.80691	1.95042e-19	2.31665e-17
TRINITY_DN55771_c1_g2	444.04	124.61	1.83136	1.98886e-19	2.36018e-17
TRINITY_DN55992_c0_g2	1374.29	430.05	1.67714	2.03243e-19	2.4097e-17
TRINITY_DN45686_c1_g1	1953.46	4475.16	-1.19609	2.11639e-19	2.50697e-17
TRINITY_DN45007_c0_g1	196.05	32.3	2.60005	2.15131e-19	2.54604e-17
TRINITY_DN29779_c0_g1	240.76	1.43	7.4097	2.24635e-19	2.65612e-17
TRINITY_DN58150_c1_g1	225.83	648.59	-1.52078	2.25529e-19	2.66429e-17
TRINITY_DN57112_c1_g1	1375.71	3017.84	-1.13331	2.33078e-19	2.751e-17
TRINITY_DN50746_c0_g1	71.28	296.52	-2.05718	2.41864e-19	2.85212e-17
TRINITY_DN40529_c0_g2	943.85	242.52	1.95937	2.42861e-19	2.8613e-17
TRINITY_DN54718_c1_g2	236.81	1.09	7.80371	2.47629e-19	2.91487e-17
TRINITY_DN46218_c0_g2	346.46	100.45	1.78697	2.52328e-19	2.96751e-17
TRINITY_DN41442_c0_g2	219.24	604.18	-1.4629	2.55161e-19	2.99814e-17
TRINITY_DN54387_c0_g1	134.32	438.25	-1.70752	2.62897e-19	3.08628e-17
TRINITY_DN48891_c1_g1	585.81	1555.73	-1.40851	2.69158e-19	3.15695e-17
TRINITY_DN50844_c2_g2	1096.62	3113.37	-1.50422	2.74752e-19	3.21968e-17
TRINITY_DN41935_c1_g1	284.87	853.84	-1.58395	2.89611e-19	3.39078e-17
TRINITY_DN44786_c3_g5	237.86	48.16	2.30396	3.08325e-19	3.60666e-17
TRINITY_DN48660_c1_g1	491.89	1962.71	-1.99576	3.13763e-19	3.66701e-17
TRINITY_DN47763_c1_g1	904.59	9.79	6.52608	3.16505e-19	3.69575e-17
TRINITY_DN54478_c0_g1	325.74	942.73	-1.53152	3.40831e-19	3.97627e-17
TRINITY_DN54677_c1_g2	801.86	211.77	1.92001	3.4376e-19	4.00687e-17
TRINITY_DN47450_c0_g1	514.88	134.41	1.93688	3.5114e-19	4.08925e-17
TRINITY_DN44227_c0_g1	155.8	587.95	-1.91714	3.62306e-19	4.21555e-17
TRINITY_DN56878_c2_g1	541.63	96.65	2.48977	3.79024e-19	4.40616e-17
TRINITY_DN53307_c0_g1	319.64	942.46	-1.55915	3.8712e-19	4.49628e-17
TRINITY_DN51435_c0_g1	1239.86	471.59	1.39464	3.88851e-19	4.51239e-17
TRINITY_DN41325_c0_g1	135.07	12.15	3.48319	4.08284e-19	4.73371e-17
TRINITY_DN44448_c0_g2	1460.62	38.57	5.245	4.13843e-19	4.7897e-17
TRINITY_DN47852_c0_g4	266.13	65.84	2.01677	4.13843e-19	4.7897e-17
TRINITY_DN39833_c0_g1	198.06	19.63	3.33843	4.27542e-19	4.94388e-17
TRINITY_DN50288_c0_g2	60848.2	18169.5	1.74367	4.29358e-19	4.96051e-17
TRINITY_DN53403_c1_g3	358.31	1052.56	-1.55163	4.32819e-19	4.99609e-17
TRINITY_DN53119_c5_g4	155.03	14.95	3.36169	4.38122e-19	5.05285e-17
TRINITY_DN54628_c4_g3	8.51	124.55	-3.84238	4.50355e-19	5.18937e-17
TRINITY_DN44721_c1_g1	118.62	6.26	4.2284	4.6626e-19	5.36793e-17
TRINITY_DN50984_c1_g1	906.38	294.1	1.62415	4.75548e-19	5.47006e-17
TRINITY_DN37259_c0_g1	414.51	106.86	1.95616	5.34155e-19	6.1388e-17
TRINITY_DN42756_c0_g1	2150.88	4873.99	-1.18046	5.43833e-19	6.24456e-17
TRINITY_DN34794_c0_g1	530.2	1272.23	-1.26345	5.63859e-19	6.46884e-17
TRINITY_DN51216_c0_g2	32.51	205.68	-2.6437	5.68761e-19	6.51938e-17
TRINITY_DN38899_c3_g9	143.27	7.09	4.33623	5.71354e-19	6.54337e-17
TRINITY_DN49956_c1_g1	110.76	4.64	4.59142	5.7569e-19	6.58727e-17
TRINITY_DN50569_c0_g1	952.46	311.4	1.61186	6.09166e-19	6.96425e-17
TRINITY_DN37652_c8_g1	71.86	291.14	-2.01884	6.11839e-19	6.98871e-17
TRINITY_DN51558_c1_g2	589.96	162.54	1.86012	6.24624e-19	7.12854e-17
TRINITY_DN40074_c0_g4	6258.99	2824.03	1.14819	6.40975e-19	7.30879e-17
TRINITY_DN43080_c0_g4	4712.77	1749.37	1.42957	6.49182e-19	7.39594e-17
TRINITY_DN53179_c3_g1	448.53	1089.84	-1.2811	6.54624e-19	7.45146e-17
TRINITY_DN39359_c1_g1	647	0	11.6963	6.62471e-19	7.53425e-17
TRINITY_DN57903_c0_g1	246.91	677.3	-1.45757	6.66595e-19	7.57457e-17
TRINITY_DN35833_c1_g1	482.1	126.87	1.92591	6.68673e-19	7.59161e-17
TRINITY_DN51902_c0_g1	254.19	1006.11	-1.98748	6.96543e-19	7.90118e-17
TRINITY_DN56164_c0_g1	521.09	153.16	1.76506	7.74148e-19	8.7739e-17
TRINITY_DN44353_c0_g1	3194.99	9385.52	-1.55468	7.98643e-19	9.0437e-17
TRINITY_DN51697_c0_g3	1220.42	510.08	1.25883	8.02717e-19	9.082e-17
TRINITY_DN45726_c0_g1	135.34	423.42	-1.64729	8.12318e-19	9.18269e-17
TRINITY_DN43872_c0_g3	181.19	24.66	2.88376	8.2815e-19	9.3536e-17
TRINITY_DN47945_c0_g1	1514.13	598.26	1.34056	8.54608e-19	9.64412e-17
TRINITY_DN38262_c3_g1	204.08	855.61	-2.07004	9.04693e-19	1.01918e-16
TRINITY_DN42628_c0_g1	185.66	1.46	7.03017	9.04341e-19	1.01918e-16
TRINITY_DN53448_c0_g2	124.86	7.12	4.13775	9.14354e-19	1.02918e-16
TRINITY_DN43736_c1_g2	423.36	0.69	9.22701	9.19456e-19	1.03403e-16
TRINITY_DN45646_c0_g1	536.33	1350.82	-1.33212	9.2952e-19	1.04446e-16
TRINITY_DN54424_c0_g4	79.35	290.12	-1.86985	9.83478e-19	1.10414e-16
TRINITY_DN46545_c6_g1	119.1	3.1	5.23105	9.92969e-19	1.11384e-16
TRINITY_DN47089_c0_g1	217.06	1.09	7.67786	1.00296e-18	1.12409e-16
TRINITY_DN52125_c3_g1	887.15	2465.24	-1.47439	1.01411e-18	1.13561e-16
TRINITY_DN51495_c1_g2	132.87	1.8	6.23131	1.03356e-18	1.15641e-16
TRINITY_DN55814_c1_g1	2440.13	1028.5	1.24629	1.04083e-18	1.16354e-16
TRINITY_DN56956_c2_g4	3343.22	1321.74	1.33856	1.04426e-18	1.16639e-16
TRINITY_DN50412_c9_g6	269.61	59.68	2.17357	1.06721e-18	1.19101e-16
TRINITY_DN43772_c0_g1	580.55	0.35	10.5787	1.15693e-18	1.29004e-16
TRINITY_DN52233_c2_g3	87.9	347.12	-1.97353	1.21075e-18	1.3489e-16
TRINITY_DN46604_c2_g2	47.54	246.71	-2.36348	1.21996e-18	1.358e-16
TRINITY_DN43328_c2_g1	7303.29	19497.2	-1.41666	1.23118e-18	1.36933e-16
TRINITY_DN37782_c0_g2	12.1	115.03	-3.24709	1.25988e-18	1.40007e-16
TRINITY_DN51453_c3_g2	191.39	608.23	-1.66939	1.2748e-18	1.41545e-16
TRINITY_DN36877_c0_g1	27.85	180.84	-2.70987	1.29606e-18	1.43784e-16
TRINITY_DN55893_c2_g1	575.6	154.52	1.89744	1.30009e-18	1.44109e-16
TRINITY_DN47642_c2_g1	108.91	501.66	-2.20229	1.33328e-18	1.47664e-16
TRINITY_DN58143_c1_g1	558.83	1882.9	-1.75243	1.34301e-18	1.48615e-16
TRINITY_DN45618_c6_g1	103.48	3.87	4.73542	1.35052e-18	1.4932e-16
TRINITY_DN50285_c0_g2	317.05	88.74	1.83835	1.516e-18	1.67475e-16
TRINITY_DN45524_c2_g2	370.6	1029.37	-1.47598	1.58172e-18	1.74589e-16
TRINITY_DN45433_c1_g1	1218.36	433.3	1.49202	1.5855e-18	1.74859e-16
TRINITY_DN55766_c0_g1	504.78	141.07	1.83863	1.60339e-18	1.76683e-16
TRINITY_DN46736_c0_g1	147.09	15.73	3.23735	1.65456e-18	1.82169e-16
TRINITY_DN47820_c2_g1	378.66	993.07	-1.39136	1.67276e-18	1.84018e-16
TRINITY_DN40125_c0_g1	110.03	4.62	4.58463	1.67925e-18	1.84577e-16
TRINITY_DN57422_c6_g1	2378.76	20612.8	-3.11533	1.75978e-18	1.93267e-16
TRINITY_DN48685_c2_g1	1237.82	374.19	1.72557	1.76789e-18	1.93995e-16
TRINITY_DN33666_c0_g1	298.89	845.51	-1.50028	1.7764e-18	1.94765e-16
TRINITY_DN57707_c2_g1	129.07	15.94	3.02019	1.81935e-18	1.99308e-16
TRINITY_DN45154_c0_g2	17.25	130.73	-2.93365	1.83395e-18	2.0074e-16
TRINITY_DN45775_c1_g1	475.67	0.72	9.39358	1.89858e-18	2.07641e-16
TRINITY_DN42006_c1_g1	162.71	564.82	-1.79566	1.98884e-18	2.1733e-16
TRINITY_DN44110_c0_g1	204.87	36.94	2.46782	2.03794e-18	2.22511e-16
TRINITY_DN42123_c0_g2	237.96	720.44	-1.59943	2.09774e-18	2.2885e-16
TRINITY_DN37729_c0_g2	6734.75	16452.6	-1.28863	2.16383e-18	2.35863e-16
TRINITY_DN32823_c0_g1	0.8	192.42	-7.73627	2.20149e-18	2.39768e-16
TRINITY_DN51909_c0_g1	24.34	213.4	-3.14514	2.26751e-18	2.46754e-16
TRINITY_DN39235_c0_g1	21.1	167.6	-3.00242	2.29985e-18	2.50066e-16
TRINITY_DN46479_c4_g2	118.67	10.9	3.44346	2.32338e-18	2.52415e-16
TRINITY_DN42025_c1_g1	133.29	14.81	3.16682	2.35689e-18	2.55844e-16
TRINITY_DN57925_c0_g1	11.18	125.27	-3.50513	2.41179e-18	2.61586e-16
TRINITY_DN41274_c1_g1	27.45	178.46	-2.7032	2.54439e-18	2.7574e-16
TRINITY_DN57027_c2_g2	172.84	575.49	-1.73665	2.5688e-18	2.78156e-16
TRINITY_DN41006_c1_g1	682.29	230.05	1.56697	2.65647e-18	2.87412e-16
TRINITY_DN39743_c0_g1	296.91	784.66	-1.40275	2.98861e-18	3.2308e-16
TRINITY_DN52892_c2_g1	8255.76	3396.22	1.28138	3.10535e-18	3.35424e-16
TRINITY_DN44625_c0_g1	89.74	351.13	-1.97026	3.17634e-18	3.42809e-16
TRINITY_DN40259_c0_g1	7.13	118.08	-4.10795	3.19542e-18	3.44585e-16
TRINITY_DN51985_c1_g1	516.51	0	11.3715	3.28141e-18	3.53567e-16
TRINITY_DN53978_c1_g1	466.18	71.4	2.70619	3.46717e-18	3.73276e-16
TRINITY_DN36738_c1_g1	125.12	3.16	5.29986	3.76329e-18	4.04731e-16
TRINITY_DN45207_c0_g1	773.03	193.65	1.99544	3.76551e-18	4.04731e-16
TRINITY_DN57129_c0_g2	176.64	16.03	3.47012	3.81503e-18	4.09717e-16
TRINITY_DN38258_c3_g2	30.01	173.04	-2.51572	3.84885e-18	4.13011e-16
TRINITY_DN42726_c1_g1	1587.25	624.49	1.34607	4.55434e-18	4.88125e-16
TRINITY_DN48276_c0_g1	201.05	589.34	-1.55289	4.55628e-18	4.88125e-16
TRINITY_DN33630_c0_g1	158.04	19.39	3.03844	4.57739e-18	4.89986e-16
TRINITY_DN53825_c0_g1	938.27	278.25	1.75436	4.58676e-18	4.90588e-16
TRINITY_DN57275_c3_g1	3697.92	7645.99	-1.04812	4.5957e-18	4.91145e-16
TRINITY_DN36020_c1_g1	75.53	341.3	-2.1798	4.71861e-18	5.03869e-16
TRINITY_DN54874_c1_g1	159.16	552.08	-1.79322	4.76351e-18	5.0825e-16
TRINITY_DN47403_c0_g1	1510.66	608.99	1.31101	4.81542e-18	5.13371e-16
TRINITY_DN53817_c2_g1	1185.68	391.6	1.59956	4.83162e-18	5.14679e-16
TRINITY_DN48906_c1_g1	457.17	127.54	1.84188	4.87155e-18	5.18511e-16
TRINITY_DN53790_c1_g1	473.96	1469.81	-1.63249	4.92247e-18	5.23506e-16
TRINITY_DN42482_c7_g1	452.83	0	11.1814	5.02995e-18	5.34504e-16
TRINITY_DN36935_c1_g1	127.19	2.1	5.90587	5.18552e-18	5.50589e-16
TRINITY_DN53009_c1_g1	215.41	676.51	-1.64642	5.27224e-18	5.58977e-16
TRINITY_DN56067_c1_g1	1046.81	409.58	1.3538	5.27305e-18	5.58977e-16
TRINITY_DN40988_c0_g1	134.73	409.25	-1.60304	5.42745e-18	5.7488e-16
TRINITY_DN37690_c0_g1	6.84	101.41	-3.91496	5.70173e-18	6.03445e-16
TRINITY_DN54139_c3_g1	255.29	904.93	-1.82588	5.90129e-18	6.24061e-16
TRINITY_DN45603_c0_g1	1462.94	1.37	10.0335	6.03092e-18	6.37256e-16
TRINITY_DN43080_c0_g1	4183.13	9471.15	-1.179	6.16252e-18	6.50637e-16
TRINITY_DN47320_c0_g2	115.81	381.21	-1.72402	6.17914e-18	6.51867e-16
TRINITY_DN55086_c1_g2	23.24	182.61	-2.95739	6.19807e-18	6.53339e-16
TRINITY_DN53271_c1_g1	278.94	59.3	2.23042	6.481e-18	6.82613e-16
TRINITY_DN56281_c0_g2	531.05	145.55	1.86982	6.59833e-18	6.94413e-16
TRINITY_DN55597_c2_g2	1881.99	4038.99	-1.10208	6.75583e-18	7.10419e-16
TRINITY_DN52113_c0_g2	354.66	986.35	-1.47636	6.9112e-18	7.26174e-16
TRINITY_DN54773_c0_g1	247.64	54.54	2.18066	7.16672e-18	7.52419e-16
TRINITY_DN50251_c0_g2	1276.39	7.78	7.35807	7.34256e-18	7.70264e-16
TRINITY_DN57351_c1_g1	3256.2	1342.07	1.27869	7.36668e-18	7.72176e-16
TRINITY_DN55580_c2_g2	152.15	21.11	2.84763	7.728e-18	8.09403e-16
TRINITY_DN52782_c0_g1	45.62	225.87	-2.30702	7.79866e-18	8.16152e-16
TRINITY_DN41417_c1_g1	223.03	25.97	3.10366	7.80958e-18	8.16643e-16
TRINITY_DN57146_c1_g3	585.77	140.51	2.05716	8.05982e-18	8.42139e-16
TRINITY_DN41262_c0_g4	309.5	72.29	2.10222	8.1016e-18	8.4583e-16
TRINITY_DN50178_c0_g1	112.64	370.83	-1.72015	8.77195e-18	9.15088e-16
TRINITY_DN34312_c0_g1	289.54	3.58	6.34901	9.13329e-18	9.52025e-16
TRINITY_DN46788_c3_g1	847.27	274.42	1.62795	9.25564e-18	9.63707e-16
TRINITY_DN57292_c2_g1	1250.39	366.68	1.7691	9.26006e-18	9.63707e-16
TRINITY_DN48906_c1_g2	432.13	108.4	1.99577	9.40066e-18	9.77565e-16
TRINITY_DN44260_c6_g1	80.18	294.37	-1.87229	9.543e-18	9.9158e-16
TRINITY_DN50423_c1_g5	553.53	140.21	1.98218	1.00608e-17	1.04456e-15
TRINITY_DN35944_c3_g1	243.26	0	10.2845	1.03713e-17	1.07594e-15
TRINITY_DN55536_c1_g3	1019.76	282.65	1.85071	1.0472e-17	1.08553e-15
TRINITY_DN39705_c1_g4	66.46	378.82	-2.51341	1.05619e-17	1.09399e-15
TRINITY_DN46864_c0_g3	164.77	569.52	-1.78846	1.11743e-17	1.1565e-15
TRINITY_DN55719_c4_g1	949.49	301.65	1.6534	1.16052e-17	1.20015e-15
TRINITY_DN53923_c2_g1	11000.9	3492.63	1.6553	1.19654e-17	1.23642e-15
TRINITY_DN57831_c0_g1	219.71	43.05	2.35038	1.21711e-17	1.25669e-15
TRINITY_DN52771_c0_g1	79.1	282.27	-1.83873	1.22222e-17	1.26097e-15
TRINITY_DN35553_c1_g1	132.95	421.71	-1.66248	1.25002e-17	1.28865e-15
TRINITY_DN52516_c1_g1	3771.34	8358.58	-1.14828	1.26366e-17	1.30168e-15
TRINITY_DN50713_c0_g1	4768.65	9647.11	-1.01661	1.31383e-17	1.3523e-15
TRINITY_DN51069_c1_g1	146.5	564	-1.95071	1.40106e-17	1.44095e-15
TRINITY_DN54416_c0_g1	133.83	13.49	3.31535	1.40501e-17	1.44388e-15
TRINITY_DN50698_c0_g2	153.01	550.23	-1.84374	1.4367e-17	1.47529e-15
TRINITY_DN53436_c1_g1	318.53	1208.85	-1.92519	1.4792e-17	1.51775e-15
TRINITY_DN55676_c0_g1	1115.32	3176.73	-1.51048	1.51406e-17	1.5523e-15
TRINITY_DN47946_c0_g1	1354.99	2798.7	-1.04652	1.55686e-17	1.59493e-15
TRINITY_DN40480_c0_g4	109.46	2.07	5.69364	1.56258e-17	1.59954e-15
TRINITY_DN38653_c3_g1	2830.4	7488.01	-1.40348	1.63923e-17	1.6767e-15
TRINITY_DN41794_c1_g1	596	1484.62	-1.31811	1.69915e-17	1.73663e-15
TRINITY_DN44778_c4_g1	263.92	69.67	1.92191	1.74159e-17	1.77862e-15
TRINITY_DN51147_c1_g1	971.45	2311.7	-1.25143	1.7699e-17	1.80612e-15
TRINITY_DN49590_c0_g3	229.38	708.9	-1.62417	1.7799e-17	1.81492e-15
TRINITY_DN56913_c0_g1	124.56	497.63	-1.9906	1.83317e-17	1.86778e-15
TRINITY_DN44152_c1_g2	13.69	119.07	-3.12333	1.83893e-17	1.87219e-15
TRINITY_DN55993_c0_g1	959.1	340.54	1.49404	1.8449e-17	1.87682e-15
TRINITY_DN42216_c5_g3	17.26	157.95	-3.19291	1.93674e-17	1.96719e-15
TRINITY_DN42216_c5_g7	17.26	157.95	-3.19291	1.93674e-17	1.96719e-15
TRINITY_DN36517_c1_g1	238.3	0	10.2573	2.03089e-17	2.06123e-15
TRINITY_DN35702_c0_g1	107.22	411.75	-1.93514	2.0401e-17	2.06898e-15
TRINITY_DN46858_c0_g1	929.95	373.87	1.31486	2.04875e-17	2.07614e-15
TRINITY_DN51979_c0_g1	195.05	35.78	2.44778	2.05102e-17	2.07683e-15
TRINITY_DN43743_c0_g1	244.9	854.73	-1.80267	2.0551e-17	2.07936e-15
TRINITY_DN45816_c1_g1	1277.75	3217.99	-1.33259	2.10114e-17	2.12431e-15
TRINITY_DN35989_c0_g1	79.96	310.22	-1.95046	2.12282e-17	2.14457e-15
TRINITY_DN38657_c0_g1	485.07	1191.41	-1.29762	2.19212e-17	2.21288e-15
TRINITY_DN38426_c1_g1	1131.68	2484.55	-1.13452	2.208e-17	2.2272e-15
TRINITY_DN43206_c1_g1	910.99	16	5.83326	2.21508e-17	2.23262e-15
TRINITY_DN37043_c2_g1	425.26	0.37	10.1286	2.22217e-17	2.23804e-15
TRINITY_DN45898_c0_g3	111.12	6.79	4.04006	2.26092e-17	2.27532e-15
TRINITY_DN50758_c0_g2	957.64	327.47	1.54782	2.29159e-17	2.30442e-15
TRINITY_DN57900_c2_g2	959.04	351.59	1.44877	2.35063e-17	2.36198e-15
TRINITY_DN49096_c0_g1	110.38	8.56	3.70002	2.35779e-17	2.36736e-15
TRINITY_DN55792_c1_g1	232.18	45.44	2.34832	2.44676e-17	2.45481e-15
TRINITY_DN53444_c0_g1	156.81	18.57	3.07135	2.4507e-17	2.45688e-15
TRINITY_DN39727_c0_g1	271.03	830.33	-1.6176	2.49046e-17	2.49416e-15
TRINITY_DN47391_c0_g2	836.12	303.55	1.46157	2.49169e-17	2.49416e-15
TRINITY_DN50838_c0_g1	779.6	7126.72	-3.19234	2.56725e-17	2.56783e-15
TRINITY_DN50935_c2_g1	679.66	12.61	5.75839	2.60359e-17	2.60022e-15
TRINITY_DN56676_c2_g1	589.37	202.91	1.53933	2.60176e-17	2.60022e-15
TRINITY_DN55311_c2_g1	1240.33	3280.94	-1.40242	2.72872e-17	2.72312e-15
TRINITY_DN40893_c3_g1	1071.07	53.9	4.31144	2.77844e-17	2.77062e-15
TRINITY_DN58228_c0_g1	102.91	373.6	-1.85881	2.78283e-17	2.77289e-15
TRINITY_DN38523_c0_g1	981.47	2490.8	-1.34435	2.80763e-17	2.79548e-15
TRINITY_DN40344_c0_g1	1229.17	323.46	1.92537	2.82838e-17	2.814e-15
TRINITY_DN44610_c0_g1	253.97	57.85	2.13112	2.90101e-17	2.88407e-15
TRINITY_DN34351_c0_g1	4.9	116.99	-4.58448	2.91864e-17	2.89941e-15
TRINITY_DN55087_c0_g1	1214.58	3629.48	-1.57843	2.93821e-17	2.91663e-15
TRINITY_DN51600_c0_g1	415.42	0.35	10.0941	2.97763e-17	2.95353e-15
TRINITY_DN54186_c0_g2	1997.26	5823.27	-1.54369	3.10916e-17	3.08167e-15
TRINITY_DN49569_c0_g2	163.92	15.82	3.38438	3.33665e-17	3.30464e-15
TRINITY_DN40467_c1_g1	152.59	15.82	3.26425	3.45814e-17	3.42239e-15
TRINITY_DN50330_c0_g1	1059.2	333.24	1.66947	3.59129e-17	3.55147e-15
TRINITY_DN57150_c3_g1	22.07	140.27	-2.66536	3.64981e-17	3.60663e-15
TRINITY_DN47643_c0_g1	985.09	365.16	1.4315	3.73244e-17	3.68551e-15
TRINITY_DN49828_c0_g1	1052.95	2759.37	-1.38901	3.86962e-17	3.81808e-15
TRINITY_DN44480_c0_g1	95.63	5.7	4.07853	3.98164e-17	3.92566e-15
TRINITY_DN44347_c1_g1	58.04	247.11	-2.08192	4.41147e-17	4.34291e-15
TRINITY_DN54760_c0_g2	354.38	897.03	-1.3386	4.46056e-17	4.38795e-15
TRINITY_DN48706_c0_g2	163.05	26.72	2.61569	4.55053e-17	4.4731e-15
TRINITY_DN49159_c0_g1	259.95	676.55	-1.38021	4.69938e-17	4.61595e-15
TRINITY_DN44876_c0_g1	43.24	217.45	-2.33189	4.70604e-17	4.61903e-15
TRINITY_DN54112_c2_g1	963.28	2204.67	-1.19369	4.78059e-17	4.6887e-15
TRINITY_DN33403_c0_g1	139.03	1.43	6.61631	4.89097e-17	4.79337e-15
TRINITY_DN44114_c0_g1	125.32	379.94	-1.60269	4.96412e-17	4.86143e-15
TRINITY_DN54514_c0_g1	3522.52	9158	-1.3785	4.98953e-17	4.88267e-15
TRINITY_DN40632_c1_g4	380.53	115.78	1.71591	5.01253e-17	4.90152e-15
TRINITY_DN52651_c1_g1	2107.09	731.06	1.52774	5.07022e-17	4.95424e-15
TRINITY_DN56104_c0_g1	483.41	1268.85	-1.3928	5.20116e-17	5.07839e-15
TRINITY_DN56870_c1_g1	938.76	353.59	1.409	5.21642e-17	5.0895e-15
TRINITY_DN40135_c2_g1	529.6	149.13	1.82847	5.35109e-17	5.21701e-15
TRINITY_DN57045_c1_g1	415.06	101.13	2.03979	5.35945e-17	5.22128e-15
TRINITY_DN52295_c0_g3	667.34	1503.45	-1.17179	5.50259e-17	5.35676e-15
TRINITY_DN39383_c0_g2	2483.43	6925.29	-1.4801	5.59056e-17	5.43835e-15
TRINITY_DN52508_c1_g1	6175.46	12620.5	-1.03108	6.30344e-17	6.12728e-15
TRINITY_DN42450_c2_g1	123.04	15.52	2.98361	6.37956e-17	6.19668e-15
TRINITY_DN53968_c0_g1	243.37	749.94	-1.62529	6.57891e-17	6.38559e-15
TRINITY_DN45970_c1_g1	422.85	1396.52	-1.72056	6.60516e-17	6.40632e-15
TRINITY_DN45274_c1_g2	215.67	598.82	-1.4764	6.7259e-17	6.5186e-15
TRINITY_DN54726_c0_g1	1051.73	420.8	1.32138	6.74855e-17	6.53573e-15
TRINITY_DN52719_c0_g1	220.26	584.34	-1.41026	6.84331e-17	6.62261e-15
TRINITY_DN57973_c2_g1	176.56	494.63	-1.48333	7.06048e-17	6.82773e-15
TRINITY_DN40977_c2_g5	136.2	1.38	6.59105	7.18818e-17	6.9461e-15
TRINITY_DN47607_c0_g1	2942.36	6677.03	-1.18231	7.6586e-17	7.39523e-15
TRINITY_DN43361_c0_g1	1135.76	2486.16	-1.13012	8.17353e-17	7.88664e-15
TRINITY_DN48053_c0_g1	53251.9	126789	-1.2515	8.20643e-17	7.91257e-15
TRINITY_DN39276_c1_g2	343.16	834.58	-1.2827	8.2358e-17	7.93505e-15
TRINITY_DN40112_c1_g5	392.16	1474.04	-1.90912	8.24582e-17	7.93887e-15
TRINITY_DN48554_c1_g3	460.66	1135.72	-1.30121	8.37293e-17	8.05533e-15
TRINITY_DN51926_c1_g1	428.67	142.78	1.5873	8.67283e-17	8.33774e-15
TRINITY_DN47439_c1_g1	251.12	677.63	-1.43131	8.837e-17	8.48934e-15
TRINITY_DN37875_c1_g1	1217.89	488.62	1.3187	9.13764e-17	8.77173e-15
TRINITY_DN41068_c0_g1	35.89	178.79	-2.3091	9.31973e-17	8.93999e-15
TRINITY_DN39948_c0_g1	201.15	0	10.0093	9.49435e-17	9.10083e-15
TRINITY_DN55458_c0_g1	334.15	1108.96	-1.73249	9.57539e-17	9.17181e-15
TRINITY_DN52287_c0_g1	280.65	69.92	2.00212	9.64689e-17	9.23355e-15
TRINITY_DN42175_c3_g1	68.13	262.3	-1.94376	9.70136e-17	9.27891e-15
TRINITY_DN54146_c3_g2	104.86	9.47	3.46464	9.7506e-17	9.31922e-15
TRINITY_DN53182_c0_g1	834.13	1971.84	-1.24117	1.01477e-16	9.69169e-15
TRINITY_DN57748_c2_g1	715.84	266.96	1.42224	1.02652e-16	9.79675e-15
TRINITY_DN22802_c0_g1	124.44	1.43	6.46015	1.075e-16	1.0252e-14
TRINITY_DN46416_c1_g3	382.79	1110.58	-1.53596	1.0842e-16	1.03322e-14
TRINITY_DN40073_c3_g1	170.43	540.95	-1.66306	1.08536e-16	1.03358e-14
TRINITY_DN50917_c0_g2	1262.63	2718.15	-1.10654	1.10419e-16	1.05075e-14
TRINITY_DN44878_c0_g2	176.05	28.34	2.63627	1.15316e-16	1.09655e-14
TRINITY_DN39409_c2_g1	4398.19	296.33	3.89202	1.20719e-16	1.1471e-14
TRINITY_DN43400_c0_g2	52.47	307.79	-2.55929	1.20934e-16	1.1483e-14
TRINITY_DN36797_c4_g1	100.03	385.16	-1.93809	1.21821e-16	1.15589e-14
TRINITY_DN57070_c0_g1	527.57	1287.64	-1.28828	1.26205e-16	1.19662e-14
TRINITY_DN56159_c1_g1	1523.87	645.77	1.23816	1.28084e-16	1.21356e-14
TRINITY_DN46929_c1_g1	357.41	1044.18	-1.54771	1.28612e-16	1.21768e-14
TRINITY_DN56071_c1_g1	160.56	452.43	-1.49436	1.29571e-16	1.22587e-14
TRINITY_DN35447_c0_g1	527.8	1605.26	-1.60307	1.32469e-16	1.25239e-14
TRINITY_DN34846_c0_g2	101.8	5.97	4.08237	1.37503e-16	1.29904e-14
TRINITY_DN34709_c0_g1	660.37	211.9	1.64155	1.40175e-16	1.32334e-14
TRINITY_DN53380_c1_g1	348.37	851.32	-1.28796	1.42264e-16	1.34209e-14
TRINITY_DN54440_c0_g4	235.39	49.31	2.25099	1.42597e-16	1.34426e-14
TRINITY_DN35638_c1_g5	192.64	0	9.94819	1.43058e-16	1.34764e-14
TRINITY_DN46128_c1_g1	279.24	0.69	8.62686	1.45923e-16	1.37364e-14
TRINITY_DN46258_c2_g1	139.46	22.21	2.64928	1.47277e-16	1.3854e-14
TRINITY_DN53116_c2_g1	3789.92	7837.91	-1.04856	1.50789e-16	1.41742e-14
TRINITY_DN40626_c0_g2	1641.33	417.84	1.97489	1.51778e-16	1.42569e-14
TRINITY_DN44172_c1_g1	122.13	6.47	4.25274	1.55472e-16	1.45831e-14
TRINITY_DN58191_c5_g1	198.64	578.13	-1.54417	1.55421e-16	1.45831e-14
TRINITY_DN57866_c0_g1	47.78	214.81	-2.1679	1.55761e-16	1.45996e-14
TRINITY_DN38987_c0_g1	399.58	1156.52	-1.53124	1.59222e-16	1.49134e-14
TRINITY_DN49214_c0_g1	92.27	6	3.94024	1.6612e-16	1.55484e-14
TRINITY_DN56577_c1_g1	323.59	885.82	-1.4508	1.7207e-16	1.60938e-14
TRINITY_DN34710_c0_g1	58.23	255.61	-2.14242	1.75389e-16	1.63926e-14
TRINITY_DN58208_c4_g2	12738.5	27457.9	-1.10802	1.76152e-16	1.64521e-14
TRINITY_DN51633_c1_g2	1456.31	3503.2	-1.26671	1.78188e-16	1.66304e-14
TRINITY_DN58275_c4_g2	395.51	1006.02	-1.34621	1.80671e-16	1.68502e-14
TRINITY_DN43791_c0_g1	126.28	1472.03	-3.54043	1.89981e-16	1.77059e-14
TRINITY_DN54361_c0_g1	4665.17	1867.44	1.32082	1.92511e-16	1.7929e-14
TRINITY_DN51072_c1_g1	190.26	0	9.92994	1.93054e-16	1.79668e-14
TRINITY_DN51609_c0_g3	169.19	28.36	2.58218	1.98544e-16	1.84646e-14
TRINITY_DN43139_c3_g1	266.66	41.4	2.69225	1.98752e-16	1.84708e-14
TRINITY_DN42967_c0_g1	166.81	25.04	2.73232	1.98944e-16	1.84756e-14
TRINITY_DN48469_c0_g2	1822.39	749.73	1.28143	2.0161e-16	1.87099e-14
TRINITY_DN37382_c0_g1	212.59	574.02	-1.43365	2.03087e-16	1.88336e-14
TRINITY_DN46452_c1_g3	904.35	1896.55	-1.06865	2.0577e-16	1.9069e-14
TRINITY_DN53429_c0_g2	150.57	456.29	-1.59803	2.07122e-16	1.91807e-14
TRINITY_DN50236_c0_g1	892.45	327.04	1.44797	2.12106e-16	1.96284e-14
TRINITY_DN37417_c1_g1	34.66	185.75	-2.41323	2.17386e-16	2.00886e-14
TRINITY_DN48923_c0_g1	410.46	1037.6	-1.33782	2.17265e-16	2.00886e-14
TRINITY_DN46306_c0_g2	945.51	328.47	1.52421	2.24138e-16	2.0698e-14
TRINITY_DN51458_c1_g1	195.95	510.29	-1.38004	2.28294e-16	2.1067e-14
TRINITY_DN53169_c2_g1	297.19	85.34	1.80025	2.39372e-16	2.20737e-14
TRINITY_DN37305_c5_g1	623.13	151.38	2.03928	2.43454e-16	2.24344e-14
TRINITY_DN48691_c1_g1	188.29	688.51	-1.8662	2.45106e-16	2.25708e-14
TRINITY_DN43815_c0_g2	24.11	139.32	-2.53459	2.49089e-16	2.29214e-14
TRINITY_DN50682_c4_g2	1514.31	583.46	1.37577	2.49489e-16	2.29421e-14
TRINITY_DN39462_c1_g1	387.33	1264.5	-1.7039	2.5137e-16	2.30989e-14
TRINITY_DN37731_c1_g1	107	4.88	4.43713	2.61684e-16	2.40298e-14
TRINITY_DN37152_c2_g1	697.65	2024.02	-1.5365	2.67979e-16	2.45907e-14
TRINITY_DN46380_c1_g1	1027.04	340.3	1.59326	2.70376e-16	2.4791e-14
TRINITY_DN50488_c0_g1	215.77	661.91	-1.61283	2.7054e-16	2.4791e-14
TRINITY_DN42808_c0_g1	373.71	1066.72	-1.51182	2.74846e-16	2.5168e-14
TRINITY_DN40547_c0_g1	831.9	252.77	1.7203	2.79015e-16	2.55319e-14
TRINITY_DN56246_c0_g3	571.27	202.13	1.49971	2.82033e-16	2.57901e-14
TRINITY_DN38226_c0_g1	291.48	59.57	2.29301	2.84134e-16	2.59641e-14
TRINITY_DN55943_c1_g1	382.34	897.47	-1.22992	2.9315e-16	2.67693e-14
TRINITY_DN48775_c0_g1	480.84	1186.08	-1.30276	2.93532e-16	2.67856e-14
TRINITY_DN42338_c1_g2	214.27	50.46	2.08728	2.94448e-16	2.68504e-14
TRINITY_DN51676_c0_g1	16.11	123.47	-2.91504	2.95256e-16	2.69054e-14
TRINITY_DN47125_c2_g3	1400.37	3628.24	-1.37285	3.05016e-16	2.77669e-14
TRINITY_DN54649_c0_g1	96.6	5.69	4.09461	3.05133e-16	2.77669e-14
TRINITY_DN51913_c0_g2	1405.96	3250.91	-1.20947	3.20141e-16	2.91124e-14
TRINITY_DN48644_c4_g2	3988.7	8542.48	-1.099	3.25275e-16	2.95588e-14
TRINITY_DN47368_c4_g1	775.79	292.58	1.40586	3.42618e-16	3.11132e-14
TRINITY_DN40965_c1_g1	178.16	39.26	2.18322	3.53902e-16	3.21157e-14
TRINITY_DN50766_c1_g1	128.31	403.87	-1.65649	3.54328e-16	3.21321e-14
TRINITY_DN40392_c0_g1	140.38	8.87	3.99162	3.59352e-16	3.25652e-14
TRINITY_DN43337_c0_g1	1.23	108.26	-6.47875	3.62198e-16	3.28004e-14
TRINITY_DN34978_c0_g1	186.18	536.93	-1.52805	3.64929e-16	3.3025e-14
TRINITY_DN47606_c1_g1	1281.46	470.54	1.44645	3.78384e-16	3.4219e-14
TRINITY_DN51917_c1_g2	181.34	0	9.863	3.80814e-16	3.43913e-14
TRINITY_DN58053_c3_g2	103.59	9.25	3.4916	3.80608e-16	3.43913e-14
TRINITY_DN54918_c0_g1	96.92	377.37	-1.95558	3.83617e-16	3.46206e-14
TRINITY_DN49823_c0_g1	143.89	500.37	-1.79615	3.99846e-16	3.60604e-14
TRINITY_DN37663_c0_g1	44.46	198.97	-2.15475	4.0156e-16	3.619e-14
TRINITY_DN33326_c0_g1	104.83	5.02	4.39592	4.08132e-16	3.67571e-14
TRINITY_DN47298_c0_g1	149.38	23.13	2.68834	4.12463e-16	3.71217e-14
TRINITY_DN51620_c0_g1	14.61	119.99	-3.02522	4.27056e-16	3.84086e-14
TRINITY_DN54194_c1_g1	931.21	2548.73	-1.45274	4.39721e-16	3.95206e-14
TRINITY_DN37579_c0_g2	2.76	82.61	-4.91593	4.44065e-16	3.98838e-14
TRINITY_DN48028_c0_g1	363.07	75.71	2.26468	4.79837e-16	4.30671e-14
TRINITY_DN49880_c5_g1	126.7	373.27	-1.56003	4.85782e-16	4.35709e-14
TRINITY_DN43174_c2_g2	115.66	2.12	5.77486	4.87429e-16	4.36887e-14
TRINITY_DN45301_c0_g1	246.05	686.64	-1.48052	4.88963e-16	4.37963e-14
TRINITY_DN49723_c2_g1	242.95	966.82	-1.99542	4.95924e-16	4.43895e-14
TRINITY_DN36521_c5_g2	176.33	0	9.81808	5.12269e-16	4.58211e-14
TRINITY_DN49291_c0_g1	17.55	145.31	-3.03902	5.29465e-16	4.7327e-14
TRINITY_DN52422_c1_g1	4803.53	1865.2	1.3645	5.31187e-16	4.74486e-14
TRINITY_DN41142_c1_g1	190.13	37.11	2.36174	5.35417e-16	4.77939e-14
TRINITY_DN49969_c0_g1	326.42	62	2.39768	5.41307e-16	4.82868e-14
TRINITY_DN46382_c2_g2	1604.68	4571.2	-1.50957	5.48712e-16	4.89141e-14
TRINITY_DN48026_c0_g1	151.1	543.91	-1.84159	5.54972e-16	4.94385e-14
TRINITY_DN49882_c1_g1	335.11	1141.29	-1.76461	5.7029e-16	5.07686e-14
TRINITY_DN52416_c1_g1	90.52	2.76	5.01016	5.71685e-16	5.08583e-14
TRINITY_DN46667_c0_g2	2.22	86.98	-5.34389	5.74391e-16	5.106e-14
TRINITY_DN48988_c3_g4	289.99	57.6	2.32822	5.74732e-16	5.106e-14
TRINITY_DN52387_c4_g2	346.94	835.49	-1.2673	5.89707e-16	5.2355e-14
TRINITY_DN37788_c0_g1	131.92	22.25	2.56783	6.12949e-16	5.43816e-14
TRINITY_DN58198_c1_g2	226.52	49.34	2.20099	6.20263e-16	5.49933e-14
TRINITY_DN35981_c0_g1	23.26	150.09	-2.67263	6.23801e-16	5.52696e-14
TRINITY_DN39314_c1_g1	782.11	6681.17	-3.09476	6.42326e-16	5.68342e-14
TRINITY_DN49145_c2_g2	66.95	264.06	-1.97918	6.42263e-16	5.68342e-14
TRINITY_DN42771_c0_g1	1833.05	3899	-1.08907	6.86694e-16	6.0719e-14
TRINITY_DN49048_c0_g2	326.38	91.7	1.82958	6.94992e-16	6.14112e-14
TRINITY_DN45032_c1_g1	436.47	103.67	2.07386	6.97737e-16	6.15708e-14
TRINITY_DN47273_c2_g1	341.59	868.73	-1.34842	6.97552e-16	6.15708e-14
TRINITY_DN46197_c0_g2	346.5	104.07	1.73619	7.07682e-16	6.24065e-14
TRINITY_DN57366_c1_g1	244.04	606.61	-1.31408	7.08636e-16	6.24486e-14
TRINITY_DN42780_c1_g2	13875.7	6029.28	1.20251	7.13112e-16	6.28008e-14
TRINITY_DN47741_c0_g3	114.38	11.61	3.29483	7.19331e-16	6.3306e-14
TRINITY_DN39140_c0_g1	1774.08	145.56	3.60651	7.32336e-16	6.44072e-14
TRINITY_DN43846_c0_g1	2040.24	4303.13	-1.07695	7.38797e-16	6.4932e-14
TRINITY_DN41889_c2_g1	139.88	23.68	2.56028	7.55139e-16	6.63238e-14
TRINITY_DN54034_c1_g1	1118.65	494.01	1.17882	7.7552e-16	6.80683e-14
TRINITY_DN44977_c2_g1	98.31	5.91	4.04432	7.91834e-16	6.94536e-14
TRINITY_DN47448_c0_g3	678.56	250.8	1.43454	7.92917e-16	6.95021e-14
TRINITY_DN41200_c0_g1	579.38	4416.88	-2.92965	8.03568e-16	7.03607e-14
TRINITY_DN53957_c2_g1	3456.38	1467	1.23606	8.03785e-16	7.03607e-14
TRINITY_DN47274_c1_g1	34.51	164.5	-2.25173	8.10446e-16	7.08965e-14
TRINITY_DN47619_c1_g2	1199.98	529.42	1.18033	8.23218e-16	7.19657e-14
TRINITY_DN57545_c2_g1	1006.79	452.77	1.15341	8.36542e-16	7.30817e-14
TRINITY_DN55611_c0_g2	216.22	40.11	2.43004	8.40901e-16	7.34137e-14
TRINITY_DN47858_c0_g1	232.42	54.77	2.08981	8.79802e-16	7.67588e-14
TRINITY_DN54221_c4_g1	217.52	592.2	-1.44539	8.98705e-16	7.83558e-14
TRINITY_DN46638_c0_g1	100.44	1.78	5.82663	9.13815e-16	7.96203e-14
TRINITY_DN54927_c1_g1	176.04	30.18	2.54774	9.48811e-16	8.26146e-14
TRINITY_DN54636_c0_g1	1223.99	404.48	1.5983	9.60097e-16	8.35418e-14
TRINITY_DN38906_c5_g1	16.8	119.3	-2.83442	9.64107e-16	8.38352e-14
TRINITY_DN56463_c0_g1	544.34	1229.89	-1.17708	9.70984e-16	8.43772e-14
TRINITY_DN41260_c0_g1	7.16	87.2	-3.62924	9.90156e-16	8.5947e-14
TRINITY_DN53690_c1_g5	161.19	527.14	-1.7039	9.9036e-16	8.5947e-14
TRINITY_DN51271_c1_g1	1665.12	4271.17	-1.35836	1.05042e-15	9.10985e-14
TRINITY_DN40405_c0_g1	467.83	1131.56	-1.27418	1.0834e-15	9.38967e-14
TRINITY_DN41646_c1_g1	511.73	1209.54	-1.24234	1.1787e-15	1.02089e-13
TRINITY_DN50247_c0_g1	1408.76	3080.18	-1.12894	1.1822e-15	1.02276e-13
TRINITY_DN52749_c3_g1	133.06	455.39	-1.77547	1.18242e-15	1.02276e-13
TRINITY_DN41412_c0_g3	296.66	85.35	1.79473	1.22112e-15	1.05554e-13
TRINITY_DN50702_c0_g2	2344.1	5062.33	-1.11104	1.26766e-15	1.09478e-13
TRINITY_DN55705_c0_g1	414.69	971.66	-1.22877	1.26818e-15	1.09478e-13
TRINITY_DN49100_c0_g1	554.42	212.64	1.38154	1.28229e-15	1.10623e-13
TRINITY_DN52693_c1_g3	727.82	207.05	1.81516	1.29356e-15	1.11522e-13
TRINITY_DN46719_c4_g2	87.9	4.16	4.38142	1.31203e-15	1.1304e-13
TRINITY_DN56674_c2_g2	136.5	415.94	-1.60589	1.31791e-15	1.13472e-13
TRINITY_DN49017_c0_g1	50.47	311.11	-2.61733	1.32404e-15	1.13925e-13
TRINITY_DN49321_c0_g1	4338.66	9147.19	-1.07607	1.32719e-15	1.14121e-13
TRINITY_DN53515_c0_g3	2.94	76.71	-4.67193	1.34691e-15	1.15741e-13
TRINITY_DN46946_c0_g1	41.1	267.57	-2.71204	1.3638e-15	1.17039e-13
TRINITY_DN54056_c0_g1	666.47	1681.55	-1.33572	1.36356e-15	1.17039e-13
TRINITY_DN37108_c4_g1	97.08	324.82	-1.74314	1.36495e-15	1.17061e-13
TRINITY_DN44301_c1_g1	119.1	12.91	3.19859	1.36925e-15	1.17353e-13
TRINITY_DN36422_c1_g1	853.96	1914.88	-1.16567	1.37992e-15	1.1819e-13
TRINITY_DN46780_c0_g2	1539.51	676.43	1.18625	1.387e-15	1.18719e-13
TRINITY_DN58019_c2_g4	2572.82	5734.21	-1.15651	1.4432e-15	1.23449e-13
TRINITY_DN48596_c1_g3	142.79	1.09	7.07072	1.48128e-15	1.26623e-13
TRINITY_DN33991_c0_g2	1.45	88.25	-5.87055	1.48765e-15	1.27085e-13
TRINITY_DN39853_c5_g2	158.43	0	9.66835	1.53437e-15	1.30991e-13
TRINITY_DN40259_c1_g1	542.07	172.88	1.65006	1.56369e-15	1.33407e-13
TRINITY_DN34926_c0_g1	198.9	37.87	2.39361	1.58691e-15	1.353e-13
TRINITY_DN49717_c1_g1	423.74	1051.86	-1.31002	1.61975e-15	1.38011e-13
TRINITY_DN54860_c0_g1	797.6	1711.35	-1.10117	1.63426e-15	1.39157e-13
TRINITY_DN41026_c0_g1	20.97	124.95	-2.577	1.69751e-15	1.44448e-13
TRINITY_DN49264_c2_g1	851.47	350.76	1.27954	1.70047e-15	1.44606e-13
TRINITY_DN47031_c0_g2	274.44	77.55	1.82334	1.72954e-15	1.46983e-13
TRINITY_DN45784_c2_g1	32.28	168.96	-2.40067	1.78373e-15	1.5149e-13
TRINITY_DN49855_c0_g2	4834.27	2336.78	1.04888	1.78883e-15	1.51825e-13
TRINITY_DN53147_c1_g1	1536.38	556.28	1.46574	1.91303e-15	1.62156e-13
TRINITY_DN37502_c3_g1	537.81	138.63	1.95352	1.91658e-15	1.62352e-13
TRINITY_DN52155_c0_g4	379	115.15	1.71886	1.91997e-15	1.62534e-13
TRINITY_DN40641_c0_g2	152.82	585.14	-1.93457	1.92728e-15	1.63048e-13
TRINITY_DN43778_c0_g1	40.69	191.68	-2.22494	1.94468e-15	1.64413e-13
TRINITY_DN53217_c3_g2	774.68	1992.42	-1.36253	1.99606e-15	1.68649e-13
TRINITY_DN44663_c0_g3	29.83	149.5	-2.31581	2.01868e-15	1.70451e-13
TRINITY_DN50981_c2_g3	61.11	229.54	-1.91288	2.02481e-15	1.70858e-13
TRINITY_DN56886_c0_g1	1094.32	2490.08	-1.18559	2.1234e-15	1.79062e-13
TRINITY_DN57307_c3_g3	1789.77	580.43	1.62349	2.12631e-15	1.79192e-13
TRINITY_DN40168_c1_g1	298.71	68.45	2.13133	2.14677e-15	1.808e-13
TRINITY_DN35103_c0_g1	802.77	4.69	7.42892	2.16013e-15	1.81809e-13
TRINITY_DN42995_c4_g4	158.16	472.5	-1.57867	2.19261e-15	1.84424e-13
TRINITY_DN40482_c0_g4	308.06	742.57	-1.26925	2.20832e-15	1.85619e-13
TRINITY_DN55213_c0_g2	1840.73	4015.79	-1.12548	2.20965e-15	1.85619e-13
TRINITY_DN46282_c1_g3	105.35	9.52	3.46426	2.21813e-15	1.86093e-13
TRINITY_DN53212_c0_g2	846.61	2312.16	-1.44819	2.21726e-15	1.86093e-13
TRINITY_DN47433_c1_g1	86.95	2.49	5.13162	2.28019e-15	1.91177e-13
TRINITY_DN46742_c1_g1	100.34	332.6	-1.7266	2.28684e-15	1.91613e-13
TRINITY_DN48256_c1_g4	30.73	180.46	-2.54263	2.36159e-15	1.97749e-13
TRINITY_DN36479_c7_g1	2.32	90	-5.226	2.36647e-15	1.98032e-13
TRINITY_DN50647_c0_g2	2890.25	6661.9	-1.20504	2.37497e-15	1.98616e-13
TRINITY_DN40691_c3_g1	1300.93	2837.74	-1.12576	2.42019e-15	2.02269e-13
TRINITY_DN54243_c1_g1	431.38	128.63	1.74673	2.46093e-15	2.05542e-13
TRINITY_DN54925_c2_g2	156.34	482.11	-1.62341	2.49228e-15	2.08029e-13
TRINITY_DN49590_c0_g1	101.19	382.51	-1.92	2.52555e-15	2.10672e-13
TRINITY_DN40165_c1_g1	1081.41	3220.34	-1.5745	2.61347e-15	2.17753e-13
TRINITY_DN41667_c1_g1	84.09	3.24	4.72074	2.61377e-15	2.17753e-13
TRINITY_DN49363_c0_g1	129.83	13.4	3.2751	2.63403e-15	2.19302e-13
TRINITY_DN55728_c0_g4	535.69	207.76	1.36683	2.81816e-15	2.34483e-13
TRINITY_DN52151_c1_g1	138.79	19.27	2.84115	2.86705e-15	2.38399e-13
TRINITY_DN49568_c0_g3	81.82	275.04	-1.75556	2.92654e-15	2.43192e-13
TRINITY_DN54432_c3_g1	245.43	46.76	2.39644	2.93529e-15	2.43765e-13
TRINITY_DN43781_c1_g1	197.15	46.08	2.09437	2.95492e-15	2.4524e-13
TRINITY_DN48919_c1_g1	38.79	190.77	-2.28238	2.97672e-15	2.46892e-13
TRINITY_DN46011_c1_g3	146.5	16.25	3.18642	3.04209e-15	2.52155e-13
TRINITY_DN57530_c4_g2	743.14	294.98	1.3325	3.16727e-15	2.62365e-13
TRINITY_DN37495_c2_g1	310.81	76.87	2.01706	3.42633e-15	2.83645e-13
TRINITY_DN36068_c0_g1	3801.59	1640.27	1.21233	3.54092e-15	2.92947e-13
TRINITY_DN49271_c1_g1	9.59	115.72	-3.54202	3.54493e-15	2.93094e-13
TRINITY_DN53570_c0_g1	773.28	1805.49	-1.22352	3.57136e-15	2.95093e-13
TRINITY_DN57851_c3_g2	13.8	105.11	-2.9228	3.77145e-15	3.1143e-13
TRINITY_DN44311_c3_g1	143.33	23.58	2.60036	3.81272e-15	3.14639e-13
TRINITY_DN50845_c1_g1	684.7	1691.24	-1.30353	3.87455e-15	3.19541e-13
TRINITY_DN57724_c1_g1	184.98	474.16	-1.35746	3.88446e-15	3.20157e-13
TRINITY_DN33440_c0_g1	568.78	26.61	4.41969	4.08764e-15	3.36691e-13
TRINITY_DN47974_c0_g1	549.2	208.23	1.39811	4.23656e-15	3.48738e-13
TRINITY_DN56241_c3_g1	3138.59	9596.07	-1.61224	4.26195e-15	3.50608e-13
TRINITY_DN35524_c0_g1	234.76	67.3	1.80368	4.26834e-15	3.50694e-13
TRINITY_DN45052_c0_g1	574.19	225.03	1.35216	4.26741e-15	3.50694e-13
TRINITY_DN35245_c0_g1	763.33	2217.4	-1.53829	4.29176e-15	3.52397e-13
TRINITY_DN39217_c0_g1	46.33	188.57	-2.02473	4.29452e-15	3.52403e-13
TRINITY_DN57730_c2_g1	587.99	172.22	1.77195	4.35345e-15	3.57015e-13
TRINITY_DN52739_c0_g1	509.91	1143	-1.16613	4.35986e-15	3.57318e-13
TRINITY_DN48795_c0_g2	54	250.03	-2.21189	4.40525e-15	3.60812e-13
TRINITY_DN51606_c0_g1	348.99	89.91	1.95589	4.47106e-15	3.65974e-13
TRINITY_DN43918_c2_g1	441.39	134.09	1.72055	4.47763e-15	3.66283e-13
TRINITY_DN43652_c0_g3	83.62	5.73	3.88181	4.52992e-15	3.70329e-13
TRINITY_DN51994_c0_g3	4.25	76.86	-4.17698	4.55142e-15	3.71855e-13
TRINITY_DN50880_c2_g1	50.75	228.72	-2.17301	4.66073e-15	3.80549e-13
TRINITY_DN35899_c0_g1	83.46	4.62	4.1823	4.90814e-15	4.00501e-13
TRINITY_DN44696_c0_g1	259.94	74.69	1.79937	4.95266e-15	4.03882e-13
TRINITY_DN57823_c0_g3	198.52	38.92	2.34533	5.08453e-15	4.14378e-13
TRINITY_DN51210_c1_g2	135.06	543.08	-2.00819	5.11497e-15	4.166e-13
TRINITY_DN55994_c0_g1	874.2	284.78	1.61635	5.1241e-15	4.17084e-13
TRINITY_DN28705_c0_g1	18.16	123.59	-2.76631	5.23704e-15	4.26013e-13
TRINITY_DN56691_c2_g1	61.45	251.22	-2.02101	5.25956e-15	4.27579e-13
TRINITY_DN42228_c1_g1	185.28	17.85	3.36976	5.27205e-15	4.28329e-13
TRINITY_DN51158_c2_g2	39.39	191.39	-2.27228	5.318e-15	4.31795e-13
TRINITY_DN44090_c0_g1	58.57	229.72	-1.96689	5.34083e-15	4.33381e-13
TRINITY_DN41412_c0_g2	208.63	50.21	2.05345	5.40183e-15	4.38059e-13
TRINITY_DN54758_c1_g3	1439.16	2918.54	-1.02016	5.41411e-15	4.38784e-13
TRINITY_DN47663_c2_g1	1146.53	2366.83	-1.04554	5.41905e-15	4.38913e-13
TRINITY_DN34898_c0_g1	303.75	85.62	1.82549	5.645e-15	4.56932e-13
TRINITY_DN51816_c4_g2	574.64	203.99	1.49248	5.69306e-15	4.60538e-13
TRINITY_DN49503_c4_g3	41.32	177.23	-2.0938	5.71473e-15	4.62005e-13
TRINITY_DN34582_c0_g1	85.83	2.9	4.91528	5.80872e-15	4.69288e-13
TRINITY_DN40048_c1_g1	236.4	67.89	1.80148	5.81197e-15	4.69288e-13
TRINITY_DN38197_c0_g1	85.37	2.84	4.91444	6.27877e-15	5.06668e-13
TRINITY_DN38296_c4_g1	137.46	0	9.46299	6.68533e-15	5.39143e-13
TRINITY_DN39699_c0_g4	138.27	0	9.46746	6.73802e-15	5.43059e-13
TRINITY_DN48282_c1_g1	259.98	694.91	-1.42091	6.99108e-15	5.63109e-13
TRINITY_DN57709_c1_g1	88.22	3.15	4.79503	7.01612e-15	5.64778e-13
TRINITY_DN53354_c2_g1	345.22	856.08	-1.30952	7.22729e-15	5.8142e-13
TRINITY_DN47647_c0_g1	615.97	213.23	1.52993	7.27841e-15	5.85173e-13
TRINITY_DN50270_c0_g1	295.19	720.76	-1.28535	7.32103e-15	5.88239e-13
TRINITY_DN34912_c0_g1	507.49	1211.69	-1.25754	7.34368e-15	5.89698e-13
TRINITY_DN33481_c0_g1	3.89	80.33	-4.35293	7.49708e-15	6.01648e-13
TRINITY_DN48020_c0_g1	404.21	919.01	-1.18552	7.60511e-15	6.09943e-13
TRINITY_DN49337_c2_g3	125.92	10.38	3.61483	8.03734e-15	6.44216e-13
TRINITY_DN54511_c2_g4	3073.94	1348.36	1.1885	8.18891e-15	6.55963e-13
TRINITY_DN34264_c0_g1	143.73	0	9.52902	8.26846e-15	6.61931e-13
TRINITY_DN52809_c1_g3	12.62	105	-3.05078	8.54704e-15	6.83816e-13
TRINITY_DN55874_c2_g3	348.57	92.79	1.91059	8.66664e-15	6.92961e-13
TRINITY_DN57309_c0_g1	1784.52	857.09	1.05763	8.73243e-15	6.97796e-13
TRINITY_DN47763_c0_g1	66.17	257.43	-1.96515	9.01169e-15	7.19673e-13
TRINITY_DN57511_c4_g2	613.15	257.46	1.25138	9.21495e-15	7.35457e-13
TRINITY_DN35756_c0_g1	5.08	76.4	-3.89696	9.39772e-15	7.49588e-13
TRINITY_DN55156_c0_g1	225.92	54.94	2.04094	9.64769e-15	7.69059e-13
TRINITY_DN39335_c5_g2	163.55	495.84	-1.60085	9.86094e-15	7.8558e-13
TRINITY_DN57721_c3_g2	304.82	70.95	2.10259	1.02543e-14	8.16419e-13
TRINITY_DN53105_c1_g1	205.59	527.49	-1.36128	1.03391e-14	8.22675e-13
TRINITY_DN58152_c7_g1	2591.47	945.76	1.45482	1.04204e-14	8.28641e-13
TRINITY_DN54982_c0_g1	2024.07	882.93	1.19668	1.07996e-14	8.58273e-13
TRINITY_DN41947_c1_g1	317.78	102.53	1.63351	1.14104e-14	9.06267e-13
TRINITY_DN40619_c0_g1	80.14	3.15	4.66102	1.14414e-14	9.08179e-13
TRINITY_DN38892_c0_g1	0.3	205.71	-9.29445	1.15104e-14	9.13102e-13
TRINITY_DN48426_c0_g2	106.65	7	3.92074	1.18358e-14	9.38347e-13
TRINITY_DN46882_c3_g1	36.29	209.88	-2.53536	1.19859e-14	9.49673e-13
TRINITY_DN53167_c1_g3	1708.77	601.51	1.50568	1.20088e-14	9.50914e-13
TRINITY_DN36911_c0_g1	1090.86	471.58	1.20931	1.21127e-14	9.58563e-13
TRINITY_DN32316_c0_g2	404.38	8.33	5.61255	1.25538e-14	9.92868e-13
TRINITY_DN38699_c0_g1	149.88	26.71	2.49595	1.27196e-14	1.00538e-12
TRINITY_DN40213_c1_g2	3622.39	1567.77	1.20841	1.31165e-14	1.03612e-12
TRINITY_DN38899_c3_g5	456.05	139.83	1.70365	1.34867e-14	1.06473e-12
TRINITY_DN57714_c3_g1	845.24	240.31	1.81654	1.37879e-14	1.08785e-12
TRINITY_DN54620_c4_g1	51.93	232.21	-2.1553	1.48433e-14	1.17042e-12
TRINITY_DN36090_c0_g2	89.32	6.26	3.82333	1.48582e-14	1.17089e-12
TRINITY_DN36020_c1_g3	20.97	185.36	-3.14416	1.4902e-14	1.17363e-12
TRINITY_DN57060_c0_g1	902.17	2478.36	-1.45769	1.49344e-14	1.17548e-12
TRINITY_DN46159_c1_g2	577.02	241.86	1.25506	1.51587e-14	1.19241e-12
TRINITY_DN51125_c2_g1	588.32	1412.48	-1.26333	1.52296e-14	1.19728e-12
TRINITY_DN48042_c4_g1	851.03	301.56	1.49627	1.53792e-14	1.20831e-12
TRINITY_DN58152_c7_g2	3496.84	1423.1	1.29735	1.55512e-14	1.22109e-12
TRINITY_DN38866_c0_g1	406.39	975.58	-1.26511	1.55606e-14	1.2211e-12
TRINITY_DN39089_c1_g1	1261.61	424.91	1.57018	1.58147e-14	1.2403e-12
TRINITY_DN40982_c0_g1	718.58	274.06	1.39019	1.58478e-14	1.24215e-12
TRINITY_DN52601_c6_g1	971.12	2095.47	-1.10954	1.64981e-14	1.29235e-12
TRINITY_DN58275_c4_g1	20.05	118.16	-2.55998	1.66942e-14	1.30693e-12
TRINITY_DN32966_c0_g1	379.55	131.39	1.53	1.69279e-14	1.32443e-12
TRINITY_DN49697_c0_g7	66.08	227.55	-1.77927	1.76343e-14	1.37888e-12
TRINITY_DN47176_c1_g1	744.44	1613.74	-1.11581	1.80694e-14	1.41206e-12
TRINITY_DN52021_c1_g1	1571.48	3194.69	-1.0233	1.82954e-14	1.42887e-12
TRINITY_DN35092_c0_g1	324.46	956.05	-1.5599	1.83313e-14	1.43082e-12
TRINITY_DN47981_c0_g1	219.5	59.01	1.8951	1.84534e-14	1.4395e-12
TRINITY_DN42953_c0_g1	1953.15	766.01	1.34966	1.87084e-14	1.45852e-12
TRINITY_DN53103_c0_g2	6448.19	14338.1	-1.15291	1.95013e-14	1.51943e-12
TRINITY_DN58148_c4_g3	124.07	0	9.31509	1.99449e-14	1.55307e-12
TRINITY_DN36395_c1_g5	462.48	1132.72	-1.29399	2.00124e-14	1.5574e-12
TRINITY_DN41339_c0_g2	206.33	49.97	2.04412	2.05887e-14	1.6013e-12
TRINITY_DN58051_c2_g1	519.7	209.93	1.30754	2.10405e-14	1.63547e-12
TRINITY_DN37431_c0_g5	1.37	81.13	-5.76062	2.10562e-14	1.63572e-12
TRINITY_DN32841_c0_g1	172.68	33.68	2.35903	2.13865e-14	1.65941e-12
TRINITY_DN40036_c4_g1	4823.15	10554	-1.12975	2.13828e-14	1.65941e-12
TRINITY_DN41272_c0_g5	123.72	19.31	2.67804	2.23666e-14	1.73443e-12
TRINITY_DN35405_c1_g1	126.39	0	9.3371	2.24111e-14	1.73686e-12
TRINITY_DN52586_c3_g3	4.35	85.61	-4.2552	2.24362e-14	1.73778e-12
TRINITY_DN56701_c1_g3	261.08	716.03	-1.45725	2.25905e-14	1.7487e-12
TRINITY_DN35759_c1_g1	273.7	0	10.4552	2.26729e-14	1.75404e-12
TRINITY_DN55920_c0_g1	508.86	170.02	1.58361	2.46217e-14	1.90256e-12
TRINITY_DN40955_c0_g2	27.55	172.79	-2.65231	2.48831e-14	1.92163e-12
TRINITY_DN48015_c1_g2	972.94	2020.05	-1.05468	2.50042e-14	1.92984e-12
TRINITY_DN55762_c2_g1	604.77	248.93	1.27994	2.61423e-14	2.0165e-12
TRINITY_DN36564_c0_g1	76.25	289.36	-1.91384	2.64845e-14	2.04169e-12
TRINITY_DN34088_c0_g1	169.98	544.8	-1.68223	2.65963e-14	2.04911e-12
TRINITY_DN57344_c2_g1	505.82	203.27	1.31592	2.67416e-14	2.05909e-12
TRINITY_DN47617_c0_g2	500.81	1212.69	-1.27668	2.68483e-14	2.06609e-12
TRINITY_DN48912_c1_g1	1510.9	571.86	1.40235	2.68658e-14	2.06622e-12
TRINITY_DN54048_c1_g1	178.15	41.93	2.08913	2.73761e-14	2.10424e-12
TRINITY_DN39999_c0_g1	25.55	137.42	-2.42865	2.82591e-14	2.17084e-12
TRINITY_DN43860_c0_g2	1550.67	3179.06	-1.03553	2.87854e-14	2.20997e-12
TRINITY_DN45688_c1_g3	164.27	36.51	2.17099	2.9287e-14	2.24716e-12
TRINITY_DN42931_c0_g1	456.83	1031.19	-1.1742	2.94189e-14	2.25596e-12
TRINITY_DN49224_c1_g1	237.19	620.08	-1.38612	2.95847e-14	2.26735e-12
TRINITY_DN49999_c1_g2	243.99	69.64	1.8075	2.99034e-14	2.29044e-12
TRINITY_DN52756_c2_g3	35.64	160.95	-2.17301	3.01709e-14	2.30958e-12
TRINITY_DN51282_c0_g1	773.12	1728.42	-1.16045	3.10581e-14	2.37611e-12
TRINITY_DN43759_c0_g1	739.53	309.78	1.25686	3.20703e-14	2.45211e-12
TRINITY_DN47044_c0_g1	95.77	7	3.76156	3.23442e-14	2.47161e-12
TRINITY_DN44305_c15_g1	4.55	80.79	-4.1514	3.25074e-14	2.48264e-12
TRINITY_DN43614_c1_g2	1093.23	2226.1	-1.02589	3.28285e-14	2.5057e-12
TRINITY_DN49377_c2_g1	213.88	0.35	9.13695	3.54513e-14	2.70432e-12
TRINITY_DN56956_c2_g5	629.81	247.13	1.34792	3.55811e-14	2.71265e-12
TRINITY_DN39049_c0_g1	2971	6185.99	-1.05796	3.56666e-14	2.71759e-12
TRINITY_DN35719_c0_g1	37.07	225.59	-2.59841	3.59571e-14	2.73813e-12
TRINITY_DN46758_c0_g1	669.47	250.1	1.42017	3.61188e-14	2.74884e-12
TRINITY_DN34343_c0_g1	333	763.42	-1.19803	3.67713e-14	2.79688e-12
TRINITY_DN41597_c1_g1	997.78	2178.26	-1.12698	3.72204e-14	2.8294e-12
TRINITY_DN45017_c0_g1	1444.75	560.36	1.36688	3.72807e-14	2.83114e-12
TRINITY_DN53067_c0_g1	128.08	346.73	-1.43765	3.72865e-14	2.83114e-12
TRINITY_DN23749_c0_g1	80.58	2.46	5.02577	3.86428e-14	2.93243e-12
TRINITY_DN57324_c2_g2	158.48	445.95	-1.49479	4.12094e-14	3.12538e-12
TRINITY_DN52667_c0_g2	774.72	329.29	1.23368	4.14663e-14	3.14305e-12
TRINITY_DN38296_c3_g2	147.14	27.88	2.39611	4.22061e-14	3.19727e-12
TRINITY_DN44850_c2_g1	677.25	294.86	1.20021	4.22819e-14	3.20117e-12
TRINITY_DN56494_c1_g1	108.57	303.9	-1.48518	4.23607e-14	3.20529e-12
TRINITY_DN49903_c1_g1	1929.35	3885.41	-1.01002	4.25531e-14	3.21798e-12
TRINITY_DN55186_c2_g2	940.89	411.74	1.19262	4.25864e-14	3.21865e-12
TRINITY_DN56627_c1_g1	703.13	1530.93	-1.12262	4.29984e-14	3.24792e-12
TRINITY_DN46283_c0_g1	221.33	49.21	2.16836	4.50603e-14	3.4017e-12
TRINITY_DN35936_c0_g3	170.9	34.83	2.29181	4.53937e-14	3.4249e-12
TRINITY_DN42372_c4_g1	370.28	119.3	1.63463	4.75672e-14	3.58476e-12
TRINITY_DN49009_c0_g1	17.13	164.29	-3.25673	4.79869e-14	3.61432e-12
TRINITY_DN55518_c1_g1	36.95	194.17	-2.37976	4.81443e-14	3.62409e-12
TRINITY_DN51680_c0_g1	1313.76	425.68	1.62468	4.92313e-14	3.70379e-12
TRINITY_DN52701_c2_g4	132.25	365.59	-1.46447	5.11228e-14	3.84389e-12
TRINITY_DN41061_c3_g1	105.37	14.06	2.9041	5.19972e-14	3.90739e-12
TRINITY_DN43781_c1_g2	86.62	8.78	3.29832	5.31949e-14	3.9951e-12
TRINITY_DN42329_c0_g1	117.09	1.09	6.78875	5.39498e-14	4.04948e-12
TRINITY_DN56298_c1_g1	2739.52	1142.4	1.26203	5.40131e-14	4.05191e-12
TRINITY_DN52716_c0_g1	1594.94	745.05	1.09815	5.43327e-14	4.07356e-12
TRINITY_DN57430_c3_g1	1382.46	586.57	1.23738	5.47729e-14	4.10421e-12
TRINITY_DN46162_c0_g1	2287.54	49.52	5.52935	5.48182e-14	4.10526e-12
TRINITY_DN54539_c2_g1	1150.28	438.6	1.39035	5.7259e-14	4.2856e-12
TRINITY_DN34486_c0_g1	182.26	25.99	2.82186	5.8453e-14	4.37247e-12
TRINITY_DN57818_c2_g4	26.37	145.6	-2.45869	5.94799e-14	4.44675e-12
TRINITY_DN52233_c2_g1	972.52	2232.09	-1.19765	5.95678e-14	4.45079e-12
TRINITY_DN37266_c5_g2	321.22	96.76	1.73201	6.103e-14	4.55485e-12
TRINITY_DN57181_c0_g1	6.71	85.99	-3.65008	6.23914e-14	4.6538e-12
TRINITY_DN54342_c0_g1	1692.24	788.99	1.10088	6.24434e-14	4.65503e-12
TRINITY_DN43679_c1_g3	522.12	1095.41	-1.06921	6.44896e-14	4.80485e-12
TRINITY_DN43499_c0_g4	169.74	0.74	7.90689	6.68946e-14	4.98119e-12
TRINITY_DN56243_c2_g1	41.21	191.91	-2.22576	6.7977e-14	5.05892e-12
TRINITY_DN33445_c0_g1	371.3	875.93	-1.2397	6.83015e-14	5.08019e-12
TRINITY_DN57487_c1_g2	324.96	772.6	-1.25063	6.92753e-14	5.1497e-12
TRINITY_DN53765_c0_g1	169.42	33.23	2.34946	6.96816e-14	5.17697e-12
TRINITY_DN50970_c2_g2	292.58	82.41	1.8256	7.04445e-14	5.23068e-12
TRINITY_DN50898_c0_g4	270.74	978.94	-1.85077	7.12289e-14	5.28593e-12
TRINITY_DN52319_c1_g1	631.7	235.88	1.4225	7.16704e-14	5.31569e-12
TRINITY_DN46744_c0_g2	406.23	153.1	1.40699	7.32278e-14	5.42813e-12
TRINITY_DN51917_c1_g1	195.83	0.35	9.00935	7.51609e-14	5.56827e-12
TRINITY_DN44152_c1_g1	2.27	78.46	-5.18746	7.77901e-14	5.7598e-12
TRINITY_DN37272_c2_g1	1195.46	506.93	1.23839	7.79919e-14	5.77149e-12
TRINITY_DN57546_c4_g2	870.97	13.31	6.03604	7.87248e-14	5.82244e-12
TRINITY_DN41562_c1_g3	149.9	30.64	2.28732	7.98259e-14	5.90055e-12
TRINITY_DN51321_c2_g1	3478.28	1726.26	1.01058	8.0186e-14	5.92382e-12
TRINITY_DN47642_c2_g2	9332.01	3821.16	1.28802	8.12311e-14	5.99765e-12
TRINITY_DN51561_c0_g2	769.93	222.05	1.79591	8.3e-14	6.12481e-12
TRINITY_DN44475_c1_g1	180.4	47.8	1.91783	8.31022e-14	6.1289e-12
TRINITY_DN53468_c2_g1	236.74	612.68	-1.3683	8.32859e-14	6.139e-12
TRINITY_DN40893_c2_g2	81.49	267	-1.71111	8.47923e-14	6.24653e-12
TRINITY_DN55070_c0_g1	329.46	963.48	-1.54865	8.95367e-14	6.59234e-12
TRINITY_DN49150_c2_g2	340.69	124.52	1.45115	8.97759e-14	6.60623e-12
TRINITY_DN40530_c1_g1	73.6	3.18	4.53118	9.01034e-14	6.62661e-12
TRINITY_DN56030_c1_g1	125.24	23.65	2.40353	9.19252e-14	6.75681e-12
TRINITY_DN45209_c2_g1	584.69	238.03	1.29741	9.34607e-14	6.86583e-12
TRINITY_DN49607_c1_g2	266.32	56.12	2.24049	9.87759e-14	7.25223e-12
TRINITY_DN40652_c5_g1	86.26	2.89	4.92795	1.00513e-13	7.37562e-12
TRINITY_DN46376_c0_g2	5.53	74.44	-3.71278	1.01143e-13	7.41772e-12
TRINITY_DN39701_c9_g1	105.01	0	9.07344	1.04301e-13	7.64504e-12
TRINITY_DN54551_c1_g2	111.71	15.33	2.87494	1.07399e-13	7.86775e-12
TRINITY_DN33913_c0_g1	11.5	102.59	-3.19374	1.10939e-13	8.12253e-12
TRINITY_DN33312_c0_g2	165.71	470.43	-1.5007	1.11782e-13	8.17966e-12
TRINITY_DN49480_c1_g1	1388.32	150.55	3.20495	1.14503e-13	8.37412e-12
TRINITY_DN44429_c0_g1	135.32	368.56	-1.443	1.18458e-13	8.65373e-12
TRINITY_DN44628_c4_g2	125.74	19.94	2.66243	1.1968e-13	8.73811e-12
TRINITY_DN54050_c0_g1	345.79	818.69	-1.24395	1.23287e-13	8.99649e-12
TRINITY_DN53207_c0_g2	114.76	354.45	-1.62732	1.26176e-13	9.20218e-12
TRINITY_DN47706_c0_g2	15.51	102.64	-2.74218	1.27209e-13	9.27235e-12
TRINITY_DN46293_c1_g1	72.06	2.81	4.67334	1.29403e-13	9.42701e-12
TRINITY_DN47296_c2_g1	233.57	39.22	2.57838	1.33017e-13	9.68494e-12
TRINITY_DN40123_c0_g1	413.52	132.07	1.64589	1.37938e-13	1.00376e-11
TRINITY_DN49580_c0_g1	15.38	101.27	-2.72962	1.39017e-13	1.01106e-11
TRINITY_DN35443_c0_g1	580.65	233.48	1.31517	1.41557e-13	1.02895e-11
TRINITY_DN42830_c0_g3	7048.48	3393.59	1.05456	1.42089e-13	1.03225e-11
TRINITY_DN57707_c1_g1	225.18	63.6	1.82044	1.47926e-13	1.07406e-11
TRINITY_DN39560_c1_g1	205.79	722.1	-1.80804	1.48416e-13	1.07702e-11
TRINITY_DN55670_c0_g1	252.79	77.84	1.70045	1.49849e-13	1.08682e-11
TRINITY_DN51495_c1_g1	102.96	1.06	6.60372	1.56382e-13	1.13358e-11
TRINITY_DN57580_c3_g2	141.33	370.23	-1.38877	1.57044e-13	1.13775e-11
TRINITY_DN48204_c1_g2	103.62	0	9.05056	1.59768e-13	1.1562e-11
TRINITY_DN56073_c1_g1	704.19	256.32	1.45769	1.59702e-13	1.1562e-11
TRINITY_DN53217_c2_g1	2845.18	923.07	1.6236	1.61905e-13	1.17102e-11
TRINITY_DN47280_c0_g1	2036.5	4262.38	-1.06568	1.63904e-13	1.18483e-11
TRINITY_DN41626_c1_g3	127.37	23.9	2.4088	1.66835e-13	1.20535e-11
TRINITY_DN36158_c0_g1	428.95	973.79	-1.18385	1.68091e-13	1.21376e-11
TRINITY_DN40549_c0_g1	248.28	658.83	-1.40719	1.71506e-13	1.23773e-11
TRINITY_DN46159_c1_g5	1047.16	440.52	1.25013	1.742e-13	1.25648e-11
TRINITY_DN47860_c1_g1	103.92	321.73	-1.62568	1.74301e-13	1.25652e-11
TRINITY_DN51253_c2_g1	138.67	29.35	2.24	1.80317e-13	1.29917e-11
TRINITY_DN51305_c5_g2	6814.77	14320.4	-1.07138	1.85401e-13	1.33507e-11
TRINITY_DN58310_c24_g1	3748.05	8086.58	-1.10963	1.87724e-13	1.35106e-11
TRINITY_DN51214_c0_g4	394.8	922.92	-1.22692	1.98488e-13	1.42774e-11
TRINITY_DN24286_c0_g1	103.98	0	9.05528	2.01529e-13	1.44882e-11
TRINITY_DN31104_c0_g1	260.62	55.17	2.23941	2.06666e-13	1.48493e-11
TRINITY_DN37777_c0_g4	138.12	369.96	-1.4229	2.10579e-13	1.51222e-11
TRINITY_DN46107_c0_g1	222.07	786.15	-1.82583	2.17868e-13	1.56286e-11
TRINITY_DN42525_c1_g1	85.68	8.54	3.33707	2.18077e-13	1.5635e-11
TRINITY_DN41884_c0_g1	58.7	237.92	-2.01336	2.26714e-13	1.62454e-11
TRINITY_DN30286_c0_g1	1.85	65.9	-5.17764	2.32744e-13	1.66684e-11
TRINITY_DN54063_c0_g3	81.23	7.08	3.52024	2.45596e-13	1.75792e-11
TRINITY_DN40626_c0_g1	87.89	9.95	3.14797	2.45838e-13	1.75868e-11
TRINITY_DN47073_c2_g1	389.11	991.83	-1.34926	2.4848e-13	1.77662e-11
TRINITY_DN40878_c2_g2	315.74	92.27	1.77349	2.52935e-13	1.80749e-11
TRINITY_DN42444_c0_g1	164.09	444.08	-1.43745	2.53721e-13	1.81211e-11
TRINITY_DN34696_c0_g1	99.75	0	9.00045	2.55968e-13	1.82717e-11
TRINITY_DN48596_c1_g6	149.96	0.69	7.73168	2.57084e-13	1.83414e-11
TRINITY_DN52278_c1_g1	1223.78	570.66	1.10005	2.61297e-13	1.86318e-11
TRINITY_DN47364_c0_g2	791.56	351.8	1.16907	2.66436e-13	1.89879e-11
TRINITY_DN55182_c2_g1	3833.81	8.12	8.8834	2.70656e-13	1.92782e-11
TRINITY_DN57036_c2_g2	128.34	380.13	-1.5619	2.7706e-13	1.97236e-11
TRINITY_DN36153_c0_g1	777.03	233.84	1.73324	2.8e-13	1.99221e-11
TRINITY_DN57404_c0_g1	35.51	151.74	-2.09494	2.84604e-13	2.02387e-11
TRINITY_DN52155_c0_g3	1643.62	633.14	1.37668	2.9511e-13	2.09744e-11
TRINITY_DN54725_c1_g3	725.91	294.23	1.30109	3.05037e-13	2.16682e-11
TRINITY_DN43530_c0_g1	528.82	1140.96	-1.11115	3.05267e-13	2.16728e-11
TRINITY_DN56597_c2_g1	2699.65	1301.04	1.05295	3.09488e-13	2.19606e-11
TRINITY_DN54969_c0_g2	137.28	424.05	-1.62362	3.19832e-13	2.26823e-11
TRINITY_DN47721_c3_g1	39.96	162.1	-2.02386	3.26853e-13	2.31677e-11
TRINITY_DN37109_c2_g2	106.72	15.04	2.8391	3.27647e-13	2.32114e-11
TRINITY_DN47810_c1_g1	223.8	551.15	-1.3032	3.31085e-13	2.34423e-11
TRINITY_DN42893_c0_g1	41.57	176.85	-2.08322	3.315e-13	2.3459e-11
TRINITY_DN49866_c0_g1	185.85	487.14	-1.39171	3.36183e-13	2.37776e-11
TRINITY_DN43464_c3_g2	245.18	720.61	-1.55418	3.3898e-13	2.39625e-11
TRINITY_DN44531_c0_g1	577.67	1389.03	-1.26641	3.55315e-13	2.51037e-11
TRINITY_DN39246_c5_g1	314.12	113.93	1.46243	3.69339e-13	2.60805e-11
TRINITY_DN55841_c2_g6	419.54	163.69	1.35715	3.71906e-13	2.62476e-11
TRINITY_DN40885_c0_g2	109.28	329.53	-1.58871	3.72316e-13	2.62624e-11
TRINITY_DN36935_c1_g4	97.23	0	8.95939	3.7461e-13	2.641e-11
TRINITY_DN55255_c4_g1	430.72	1050.87	-1.28709	3.79487e-13	2.67395e-11
TRINITY_DN45600_c0_g1	153.59	31.28	2.29051	3.80206e-13	2.67758e-11
TRINITY_DN10727_c0_g1	0	82.48	-8.93748	3.83264e-13	2.69766e-11
TRINITY_DN57886_c5_g1	641.65	1830.99	-1.51248	3.93103e-13	2.76543e-11
TRINITY_DN40535_c2_g1	1275.39	2818.62	-1.14326	3.97441e-13	2.79444e-11
TRINITY_DN57349_c0_g1	50.96	238.78	-2.22702	3.98063e-13	2.79732e-11
TRINITY_DN54649_c1_g2	510.69	1401.33	-1.45697	4.02568e-13	2.82746e-11
TRINITY_DN53078_c2_g1	60.11	212.14	-1.82365	4.0405e-13	2.83636e-11
TRINITY_DN56262_c2_g1	413.13	992.45	-1.26578	4.05822e-13	2.84727e-11
TRINITY_DN47430_c1_g3	3525.4	7172.5	-1.02478	4.16508e-13	2.91912e-11
TRINITY_DN41530_c3_g1	503.64	135.87	1.88983	4.31387e-13	3.02178e-11
TRINITY_DN54677_c1_g1	219.76	50.83	2.10907	4.37158e-13	3.06057e-11
TRINITY_DN54718_c1_g1	80.3	1.43	5.82721	4.47388e-13	3.12885e-11
TRINITY_DN40936_c1_g1	81.62	2.13	5.27143	4.54874e-13	3.17782e-11
TRINITY_DN58198_c2_g1	572.88	1266.51	-1.14279	4.54663e-13	3.17782e-11
TRINITY_DN46844_c1_g1	671.46	294.8	1.18864	4.58279e-13	3.1983e-11
TRINITY_DN52028_c1_g1	112.22	373.26	-1.73402	4.58293e-13	3.1983e-11
TRINITY_DN47334_c1_g2	420.9	949.36	-1.17443	4.62473e-13	3.22575e-11
TRINITY_DN42852_c1_g1	77.94	239.84	-1.62014	4.71891e-13	3.28969e-11
TRINITY_DN45715_c1_g1	127.7	364.68	-1.51493	4.92093e-13	3.42688e-11
TRINITY_DN38797_c0_g1	119.72	13.41	3.1544	4.95866e-13	3.45132e-11
TRINITY_DN35416_c1_g1	1037.65	2275.07	-1.13215	4.98137e-13	3.46529e-11
TRINITY_DN53299_c0_g1	131.69	27.2	2.27488	4.99521e-13	3.47308e-11
TRINITY_DN27721_c0_g1	29.84	137.56	-2.21222	5.09178e-13	3.53647e-11
TRINITY_DN42455_c0_g6	403.43	0	11.0148	5.18992e-13	3.60272e-11
TRINITY_DN48550_c2_g1	341.23	129.41	1.39793	5.24435e-13	3.63858e-11
TRINITY_DN55095_c1_g2	179.87	441.43	-1.29779	5.26933e-13	3.65398e-11
TRINITY_DN37666_c2_g1	911.17	1942.77	-1.09216	5.30579e-13	3.67732e-11
TRINITY_DN54535_c1_g1	289	94.63	1.60905	5.33319e-13	3.69435e-11
TRINITY_DN52809_c1_g1	7.57	78.61	-3.34294	5.34982e-13	3.70392e-11
TRINITY_DN37993_c0_g1	164.85	0.35	8.75887	5.417e-13	3.74845e-11
TRINITY_DN54510_c1_g2	114.42	309.2	-1.43681	5.45217e-13	3.77079e-11
TRINITY_DN52764_c0_g2	234.29	66.56	1.81809	5.5447e-13	3.82873e-11
TRINITY_DN47963_c1_g2	171.34	42.69	2.00353	5.57457e-13	3.84733e-11
TRINITY_DN44835_c1_g4	73.84	3.15	4.5412	5.61772e-13	3.87508e-11
TRINITY_DN37964_c2_g2	61.06	206.2	-1.75883	5.72946e-13	3.95008e-11
TRINITY_DN36973_c4_g1	51.55	213.1	-2.05365	5.7924e-13	3.99137e-11
TRINITY_DN43703_c2_g1	832.8	1808.23	-1.11822	6.05022e-13	4.16684e-11
TRINITY_DN55309_c1_g3	253.95	84.96	1.57985	6.0559e-13	4.16856e-11
TRINITY_DN45073_c4_g1	439.1	173.85	1.33479	6.08426e-13	4.18588e-11
TRINITY_DN35759_c1_g2	93.81	0	8.91325	6.11457e-13	4.20453e-11
TRINITY_DN38552_c0_g1	195.82	487.52	-1.31538	6.21395e-13	4.27062e-11
TRINITY_DN49227_c0_g1	451.99	1018.64	-1.17402	6.26463e-13	4.3032e-11
TRINITY_DN43010_c3_g1	570.71	1464.41	-1.35917	6.42304e-13	4.4097e-11
TRINITY_DN42484_c0_g1	324.42	100.69	1.68399	6.4889e-13	4.45259e-11
TRINITY_DN44475_c1_g5	314.41	107.17	1.55216	6.55854e-13	4.49802e-11
TRINITY_DN46826_c2_g1	503.79	215.09	1.22763	6.56551e-13	4.50045e-11
TRINITY_DN43828_c0_g5	561.84	1177.61	-1.06827	6.75908e-13	4.63071e-11
TRINITY_DN57274_c4_g1	904.57	2024.07	-1.16231	6.77245e-13	4.63745e-11
TRINITY_DN49532_c2_g1	229.05	533.92	-1.21983	6.78504e-13	4.64122e-11
TRINITY_DN54103_c1_g1	806.57	1734.85	-1.10496	6.78286e-13	4.64122e-11
TRINITY_DN53423_c0_g2	440.46	170.62	1.36765	6.90128e-13	4.71581e-11
TRINITY_DN45757_c1_g2	50.19	212.24	-2.08815	7.4869e-13	5.11066e-11
TRINITY_DN38601_c1_g2	345.41	135.05	1.35478	7.58403e-13	5.17427e-11
TRINITY_DN53981_c3_g1	608.78	168.24	1.85808	7.59107e-13	5.17638e-11
TRINITY_DN43824_c6_g1	219.04	50.17	2.13265	7.6381e-13	5.20574e-11
TRINITY_DN33399_c1_g1	480.13	0	11.2658	7.83525e-13	5.33733e-11
TRINITY_DN57739_c2_g1	117.73	336.05	-1.50809	8.06896e-13	5.49368e-11
TRINITY_DN41307_c2_g2	92.53	1.11	6.44118	8.14927e-13	5.54548e-11
TRINITY_DN56919_c2_g1	148.22	33.69	2.13283	8.21338e-13	5.58341e-11
TRINITY_DN57262_c6_g1	336.79	122.32	1.46265	8.21352e-13	5.58341e-11
TRINITY_DN49262_c3_g1	90.53	0	8.85681	8.21897e-13	5.58422e-11
TRINITY_DN25818_c0_g1	287.08	0	10.5234	8.22424e-13	5.5849e-11
TRINITY_DN43903_c0_g1	122.56	333.99	-1.44703	8.83223e-13	5.99157e-11
TRINITY_DN56037_c1_g1	1290.49	413.09	1.64214	8.84632e-13	5.99803e-11
TRINITY_DN38996_c0_g3	117.02	338.59	-1.5321	8.93278e-13	6.05039e-11
TRINITY_DN50897_c1_g2	184.92	526.96	-1.51292	8.92915e-13	6.05039e-11
TRINITY_DN37811_c1_g2	127.06	15.14	3.06586	8.98839e-13	6.08491e-11
TRINITY_DN54938_c1_g1	94.12	0	8.91944	9.16515e-13	6.20138e-11
TRINITY_DN45034_c1_g1	187.37	479.21	-1.3558	9.2429e-13	6.25075e-11
TRINITY_DN43897_c1_g2	22.31	118.49	-2.39772	9.26067e-13	6.25955e-11
TRINITY_DN52481_c1_g2	695.66	289.26	1.26753	9.29651e-13	6.28053e-11
TRINITY_DN39371_c3_g1	171.8	46.21	1.89211	9.60971e-13	6.48544e-11
TRINITY_DN53177_c0_g1	1.07	70.32	-5.87899	9.66472e-13	6.51921e-11
TRINITY_DN56992_c5_g1	599.31	1526.09	-1.34948	9.67507e-13	6.51948e-11
TRINITY_DN57349_c1_g4	76.3	247.86	-1.69677	9.67295e-13	6.51948e-11
TRINITY_DN54440_c0_g2	379.7	132.99	1.51326	9.69963e-13	6.53268e-11
TRINITY_DN40098_c0_g1	401.8	163.05	1.29996	9.76783e-13	6.57523e-11
TRINITY_DN40333_c1_g1	2046.26	1021.52	1.00249	9.89755e-13	6.65914e-11
TRINITY_DN54161_c2_g2	1412.12	504.29	1.4855	9.95086e-13	6.69157e-11
TRINITY_DN45012_c1_g3	12.25	104.8	-3.1349	1.00206e-12	6.73499e-11
TRINITY_DN41848_c1_g1	166.46	405.04	-1.28359	1.00333e-12	6.74012e-11
TRINITY_DN34858_c0_g1	455.29	125.95	1.85522	1.0217e-12	6.85647e-11
TRINITY_DN47025_c2_g2	123.07	17.23	2.84598	1.0327e-12	6.92673e-11
TRINITY_DN51307_c0_g1	2899.85	5945.85	-1.03634	1.03759e-12	6.95601e-11
TRINITY_DN37784_c0_g2	126.24	359.56	-1.51041	1.04981e-12	7.03433e-11
TRINITY_DN58098_c4_g1	86.53	9.5	3.18067	1.06959e-12	7.16317e-11
TRINITY_DN51541_c0_g1	154.19	392.22	-1.34715	1.0945e-12	7.32625e-11
TRINITY_DN47632_c2_g1	66.66	2.49	4.75125	1.11065e-12	7.43061e-11
TRINITY_DN50620_c4_g3	385.79	958.77	-1.31462	1.11735e-12	7.4716e-11
TRINITY_DN53172_c5_g1	21.17	139.06	-2.70758	1.12383e-12	7.51112e-11
TRINITY_DN37012_c1_g1	112.81	22.28	2.34192	1.13676e-12	7.59362e-11
TRINITY_DN54969_c0_g3	226.38	569.06	-1.32919	1.14508e-12	7.64534e-11
TRINITY_DN50039_c1_g2	545.54	1123.17	-1.04259	1.18413e-12	7.89802e-11
TRINITY_DN40996_c0_g3	564.29	1147.2	-1.02461	1.19961e-12	7.99722e-11
TRINITY_DN47576_c1_g1	869.81	408.96	1.08826	1.23131e-12	8.20436e-11
TRINITY_DN54886_c0_g1	80.47	5.02	4.01387	1.2361e-12	8.23207e-11
TRINITY_DN51532_c1_g3	55.01	201.06	-1.88051	1.28539e-12	8.55602e-11
TRINITY_DN43494_c0_g1	83.03	0	8.73273	1.29059e-12	8.58628e-11
TRINITY_DN48738_c5_g1	3413.62	1347.98	1.34049	1.29247e-12	8.59439e-11
TRINITY_DN46071_c1_g1	1431.56	689.8	1.05343	1.29499e-12	8.60678e-11
TRINITY_DN54324_c1_g2	203.52	643.77	-1.6657	1.29691e-12	8.61518e-11
TRINITY_DN52891_c1_g1	2415.85	1121.95	1.10623	1.30456e-12	8.66161e-11
TRINITY_DN50716_c0_g3	514.25	219.63	1.22764	1.316e-12	8.72874e-11
TRINITY_DN50087_c0_g2	1936.64	749.88	1.36809	1.31862e-12	8.74172e-11
TRINITY_DN50363_c1_g1	553.91	201.82	1.45771	1.3499e-12	8.94005e-11
TRINITY_DN43337_c0_g4	51.7	206.02	-1.98547	1.35542e-12	8.97204e-11
TRINITY_DN38795_c0_g1	445.48	936.67	-1.07235	1.37123e-12	9.07215e-11
TRINITY_DN51770_c1_g1	170.05	454.94	-1.42237	1.38573e-12	9.1634e-11
TRINITY_DN54691_c2_g1	91.38	13.71	2.73209	1.38858e-12	9.17767e-11
TRINITY_DN43127_c1_g4	83.32	0	8.73715	1.38968e-12	9.18032e-11
TRINITY_DN57723_c1_g1	1122.18	556.77	1.01099	1.40276e-12	9.26205e-11
TRINITY_DN56817_c2_g1	10687.5	5281.73	1.01696	1.447e-12	9.54933e-11
TRINITY_DN50636_c1_g2	3013.44	7419.56	-1.29989	1.46271e-12	9.64815e-11
TRINITY_DN49079_c1_g1	233.96	74.47	1.65236	1.48923e-12	9.81817e-11
TRINITY_DN43348_c3_g1	438.34	1072.91	-1.29307	1.4901e-12	9.81891e-11
TRINITY_DN51357_c1_g5	95.36	8.69	3.43935	1.50879e-12	9.93711e-11
TRINITY_DN57835_c3_g1	517.77	1149.16	-1.14979	1.53129e-12	1.00802e-10
TRINITY_DN54911_c3_g1	1121.81	2259.71	-1.01055	1.56374e-12	1.02887e-10
TRINITY_DN47545_c1_g2	101.91	15.62	2.7085	1.57876e-12	1.03823e-10
TRINITY_DN47083_c0_g1	575.18	1177.67	-1.03526	1.59031e-12	1.0453e-10
TRINITY_DN48930_c0_g1	177.28	434.83	-1.29786	1.60157e-12	1.05217e-10
TRINITY_DN49441_c1_g1	506.32	1060.29	-1.0668	1.60361e-12	1.05291e-10
TRINITY_DN56103_c5_g1	626.84	261.36	1.26355	1.6043e-12	1.05291e-10
TRINITY_DN57245_c0_g1	709.87	260.44	1.44495	1.60656e-12	1.05387e-10
TRINITY_DN41885_c1_g1	103.39	321.64	-1.6431	1.61401e-12	1.05823e-10
TRINITY_DN51960_c0_g1	932.01	2708.75	-1.54003	1.61552e-12	1.05869e-10
TRINITY_DN42968_c0_g1	429.56	141.31	1.60386	1.67511e-12	1.09719e-10
TRINITY_DN57835_c4_g1	468.4	1131.99	-1.27329	1.67676e-12	1.09772e-10
TRINITY_DN43614_c1_g3	352.71	792.43	-1.16799	1.71905e-12	1.12485e-10
TRINITY_DN50953_c0_g1	412.74	15.98	4.6865	1.78175e-12	1.16529e-10
TRINITY_DN45781_c0_g2	67.16	4.21	3.98989	1.80091e-12	1.17723e-10
TRINITY_DN43628_c3_g1	16.7	99.74	-2.5918	1.81564e-12	1.18627e-10
TRINITY_DN34977_c0_g1	394.25	133.1	1.56492	1.84926e-12	1.20764e-10
TRINITY_DN55023_c1_g1	1110.96	2230.3	-1.00606	1.85447e-12	1.21044e-10
TRINITY_DN51733_c3_g3	228.6	74.28	1.62157	1.89725e-12	1.23774e-10
TRINITY_DN37935_c0_g1	83.24	0	8.74165	1.90037e-12	1.23916e-10
TRINITY_DN57196_c3_g1	399.11	160.56	1.3126	1.92935e-12	1.25743e-10
TRINITY_DN36394_c3_g4	154.01	0.34	8.66716	1.97672e-12	1.28703e-10
TRINITY_DN52607_c1_g1	5706.41	15743.2	-1.46402	2.01253e-12	1.30969e-10
TRINITY_DN47705_c3_g1	193.41	604.53	-1.64112	2.01601e-12	1.31131e-10
TRINITY_DN51678_c0_g1	273.67	682.28	-1.3172	2.03058e-12	1.32013e-10
TRINITY_DN50021_c0_g1	154.51	28.55	2.43189	2.05538e-12	1.33559e-10
TRINITY_DN56483_c1_g2	402.46	861.47	-1.09655	2.06483e-12	1.34107e-10
TRINITY_DN54799_c1_g2	999.01	2207.73	-1.14487	2.08988e-12	1.35666e-10
TRINITY_DN53451_c0_g1	831.51	384.52	1.11233	2.12384e-12	1.37803e-10
[truncated: 6,790 more rows]

## Sheet: 6 h vs 2 h.DEG
gene_id	6 HAP_readcount	2 HAP_readcount	log2FoldChange	pvalue	padj
TRINITY_DN46832_c1_g1	2654.96	45.23	5.89095	7.67004e-81	9.87563e-76
TRINITY_DN45611_c2_g2	744.36	6.62	6.78923	7.8118e-69	4.59472e-64
TRINITY_DN48053_c0_g1	4404.28	40999.7	-3.21879	1.07056e-68	4.59472e-64
TRINITY_DN44601_c0_g1	184.99	1690.08	-3.19849	6.48065e-54	2.08606e-49
TRINITY_DN42156_c0_g1	9101.99	851.48	3.41762	4.27599e-52	1.10112e-47
TRINITY_DN41307_c2_g2	537.39	71.15	2.9209	9.36326e-45	2.00929e-40
TRINITY_DN39347_c2_g3	510.13	9.64	5.69631	5.81349e-44	1.06932e-39
TRINITY_DN45352_c0_g1	895.19	80.22	3.48575	1.2077e-37	1.94373e-33
TRINITY_DN48384_c4_g1	68.7	539.72	-2.97235	2.64982e-37	3.7909e-33
TRINITY_DN48805_c7_g2	26.18	406.45	-3.93689	1.44765e-34	1.86394e-30
TRINITY_DN39965_c0_g2	880.58	77.6	3.51219	1.69813e-34	1.98768e-30
TRINITY_DN42411_c5_g1	421.92	22.19	4.24827	2.40782e-34	2.58351e-30
TRINITY_DN37272_c2_g1	158.8	920.38	-2.53842	3.70533e-34	3.66987e-30
TRINITY_DN51287_c1_g1	2062.68	424.82	2.2799	6.41717e-34	5.90178e-30
TRINITY_DN56668_c3_g1	562.72	37.92	3.90803	1.40193e-33	1.20338e-29
TRINITY_DN57781_c1_g1	1548.82	99.15	3.96104	2.68432e-33	2.16014e-29
TRINITY_DN37287_c0_g1	3136.93	415.06	2.91861	1.02191e-32	7.7398e-29
TRINITY_DN39391_c1_g2	4601.61	674.44	2.7694	1.33245e-32	9.53114e-29
TRINITY_DN35115_c0_g1	1151.69	193.68	2.56921	2.99936e-32	2.03255e-28
TRINITY_DN54416_c0_g1	662	103.01	2.68013	6.77594e-32	4.36221e-28
TRINITY_DN54265_c1_g2	481.93	70.93	2.75842	1.04286e-31	6.11083e-28
TRINITY_DN57272_c1_g1	1526.33	372.3	2.03525	1.04413e-31	6.11083e-28
TRINITY_DN50187_c0_g2	305.08	11.58	4.68702	1.49718e-31	8.38135e-28
TRINITY_DN39383_c0_g2	11485.5	1908.65	2.58936	7.48038e-31	4.0131e-27
TRINITY_DN39913_c0_g1	708.67	111.65	2.66912	8.1919e-31	4.21902e-27
TRINITY_DN32798_c0_g1	4128.14	571.61	2.85219	8.89212e-31	4.40352e-27
TRINITY_DN58148_c5_g6	217.97	3.07	6.08238	2.67831e-30	1.27722e-26
TRINITY_DN41432_c1_g1	1544.61	246.35	2.64726	3.0101e-30	1.38417e-26
TRINITY_DN57580_c1_g1	3965.5	588.35	2.7532	3.54738e-30	1.57499e-26
TRINITY_DN38131_c1_g5	778	153.01	2.34499	9.25717e-30	3.97305e-26
TRINITY_DN55291_c0_g1	175.78	840.12	-2.2545	2.33021e-29	9.67833e-26
TRINITY_DN52969_c1_g1	158.17	841.8	-2.41625	3.55029e-29	1.4285e-25
TRINITY_DN41262_c0_g3	1182.74	165.13	2.8418	4.03815e-29	1.57556e-25
TRINITY_DN57680_c1_g2	1072.98	146.37	2.86973	5.2166e-28	1.97549e-24
TRINITY_DN35898_c1_g3	194.5	13.31	3.8919	5.98423e-28	2.20144e-24
TRINITY_DN57836_c3_g2	951.51	83.73	3.49862	8.18254e-28	2.92653e-24
TRINITY_DN38579_c0_g1	456.52	97.1	2.2317	9.54274e-28	3.32077e-24
TRINITY_DN58148_c3_g1	210.3	6.67	4.93865	2.43822e-27	8.26147e-24
TRINITY_DN33815_c0_g1	646.78	141.16	2.19335	3.35292e-27	1.10695e-23
TRINITY_DN57997_c2_g1	3152.4	366.34	3.10339	1.34946e-26	4.34377e-23
TRINITY_DN58212_c2_g3	2601.6	261.8	3.31073	2.03026e-26	6.3758e-23
TRINITY_DN49801_c1_g1	178.44	5.12	5.07965	4.06197e-26	1.21628e-22
TRINITY_DN50165_c0_g1	264.89	34.6	2.94886	4.00818e-26	1.21628e-22
TRINITY_DN42994_c2_g2	620.8	133.27	2.21787	4.54202e-26	1.29958e-22
TRINITY_DN46516_c2_g4	531.32	39.62	3.73726	4.49856e-26	1.29958e-22
TRINITY_DN57750_c2_g2	1967.32	261.33	2.90989	7.77143e-26	2.17526e-22
TRINITY_DN58219_c5_g1	5442.14	1007.97	2.43184	1.17208e-25	3.21089e-22
TRINITY_DN46620_c4_g3	653.73	50.12	3.6957	1.39671e-25	3.74654e-22
TRINITY_DN42105_c2_g1	73.1	385.13	-2.38642	1.85344e-25	4.87023e-22
TRINITY_DN55757_c1_g1	2111.53	6649.43	-1.65453	2.24156e-25	5.77228e-22
TRINITY_DN50290_c1_g2	652.42	58.25	3.47575	3.07403e-25	7.76079e-22
TRINITY_DN47937_c0_g2	285.82	1203.92	-2.0733	3.42277e-25	8.47504e-22
TRINITY_DN49999_c1_g1	737.23	135.18	2.44365	5.22389e-25	1.26907e-21
TRINITY_DN43209_c0_g1	427.39	29.83	3.82272	5.6102e-25	1.33768e-21
TRINITY_DN50167_c0_g1	4404.13	933.51	2.23831	6.26041e-25	1.46557e-21
TRINITY_DN41691_c0_g2	60.25	374.85	-2.62994	6.71412e-25	1.54372e-21
TRINITY_DN36517_c1_g1	911.73	183.56	2.30838	7.91043e-25	1.78687e-21
TRINITY_DN38260_c2_g4	515.46	36.31	3.81902	9.0202e-25	2.00242e-21
TRINITY_DN45041_c0_g2	596.3	60.77	3.29007	1.15106e-24	2.51197e-21
TRINITY_DN54338_c0_g1	1985.75	6581.31	-1.72793	4.82257e-24	1.03489e-20
TRINITY_DN45128_c0_g1	681.77	66.8	3.34217	6.30005e-24	1.32979e-20
TRINITY_DN47763_c1_g3	492.71	68.22	2.86113	8.62133e-24	1.7904e-20
TRINITY_DN58251_c1_g1	232.66	21.35	3.44219	1.00173e-23	2.04728e-20
TRINITY_DN49913_c1_g1	2544.79	422.79	2.58974	2.49997e-23	5.02946e-20
TRINITY_DN49670_c0_g1	1048.08	194.45	2.42657	3.21638e-23	6.37121e-20
TRINITY_DN56016_c1_g1	295.8	983.89	-1.73115	3.87352e-23	7.55665e-20
TRINITY_DN33550_c0_g1	262.25	13.92	4.25	4.31071e-23	8.28403e-20
TRINITY_DN35325_c0_g1	202.6	27.19	2.90458	5.44978e-23	1.0319e-19
TRINITY_DN29778_c0_g1	1203.03	163.6	2.8757	5.56228e-23	1.03794e-19
TRINITY_DN41154_c0_g1	254.05	16.09	3.95648	6.46596e-23	1.18933e-19
TRINITY_DN50202_c1_g1	685.27	76.13	3.16633	9.30602e-23	1.68761e-19
TRINITY_DN33960_c0_g1	306.69	27.72	3.46579	1.065e-22	1.90452e-19
TRINITY_DN42411_c5_g2	194.22	21.15	3.19835	1.17998e-22	2.08123e-19
TRINITY_DN55402_c3_g1	310.96	17.38	4.13866	1.73772e-22	3.02354e-19
TRINITY_DN48249_c0_g1	361.6	82.24	2.13276	1.91475e-22	3.28714e-19
TRINITY_DN53831_c0_g5	352.06	1322.11	-1.90496	2.97136e-22	5.03396e-19
TRINITY_DN57224_c3_g3	551.22	48.34	3.50403	3.58137e-22	5.98861e-19
TRINITY_DN47082_c1_g5	189.59	12.01	3.94796	5.46844e-22	9.02686e-19
TRINITY_DN57186_c1_g5	208.91	16.63	3.62766	6.45172e-22	1.05152e-18
TRINITY_DN36150_c0_g1	1072.38	202.04	2.40496	6.80506e-22	1.09524e-18
TRINITY_DN39604_c2_g1	1196.06	289.57	2.04656	7.61385e-22	1.21028e-18
TRINITY_DN48426_c0_g1	613.32	80.86	2.91708	9.38125e-22	1.47304e-18
TRINITY_DN51606_c0_g1	1234.91	268.32	2.20298	1.07952e-21	1.67463e-18
TRINITY_DN46280_c3_g1	926.31	245.48	1.91482	1.41677e-21	2.17164e-18
TRINITY_DN56952_c1_g4	552.04	60.6	3.17784	1.75283e-21	2.65515e-18
TRINITY_DN57750_c2_g1	629.26	56.71	3.46211	2.20821e-21	3.30605e-18
TRINITY_DN52093_c3_g3	516.68	61.64	3.05705	2.33192e-21	3.45113e-18
TRINITY_DN36224_c0_g2	251.29	47.97	2.39016	2.95827e-21	4.32835e-18
TRINITY_DN44056_c2_g1	1056.55	124.92	3.07807	4.1785e-21	6.04502e-18
TRINITY_DN48076_c2_g6	123.97	1.53	6.26128	4.46335e-21	6.31519e-18
TRINITY_DN58251_c1_g2	126.35	9.46	3.76952	4.42843e-21	6.31519e-18
TRINITY_DN40163_c1_g2	41435	5915.7	2.80813	6.96188e-21	9.74331e-18
TRINITY_DN57257_c2_g3	359.06	67.24	2.4165	9.92888e-21	1.37463e-17
TRINITY_DN45800_c1_g1	135.01	5.16	4.70876	1.11792e-20	1.53126e-17
TRINITY_DN38727_c0_g2	7.97	147.18	-4.19363	1.97785e-20	2.68063e-17
TRINITY_DN55543_c2_g1	5991.76	1903.16	1.6549	2.10321e-20	2.82084e-17
TRINITY_DN35290_c0_g1	223.41	1676.78	-2.9079	2.17153e-20	2.88244e-17
TRINITY_DN45175_c2_g2	5163.96	814.08	2.66505	2.81638e-20	3.70026e-17
TRINITY_DN58212_c2_g1	394.77	31.57	3.62947	3.09442e-20	4.0245e-17
TRINITY_DN56696_c5_g2	184.75	15.21	3.57797	3.179e-20	4.09315e-17
TRINITY_DN47405_c1_g1	2554.7	796.97	1.68097	3.24387e-20	4.13533e-17
TRINITY_DN54451_c1_g1	90.72	404.01	-2.15991	3.61941e-20	4.56883e-17
TRINITY_DN53324_c4_g9	199.75	13.7	3.83438	4.15305e-20	5.19155e-17
TRINITY_DN58213_c5_g2	418.56	53.38	2.96085	4.70402e-20	5.82375e-17
TRINITY_DN42729_c2_g2	87.01	514.74	-2.57458	5.2873e-20	6.48354e-17
TRINITY_DN56779_c1_g5	116.79	2.41	5.52734	5.97317e-20	7.25548e-17
TRINITY_DN38899_c3_g9	906.17	110	3.04834	8.26818e-20	9.91396e-17
TRINITY_DN42581_c0_g2	174.32	18.73	3.20124	8.31579e-20	9.91396e-17
TRINITY_DN45747_c1_g1	131.87	5.02	4.65948	8.65277e-20	1.02211e-16
TRINITY_DN58148_c3_g2	152.34	5.09	4.86217	1.03979e-19	1.21708e-16
TRINITY_DN51680_c0_g1	4431.04	1009.64	2.13453	1.10215e-19	1.27845e-16
TRINITY_DN54625_c0_g1	280.64	995.97	-1.82657	1.21424e-19	1.3959e-16
TRINITY_DN56453_c2_g2	544.03	66.96	3.01517	1.25288e-19	1.42758e-16
TRINITY_DN39220_c2_g1	122.09	9.11	3.75993	1.3609e-19	1.53705e-16
TRINITY_DN37743_c5_g1	109.2	3.53	4.89146	1.55426e-19	1.74017e-16
TRINITY_DN58219_c5_g4	907.18	100.43	3.16952	1.75756e-19	1.95083e-16
TRINITY_DN39560_c1_g1	977.44	158.48	2.62377	1.99124e-19	2.17274e-16
TRINITY_DN56906_c2_g2	1637.97	247.79	2.72256	1.98413e-19	2.17274e-16
TRINITY_DN58207_c3_g2	4267.48	1262.36	1.75648	2.03126e-19	2.19779e-16
TRINITY_DN47126_c0_g1	1324.41	403.04	1.71706	2.18364e-19	2.34297e-16
TRINITY_DN54471_c0_g2	250.92	22.91	3.45361	2.60332e-19	2.77019e-16
TRINITY_DN58009_c3_g4	421	38.03	3.45802	2.68806e-19	2.83691e-16
TRINITY_DN46429_c0_g1	1405.48	371.35	1.91885	2.79639e-19	2.92725e-16
TRINITY_DN42504_c3_g1	1792.16	456.29	1.97445	3.06089e-19	3.17829e-16
TRINITY_DN33403_c0_g1	498.33	106.86	2.227	3.14437e-19	3.23885e-16
TRINITY_DN41570_c1_g2	8036.87	1357.12	2.56558	3.71058e-19	3.79174e-16
TRINITY_DN47701_c0_g1	141.18	548.07	-1.94861	4.10124e-19	4.15795e-16
TRINITY_DN35995_c3_g1	26.18	235.8	-3.21795	5.28905e-19	5.32029e-16
TRINITY_DN38798_c0_g1	762.89	131.44	2.53383	5.59284e-19	5.58227e-16
TRINITY_DN49183_c0_g2	7205.72	1807.8	1.99491	6.08477e-19	6.02655e-16
TRINITY_DN34287_c0_g1	377.91	49.25	2.93393	6.44995e-19	6.29144e-16
TRINITY_DN39727_c0_g2	1283.89	361.07	1.83076	6.41743e-19	6.29144e-16
TRINITY_DN35888_c2_g6	10825	2111.86	2.35747	6.9443e-19	6.72271e-16
TRINITY_DN51477_c0_g1	795.71	218.74	1.85964	1.06286e-18	1.02126e-15
TRINITY_DN52092_c0_g1	1773.61	303.16	2.5494	1.09856e-18	1.04775e-15
TRINITY_DN40626_c0_g1	385.76	67.61	2.50844	1.12888e-18	1.06875e-15
TRINITY_DN35089_c0_g1	981.52	226.2	2.11745	1.37871e-18	1.29575e-15
TRINITY_DN49482_c0_g6	587.34	131.94	2.14837	1.60117e-18	1.49391e-15
TRINITY_DN31187_c0_g1	529.29	101.84	2.37388	1.71085e-18	1.58476e-15
TRINITY_DN48704_c2_g1	541.88	61.83	3.12368	1.8284e-18	1.68155e-15
TRINITY_DN49624_c6_g1	692.4	209.06	1.72632	1.90115e-18	1.73606e-15
TRINITY_DN38265_c4_g1	757.56	92.72	3.02518	2.0183e-18	1.83006e-15
TRINITY_DN53853_c0_g3	182.85	30.6	2.58081	2.29961e-18	2.07055e-15
TRINITY_DN39601_c0_g1	8211.33	1266.91	2.69621	2.70385e-18	2.41762e-15
TRINITY_DN57706_c3_g1	556.23	87.78	2.66021	4.07783e-18	3.621e-15
TRINITY_DN58204_c0_g1	2979.47	833.17	1.8375	4.13248e-18	3.64439e-15
TRINITY_DN44949_c0_g2	845.65	147.8	2.51286	4.39559e-18	3.85006e-15
TRINITY_DN48562_c1_g4	94.44	503.65	-2.39813	5.62026e-18	4.88947e-15
TRINITY_DN48402_c1_g5	254.94	33.29	2.92539	6.26571e-18	5.41442e-15
TRINITY_DN46975_c1_g1	314.57	44.14	2.82185	6.8784e-18	5.90424e-15
TRINITY_DN58041_c3_g2	198.52	667.63	-1.75469	6.98391e-18	5.9551e-15
TRINITY_DN50651_c0_g4	1327.32	332.95	1.99438	8.47891e-18	7.18231e-15
TRINITY_DN58148_c4_g1	2254.24	427.68	2.39639	8.64912e-18	7.2786e-15
TRINITY_DN52839_c1_g1	411.51	76.93	2.42236	8.81113e-18	7.36679e-15
TRINITY_DN43651_c1_g4	58.96	298.05	-2.33048	1.25233e-17	1.04029e-14
TRINITY_DN40405_c0_g1	1047.99	359.94	1.54017	1.55114e-17	1.28025e-14
TRINITY_DN46604_c1_g1	252.09	33.02	2.94203	2.24841e-17	1.84393e-14
TRINITY_DN57967_c1_g5	146.95	5.92	4.58772	2.52692e-17	2.05922e-14
TRINITY_DN55908_c1_g1	2391.22	737.69	1.69577	3.14597e-17	2.54756e-14
TRINITY_DN53031_c1_g3	339.3	43.07	2.97086	3.577e-17	2.8785e-14
TRINITY_DN57082_c1_g2	56.15	284.15	-2.32913	3.7199e-17	2.97491e-14
TRINITY_DN39727_c0_g1	737.62	208.4	1.82382	4.17757e-17	3.2864e-14
TRINITY_DN57257_c1_g1	743.86	130.01	2.51652	4.18598e-17	3.2864e-14
TRINITY_DN57387_c4_g4	2230.84	462.15	2.2696	4.16137e-17	3.2864e-14
TRINITY_DN39462_c1_g2	892.87	183.5	2.2817	4.33308e-17	3.38127e-14
TRINITY_DN51388_c0_g1	521.87	105.75	2.29943	5.69859e-17	4.42005e-14
TRINITY_DN58031_c2_g4	400.17	55.46	2.84239	6.1204e-17	4.71879e-14
TRINITY_DN50757_c2_g1	4182.63	11941.9	-1.51301	7.11325e-17	5.45163e-14
TRINITY_DN52709_c4_g4	235.58	20.25	3.52518	7.28408e-17	5.54952e-14
TRINITY_DN55462_c0_g3	1967.3	632.1	1.63656	7.94776e-17	6.01954e-14
TRINITY_DN53324_c4_g3	119.47	6.16	4.2301	8.07641e-17	6.0812e-14
TRINITY_DN45474_c1_g3	185.73	883.61	-2.25229	8.13411e-17	6.08904e-14
TRINITY_DN42516_c1_g1	465.51	67.05	2.79595	8.78124e-17	6.49792e-14
TRINITY_DN53312_c1_g1	373.2	1315.47	-1.81327	8.76718e-17	6.49792e-14
TRINITY_DN39139_c0_g1	534.56	149.83	1.83192	9.51933e-17	7.00384e-14
TRINITY_DN47598_c0_g1	879	136.55	2.68118	9.99986e-17	7.31558e-14
TRINITY_DN43691_c0_g1	147.27	489.45	-1.726	1.09087e-16	7.93537e-14
TRINITY_DN42010_c6_g1	1634.52	404	2.01472	1.15625e-16	8.36369e-14
TRINITY_DN56319_c0_g4	917.46	281.23	1.7062	1.40096e-16	1.00772e-13
TRINITY_DN58263_c2_g1	354.54	55.21	2.67208	1.6046e-16	1.14779e-13
TRINITY_DN47619_c1_g2	2378.46	923.26	1.36459	1.68402e-16	1.19794e-13
TRINITY_DN43916_c2_g2	156.12	16.26	3.2394	1.87901e-16	1.32931e-13
TRINITY_DN50392_c0_g1	733.2	214.34	1.77186	1.96927e-16	1.38555e-13
TRINITY_DN32915_c0_g1	1204.81	331.7	1.86145	2.39858e-16	1.67843e-13
TRINITY_DN52709_c4_g3	242.31	20.7	3.52869	2.46531e-16	1.7158e-13
TRINITY_DN43397_c1_g1	691.02	122.14	2.49451	2.81137e-16	1.94613e-13
TRINITY_DN46106_c0_g1	1313.44	380.16	1.78618	3.00224e-16	2.06715e-13
TRINITY_DN52058_c1_g1	1191.85	248.37	2.25957	3.16931e-16	2.17058e-13
TRINITY_DN56319_c0_g3	506.53	147.73	1.783	3.38065e-16	2.30306e-13
TRINITY_DN53690_c1_g3	2838.18	657	2.11049	3.63596e-16	2.46395e-13
TRINITY_DN53853_c0_g1	190.07	40.29	2.24121	3.93978e-16	2.65586e-13
TRINITY_DN54274_c4_g1	178.64	15.93	3.4647	4.68719e-16	3.14325e-13
TRINITY_DN35877_c0_g1	436.62	129.73	1.74706	5.0903e-16	3.39589e-13
TRINITY_DN53413_c2_g1	447.78	109.98	2.02358	5.21379e-16	3.46034e-13
TRINITY_DN44909_c6_g1	131.07	455.55	-1.80438	5.31408e-16	3.50882e-13
TRINITY_DN49670_c0_g2	3998.98	11009.4	-1.46079	5.94739e-16	3.90695e-13
TRINITY_DN50493_c1_g1	680.1	92.72	2.8718	7.00639e-16	4.57926e-13
TRINITY_DN41701_c0_g1	2035.68	448.26	2.18477	7.98536e-16	5.19274e-13
TRINITY_DN58269_c5_g1	474.16	125.88	1.9115	8.9262e-16	5.77538e-13
TRINITY_DN57450_c2_g2	1551.88	4047.22	-1.38193	9.26581e-16	5.96515e-13
TRINITY_DN42483_c2_g1	1299.91	319.87	2.02188	1.00443e-15	6.43417e-13
TRINITY_DN48568_c0_g1	479.13	120.01	1.99972	1.0179e-15	6.45622e-13
TRINITY_DN48881_c1_g2	354.93	55.86	2.65849	1.01484e-15	6.45622e-13
TRINITY_DN50187_c0_g1	1884.01	8.61	7.76056	1.16545e-15	7.35583e-13
TRINITY_DN32917_c0_g1	335.59	43.22	2.95221	1.20436e-15	7.56435e-13
TRINITY_DN53005_c0_g2	5565.69	1770.53	1.65213	1.21108e-15	7.56963e-13
TRINITY_DN47441_c0_g1	3172.13	683.13	2.21428	1.31576e-15	8.18413e-13
TRINITY_DN42234_c0_g1	491.43	148.96	1.72051	1.35799e-15	8.40621e-13
TRINITY_DN49196_c3_g3	1094.06	2771.43	-1.34133	1.45241e-15	8.9477e-13
TRINITY_DN42389_c4_g1	599.72	196.28	1.61045	1.59618e-15	9.78657e-13
TRINITY_DN54191_c5_g5	235.41	22.35	3.37825	1.7735e-15	1.08222e-12
TRINITY_DN58148_c4_g4	95.57	2.83	5.01881	1.96507e-15	1.19347e-12
TRINITY_DN39115_c3_g1	900.68	259.75	1.79088	2.03657e-15	1.23108e-12
TRINITY_DN54628_c4_g4	538.74	76.94	2.80155	2.09312e-15	1.25935e-12
TRINITY_DN51147_c1_g1	2183.14	747.24	1.54793	2.19752e-15	1.31602e-12
TRINITY_DN41467_c1_g1	55.06	258.45	-2.21286	2.26932e-15	1.35273e-12
TRINITY_DN48677_c0_g1	254.06	30.91	3.02147	2.73315e-15	1.6217e-12
TRINITY_DN58031_c2_g1	195.63	22.55	3.09873	2.95279e-15	1.74399e-12
TRINITY_DN40726_c2_g3	870.59	6.29	7.09473	3.29546e-15	1.93749e-12
TRINITY_DN58252_c7_g1	109.97	383.24	-1.78979	3.5267e-15	2.06402e-12
TRINITY_DN45524_c2_g1	710.19	1944.35	-1.45018	3.72321e-15	2.16917e-12
TRINITY_DN45689_c0_g2	147.71	15.65	3.23811	3.83563e-15	2.2246e-12
TRINITY_DN58148_c5_g5	712.75	18.98	5.22139	3.9169e-15	2.26155e-12
TRINITY_DN57633_c1_g1	432.68	102.9	2.07788	4.2768e-15	2.45832e-12
TRINITY_DN56379_c2_g1	328.12	61.29	2.41009	4.62692e-15	2.64775e-12
TRINITY_DN46604_c2_g1	1384.38	406.23	1.76969	5.4179e-15	3.08667e-12
TRINITY_DN43772_c0_g1	2457.17	447.06	2.45821	6.02118e-15	3.41525e-12
TRINITY_DN41571_c0_g1	677.26	210.55	1.68326	6.0801e-15	3.43355e-12
TRINITY_DN45175_c2_g1	3464.9	1038.56	1.73781	6.15144e-15	3.45867e-12
TRINITY_DN54331_c1_g2	798.37	217.7	1.87309	6.42861e-15	3.59879e-12
TRINITY_DN55730_c2_g1	274.96	826.46	-1.59114	7.09492e-15	3.9546e-12
TRINITY_DN51946_c4_g1	4171.8	1324.83	1.6541	8.14338e-15	4.51944e-12
TRINITY_DN35245_c0_g1	2504.05	587.52	2.09082	8.67867e-15	4.79584e-12
TRINITY_DN33599_c0_g1	494.5	164.41	1.58488	1.15232e-14	6.34051e-12
TRINITY_DN33849_c0_g1	287.04	52.47	2.44769	1.21791e-14	6.67293e-12
TRINITY_DN58219_c5_g7	528.07	96.81	2.44422	1.40456e-14	7.66297e-12
TRINITY_DN41572_c1_g1	1609.38	464.75	1.79124	1.51072e-14	8.20734e-12
TRINITY_DN53005_c0_g3	343.46	72.06	2.24429	1.53825e-14	8.32182e-12
TRINITY_DN42543_c1_g4	236.24	44.24	2.40784	1.59667e-14	8.60169e-12
TRINITY_DN54277_c1_g2	6230.8	1889.54	1.72088	1.60619e-14	8.61692e-12
TRINITY_DN39435_c0_g1	1517.39	344.98	2.13487	1.70975e-14	9.13445e-12
TRINITY_DN52366_c0_g5	682.41	128.42	2.40546	1.79585e-14	9.5548e-12
TRINITY_DN38899_c3_g5	1162.18	350.68	1.72841	1.94048e-14	1.02818e-11
TRINITY_DN36068_c0_g1	8787.57	2923.05	1.5879	2.05875e-14	1.08638e-11
TRINITY_DN40535_c3_g1	188.81	39.37	2.26186	2.08663e-14	1.09656e-11
TRINITY_DN45633_c1_g2	1424.8	496.51	1.52023	2.1121e-14	1.09656e-11
TRINITY_DN50396_c0_g1	524.21	129.65	2.01322	2.10027e-14	1.09656e-11
TRINITY_DN58208_c4_g4	139.06	20.08	2.77997	2.10397e-14	1.09656e-11
TRINITY_DN33988_c0_g1	421.49	112.12	1.90506	2.18023e-14	1.12738e-11
TRINITY_DN41701_c0_g5	288.04	66.9	2.11348	2.26435e-14	1.1662e-11
TRINITY_DN50858_c1_g4	273.69	42.93	2.66037	2.4209e-14	1.24185e-11
TRINITY_DN40163_c1_g1	300.05	62.81	2.24665	2.47868e-14	1.26645e-11
TRINITY_DN50858_c0_g1	593.98	132.18	2.16268	2.86963e-14	1.46041e-11
TRINITY_DN40878_c2_g1	2447.67	6860.47	-1.4873	2.97159e-14	1.50634e-11
TRINITY_DN56037_c1_g1	4115.03	991.42	2.05407	3.2056e-14	1.61859e-11
TRINITY_DN56377_c0_g1	69.04	254.36	-1.87069	3.26454e-14	1.64191e-11
TRINITY_DN45379_c4_g1	1083.25	327.39	1.72358	4.43849e-14	2.22367e-11
TRINITY_DN45634_c7_g1	320.6	41.25	2.94885	4.53908e-14	2.26525e-11
TRINITY_DN41812_c0_g3	1117.66	50.77	4.45682	5.67226e-14	2.81983e-11
TRINITY_DN53070_c1_g3	131.07	22.8	2.50941	5.82077e-14	2.88253e-11
TRINITY_DN44952_c0_g1	213.51	49.72	2.10609	6.54063e-14	3.22661e-11
TRINITY_DN43820_c3_g1	752.76	183.68	2.03262	7.01352e-14	3.44669e-11
TRINITY_DN48851_c2_g2	10.95	113.48	-3.34959	7.1773e-14	3.51376e-11
TRINITY_DN54451_c1_g4	44.6	258.76	-2.51685	7.4458e-14	3.6314e-11
TRINITY_DN50700_c1_g1	469.75	65.88	2.82756	7.51679e-14	3.6522e-11
TRINITY_DN57835_c3_g1	126.78	398.44	-1.6521	7.61516e-14	3.68608e-11
TRINITY_DN53103_c0_g2	13110.6	4960.37	1.40206	9.04775e-14	4.36312e-11
TRINITY_DN32746_c0_g1	755.11	232.06	1.7001	9.56669e-14	4.59615e-11
TRINITY_DN36694_c1_g1	63.58	326.06	-2.34328	1.05825e-13	5.06527e-11
TRINITY_DN45528_c0_g2	492.66	144.65	1.76845	1.11888e-13	5.33567e-11
TRINITY_DN43376_c3_g1	754.42	297.62	1.34353	1.17399e-13	5.5573e-11
TRINITY_DN47677_c0_g2	814.19	217.49	1.9025	1.1721e-13	5.5573e-11
TRINITY_DN53853_c0_g2	952.83	301.38	1.65949	1.20645e-13	5.69001e-11
TRINITY_DN41823_c0_g1	742.78	156.23	2.2458	1.22331e-13	5.7485e-11
TRINITY_DN40938_c3_g7	5544.21	1251.72	2.14653	1.23249e-13	5.74966e-11
TRINITY_DN51305_c5_g2	17519.3	5241.9	1.74069	1.23009e-13	5.74966e-11
TRINITY_DN41352_c1_g1	422.4	115.86	1.86631	1.38294e-13	6.42823e-11
TRINITY_DN45726_c0_g1	321.48	104.11	1.62534	1.39756e-13	6.4728e-11
TRINITY_DN51764_c4_g1	201.44	41.09	2.29128	1.46626e-13	6.76666e-11
TRINITY_DN52211_c2_g2	245.87	24.61	3.30278	1.47227e-13	6.77012e-11
TRINITY_DN55402_c3_g2	142.95	16.45	3.10818	1.55497e-13	7.12496e-11
TRINITY_DN48406_c1_g2	111.94	419.13	-1.91708	1.74361e-13	7.96102e-11
TRINITY_DN50373_c0_g1	98.62	363.85	-1.87032	1.81258e-13	8.24668e-11
TRINITY_DN43310_c1_g1	128.49	7.82	4.00966	1.89438e-13	8.58846e-11
TRINITY_DN45104_c1_g1	680.51	204.75	1.7302	1.93271e-13	8.73149e-11
TRINITY_DN53553_c1_g2	236.21	42.51	2.4611	1.94485e-13	8.75564e-11
TRINITY_DN41818_c3_g7	1055.21	239.3	2.1381	2.27427e-13	1.0203e-10
TRINITY_DN39672_c0_g1	222.65	28.67	2.9627	2.29337e-13	1.02529e-10
TRINITY_DN57450_c2_g3	2117.16	5105.4	-1.26958	2.38009e-13	1.06038e-10
TRINITY_DN40588_c1_g1	5199.17	1441.89	1.85036	2.40541e-13	1.06797e-10
TRINITY_DN49717_c1_g1	841.6	326.2	1.3652	2.59572e-13	1.1485e-10
TRINITY_DN34355_c0_g1	723.18	230.62	1.64564	2.65001e-13	1.16851e-10
TRINITY_DN38116_c10_g1	12.43	138.09	-3.38921	2.88121e-13	1.26612e-10
TRINITY_DN48454_c0_g1	131.51	9.26	3.79538	3.05497e-13	1.33791e-10
TRINITY_DN51461_c0_g1	831.75	304.61	1.44614	3.15071e-13	1.37516e-10
TRINITY_DN54938_c1_g1	387.66	72.57	2.40776	3.17566e-13	1.38137e-10
TRINITY_DN38442_c0_g1	624.02	176.64	1.81626	3.24015e-13	1.40467e-10
TRINITY_DN57705_c2_g1	1588.78	675.97	1.23223	3.33252e-13	1.43987e-10
TRINITY_DN54126_c0_g1	28.74	209.43	-2.88729	3.69527e-13	1.59127e-10
TRINITY_DN40079_c0_g2	3070.56	629.1	2.28688	3.98126e-13	1.7087e-10
TRINITY_DN50758_c0_g3	128.96	18.61	2.81098	4.02724e-13	1.7227e-10
TRINITY_DN43324_c4_g2	323.6	42.5	2.92427	4.22455e-13	1.80111e-10
TRINITY_DN51038_c0_g1	2765.46	764.82	1.85348	4.34156e-13	1.84489e-10
TRINITY_DN37824_c0_g4	103.64	7.22	3.81463	4.45978e-13	1.88889e-10
TRINITY_DN51806_c4_g1	432.94	89.73	2.26387	4.80643e-13	2.02904e-10
TRINITY_DN38776_c3_g2	1743.28	630.21	1.46695	4.84488e-13	2.03859e-10
TRINITY_DN49185_c1_g1	794.1	305.09	1.37949	4.9542e-13	2.07779e-10
TRINITY_DN48085_c4_g2	324.43	46.7	2.78479	5.22319e-13	2.1835e-10
TRINITY_DN52891_c1_g1	546.56	1857.73	-1.76305	5.32738e-13	2.21984e-10
TRINITY_DN34130_c0_g1	56.69	2	4.76759	5.85147e-13	2.43036e-10
TRINITY_DN50700_c1_g7	834.87	155.43	2.42189	6.0043e-13	2.48582e-10
TRINITY_DN44688_c0_g1	1105.48	2720.91	-1.29888	6.38735e-13	2.63593e-10
TRINITY_DN42062_c3_g1	193.91	41.28	2.22118	6.5417e-13	2.691e-10
TRINITY_DN57967_c2_g3	174.34	20.13	3.09681	6.76355e-13	2.7734e-10
TRINITY_DN45488_c0_g1	272.97	43.14	2.65068	6.83431e-13	2.79352e-10
TRINITY_DN38243_c0_g1	525.25	127.16	2.04171	7.71273e-13	3.1426e-10
TRINITY_DN54542_c1_g5	107.82	10.88	3.29386	7.77158e-13	3.15659e-10
TRINITY_DN54851_c3_g1	485.08	1268.7	-1.3825	8.08089e-13	3.2719e-10
TRINITY_DN51829_c1_g3	543.5	144.62	1.90558	8.24396e-13	3.32746e-10
TRINITY_DN34858_c0_g1	93.36	350.22	-1.90285	8.40442e-13	3.38162e-10
TRINITY_DN54167_c2_g1	1526.54	616.5	1.30641	1.00127e-12	4.0162e-10
TRINITY_DN58217_c1_g2	100653	5907.73	4.09061	1.13218e-12	4.52718e-10
TRINITY_DN47499_c0_g1	125.14	394.96	-1.66307	1.14015e-12	4.54493e-10
TRINITY_DN45784_c2_g1	202.81	24.81	3.0332	1.32598e-12	5.26937e-10
TRINITY_DN47821_c2_g1	639.69	136.62	2.22263	1.34587e-12	5.33197e-10
TRINITY_DN39809_c0_g1	238.92	24.82	3.2598	1.47695e-12	5.83331e-10
TRINITY_DN39004_c10_g1	504.22	189.81	1.4069	1.50766e-12	5.93641e-10
TRINITY_DN57594_c1_g3	1833.58	723.41	1.34094	1.53193e-12	6.01356e-10
TRINITY_DN53604_c0_g1	246.33	40.21	2.61536	1.59961e-12	6.26015e-10
TRINITY_DN40535_c3_g2	1201.09	337.58	1.82909	1.69244e-12	6.60339e-10
TRINITY_DN43290_c1_g1	255.46	47.26	2.43321	1.81903e-12	7.07586e-10
TRINITY_DN57236_c1_g2	2766.17	1032.63	1.42078	1.8861e-12	7.31465e-10
TRINITY_DN41262_c0_g4	940.12	238.18	1.97805	2.28267e-12	8.82606e-10
TRINITY_DN49437_c2_g1	74.06	254.84	-1.77458	2.41974e-12	9.32801e-10
TRINITY_DN54451_c1_g2	22.61	129.13	-2.49198	2.54628e-12	9.78654e-10
TRINITY_DN40066_c1_g2	98.99	7.31	3.72179	2.61111e-12	1.00058e-09
TRINITY_DN35599_c2_g2	1654.25	519.34	1.67048	2.67578e-12	1.02232e-09
TRINITY_DN54376_c2_g3	1002.87	224.88	2.15399	2.76045e-12	1.05155e-09
TRINITY_DN51147_c0_g2	158.94	38.56	2.04933	2.85978e-12	1.08618e-09
TRINITY_DN56136_c1_g2	126.19	24.24	2.38173	2.90629e-12	1.10059e-09
TRINITY_DN46429_c0_g4	424.41	134.46	1.65388	2.95471e-12	1.11565e-09
TRINITY_DN43168_c0_g1	1449.84	362.61	1.99731	2.98617e-12	1.12423e-09
TRINITY_DN51147_c0_g1	239.91	66.2	1.86604	3.22474e-12	1.21051e-09
TRINITY_DN53851_c6_g2	560.08	155.24	1.84787	3.37978e-12	1.26502e-09
TRINITY_DN45371_c9_g1	332.24	85.62	1.95205	3.62281e-12	1.35206e-09
TRINITY_DN36517_c1_g2	1522.39	479.43	1.66508	4.32262e-12	1.60856e-09
TRINITY_DN57163_c4_g1	413.61	63.64	2.69102	4.39303e-12	1.63005e-09
TRINITY_DN36947_c5_g1	7.77	86.46	-3.44046	4.53047e-12	1.67622e-09
TRINITY_DN52685_c0_g1	495.41	147.12	1.74897	4.57076e-12	1.68628e-09
TRINITY_DN38564_c0_g2	255.3	59.11	2.10405	4.5863e-12	1.68718e-09
TRINITY_DN50606_c0_g1	961.87	368.46	1.38196	4.65969e-12	1.7093e-09
TRINITY_DN41461_c3_g2	65.17	223.91	-1.76959	4.92586e-12	1.7967e-09
TRINITY_DN52629_c1_g1	3078.49	1316.79	1.22454	4.92457e-12	1.7967e-09
TRINITY_DN57333_c0_g2	69.52	5.51	3.63435	5.16108e-12	1.87718e-09
TRINITY_DN41050_c2_g1	345.09	52.98	2.69411	5.19862e-12	1.8855e-09
TRINITY_DN40066_c1_g4	116.11	9.93	3.50763	5.22597e-12	1.8901e-09
TRINITY_DN40092_c5_g1	725.49	172.99	2.06403	5.43957e-12	1.96184e-09
TRINITY_DN39131_c2_g6	113.08	8.71	3.66813	5.71014e-12	2.05367e-09
TRINITY_DN42197_c0_g1	2155.58	861.65	1.32191	6.23421e-12	2.23591e-09
TRINITY_DN36834_c0_g1	318.55	94.7	1.74807	6.67627e-12	2.3878e-09
TRINITY_DN47642_c2_g2	18801.9	7176.81	1.38943	7.20582e-12	2.57006e-09
TRINITY_DN50838_c0_g1	1654.16	599.99	1.46163	7.49199e-12	2.66475e-09
TRINITY_DN55536_c1_g3	288.04	784.38	-1.44579	7.57836e-12	2.68804e-09
TRINITY_DN52524_c0_g1	2294.98	804.22	1.51272	7.69914e-12	2.72338e-09
TRINITY_DN47169_c0_g2	628.18	1677.21	-1.41454	7.81497e-12	2.75678e-09
TRINITY_DN42329_c0_g3	1069.69	290.62	1.87717	8.42973e-12	2.96551e-09
TRINITY_DN38079_c3_g1	230.07	52.21	2.13633	8.53812e-12	2.99546e-09
TRINITY_DN38601_c0_g1	23.45	140.4	-2.58504	9.05421e-12	3.16789e-09
TRINITY_DN43348_c3_g1	1116.77	337.09	1.72769	9.45355e-12	3.29865e-09
TRINITY_DN58217_c1_g4	851645	46331	4.20019	1.01796e-11	3.54238e-09
TRINITY_DN58018_c0_g1	91.71	291.93	-1.65843	1.03702e-11	3.59899e-09
TRINITY_DN40623_c2_g1	253.92	62.96	2.00397	1.04286e-11	3.60952e-09
TRINITY_DN39093_c3_g1	372.8	128.06	1.54248	1.07266e-11	3.70271e-09
TRINITY_DN53051_c1_g4	577.39	191.26	1.59177	1.07846e-11	3.71279e-09
TRINITY_DN39996_c0_g1	292.81	709.95	-1.28071	1.08505e-11	3.72552e-09
TRINITY_DN46380_c1_g4	160.94	31.63	2.34582	1.08909e-11	3.72945e-09
TRINITY_DN37803_c0_g1	608.58	216.89	1.48642	1.10076e-11	3.7594e-09
TRINITY_DN37720_c0_g2	808.96	287.58	1.48879	1.16994e-11	3.96983e-09
TRINITY_DN43727_c0_g2	323.92	100.84	1.67887	1.16593e-11	3.96983e-09
TRINITY_DN44190_c4_g1	644.99	207.04	1.63816	1.17162e-11	3.96983e-09
TRINITY_DN43803_c4_g1	265.6	89.24	1.57202	1.22016e-11	4.12345e-09
TRINITY_DN41262_c0_g1	1164.72	371.3	1.64838	1.23563e-11	4.16479e-09
TRINITY_DN52508_c1_g1	2079.73	4752.24	-1.1917	1.24221e-11	4.17602e-09
TRINITY_DN43532_c1_g1	57758.1	2694.38	4.42193	1.35614e-11	4.5336e-09
TRINITY_DN50472_c3_g4	364.9	127.67	1.51278	1.35914e-11	4.5336e-09
TRINITY_DN50850_c0_g1	185.27	502.01	-1.43402	1.35701e-11	4.5336e-09
TRINITY_DN58148_c2_g1	273.77	1.14	7.8861	1.40709e-11	4.68143e-09
TRINITY_DN44215_c1_g1	720.69	199.02	1.85366	1.44399e-11	4.79181e-09
TRINITY_DN47248_c1_g1	3167.73	1399.4	1.17814	1.50079e-11	4.96124e-09
TRINITY_DN55118_c0_g1	148.89	472.42	-1.65619	1.50275e-11	4.96124e-09
TRINITY_DN45905_c3_g5	615.09	1367.07	-1.15346	1.56339e-11	5.14824e-09
TRINITY_DN52194_c2_g1	304.49	115.1	1.40467	1.62408e-11	5.33443e-09
TRINITY_DN57136_c1_g4	233.83	62.68	1.89935	1.72416e-11	5.64877e-09
TRINITY_DN40073_c3_g1	530.78	131.22	2.01084	1.83967e-11	6.01188e-09
TRINITY_DN52029_c3_g2	23.41	120.43	-2.38033	1.97721e-11	6.445e-09
TRINITY_DN49879_c0_g1	116.89	447.02	-1.92011	2.13712e-11	6.94866e-09
TRINITY_DN28612_c0_g1	101.97	11.38	3.16187	2.17851e-11	7.06538e-09
TRINITY_DN56152_c2_g2	1467.12	401.29	1.86856	2.3732e-11	7.67749e-09
TRINITY_DN39131_c2_g4	223.99	28.15	2.97661	2.39192e-11	7.71865e-09
TRINITY_DN45116_c1_g2	116.53	17.18	2.77733	2.48092e-11	7.98583e-09
TRINITY_DN46400_c0_g1	24.62	132.31	-2.38987	2.49034e-11	7.99618e-09
TRINITY_DN43331_c1_g1	274.58	790.73	-1.52466	2.63753e-11	8.44772e-09
TRINITY_DN34220_c0_g1	512.28	160	1.6773	2.65441e-11	8.48069e-09
TRINITY_DN49913_c2_g1	2516.13	1119.29	1.16796	2.7109e-11	8.63971e-09
TRINITY_DN38644_c0_g1	562.93	210.73	1.41395	2.72683e-11	8.66904e-09
TRINITY_DN55083_c0_g1	7907.34	2352.71	1.74869	2.90989e-11	9.22822e-09
TRINITY_DN41482_c0_g1	2462.91	1051.13	1.22828	3.1387e-11	9.92941e-09
TRINITY_DN56779_c1_g1	201.81	24.06	3.05751	3.16828e-11	9.9984e-09
TRINITY_DN50729_c0_g1	375.94	126.18	1.56886	3.21055e-11	1.0107e-08
TRINITY_DN47975_c9_g1	3390.48	1205.8	1.4906	3.28308e-11	1.02824e-08
TRINITY_DN56252_c1_g2	3284.11	1174.69	1.4833	3.279e-11	1.02824e-08
TRINITY_DN57534_c2_g2	605.81	1473.15	-1.28196	3.29021e-11	1.02824e-08
TRINITY_DN49659_c0_g1	6756.15	2627.09	1.36265	3.41394e-11	1.06432e-08
TRINITY_DN50251_c0_g1	3179.07	1504.28	1.07968	3.44013e-11	1.0699e-08
TRINITY_DN34134_c1_g2	178.45	47.98	1.89632	3.45498e-11	1.07193e-08
TRINITY_DN50196_c1_g1	22.51	140.67	-2.64038	3.47262e-11	1.07481e-08
TRINITY_DN42891_c0_g1	6290.95	140.15	5.48716	3.63292e-11	1.12068e-08
TRINITY_DN52650_c1_g1	4378.72	1665.11	1.39439	3.63823e-11	1.12068e-08
TRINITY_DN50089_c2_g3	212.21	607.07	-1.51055	3.79549e-11	1.16633e-08
TRINITY_DN44257_c1_g1	120.04	383.95	-1.66902	3.80808e-11	1.16741e-08
TRINITY_DN47643_c0_g1	1741.26	757.67	1.20037	3.83136e-11	1.17176e-08
TRINITY_DN47441_c0_g2	146.79	24.97	2.56286	3.95847e-11	1.20776e-08
TRINITY_DN55374_c1_g1	2751.45	1079.28	1.3495	4.05616e-11	1.23464e-08
TRINITY_DN55451_c1_g3	415.47	156.73	1.40356	4.09791e-11	1.24441e-08
TRINITY_DN51829_c2_g1	154.94	16.24	3.23393	4.34475e-11	1.31626e-08
TRINITY_DN56037_c0_g1	755.27	251.91	1.58758	4.38554e-11	1.3255e-08
TRINITY_DN35944_c3_g1	458.48	187.16	1.29178	4.50829e-11	1.35941e-08
TRINITY_DN49723_c2_g1	588.55	186.7	1.66146	4.75339e-11	1.42997e-08
TRINITY_DN47056_c0_g1	74.94	267.73	-1.81493	4.76559e-11	1.4303e-08
TRINITY_DN46744_c0_g2	88.26	312.43	-1.80361	4.89081e-11	1.46447e-08
TRINITY_DN48215_c3_g1	503.66	181.04	1.47382	4.94223e-11	1.47643e-08
TRINITY_DN47888_c0_g1	321.41	87.37	1.87204	4.99827e-11	1.48972e-08
TRINITY_DN44206_c3_g1	132.25	13.89	3.22757	5.28712e-11	1.56935e-08
TRINITY_DN48406_c1_g3	14.75	100.95	-2.77179	5.28984e-11	1.56935e-08
TRINITY_DN35345_c0_g1	256.7	72.03	1.8357	5.41377e-11	1.60242e-08
TRINITY_DN45902_c2_g1	240.7	647.24	-1.42947	5.51144e-11	1.6276e-08
TRINITY_DN54219_c2_g1	456.79	149.82	1.60246	5.5354e-11	1.63093e-08
TRINITY_DN50276_c1_g1	1283.8	522.65	1.29562	5.67434e-11	1.66805e-08
TRINITY_DN44083_c0_g1	3577.64	1389.17	1.36416	5.811e-11	1.70433e-08
TRINITY_DN46584_c0_g1	6.46	75.61	-3.51066	6.15513e-11	1.80116e-08
TRINITY_DN37814_c2_g1	532	223.17	1.2506	6.3213e-11	1.84559e-08
TRINITY_DN53621_c4_g3	777.92	1977.19	-1.34328	6.34429e-11	1.84769e-08
TRINITY_DN58148_c5_g4	616.45	29.11	4.39828	6.3572e-11	1.84769e-08
TRINITY_DN58210_c9_g7	13.57	90.69	-2.74784	6.41303e-11	1.85972e-08
TRINITY_DN42010_c6_g4	154.47	23.72	2.68488	6.47134e-11	1.87241e-08
TRINITY_DN54471_c0_g1	88.34	4.42	4.28001	6.5485e-11	1.89049e-08
TRINITY_DN38881_c1_g5	465.28	125.99	1.88222	6.59524e-11	1.89972e-08
TRINITY_DN56864_c3_g1	1233.95	501.25	1.29755	6.73964e-11	1.93698e-08
TRINITY_DN52492_c3_g2	1199.62	515.63	1.21797	7.36283e-11	2.11138e-08
TRINITY_DN45674_c4_g3	77.57	6.04	3.6456	7.564e-11	2.16424e-08
TRINITY_DN39727_c0_g3	96.2	17.83	2.42603	7.61288e-11	2.1734e-08
TRINITY_DN41118_c0_g1	19183.7	1776.99	3.43229	7.98008e-11	2.27319e-08
TRINITY_DN49860_c0_g1	271.06	648.61	-1.25349	8.13948e-11	2.31348e-08
TRINITY_DN34497_c0_g1	57.29	3.92	3.85839	8.86097e-11	2.513e-08
TRINITY_DN53103_c0_g3	1834.9	696.27	1.39804	9.08931e-11	2.5721e-08
TRINITY_DN49570_c2_g3	1201.42	574.23	1.06524	9.20316e-11	2.5986e-08
TRINITY_DN49343_c0_g1	748.75	166.54	2.17022	9.26742e-11	2.61102e-08
TRINITY_DN35724_c1_g1	67.22	215.78	-1.67122	9.30032e-11	2.61457e-08
TRINITY_DN46604_c0_g1	250.06	76.03	1.72223	9.39915e-11	2.63659e-08
TRINITY_DN41262_c0_g5	503.4	134.9	1.90026	9.59586e-11	2.68592e-08
TRINITY_DN52179_c0_g1	478.04	176.98	1.43287	9.81524e-11	2.74137e-08
TRINITY_DN56377_c0_g3	42.97	162.8	-1.90949	9.88717e-11	2.75548e-08
TRINITY_DN44920_c2_g1	696.9	281.99	1.30196	1.01043e-10	2.80992e-08
TRINITY_DN46457_c1_g2	264.75	55	2.25895	1.03415e-10	2.86966e-08
TRINITY_DN49252_c0_g3	264.88	85.36	1.63722	1.07114e-10	2.96594e-08
TRINITY_DN53279_c2_g1	1040.18	424	1.29323	1.08962e-10	3.01063e-08
TRINITY_DN51042_c1_g3	1919.85	477.95	2.00507	1.10978e-10	3.05976e-08
TRINITY_DN57580_c3_g2	20.1	108.76	-2.40062	1.13421e-10	3.12043e-08
TRINITY_DN38466_c0_g1	1234.09	2825.82	-1.19401	1.16738e-10	3.20485e-08
TRINITY_DN48459_c0_g2	143.37	18.74	2.92132	1.20838e-10	3.31034e-08
TRINITY_DN44120_c0_g3	621.51	196.03	1.6605	1.22375e-10	3.33824e-08
TRINITY_DN44991_c2_g2	103.5	20.21	2.34846	1.22146e-10	3.33824e-08
TRINITY_DN55817_c0_g1	353.48	1001.55	-1.49809	1.25435e-10	3.41447e-08
TRINITY_DN50931_c1_g1	941.34	385.53	1.28542	1.25904e-10	3.42002e-08
TRINITY_DN48020_c0_g2	60.13	209.1	-1.78237	1.26906e-10	3.43998e-08
TRINITY_DN53473_c2_g1	1425.58	622.44	1.19498	1.27401e-10	3.44614e-08
TRINITY_DN35533_c1_g1	118.92	29.37	2.01225	1.27985e-10	3.45151e-08
TRINITY_DN56610_c1_g2	40.79	168.26	-2.05077	1.28135e-10	3.45151e-08
TRINITY_DN39580_c0_g1	633.39	170.34	1.89053	1.2855e-10	3.45544e-08
TRINITY_DN56426_c1_g1	2395.35	887.72	1.43079	1.29951e-10	3.48583e-08
TRINITY_DN54430_c0_g2	83.46	334.36	-1.97906	1.31851e-10	3.52944e-08
TRINITY_DN57825_c1_g1	678.84	247.59	1.45241	1.3312e-10	3.55602e-08
TRINITY_DN44177_c1_g1	221.16	71.61	1.62166	1.37252e-10	3.6588e-08
TRINITY_DN35542_c3_g5	55.44	0.62	6.32818	1.37852e-10	3.66721e-08
TRINITY_DN39053_c0_g2	387.23	95.69	2.01031	1.39575e-10	3.70539e-08
TRINITY_DN58210_c9_g1	113.92	320.97	-1.48743	1.46755e-10	3.88799e-08
TRINITY_DN36530_c1_g1	113.31	25.95	2.1392	1.53345e-10	4.05424e-08
TRINITY_DN42451_c2_g1	431.42	155.96	1.46689	1.53785e-10	4.05752e-08
TRINITY_DN44657_c0_g2	1423.28	606.88	1.22804	1.59101e-10	4.18064e-08
TRINITY_DN50626_c5_g1	2106.01	771.85	1.44736	1.5901e-10	4.18064e-08
TRINITY_DN47448_c0_g1	150.11	22.81	2.69722	1.60666e-10	4.21319e-08
TRINITY_DN57835_c4_g1	140.05	360.32	-1.36009	1.63896e-10	4.28915e-08
TRINITY_DN49670_c0_g3	96.95	17.84	2.42605	1.6463e-10	4.29092e-08
TRINITY_DN56598_c1_g1	2603.03	922.93	1.49654	1.64567e-10	4.29092e-08
TRINITY_DN47164_c1_g1	3360.56	1391.9	1.27108	1.67967e-10	4.36903e-08
TRINITY_DN37989_c2_g4	86.84	6.49	3.69334	1.69929e-10	4.41118e-08
TRINITY_DN50610_c0_g1	2606.22	170.86	3.93094	1.72776e-10	4.47604e-08
TRINITY_DN55129_c0_g1	202.7	705.62	-1.80235	1.74334e-10	4.50733e-08
TRINITY_DN43373_c1_g1	446.28	174.84	1.35045	1.76562e-10	4.55579e-08
TRINITY_DN44580_c0_g4	346.48	122.74	1.49101	1.80261e-10	4.64195e-08
TRINITY_DN50087_c0_g2	4854.62	1488.74	1.70511	1.86931e-10	4.80408e-08
TRINITY_DN55439_c0_g4	64.91	6.57	3.30209	1.87489e-10	4.80883e-08
TRINITY_DN57186_c1_g3	69.52	8.52	2.99753	1.88663e-10	4.82933e-08
TRINITY_DN40277_c2_g1	247.29	590.07	-1.25302	1.92331e-10	4.91344e-08
TRINITY_DN46429_c0_g5	58.26	6.93	3.05826	2.08636e-10	5.31942e-08
TRINITY_DN47450_c1_g1	4471.55	2037.05	1.13406	2.09218e-10	5.32374e-08
TRINITY_DN36935_c1_g3	175.58	45.44	1.94208	2.15582e-10	5.47484e-08
TRINITY_DN58217_c1_g1	14434	763.3	4.24089	2.37599e-10	6.0221e-08
TRINITY_DN36484_c0_g1	152.54	31.76	2.24835	2.44605e-10	6.18749e-08
TRINITY_DN45811_c0_g1	531.9	163.75	1.69957	2.47106e-10	6.23849e-08
TRINITY_DN38449_c1_g2	120.73	23.71	2.33997	2.80205e-10	7.06028e-08
TRINITY_DN46382_c2_g2	3422.05	1235.93	1.46834	2.90065e-10	7.29445e-08
TRINITY_DN54722_c3_g3	123.94	16.33	2.90924	2.92543e-10	7.34244e-08
TRINITY_DN47730_c1_g2	638.46	244.82	1.37951	2.94529e-10	7.37789e-08
TRINITY_DN53441_c0_g1	324.79	117.83	1.46644	3.04307e-10	7.60803e-08
TRINITY_DN58060_c6_g1	146.31	21.73	2.73222	3.16049e-10	7.88627e-08
TRINITY_DN51405_c0_g1	1185.96	505.35	1.22857	3.18842e-10	7.9406e-08
TRINITY_DN38963_c0_g1	387.65	153.08	1.33702	3.25385e-10	8.08788e-08
TRINITY_DN52013_c2_g1	144.46	36.43	1.97783	3.30219e-10	8.19222e-08
TRINITY_DN49599_c2_g1	1917.67	780.63	1.29561	3.36984e-10	8.34397e-08
TRINITY_DN54518_c0_g1	297.07	91.27	1.69841	3.39931e-10	8.4008e-08
TRINITY_DN48015_c1_g2	2056.56	748.37	1.45772	3.40715e-10	8.40405e-08
TRINITY_DN39095_c2_g2	1784.49	683.11	1.38392	3.48509e-10	8.57985e-08
TRINITY_DN44484_c1_g1	692.95	259.88	1.4123	3.53453e-10	8.68495e-08
TRINITY_DN52344_c1_g1	92.52	283.46	-1.60066	3.56709e-10	8.74826e-08
TRINITY_DN40614_c1_g2	79.75	312.75	-1.96117	3.58503e-10	8.77555e-08
TRINITY_DN58275_c4_g2	726.12	304.35	1.25252	3.6373e-10	8.88662e-08
TRINITY_DN39347_c2_g1	60.88	0.41	7.03937	3.65759e-10	8.91926e-08
TRINITY_DN39163_c0_g1	239.8	42.93	2.48296	3.79102e-10	9.22716e-08
TRINITY_DN52863_c0_g4	80.43	313.45	-1.93992	3.80979e-10	9.25535e-08
TRINITY_DN49150_c1_g1	1575.15	583.01	1.43268	3.82332e-10	9.27073e-08
TRINITY_DN48426_c1_g1	368.59	138.3	1.41291	3.88458e-10	9.40155e-08
TRINITY_DN22410_c0_g1	80.61	6.02	3.69256	4.05457e-10	9.79456e-08
TRINITY_DN45560_c1_g1	160.6	23.47	2.75763	4.12683e-10	9.95044e-08
TRINITY_DN41234_c3_g1	86.22	16.83	2.34528	4.22177e-10	1.01603e-07
TRINITY_DN38760_c0_g1	206.55	28.1	2.88019	4.28594e-10	1.02955e-07
TRINITY_DN47424_c1_g1	521.2	207.55	1.32619	4.31815e-10	1.03466e-07
TRINITY_DN50396_c1_g3	205.46	57.53	1.82909	4.32329e-10	1.03466e-07
TRINITY_DN49584_c2_g2	11.08	80.73	-2.82313	4.33305e-10	1.03508e-07
TRINITY_DN49047_c4_g1	5349.04	309.33	4.11161	4.55153e-10	1.08525e-07
TRINITY_DN45848_c0_g2	361.22	141.09	1.35741	4.56158e-10	1.08564e-07
TRINITY_DN56082_c2_g1	1061.89	458.84	1.20824	4.57187e-10	1.08608e-07
TRINITY_DN51414_c0_g2	301.09	106.7	1.49877	4.59748e-10	1.09015e-07
TRINITY_DN52778_c2_g2	7974.27	2899.26	1.45942	4.72847e-10	1.11915e-07
TRINITY_DN54376_c2_g2	208.38	34.39	2.58615	4.8073e-10	1.13572e-07
TRINITY_DN47453_c1_g1	398.08	115.2	1.7863	4.92397e-10	1.16115e-07
TRINITY_DN39672_c0_g2	343.61	103.36	1.72603	5.00781e-10	1.17877e-07
TRINITY_DN47298_c0_g1	23.7	115.02	-2.26497	5.09378e-10	1.19682e-07
TRINITY_DN38363_c0_g1	956.11	299.39	1.67198	5.16524e-10	1.21139e-07
TRINITY_DN41436_c2_g5	856.04	321.17	1.41097	5.20846e-10	1.21931e-07
TRINITY_DN57877_c2_g3	72.98	229.01	-1.66104	5.37846e-10	1.25682e-07
TRINITY_DN50720_c1_g1	358.01	103.01	1.79253	5.44518e-10	1.27011e-07
TRINITY_DN58293_c13_g1	66.7	204.06	-1.61789	5.54222e-10	1.29041e-07
TRINITY_DN50182_c2_g1	2526.07	1084.49	1.21898	5.66729e-10	1.31714e-07
TRINITY_DN42971_c4_g1	86.23	276.43	-1.68759	5.68507e-10	1.31889e-07
TRINITY_DN40674_c0_g1	295.31	78.08	1.9157	5.82251e-10	1.34835e-07
TRINITY_DN38601_c1_g3	140.61	376.12	-1.42303	6.00171e-10	1.38551e-07
TRINITY_DN41249_c0_g3	410.15	123.03	1.73249	6.00449e-10	1.38551e-07
TRINITY_DN46884_c0_g1	64.02	9.61	2.7308	6.09728e-10	1.4044e-07
TRINITY_DN31552_c0_g1	153.93	28.57	2.4328	6.13649e-10	1.41091e-07
TRINITY_DN15169_c0_g1	35.96	0	8.10841	6.23641e-10	1.43133e-07
TRINITY_DN44444_c0_g1	1027.33	497.86	1.04407	6.37836e-10	1.4613e-07
TRINITY_DN44762_c1_g1	18.64	98.86	-2.38342	6.55532e-10	1.49918e-07
TRINITY_DN44703_c0_g1	165.07	38.88	2.0967	6.67101e-10	1.52293e-07
TRINITY_DN45195_c1_g1	963.46	294.32	1.71006	6.75656e-10	1.53973e-07
TRINITY_DN42851_c0_g1	312.17	124.2	1.32939	6.82879e-10	1.55344e-07
TRINITY_DN38631_c9_g1	84.6	5.88	3.8198	6.93522e-10	1.57487e-07
TRINITY_DN32531_c0_g2	390.57	129.4	1.58713	7.04288e-10	1.5965e-07
TRINITY_DN48891_c1_g1	1021.05	450.83	1.1774	7.11992e-10	1.61113e-07
TRINITY_DN42571_c1_g1	356.69	804.99	-1.1729	7.31851e-10	1.65316e-07
TRINITY_DN55301_c1_g1	18736.1	7254.31	1.36873	7.4153e-10	1.67209e-07
TRINITY_DN58148_c2_g2	494.26	2.95	7.35762	7.49951e-10	1.68813e-07
TRINITY_DN41812_c0_g4	281.57	7.2	5.27221	7.61075e-10	1.71017e-07
TRINITY_DN36337_c1_g1	286.32	82.17	1.79893	7.7939e-10	1.74828e-07
TRINITY_DN32545_c0_g1	7000.94	16807.9	-1.26317	8.05591e-10	1.79942e-07
TRINITY_DN36304_c0_g1	338.72	107.8	1.64909	8.05425e-10	1.79942e-07
TRINITY_DN37294_c0_g1	476.81	162.65	1.54967	8.06384e-10	1.79942e-07
TRINITY_DN36662_c0_g1	3215.87	1492.8	1.10645	8.09802e-10	1.80393e-07
TRINITY_DN44940_c0_g1	1361.1	614.93	1.14577	8.12235e-10	1.80622e-07
TRINITY_DN36914_c1_g1	315.01	98.59	1.66909	8.399e-10	1.86452e-07
TRINITY_DN34374_c0_g1	322.12	99.13	1.69378	8.42924e-10	1.8648e-07
TRINITY_DN46995_c0_g1	1164.23	459.81	1.33825	8.41586e-10	1.8648e-07
TRINITY_DN58032_c2_g2	88.72	9.33	3.2213	8.73317e-10	1.92873e-07
TRINITY_DN44839_c2_g1	3206	1401.89	1.19266	8.77469e-10	1.93458e-07
TRINITY_DN46818_c1_g2	50.32	167.32	-1.72489	8.89434e-10	1.95761e-07
TRINITY_DN32653_c0_g1	56.69	0.21	7.81048	8.95371e-10	1.96731e-07
TRINITY_DN43244_c0_g1	242.15	58.74	2.03333	9.03124e-10	1.98096e-07
TRINITY_DN50187_c0_g3	856.56	31.37	4.76885	9.14775e-10	2.00311e-07
TRINITY_DN37080_c0_g1	414.29	160.35	1.36445	9.272e-10	2.02687e-07
TRINITY_DN50972_c0_g1	44.89	159.05	-1.80906	9.29607e-10	2.02869e-07
TRINITY_DN51977_c0_g3	294.84	103.74	1.50655	9.34223e-10	2.03531e-07
TRINITY_DN57746_c1_g1	460.29	1158.11	-1.32682	9.37944e-10	2.03996e-07
TRINITY_DN50780_c0_g2	1690.51	602.79	1.48689	9.44736e-10	2.05127e-07
TRINITY_DN57822_c5_g1	67.66	208.02	-1.62714	9.51319e-10	2.06209e-07
TRINITY_DN41553_c1_g2	6121.73	2797.26	1.12956	9.63482e-10	2.08494e-07
TRINITY_DN50646_c2_g3	709.97	1912.71	-1.43044	1.03498e-09	2.23591e-07
TRINITY_DN51307_c0_g1	4654.77	2229.66	1.06237	1.0581e-09	2.28201e-07
TRINITY_DN46091_c4_g3	645.98	206.7	1.64102	1.06607e-09	2.29537e-07
TRINITY_DN40695_c1_g1	1047.98	449.03	1.22199	1.09319e-09	2.34983e-07
TRINITY_DN53191_c7_g2	123.43	341.01	-1.46331	1.11325e-09	2.38895e-07
TRINITY_DN35862_c3_g1	62.12	197.37	-1.65245	1.1298e-09	2.42044e-07
TRINITY_DN50971_c0_g1	41.46	1.45	4.87466	1.13781e-09	2.43355e-07
TRINITY_DN57343_c1_g1	554.21	218.82	1.34003	1.14106e-09	2.43645e-07
TRINITY_DN44856_c4_g1	2125	827.53	1.35946	1.15282e-09	2.45749e-07
TRINITY_DN48068_c7_g1	176.12	51.16	1.78597	1.17041e-09	2.49087e-07
TRINITY_DN14171_c0_g1	136.54	28.69	2.23508	1.20096e-09	2.55167e-07
TRINITY_DN52097_c0_g2	621.37	227	1.45056	1.20611e-09	2.55838e-07
TRINITY_DN46788_c2_g1	284.94	103.11	1.46334	1.26782e-09	2.68486e-07
TRINITY_DN38149_c1_g2	350.18	1024.38	-1.5459	1.2923e-09	2.72773e-07
TRINITY_DN43187_c0_g5	217.61	67.8	1.67403	1.29104e-09	2.72773e-07
TRINITY_DN39786_c1_g1	280.36	96.47	1.53417	1.31569e-09	2.77086e-07
TRINITY_DN43295_c2_g1	526.6	202.41	1.37797	1.31919e-09	2.77086e-07
TRINITY_DN48714_c1_g3	659.74	281.21	1.22849	1.31829e-09	2.77086e-07
TRINITY_DN38067_c0_g1	380.18	137.53	1.46109	1.33622e-09	2.80206e-07
TRINITY_DN37101_c0_g4	48.32	3.16	3.90253	1.35465e-09	2.83608e-07
TRINITY_DN40036_c4_g1	1730.51	3710.67	-1.09963	1.36512e-09	2.85337e-07
TRINITY_DN49889_c0_g2	5277.65	2218.24	1.24996	1.39302e-09	2.90697e-07
TRINITY_DN36276_c0_g1	1761.75	620.62	1.5039	1.44579e-09	2.99765e-07
TRINITY_DN37517_c0_g1	683.59	295.3	1.20908	1.43895e-09	2.99765e-07
TRINITY_DN50392_c0_g2	1133.02	428.77	1.40029	1.44532e-09	2.99765e-07
TRINITY_DN51382_c2_g1	149.95	39.68	1.91719	1.44414e-09	2.99765e-07
TRINITY_DN48734_c0_g1	51.96	229.97	-2.15113	1.4808e-09	3.06531e-07
TRINITY_DN49006_c1_g2	3424.76	1444.02	1.2455	1.48612e-09	3.07138e-07
TRINITY_DN45380_c0_g1	384.54	126.09	1.60617	1.51153e-09	3.1132e-07
TRINITY_DN51844_c0_g2	293.81	698.49	-1.24459	1.51361e-09	3.1132e-07
TRINITY_DN57072_c2_g1	1356.44	670.1	1.0161	1.51715e-09	3.1155e-07
TRINITY_DN47976_c2_g2	17.19	98.78	-2.47643	1.53987e-09	3.15712e-07
TRINITY_DN31015_c0_g1	2.74	58.36	-4.25751	1.54555e-09	3.15836e-07
TRINITY_DN39159_c1_g1	49.61	178.6	-1.85669	1.54737e-09	3.15836e-07
TRINITY_DN52398_c1_g1	602.78	252.63	1.25574	1.54783e-09	3.15836e-07
TRINITY_DN46178_c2_g1	2206.98	1027.17	1.10227	1.55626e-09	3.17053e-07
TRINITY_DN41436_c2_g3	4234.59	1617.41	1.38779	1.59947e-09	3.25342e-07
TRINITY_DN54230_c0_g1	651.77	198.32	1.7133	1.63015e-09	3.31059e-07
TRINITY_DN35305_c0_g1	223.36	65.41	1.76621	1.63319e-09	3.31155e-07
TRINITY_DN45523_c3_g1	336.05	7.58	5.45348	1.63753e-09	3.31512e-07
TRINITY_DN44884_c0_g1	1133.64	478.96	1.24196	1.65018e-09	3.33056e-07
TRINITY_DN45474_c1_g2	7.47	70.76	-3.21936	1.65033e-09	3.33056e-07
TRINITY_DN57510_c1_g1	386.78	114.3	1.75188	1.66524e-09	3.3554e-07
TRINITY_DN45096_c2_g1	1411.09	604.18	1.22223	1.71746e-09	3.4552e-07
TRINITY_DN42203_c8_g2	139.48	335.11	-1.27005	1.80675e-09	3.62917e-07
TRINITY_DN40163_c2_g1	160.4	1.12	7.13491	1.84312e-09	3.69646e-07
TRINITY_DN44301_c1_g1	280.54	91.72	1.60757	1.92082e-09	3.83437e-07
TRINITY_DN44703_c1_g1	55.79	5.91	3.23492	1.91866e-09	3.83437e-07
TRINITY_DN56022_c1_g1	2457.14	1121.23	1.13103	1.91813e-09	3.83437e-07
TRINITY_DN47851_c0_g1	911.14	317.42	1.51882	2.05631e-09	4.0985e-07
TRINITY_DN34193_c0_g2	1652.34	463.17	1.8335	2.0628e-09	4.10506e-07
TRINITY_DN43934_c0_g1	545.58	207.37	1.39197	2.09256e-09	4.15787e-07
TRINITY_DN40765_c0_g1	938.03	434.86	1.10843	2.16252e-09	4.29025e-07
TRINITY_DN57472_c5_g3	2718.33	238.06	3.51277	2.1811e-09	4.32045e-07
TRINITY_DN44962_c1_g1	57.15	175.22	-1.62102	2.22031e-09	4.39137e-07
TRINITY_DN45565_c0_g2	138.09	35.6	1.95832	2.23725e-09	4.4181e-07
TRINITY_DN57667_c0_g3	633.56	255.26	1.30772	2.28612e-09	4.50768e-07
TRINITY_DN47724_c0_g1	2701.52	1098.13	1.29826	2.35733e-09	4.64098e-07
TRINITY_DN47516_c0_g1	47.49	2.94	3.97638	2.42628e-09	4.76944e-07
TRINITY_DN40885_c0_g1	2934.74	1426.45	1.03998	2.45168e-09	4.81202e-07
TRINITY_DN49127_c3_g3	52.3	197.21	-1.8891	2.46056e-09	4.82209e-07
TRINITY_DN57846_c2_g1	216.94	530.21	-1.28253	2.48624e-09	4.86502e-07
TRINITY_DN38904_c1_g1	1583.88	673.48	1.23191	2.49984e-09	4.88422e-07
TRINITY_DN54926_c1_g1	545.23	211.87	1.36225	2.51046e-09	4.89753e-07
TRINITY_DN52438_c1_g2	179.85	62.01	1.53132	2.52377e-09	4.91604e-07
TRINITY_DN39462_c1_g3	2108.28	897.42	1.23109	2.53684e-09	4.93403e-07
TRINITY_DN46410_c0_g1	1475.96	593	1.31404	2.54455e-09	4.93519e-07
TRINITY_DN52211_c2_g5	364.69	122.63	1.56697	2.5451e-09	4.93519e-07
TRINITY_DN40726_c2_g4	55.75	3.56	3.96919	2.55923e-09	4.95514e-07
TRINITY_DN55534_c1_g1	4777.96	2300.46	1.05396	2.57897e-09	4.98585e-07
TRINITY_DN49529_c1_g1	7243.36	2434.6	1.57272	2.60899e-09	5.03632e-07
TRINITY_DN46132_c0_g1	194.78	506.77	-1.3823	2.62292e-09	5.05564e-07
TRINITY_DN57623_c1_g1	55.42	4.19	3.6743	2.67805e-09	5.15419e-07
TRINITY_DN47444_c1_g2	2.39	55.93	-4.41266	2.68761e-09	5.16487e-07
TRINITY_DN53977_c1_g1	1170.48	465.67	1.32817	2.81556e-09	5.40269e-07
TRINITY_DN50419_c2_g2	1782.02	766.54	1.21631	2.84726e-09	5.45539e-07
TRINITY_DN39965_c0_g3	329.68	91.57	1.84844	2.87805e-09	5.50618e-07
TRINITY_DN41221_c0_g3	1305.64	568.92	1.19658	2.92024e-09	5.55968e-07
TRINITY_DN45417_c0_g2	290.73	112.73	1.36455	2.92328e-09	5.55968e-07
TRINITY_DN47812_c1_g3	3154.61	1339.3	1.23517	2.92306e-09	5.55968e-07
TRINITY_DN48734_c0_g3	28.34	141.63	-2.31097	2.91804e-09	5.55968e-07
TRINITY_DN42320_c0_g1	3.84	57.44	-3.84817	2.9371e-09	5.57773e-07
TRINITY_DN51397_c0_g1	3483.64	1446.22	1.26752	3.01878e-09	5.72439e-07
TRINITY_DN42405_c4_g1	130.26	31.07	2.07342	3.04991e-09	5.76644e-07
TRINITY_DN51478_c0_g2	4000.8	1746.28	1.19546	3.04955e-09	5.76644e-07
TRINITY_DN44089_c0_g2	475.71	172.44	1.46502	3.06262e-09	5.78198e-07
TRINITY_DN45440_c1_g2	7980.87	2958.29	1.43138	3.16954e-09	5.97508e-07
TRINITY_DN44053_c0_g1	1390.71	527.27	1.39877	3.27571e-09	6.16619e-07
TRINITY_DN41276_c1_g5	356.93	107.99	1.72334	3.3731e-09	6.34025e-07
TRINITY_DN56475_c1_g1	4238.04	2053.45	1.04478	3.44421e-09	6.46447e-07
TRINITY_DN42411_c2_g1	82.69	15.53	2.40627	3.45321e-09	6.47193e-07
TRINITY_DN45118_c0_g1	385.36	155.46	1.30498	3.49342e-09	6.53777e-07
TRINITY_DN55271_c2_g1	1777.22	694.06	1.35539	3.54911e-09	6.63235e-07
TRINITY_DN36768_c5_g1	165.9	39.55	2.06105	3.59833e-09	6.71227e-07
TRINITY_DN56534_c3_g2	1328.93	2730.48	-1.03802	3.6023e-09	6.71227e-07
TRINITY_DN57035_c0_g3	62.51	196.25	-1.63979	3.697e-09	6.87878e-07
TRINITY_DN50647_c0_g2	4850.78	2222.65	1.12583	3.70494e-09	6.88359e-07
TRINITY_DN51561_c0_g2	1782.91	592.98	1.58637	3.80344e-09	7.05643e-07
TRINITY_DN46417_c0_g1	307.42	699.82	-1.185	3.85548e-09	7.14268e-07
TRINITY_DN39948_c0_g3	1423	466.31	1.60863	3.9172e-09	7.24659e-07
TRINITY_DN48225_c0_g1	5544.63	2370.38	1.22556	3.96454e-09	7.31316e-07
TRINITY_DN54938_c1_g2	1828.09	579.69	1.65532	3.96154e-09	7.31316e-07
TRINITY_DN55129_c0_g3	92.74	331.93	-1.84091	3.98416e-09	7.33884e-07
TRINITY_DN54979_c0_g5	449.4	144.28	1.63521	3.99145e-09	7.34176e-07
TRINITY_DN34441_c0_g1	239.61	83.86	1.51603	4.08497e-09	7.50306e-07
TRINITY_DN55439_c0_g3	868.7	373.64	1.21536	4.14284e-09	7.59851e-07
TRINITY_DN53109_c0_g1	1024.3	2573.42	-1.32809	4.15192e-09	7.60433e-07
TRINITY_DN48552_c0_g2	105.2	361.73	-1.77958	4.2152e-09	7.70926e-07
TRINITY_DN57611_c2_g5	41.54	2.18	4.18196	4.25405e-09	7.76928e-07
TRINITY_DN41639_c1_g3	29.77	121.55	-2.03929	4.33615e-09	7.908e-07
TRINITY_DN43460_c2_g1	390.94	120.09	1.69948	4.34388e-09	7.9109e-07
TRINITY_DN53012_c1_g1	1689.43	700.02	1.26972	4.44478e-09	8.08323e-07
TRINITY_DN38351_c2_g1	932.19	351.92	1.40406	4.78578e-09	8.69109e-07
TRINITY_DN35777_c0_g1	167.06	1.27	6.9805	4.80302e-09	8.71012e-07
TRINITY_DN52672_c0_g1	264.2	51.28	2.36632	4.93086e-09	8.91682e-07
TRINITY_DN49944_c2_g1	410.48	117.03	1.8046	4.98905e-09	9.00939e-07
TRINITY_DN46261_c0_g1	648.63	306.59	1.07878	4.99906e-09	9.01482e-07
TRINITY_DN46787_c6_g1	14.88	88.1	-2.52725	5.06953e-09	9.12912e-07
TRINITY_DN50421_c1_g2	65.76	6.75	3.25581	5.1212e-09	9.2093e-07
TRINITY_DN48932_c0_g1	5742.55	2565.03	1.16261	5.17735e-09	9.29729e-07
TRINITY_DN56152_c2_g13	497.09	150.84	1.71511	5.25979e-09	9.43216e-07
TRINITY_DN49442_c2_g1	46.36	5.1	3.1716	5.31343e-09	9.5151e-07
TRINITY_DN48402_c1_g1	43.86	2.03	4.39207	5.32442e-09	9.52155e-07
TRINITY_DN57492_c0_g1	205.92	39.38	2.39279	5.40082e-09	9.64477e-07
TRINITY_DN51203_c4_g3	29.38	114.84	-1.95008	5.51919e-09	9.84251e-07
TRINITY_DN52437_c1_g1	581.08	240.22	1.27263	5.5622e-09	9.90549e-07
TRINITY_DN50232_c1_g3	405.85	137.36	1.55785	5.74144e-09	1.02106e-06
TRINITY_DN32447_c0_g1	74.77	10.42	2.83781	6.08495e-09	1.08065e-06
TRINITY_DN41894_c0_g1	1951.34	836.34	1.22141	6.10869e-09	1.08337e-06
TRINITY_DN57575_c5_g1	134.69	41.91	1.68503	6.16899e-09	1.09257e-06
TRINITY_DN54518_c0_g2	664.8	261.66	1.3437	6.41878e-09	1.13524e-06
TRINITY_DN42425_c0_g1	453.88	140.41	1.68663	6.45076e-09	1.13777e-06
TRINITY_DN50488_c0_g2	1813.03	719.38	1.33188	6.44449e-09	1.13777e-06
TRINITY_DN51669_c0_g1	211.89	55.75	1.92561	6.59038e-09	1.16081e-06
TRINITY_DN40201_c0_g2	154.62	48.65	1.65846	6.73362e-09	1.18442e-06
TRINITY_DN40668_c2_g2	2557.39	1271.16	1.00764	6.81497e-09	1.19709e-06
TRINITY_DN46371_c0_g2	1220.05	542.97	1.16604	6.83709e-09	1.19934e-06
TRINITY_DN58217_c2_g1	839451	52706.8	3.99337	6.8975e-09	1.20829e-06
TRINITY_DN38450_c3_g1	528.58	1264.05	-1.26121	6.91912e-09	1.20879e-06
TRINITY_DN48254_c0_g1	570.26	233.24	1.28599	6.91087e-09	1.20879e-06
TRINITY_DN54848_c1_g1	621.33	253.03	1.29364	6.94837e-09	1.21226e-06
TRINITY_DN58081_c2_g1	2209.88	974.62	1.18034	6.97155e-09	1.21465e-06
TRINITY_DN35524_c0_g1	407.86	180.61	1.17231	7.01461e-09	1.2205e-06
TRINITY_DN57951_c4_g2	714.72	53.74	3.72976	7.09037e-09	1.23202e-06
TRINITY_DN36394_c3_g4	417.37	118.73	1.80778	7.10575e-09	1.23303e-06
TRINITY_DN51946_c3_g1	266.57	62.55	2.08252	7.39473e-09	1.28145e-06
TRINITY_DN56100_c1_g1	508.46	180.36	1.49192	7.64125e-09	1.32239e-06
TRINITY_DN52591_c0_g2	910.02	401.11	1.17972	7.65632e-09	1.32322e-06
TRINITY_DN46472_c0_g1	2086.6	952.94	1.12951	7.69621e-09	1.32833e-06
TRINITY_DN50488_c0_g1	440.89	166.19	1.40258	7.72276e-09	1.33113e-06
TRINITY_DN56152_c2_g10	167.44	22.68	2.86826	7.75201e-09	1.33438e-06
TRINITY_DN50392_c0_g3	100.27	22.46	2.17098	8.05641e-09	1.38493e-06
TRINITY_DN35818_c5_g1	207.24	495.31	-1.24876	8.07816e-09	1.38682e-06
TRINITY_DN35131_c0_g1	189.81	42.62	2.1442	8.2073e-09	1.40524e-06
TRINITY_DN37835_c0_g1	529.13	124.19	2.0944	8.20032e-09	1.40524e-06
TRINITY_DN39136_c0_g1	767.5	308.83	1.31151	8.39296e-09	1.43433e-06
TRINITY_DN40185_c0_g1	846.84	360.85	1.22897	8.42178e-09	1.43433e-06
TRINITY_DN41570_c6_g2	48.66	3.77	3.68365	8.41411e-09	1.43433e-06
TRINITY_DN50486_c1_g1	1060.02	505.87	1.06659	8.40388e-09	1.43433e-06
TRINITY_DN46371_c0_g5	684.15	290.81	1.23522	8.65002e-09	1.47126e-06
TRINITY_DN57835_c1_g1	34.31	0	8.03315	8.69946e-09	1.47772e-06
TRINITY_DN35888_c2_g5	41.35	0.65	5.90273	8.81059e-09	1.49462e-06
TRINITY_DN51262_c1_g1	2046.54	890.36	1.19978	8.90338e-09	1.50837e-06
TRINITY_DN44713_c0_g1	76.97	11.8	2.71135	9.01982e-09	1.52609e-06
TRINITY_DN50612_c0_g1	76.17	6.48	3.56311	9.36931e-09	1.58314e-06
TRINITY_DN54852_c0_g1	4955.36	2158.25	1.19876	9.43616e-09	1.59235e-06
TRINITY_DN51582_c1_g1	23.48	100.51	-2.10357	9.63399e-09	1.62361e-06
TRINITY_DN48328_c0_g4	199.87	65.47	1.60642	9.76329e-09	1.64325e-06
TRINITY_DN36225_c3_g3	170.07	394.83	-1.20846	9.87258e-09	1.65947e-06
TRINITY_DN40535_c1_g2	760.04	286.72	1.40424	1.00154e-08	1.68128e-06
TRINITY_DN44003_c0_g8	1381.57	599.62	1.20336	1.02867e-08	1.72458e-06
TRINITY_DN54040_c2_g2	41.52	171.37	-2.06124	1.03354e-08	1.73048e-06
TRINITY_DN37790_c0_g1	28.34	113.71	-1.98785	1.059e-08	1.77081e-06
TRINITY_DN39994_c0_g2	393.05	172.97	1.18113	1.07772e-08	1.79978e-06
TRINITY_DN47741_c0_g3	262.41	87.95	1.57698	1.08471e-08	1.80911e-06
TRINITY_DN51597_c3_g1	279.2	104.15	1.41633	1.09024e-08	1.81598e-06
TRINITY_DN48830_c1_g2	485.81	198.23	1.29176	1.09417e-08	1.82017e-06
TRINITY_DN52737_c0_g1	21.28	96.12	-2.15322	1.10386e-08	1.83391e-06
TRINITY_DN53444_c0_g1	29.15	120.61	-2.06362	1.11138e-08	1.84403e-06
TRINITY_DN43727_c0_g6	1171.57	543.96	1.10494	1.11514e-08	1.84789e-06
TRINITY_DN32681_c0_g1	39.36	3.16	3.62157	1.1226e-08	1.85786e-06
TRINITY_DN43609_c0_g2	16.09	83.78	-2.35778	1.14876e-08	1.89872e-06
TRINITY_DN55097_c2_g1	510.78	218.9	1.22104	1.17773e-08	1.94409e-06
TRINITY_DN49149_c0_g1	408.76	181.4	1.16884	1.18387e-08	1.95174e-06
TRINITY_DN35851_c1_g1	23.64	132.82	-2.4739	1.20328e-08	1.98119e-06
TRINITY_DN37429_c3_g4	89.28	12.27	2.83476	1.2187e-08	2.00403e-06
TRINITY_DN57825_c1_g2	135.48	316.82	-1.2298	1.22509e-08	2.01196e-06
TRINITY_DN42088_c0_g1	279.59	86.41	1.6914	1.22863e-08	2.0152e-06
TRINITY_DN47160_c0_g1	488.2	998.39	-1.03034	1.23131e-08	2.01703e-06
TRINITY_DN57838_c2_g2	1695.22	155	3.44963	1.36776e-08	2.2377e-06
TRINITY_DN38777_c1_g1	210.22	79.21	1.40994	1.39145e-08	2.27357e-06
TRINITY_DN45674_c4_g2	122.75	30.83	1.98312	1.39868e-08	2.2825e-06
TRINITY_DN52580_c3_g3	12.57	76.26	-2.60239	1.40197e-08	2.28497e-06
TRINITY_DN42027_c2_g2	2679.96	1105.66	1.27696	1.42053e-08	2.31228e-06
TRINITY_DN55381_c1_g3	166.11	38.13	2.11268	1.43806e-08	2.33786e-06
TRINITY_DN53076_c0_g1	3242.97	1523.33	1.08943	1.4471e-08	2.3496e-06
TRINITY_DN54946_c0_g1	124.58	296.37	-1.25812	1.45606e-08	2.36116e-06
TRINITY_DN58162_c7_g2	65.12	229.03	-1.78733	1.47353e-08	2.38649e-06
TRINITY_DN40851_c1_g1	82.97	224.75	-1.42504	1.48418e-08	2.39471e-06
TRINITY_DN46403_c0_g1	331.53	694.01	-1.06266	1.48371e-08	2.39471e-06
TRINITY_DN55445_c2_g2	6826.07	3206.77	1.08955	1.48081e-08	2.39471e-06
TRINITY_DN42027_c2_g1	154.29	22.55	2.75599	1.50841e-08	2.43075e-06
TRINITY_DN53307_c0_g1	520.59	245.98	1.07904	1.52167e-08	2.44905e-06
TRINITY_DN43337_c0_g1	36.41	0.95	5.272	1.59352e-08	2.55511e-06
TRINITY_DN46710_c3_g1	22.31	97.25	-2.10421	1.59296e-08	2.55511e-06
TRINITY_DN46963_c1_g2	380.63	141.93	1.41928	1.60118e-08	2.5642e-06
TRINITY_DN57218_c2_g1	733.56	1509.42	-1.03819	1.60334e-08	2.56447e-06
TRINITY_DN48973_c0_g1	625.84	247.09	1.33994	1.62283e-08	2.59242e-06
TRINITY_DN53117_c2_g1	38.7	167.78	-2.09086	1.65486e-08	2.64031e-06
TRINITY_DN47522_c0_g1	134.63	353.45	-1.38159	1.67281e-08	2.66565e-06
TRINITY_DN36215_c2_g2	1006.04	425.08	1.24011	1.68875e-08	2.68355e-06
TRINITY_DN41755_c1_g1	442.66	197.87	1.15797	1.68989e-08	2.68355e-06
TRINITY_DN56959_c0_g1	371.18	75.88	2.28632	1.6903e-08	2.68355e-06
TRINITY_DN37398_c0_g1	542.42	246.74	1.1344	1.70649e-08	2.70593e-06
TRINITY_DN47638_c1_g2	652.89	160.01	2.02582	1.71084e-08	2.70948e-06
TRINITY_DN37108_c4_g1	207.97	74.68	1.47232	1.72342e-08	2.72605e-06
TRINITY_DN51195_c1_g3	2339.29	941.98	1.31192	1.72928e-08	2.73197e-06
TRINITY_DN1193_c0_g1	31.95	0	22.0377	1.74748e-08	2.75734e-06
TRINITY_DN40595_c0_g1	687.9	302.07	1.18522	1.799e-08	2.83515e-06
TRINITY_DN22795_c0_g1	31.47	0	22.0166	1.80376e-08	2.83917e-06
TRINITY_DN44435_c2_g1	140.28	458.57	-1.71218	1.81082e-08	2.84682e-06
TRINITY_DN46061_c2_g3	284.08	105.67	1.42691	1.8385e-08	2.8868e-06
TRINITY_DN39514_c0_g2	432.72	173.58	1.3126	1.84635e-08	2.8956e-06
TRINITY_DN38810_c1_g2	408.37	163.08	1.31941	1.86633e-08	2.92336e-06
TRINITY_DN38965_c0_g1	139.96	24.28	2.52294	1.89216e-08	2.96023e-06
TRINITY_DN50568_c1_g3	30.5	0	21.9736	1.92447e-08	3.00712e-06
TRINITY_DN43591_c0_g1	150.54	42.77	1.82246	1.93172e-08	3.01479e-06
TRINITY_DN23549_c0_g1	30.02	0	21.9529	1.98537e-08	3.09477e-06
TRINITY_DN44355_c1_g1	1698.35	654.46	1.37432	1.99213e-08	3.10156e-06
TRINITY_DN54181_c3_g1	4186.36	378.54	3.4667	2.01984e-08	3.14091e-06
TRINITY_DN30305_c0_g1	29.53	0	21.9307	2.05277e-08	3.18826e-06
TRINITY_DN54219_c2_g2	1023.08	462.65	1.14255	2.05827e-08	3.19295e-06
TRINITY_DN50713_c0_g1	7573.63	3668.5	1.04552	2.09804e-08	3.25073e-06
TRINITY_DN38972_c1_g1	53.94	163.39	-1.61206	2.14501e-08	3.31552e-06
TRINITY_DN41203_c2_g1	298.82	105.36	1.50131	2.1575e-08	3.32285e-06
TRINITY_DN41794_c1_g1	1245.17	458.33	1.4414	2.15383e-08	3.32285e-06
TRINITY_DN49885_c0_g1	712.05	297.11	1.26039	2.15738e-08	3.32285e-06
TRINITY_DN36935_c1_g1	320.14	97.72	1.72036	2.16854e-08	3.33587e-06
TRINITY_DN45814_c3_g2	145.87	33.99	2.09675	2.17587e-08	3.34315e-06
TRINITY_DN52782_c0_g1	113.81	35.11	1.69685	2.19929e-08	3.37511e-06
TRINITY_DN30789_c0_g2	64.37	9.48	2.78697	2.2812e-08	3.49664e-06
TRINITY_DN44798_c0_g1	108.87	321.64	-1.5517	2.30449e-08	3.52815e-06
TRINITY_DN58217_c1_g3	6408.13	321.73	4.31561	2.31363e-08	3.53793e-06
TRINITY_DN45080_c4_g2	772.07	281.5	1.45443	2.32755e-08	3.55499e-06
TRINITY_DN57465_c1_g5	124.67	16.53	2.89107	2.43569e-08	3.71575e-06
TRINITY_DN35912_c0_g1	116.96	326.08	-1.46618	2.43979e-08	3.71761e-06
TRINITY_DN57670_c3_g2	263.38	110.15	1.25669	2.44661e-08	3.72359e-06
TRINITY_DN41061_c3_g1	292.22	81.11	1.84174	2.53379e-08	3.84717e-06
TRINITY_DN54886_c1_g1	1014.86	487.71	1.05497	2.56263e-08	3.88638e-06
TRINITY_DN49492_c1_g2	1229.49	516.77	1.2488	2.58935e-08	3.91768e-06
TRINITY_DN39699_c0_g4	293.47	106.31	1.46262	2.61796e-08	3.95219e-06
TRINITY_DN44499_c0_g2	1668.21	647.41	1.36532	2.6183e-08	3.95219e-06
TRINITY_DN43274_c0_g1	202.38	62.1	1.69841	2.6345e-08	3.96735e-06
TRINITY_DN46189_c0_g2	485.37	194.41	1.31533	2.63292e-08	3.96735e-06
TRINITY_DN37551_c2_g2	620.84	32.13	4.26795	2.63937e-08	3.97003e-06
TRINITY_DN37652_c8_g1	160.94	55.28	1.53999	2.6762e-08	4.02074e-06
TRINITY_DN54493_c0_g2	153.38	35.93	2.08595	2.71111e-08	4.06843e-06
TRINITY_DN51148_c2_g1	382.21	158.95	1.26073	2.74814e-08	4.1192e-06
TRINITY_DN53149_c1_g1	136.09	333.15	-1.27981	2.87144e-08	4.29901e-06
TRINITY_DN44949_c0_g1	2729.8	1333.54	1.03262	2.90906e-08	4.35027e-06
TRINITY_DN44206_c3_g5	616.87	27.84	4.46529	2.92802e-08	4.37354e-06
TRINITY_DN53690_c1_g7	645.75	310.17	1.05577	2.9403e-08	4.3868e-06
TRINITY_DN33607_c0_g1	37.19	0.68	5.72504	2.97807e-08	4.43289e-06
TRINITY_DN35360_c4_g1	851.99	297.81	1.5152	2.97788e-08	4.43289e-06
TRINITY_DN45316_c1_g2	90.94	9.01	3.30477	3.01964e-08	4.48438e-06
TRINITY_DN55922_c2_g1	49.32	163.86	-1.72418	3.01813e-08	4.48438e-06
TRINITY_DN48923_c0_g1	687.2	315.82	1.11898	3.02741e-08	4.49075e-06
TRINITY_DN51164_c0_g2	387.07	167.92	1.20688	3.05211e-08	4.52218e-06
TRINITY_DN49655_c0_g1	555.83	214.16	1.371	3.07886e-08	4.55657e-06
TRINITY_DN42390_c1_g1	3508.56	1586.39	1.14469	3.09333e-08	4.57272e-06
TRINITY_DN36234_c1_g1	480.44	199.97	1.26077	3.13507e-08	4.62911e-06
TRINITY_DN43736_c1_g2	762.61	325.61	1.22672	3.16162e-08	4.66297e-06
TRINITY_DN48673_c2_g1	799.64	1737.66	-1.11753	3.17004e-08	4.67004e-06
TRINITY_DN42613_c1_g3	1104.2	516.18	1.09501	3.19974e-08	4.70841e-06
TRINITY_DN39017_c2_g1	89.22	15.36	2.51518	3.27366e-08	4.81168e-06
TRINITY_DN38262_c6_g1	99.42	269.73	-1.42575	3.28953e-08	4.82949e-06
TRINITY_DN41625_c2_g1	136.93	31.16	2.12031	3.31484e-08	4.86111e-06
TRINITY_DN46479_c4_g2	239.9	91.38	1.38857	3.31922e-08	4.862e-06
TRINITY_DN49026_c0_g1	1551.48	757.89	1.03307	3.37582e-08	4.93929e-06
TRINITY_DN36423_c0_g1	589.37	250.94	1.22952	3.38339e-08	4.94474e-06
TRINITY_DN39560_c1_g3	372.5	129.53	1.52063	3.39663e-08	4.95847e-06
TRINITY_DN38341_c0_g1	4851.82	266.8	4.18423	3.41166e-08	4.97477e-06
TRINITY_DN36044_c0_g1	665.33	61.53	3.43358	3.45172e-08	5.02748e-06
TRINITY_DN54767_c0_g3	56.86	6.86	3.04851	3.46368e-08	5.03921e-06
TRINITY_DN40390_c1_g3	400.22	886.16	-1.14902	3.498e-08	5.0834e-06
TRINITY_DN40692_c0_g1	125.95	33.76	1.90864	3.53355e-08	5.12927e-06
TRINITY_DN41216_c1_g1	691.99	1386.24	-1.00186	3.55479e-08	5.15429e-06
TRINITY_DN56281_c0_g3	596.98	254.01	1.22924	3.55989e-08	5.15588e-06
TRINITY_DN42406_c1_g2	45.24	3.52	3.68144	3.59198e-08	5.1965e-06
TRINITY_DN40451_c1_g2	23.09	95.83	-2.03155	3.63685e-08	5.25552e-06
TRINITY_DN36018_c1_g1	87.22	11.6	2.87912	3.67147e-08	5.29959e-06
TRINITY_DN37054_c3_g2	73.12	1255.31	-4.10435	3.7026e-08	5.33854e-06
TRINITY_DN38899_c3_g1	24136.2	8782.8	1.45835	3.76445e-08	5.42165e-06
TRINITY_DN37632_c0_g1	1160.42	516.78	1.16629	3.88981e-08	5.59594e-06
TRINITY_DN51990_c4_g1	1814.73	146.45	3.62988	3.96567e-08	5.6987e-06
TRINITY_DN45921_c1_g1	1405.58	680.75	1.04428	4.09903e-08	5.88377e-06
TRINITY_DN40540_c0_g1	6749.77	2803.87	1.26719	4.11737e-08	5.90352e-06
TRINITY_DN33584_c0_g1	28.56	0	21.454	4.12533e-08	5.90836e-06
TRINITY_DN44090_c0_g2	776.06	349.02	1.1509	4.13929e-08	5.92176e-06
TRINITY_DN43871_c2_g1	1018.09	461.76	1.1383	4.1582e-08	5.93824e-06
TRINITY_DN49623_c8_g1	106.57	271.57	-1.34156	4.16003e-08	5.93824e-06
TRINITY_DN55014_c3_g1	27.74	101.62	-1.87081	4.38962e-08	6.2521e-06
TRINITY_DN54959_c0_g1	87.9	255.01	-1.5191	4.51978e-08	6.43037e-06
TRINITY_DN45625_c1_g1	545.46	234.25	1.21759	4.54594e-08	6.46046e-06
TRINITY_DN54954_c1_g1	125.18	23.87	2.37611	4.57495e-08	6.49452e-06
TRINITY_DN44241_c0_g3	196.23	43.4	2.1757	4.60139e-08	6.5187e-06
TRINITY_DN57076_c1_g1	1523.41	753.02	1.01543	4.60211e-08	6.5187e-06
TRINITY_DN57486_c2_g4	279.24	112.57	1.30622	4.62104e-08	6.53831e-06
TRINITY_DN49709_c1_g2	182.94	65.57	1.48271	4.63798e-08	6.55508e-06
TRINITY_DN42200_c0_g1	200.99	71.09	1.49875	4.73376e-08	6.67579e-06
TRINITY_DN48930_c0_g1	42.95	136.33	-1.65739	4.72954e-08	6.67579e-06
TRINITY_DN54535_c0_g1	4.87	49.38	-3.41911	4.73931e-08	6.67631e-06
TRINITY_DN48402_c1_g7	32.23	1.06	4.81274	4.77007e-08	6.7123e-06
TRINITY_DN54562_c0_g1	140.05	34.3	2.01734	4.86296e-08	6.83554e-06
TRINITY_DN35111_c0_g1	40.52	134.28	-1.73969	4.88877e-08	6.86432e-06
TRINITY_DN39972_c1_g1	4227.99	1713.3	1.30266	5.09032e-08	7.13357e-06
TRINITY_DN57643_c1_g1	110.31	28.21	1.97611	5.09161e-08	7.13357e-06
TRINITY_DN48482_c3_g1	220.25	500.77	-1.18967	5.10923e-08	7.15047e-06
TRINITY_DN58262_c7_g2	531.84	246.66	1.10986	5.12193e-08	7.16047e-06
TRINITY_DN51882_c1_g1	137.42	356.27	-1.37103	5.15602e-08	7.20031e-06
TRINITY_DN55543_c2_g2	268.97	112.18	1.25774	5.21478e-08	7.27447e-06
TRINITY_DN41006_c1_g1	1091.71	524.64	1.0574	5.32801e-08	7.42438e-06
TRINITY_DN49484_c2_g1	1234.43	573.49	1.10544	5.50142e-08	7.65774e-06
TRINITY_DN41638_c2_g4	916.17	414.02	1.14629	5.55664e-08	7.72625e-06
TRINITY_DN57583_c3_g2	2571.5	5439.24	-1.08091	5.5665e-08	7.7316e-06
TRINITY_DN48644_c4_g3	18.43	88.99	-2.26825	5.5919e-08	7.75852e-06
TRINITY_DN45413_c0_g2	294.25	122.49	1.2626	5.61951e-08	7.78843e-06
TRINITY_DN49969_c0_g2	323.56	119.96	1.43066	5.65128e-08	7.82404e-06
TRINITY_DN40988_c0_g1	250.72	103.66	1.26944	5.71555e-08	7.90452e-06
TRINITY_DN50532_c1_g1	4171.78	2013.91	1.05021	5.76609e-08	7.96586e-06
TRINITY_DN48922_c0_g1	988.54	489.22	1.01326	5.81419e-08	8.0237e-06
TRINITY_DN48015_c1_g1	802.14	337.82	1.24499	5.84761e-08	8.06118e-06
TRINITY_DN48076_c2_g1	309.17	125.33	1.29767	5.97066e-08	8.22201e-06
TRINITY_DN56584_c1_g1	676.98	298.47	1.17801	5.98973e-08	8.23947e-06
TRINITY_DN40249_c0_g3	1697.05	760.67	1.15699	6.04098e-08	8.30109e-06
TRINITY_DN38056_c0_g1	5211.32	1944.14	1.42234	6.17089e-08	8.47057e-06
TRINITY_DN54324_c1_g2	491.52	156.38	1.65157	6.24073e-08	8.55732e-06
TRINITY_DN43096_c0_g2	2476.18	1046.35	1.24203	6.26398e-08	8.58006e-06
TRINITY_DN39017_c4_g1	192.24	63.19	1.60091	6.3577e-08	8.68237e-06
TRINITY_DN41625_c3_g1	159.89	37.54	2.07565	6.35447e-08	8.68237e-06
TRINITY_DN54904_c2_g2	91.68	323.61	-1.82932	6.35891e-08	8.68237e-06
TRINITY_DN54456_c1_g1	28065.2	13621.8	1.04281	6.38307e-08	8.70613e-06
TRINITY_DN50079_c5_g2	272.31	116.58	1.21859	6.40442e-08	8.726e-06
TRINITY_DN53152_c0_g3	38.79	124.37	-1.68232	6.42667e-08	8.74706e-06
TRINITY_DN34438_c0_g1	72.96	12.01	2.61884	6.66886e-08	9.06712e-06
TRINITY_DN45308_c1_g3	83.25	12.44	2.71894	6.68891e-08	9.08478e-06
TRINITY_DN50270_c0_g1	569.86	227.24	1.32219	6.75456e-08	9.16428e-06
TRINITY_DN45304_c0_g2	58.83	8.97	2.69335	6.76763e-08	9.17234e-06
TRINITY_DN36935_c0_g1	222.44	67.8	1.72518	6.78108e-08	9.18092e-06
TRINITY_DN32787_c0_g1	94.6	14.16	2.75131	7.02516e-08	9.50138e-06
TRINITY_DN29782_c0_g1	80.61	232.08	-1.53038	7.09632e-08	9.58755e-06
TRINITY_DN51691_c0_g1	2433.78	891.51	1.44842	7.10734e-08	9.59237e-06
TRINITY_DN41270_c0_g2	44.52	0.21	7.45312	7.12609e-08	9.60762e-06
TRINITY_DN43912_c0_g2	3224.95	1574.48	1.03374	7.2822e-08	9.78734e-06
TRINITY_DN46621_c0_g1	138.26	31.84	2.11779	7.27727e-08	9.78734e-06
TRINITY_DN47961_c1_g1	316.05	119.44	1.4017	7.27702e-08	9.78734e-06
TRINITY_DN54382_c0_g2	1076.39	438.19	1.29379	7.38829e-08	9.91957e-06
TRINITY_DN40092_c6_g1	722.88	302.14	1.25863	7.42965e-08	9.96471e-06
TRINITY_DN51262_c3_g4	85.77	8.92	3.24652	7.66463e-08	1.02692e-05
TRINITY_DN47319_c0_g1	340.38	109.32	1.63433	7.74648e-08	1.0368e-05
TRINITY_DN56110_c0_g1	4675.78	2079.53	1.16837	7.7684e-08	1.03866e-05
TRINITY_DN50941_c5_g2	7.23	59.42	-2.99861	7.78661e-08	1.04001e-05
TRINITY_DN45648_c0_g1	18.09	81.2	-2.16908	7.84371e-08	1.04547e-05
TRINITY_DN47763_c1_g1	6190.86	694.29	3.15684	7.83727e-08	1.04547e-05
TRINITY_DN47937_c0_g3	10.07	63.16	-2.62559	7.88896e-08	1.04894e-05
TRINITY_DN48528_c2_g1	230.84	99	1.21859	7.89414e-08	1.04894e-05
TRINITY_DN54749_c1_g1	189.67	392.3	-1.04808	7.88962e-08	1.04894e-05
TRINITY_DN51195_c1_g1	426.1	194.47	1.12918	8.0935e-08	1.07432e-05
TRINITY_DN37403_c0_g1	202.06	64.75	1.63434	8.37338e-08	1.11032e-05
TRINITY_DN42689_c0_g1	1761.25	676.59	1.37865	8.416e-08	1.11483e-05
TRINITY_DN36964_c0_g1	522.77	260.55	1.00312	8.45667e-08	1.11906e-05
TRINITY_DN55782_c0_g3	68.91	8.34	3.01766	8.47766e-08	1.12069e-05
TRINITY_DN57396_c2_g1	382.17	163.71	1.22347	8.62337e-08	1.13761e-05
TRINITY_DN51042_c1_g5	355.99	143.34	1.306	8.7032e-08	1.14697e-05
TRINITY_DN45720_c4_g1	882.33	387.62	1.18502	8.77354e-08	1.15506e-05
TRINITY_DN44374_c0_g3	471.58	187.97	1.32511	8.79549e-08	1.15676e-05
TRINITY_DN38265_c4_g2	417.45	141.86	1.55242	8.83195e-08	1.15987e-05
TRINITY_DN48664_c0_g1	5179.31	2417.05	1.09909	8.83715e-08	1.15987e-05
TRINITY_DN55020_c3_g4	66.21	11.66	2.48325	9.0834e-08	1.19098e-05
TRINITY_DN35985_c0_g1	70.3	230.7	-1.68895	9.12301e-08	1.19496e-05
TRINITY_DN36441_c0_g2	150.6	50.8	1.57092	9.33191e-08	1.22108e-05
TRINITY_DN51570_c0_g1	1615.07	689.73	1.22664	9.4219e-08	1.2316e-05
TRINITY_DN38532_c1_g3	59.73	168.7	-1.49057	9.65496e-08	1.2597e-05
TRINITY_DN41204_c1_g1	820.98	349.29	1.23017	9.66623e-08	1.2597e-05
TRINITY_DN45612_c0_g1	220.24	94.34	1.22413	9.65723e-08	1.2597e-05
TRINITY_DN37089_c0_g1	160.03	32.65	2.27667	9.79991e-08	1.27583e-05
TRINITY_DN52005_c0_g1	4703.87	1854.36	1.34255	9.88893e-08	1.28612e-05
TRINITY_DN37581_c5_g3	41.71	0.41	6.49656	9.95446e-08	1.29334e-05
TRINITY_DN48144_c1_g1	374.16	150.9	1.30655	1.00153e-07	1.29993e-05
TRINITY_DN57646_c4_g2	1116.03	491.79	1.18065	1.00523e-07	1.30341e-05
TRINITY_DN43933_c0_g1	594.04	290.79	1.02783	1.0222e-07	1.32408e-05
TRINITY_DN49699_c0_g1	8980.75	4067.03	1.14255	1.02692e-07	1.32887e-05
TRINITY_DN56743_c1_g1	70.61	7.07	3.28539	1.0285e-07	1.32957e-05
TRINITY_DN43982_c1_g2	813.97	318.47	1.35258	1.03053e-07	1.33087e-05
TRINITY_DN37400_c1_g1	381.98	159.62	1.25726	1.0355e-07	1.33585e-05
TRINITY_DN53937_c0_g1	686.44	335.12	1.03346	1.03646e-07	1.33585e-05
TRINITY_DN36866_c0_g1	1730.54	752.59	1.20051	1.04947e-07	1.34856e-05
TRINITY_DN38675_c2_g1	792.3	229.94	1.78164	1.04935e-07	1.34856e-05
TRINITY_DN57546_c0_g1	51.38	6.95	2.85662	1.04813e-07	1.34856e-05
TRINITY_DN35605_c0_g2	34.69	3.12	3.48624	1.05932e-07	1.35945e-05
TRINITY_DN43626_c5_g1	6.63	52.92	-3.04732	1.06006e-07	1.35945e-05
TRINITY_DN41233_c2_g2	64.53	188.15	-1.52931	1.06458e-07	1.36389e-05
TRINITY_DN51499_c1_g7	161.88	35.94	2.15924	1.06972e-07	1.36911e-05
TRINITY_DN45093_c0_g1	468.15	201.07	1.21599	1.08904e-07	1.39107e-05
TRINITY_DN52639_c0_g1	1363.23	560.51	1.28102	1.09131e-07	1.39259e-05
TRINITY_DN57704_c5_g1	54.45	158.37	-1.5394	1.09876e-07	1.40072e-05
TRINITY_DN45314_c3_g1	0	39.97	-7.3123	1.11891e-07	1.42499e-05
TRINITY_DN39700_c0_g8	364.04	22.72	3.99408	1.12563e-07	1.43214e-05
TRINITY_DN30299_c0_g1	18.13	121.53	-2.71689	1.12995e-07	1.43621e-05
TRINITY_DN42713_c5_g1	218.06	479.22	-1.13646	1.13646e-07	1.44163e-05
TRINITY_DN57604_c4_g1	1896.86	129.67	3.8692	1.13554e-07	1.44163e-05
TRINITY_DN56855_c1_g1	219.23	496.47	-1.17237	1.13899e-07	1.44343e-05
TRINITY_DN40671_c2_g2	59.75	175.05	-1.54334	1.15755e-07	1.4655e-05
TRINITY_DN30876_c0_g1	377.04	131.1	1.51864	1.16445e-07	1.47135e-05
TRINITY_DN38414_c0_g1	646.97	297.29	1.11962	1.1642e-07	1.47135e-05
TRINITY_DN55353_c1_g1	202.05	430.34	-1.09214	1.16842e-07	1.47491e-05
TRINITY_DN55860_c3_g1	1018.28	469.78	1.11638	1.18649e-07	1.49626e-05
TRINITY_DN47702_c1_g1	1702.53	810.26	1.07033	1.21235e-07	1.52737e-05
TRINITY_DN51325_c1_g1	1893.53	656.96	1.52586	1.21492e-07	1.52882e-05
TRINITY_DN54718_c1_g2	57.43	182.29	-1.66542	1.21587e-07	1.52882e-05
TRINITY_DN58211_c0_g1	497.78	1057.24	-1.08498	1.22204e-07	1.53507e-05
TRINITY_DN40984_c0_g3	36.59	129.91	-1.82119	1.23197e-07	1.54453e-05
TRINITY_DN48517_c0_g1	928.59	418.26	1.14939	1.25164e-07	1.56614e-05
TRINITY_DN49487_c0_g1	196.13	65.22	1.57835	1.25354e-07	1.56699e-05
TRINITY_DN36813_c0_g5	74.36	6.3	3.54719	1.26275e-07	1.57545e-05
TRINITY_DN49886_c0_g1	9422.24	4701.95	1.00254	1.262e-07	1.57545e-05
TRINITY_DN36134_c1_g1	49.55	1.8	4.74182	1.31179e-07	1.63348e-05
TRINITY_DN34970_c0_g1	66.97	192.63	-1.5024	1.33829e-07	1.66326e-05
TRINITY_DN45458_c1_g1	924.64	388.52	1.24819	1.33736e-07	1.66326e-05
TRINITY_DN57637_c0_g1	482.39	209.54	1.20104	1.34236e-07	1.6651e-05
TRINITY_DN34896_c0_g1	1325.81	636.1	1.05875	1.34564e-07	1.66595e-05
TRINITY_DN58222_c7_g1	3629.36	408.55	3.15055	1.34465e-07	1.66595e-05
TRINITY_DN50651_c0_g3	2171.82	1038.25	1.06397	1.35713e-07	1.67857e-05
TRINITY_DN57542_c4_g4	1749.75	144.4	3.5976	1.37276e-07	1.69627e-05
TRINITY_DN38465_c0_g2	2.61	47.67	-3.99859	1.37629e-07	1.699e-05
TRINITY_DN41352_c3_g2	190.02	64.92	1.54071	1.39921e-07	1.72399e-05
TRINITY_DN45909_c1_g1	191.37	72.24	1.40002	1.40192e-07	1.72568e-05
TRINITY_DN58003_c4_g1	1514.19	171.9	3.13751	1.41244e-07	1.73646e-05
TRINITY_DN52186_c0_g2	1141.05	520.6	1.13028	1.44205e-07	1.76831e-05
TRINITY_DN50627_c1_g1	594.54	279.37	1.08799	1.45936e-07	1.78783e-05
TRINITY_DN38235_c0_g1	152.94	51.23	1.57465	1.46796e-07	1.79667e-05
TRINITY_DN41947_c1_g1	567.75	244.48	1.2119	1.47532e-07	1.80396e-05
TRINITY_DN46797_c0_g1	214.54	87.3	1.29692	1.47877e-07	1.80645e-05
TRINITY_DN36475_c0_g1	14.15	71.05	-2.29375	1.4883e-07	1.81466e-05
TRINITY_DN40713_c0_g4	202.99	77.72	1.37978	1.51464e-07	1.84502e-05
TRINITY_DN44329_c3_g1	1519.47	607.62	1.32246	1.52289e-07	1.84982e-05
TRINITY_DN56663_c1_g1	96.04	248.81	-1.3645	1.52177e-07	1.84982e-05
TRINITY_DN51156_c0_g2	699.53	324.3	1.10787	1.52936e-07	1.85593e-05
TRINITY_DN38465_c0_g1	164.81	57.24	1.5226	1.53186e-07	1.85722e-05
TRINITY_DN54274_c4_g6	32.76	1.44	4.52135	1.54109e-07	1.86665e-05
TRINITY_DN48327_c3_g1	1924.99	956.47	1.00781	1.54578e-07	1.87057e-05
TRINITY_DN43616_c1_g3	182.07	64.59	1.48684	1.56146e-07	1.88777e-05
TRINITY_DN53853_c0_g4	47.98	8.05	2.56813	1.56315e-07	1.88804e-05
TRINITY_DN55090_c2_g1	3155.35	340.43	3.21185	1.60126e-07	1.93226e-05
TRINITY_DN49999_c1_g2	403.51	187.62	1.10527	1.60653e-07	1.9368e-05
TRINITY_DN45923_c4_g2	445.79	120.78	1.87875	1.63954e-07	1.9729e-05
TRINITY_DN58243_c4_g1	63.33	170.48	-1.42948	1.64857e-07	1.98192e-05
TRINITY_DN47491_c0_g2	67.06	11.16	2.55845	1.66166e-07	1.99579e-05
TRINITY_DN51555_c0_g2	409.41	193.13	1.08282	1.67741e-07	2.01283e-05
TRINITY_DN53878_c0_g1	73.14	13.36	2.43382	1.68684e-07	2.02226e-05
TRINITY_DN42152_c6_g2	7.28	56.7	-2.92215	1.71253e-07	2.05115e-05
TRINITY_DN44090_c0_g5	598.5	296	1.01299	1.72011e-07	2.05831e-05
TRINITY_DN53180_c5_g2	902.49	421.09	1.09925	1.7365e-07	2.07215e-05
TRINITY_DN50236_c0_g1	1544.42	686.34	1.17047	1.74961e-07	2.08586e-05
TRINITY_DN35833_c3_g1	2307.36	1030.15	1.16348	1.77281e-07	2.11157e-05
TRINITY_DN47860_c1_g2	1855.12	876.97	1.07983	1.78116e-07	2.11955e-05
TRINITY_DN52553_c0_g1	169.11	56.84	1.57172	1.82942e-07	2.17496e-05
TRINITY_DN56539_c0_g3	9.7	58.84	-2.58301	1.83447e-07	2.17896e-05
TRINITY_DN55673_c2_g2	577.44	271.04	1.09284	1.85757e-07	2.20437e-05
TRINITY_DN45326_c7_g1	494.24	193.64	1.35467	1.87963e-07	2.22848e-05
TRINITY_DN41041_c0_g1	329.97	133.62	1.30149	1.88319e-07	2.23065e-05
TRINITY_DN58295_c5_g1	438.26	1163.24	-1.40281	1.8967e-07	2.24459e-05
TRINITY_DN40856_c3_g4	1674.48	814.82	1.0385	1.89936e-07	2.24568e-05
TRINITY_DN48562_c1_g1	38.03	143.71	-1.90388	1.90343e-07	2.24636e-05
TRINITY_DN58148_c4_g3	1356.19	95.52	3.82697	1.90267e-07	2.24636e-05
TRINITY_DN44564_c0_g1	282.88	119.33	1.23912	1.94001e-07	2.28534e-05
TRINITY_DN50975_c1_g7	309.15	76.9	1.99912	1.93982e-07	2.28534e-05
TRINITY_DN39848_c0_g1	85.04	22.83	1.88826	1.97075e-07	2.31732e-05
TRINITY_DN45740_c1_g1	1049.95	506.16	1.05119	1.99729e-07	2.34638e-05
TRINITY_DN52108_c1_g3	654.7	271.66	1.26587	2.07128e-07	2.43108e-05
TRINITY_DN53431_c1_g5	275.14	114.02	1.2703	2.09544e-07	2.45496e-05
TRINITY_DN55194_c0_g1	24.18	90.71	-1.91971	2.10551e-07	2.46452e-05
TRINITY_DN48970_c1_g2	861.08	420.3	1.03202	2.10743e-07	2.46453e-05
TRINITY_DN56072_c1_g3	3490.35	413.87	3.07578	2.159e-07	2.52026e-05
TRINITY_DN51479_c1_g1	8979.49	4219.03	1.08961	2.17661e-07	2.53852e-05
TRINITY_DN35614_c1_g1	257.68	103.54	1.30866	2.20508e-07	2.56939e-05
TRINITY_DN54700_c1_g1	360.21	160.91	1.16217	2.21861e-07	2.58282e-05
TRINITY_DN54954_c2_g1	1341.32	85.62	3.96749	2.22082e-07	2.58306e-05
TRINITY_DN52474_c0_g2	357.42	141.25	1.33276	2.23536e-07	2.59761e-05
TRINITY_DN57754_c4_g1	148.28	354.75	-1.25246	2.25981e-07	2.62366e-05
TRINITY_DN45976_c0_g1	416.28	170.99	1.28004	2.2814e-07	2.644e-05
TRINITY_DN50411_c1_g2	30.12	104.1	-1.792	2.28144e-07	2.644e-05
TRINITY_DN50658_c0_g2	46.37	142.28	-1.59416	2.28587e-07	2.64676e-05
TRINITY_DN50639_c2_g1	235.44	88.84	1.40824	2.31242e-07	2.67296e-05
TRINITY_DN53270_c0_g3	384.98	171.44	1.16323	2.31265e-07	2.67296e-05
TRINITY_DN36248_c5_g1	3803.29	1831.14	1.05396	2.31828e-07	2.67706e-05
TRINITY_DN53981_c3_g1	1084.05	468.89	1.2065	2.33503e-07	2.69399e-05
TRINITY_DN49600_c0_g1	1087.16	527.95	1.04053	2.35919e-07	2.717e-05
TRINITY_DN45075_c0_g1	213.21	538.6	-1.32648	2.37938e-07	2.7378e-05
TRINITY_DN41812_c0_g5	701.22	46.46	3.91206	2.39821e-07	2.757e-05
TRINITY_DN46270_c3_g4	1053.05	137.21	2.93856	2.40245e-07	2.75711e-05
TRINITY_DN46380_c1_g1	2009.87	790.12	1.34653	2.40437e-07	2.75711e-05
TRINITY_DN46865_c3_g1	2549.1	1020.55	1.31992	2.42208e-07	2.77323e-05
TRINITY_DN51537_c0_g1	81.02	20.16	1.99975	2.4231e-07	2.77323e-05
TRINITY_DN57801_c0_g1	1583.97	660.68	1.26012	2.44138e-07	2.79167e-05
TRINITY_DN40957_c2_g1	1083.21	501.46	1.10895	2.46201e-07	2.81056e-05
TRINITY_DN55081_c0_g1	1669.47	817.75	1.02899	2.46226e-07	2.81056e-05
TRINITY_DN36676_c0_g1	49.61	3.12	3.949	2.49391e-07	2.84416e-05
TRINITY_DN49427_c0_g2	2300.17	896.56	1.35832	2.54477e-07	2.8996e-05
TRINITY_DN37783_c1_g1	894.36	429.25	1.05712	2.55104e-07	2.90161e-05
TRINITY_DN56072_c1_g2	679.97	62.83	3.43348	2.55348e-07	2.90182e-05
TRINITY_DN51050_c0_g1	219.52	86.34	1.34092	2.5822e-07	2.92928e-05
TRINITY_DN32884_c0_g1	36.53	2.03	4.12938	2.59788e-07	2.94189e-05
TRINITY_DN45427_c2_g1	9354.02	3800.97	1.29937	2.60619e-07	2.9487e-05
TRINITY_DN36647_c1_g2	27.02	107.7	-1.96177	2.61834e-07	2.95985e-05
TRINITY_DN34628_c0_g1	287.98	119.33	1.26725	2.63161e-07	2.97224e-05
TRINITY_DN51794_c0_g2	338.93	118.47	1.50931	2.69894e-07	3.04294e-05
TRINITY_DN47253_c2_g1	896.14	393.2	1.18631	2.70335e-07	3.04525e-05
TRINITY_DN56360_c5_g1	26.17	100.2	-1.9508	2.73357e-07	3.0766e-05
TRINITY_DN36698_c0_g1	560.82	220.13	1.34827	2.76834e-07	3.11302e-05
TRINITY_DN35842_c4_g1	613.54	224.14	1.44936	2.77616e-07	3.11909e-05
TRINITY_DN53978_c1_g1	89	358.41	-1.99489	2.80945e-07	3.15374e-05
TRINITY_DN47606_c1_g1	2092.75	986.19	1.08469	2.82058e-07	3.16347e-05
TRINITY_DN42429_c0_g3	865.54	426.12	1.01955	2.82519e-07	3.16588e-05
TRINITY_DN37275_c1_g2	340.36	160.66	1.08183	2.85199e-07	3.19313e-05
TRINITY_DN46065_c1_g1	88.04	225.37	-1.34345	2.88893e-07	3.22888e-05
TRINITY_DN56990_c1_g1	226.9	99.15	1.19296	2.88787e-07	3.22888e-05
TRINITY_DN42212_c0_g1	1586.75	770.13	1.04233	2.91084e-07	3.25054e-05
TRINITY_DN50090_c3_g1	331.15	760.94	-1.20092	2.91402e-07	3.25128e-05
TRINITY_DN54047_c1_g2	166.68	49.99	1.72595	2.939e-07	3.27631e-05
TRINITY_DN44260_c6_g1	11.66	61.72	-2.40291	2.94749e-07	3.28294e-05
TRINITY_DN49353_c0_g1	34.68	126.64	-1.88732	2.9587e-07	3.29257e-05
TRINITY_DN42543_c1_g2	64.06	10.13	2.63353	2.97029e-07	3.30261e-05
TRINITY_DN53350_c0_g2	2511.27	1208.28	1.05438	2.99592e-07	3.32824e-05
TRINITY_DN44169_c0_g2	88.56	21.21	2.04896	3.00108e-07	3.33109e-05
TRINITY_DN46804_c0_g1	89.67	15.39	2.52419	3.01198e-07	3.34032e-05
TRINITY_DN54979_c0_g8	49.98	6.34	2.93643	3.02203e-07	3.34857e-05
TRINITY_DN42513_c0_g2	327.93	135	1.27757	3.0662e-07	3.3946e-05
TRINITY_DN55860_c3_g2	1857.69	858.03	1.11381	3.07311e-07	3.39932e-05
TRINITY_DN53310_c3_g1	701.28	315.91	1.15004	3.09231e-07	3.41469e-05
TRINITY_DN54382_c1_g1	441.29	204.02	1.10891	3.09185e-07	3.41469e-05
TRINITY_DN41495_c1_g2	88.27	24.77	1.82915	3.16006e-07	3.48652e-05
TRINITY_DN55874_c2_g3	598.49	268.07	1.15882	3.26307e-07	3.59708e-05
TRINITY_DN56405_c1_g1	563.1	273.56	1.03898	3.29818e-07	3.63268e-05
TRINITY_DN43808_c3_g2	2621.81	1261.5	1.05437	3.34212e-07	3.67793e-05
TRINITY_DN39549_c3_g4	8612.16	19048.3	-1.14502	3.37197e-07	3.70445e-05
TRINITY_DN43253_c0_g2	960.5	460.68	1.05927	3.3712e-07	3.70445e-05
TRINITY_DN51041_c0_g1	85.21	212.63	-1.3067	3.3922e-07	3.7235e-05
TRINITY_DN38204_c1_g2	856.01	425.28	1.00778	3.40163e-07	3.73066e-05
TRINITY_DN55349_c1_g2	107.88	36.27	1.56921	3.44089e-07	3.7673e-05
TRINITY_DN55550_c4_g1	18.22	80.28	-2.10037	3.49966e-07	3.8284e-05
TRINITY_DN40440_c0_g4	94.99	246.43	-1.36321	3.51541e-07	3.84236e-05
TRINITY_DN52799_c0_g2	212.36	72.57	1.54275	3.59764e-07	3.9289e-05
TRINITY_DN44664_c0_g2	183.27	63.89	1.50964	3.63045e-07	3.96137e-05
TRINITY_DN41241_c1_g2	447.97	209.68	1.09792	3.65207e-07	3.98159e-05
TRINITY_DN37334_c0_g4	1528.78	649.97	1.23292	3.67194e-07	3.99987e-05
TRINITY_DN50015_c0_g1	3686.56	488.96	2.91492	3.69385e-07	4.02033e-05
TRINITY_DN48650_c2_g2	355.81	168.34	1.07788	3.71492e-07	4.03198e-05
TRINITY_DN49950_c0_g1	216.27	85.59	1.34038	3.71081e-07	4.03198e-05
TRINITY_DN50305_c0_g3	1247.34	568.06	1.13277	3.71153e-07	4.03198e-05
TRINITY_DN38975_c0_g1	367.77	174.13	1.0756	3.79201e-07	4.1098e-05
TRINITY_DN52013_c1_g1	27.76	0.21	6.78977	3.80712e-07	4.1227e-05
TRINITY_DN54284_c0_g2	988.98	460.27	1.10149	4.00843e-07	4.33341e-05
TRINITY_DN49229_c0_g1	87.97	216.84	-1.28867	4.09188e-07	4.41992e-05
TRINITY_DN41625_c3_g2	410.65	29.12	3.81206	4.12024e-07	4.44682e-05
TRINITY_DN54175_c0_g2	950.72	427.7	1.14983	4.2052e-07	4.53471e-05
TRINITY_DN35324_c0_g1	240.96	92.46	1.37392	4.24442e-07	4.57318e-05
TRINITY_DN47545_c1_g2	15.48	78.4	-2.29263	4.27186e-07	4.59889e-05
TRINITY_DN46914_c0_g1	80.66	202	-1.34011	4.51867e-07	4.85648e-05
TRINITY_DN38351_c2_g2	71.84	17.08	2.0588	4.57086e-07	4.90847e-05
TRINITY_DN58054_c0_g1	56.33	10.25	2.433	4.60755e-07	4.94375e-05
TRINITY_DN51135_c0_g1	270.42	60.15	2.15847	4.62506e-07	4.95841e-05
TRINITY_DN48445_c0_g1	3495.5	1597.02	1.12951	4.65814e-07	4.98971e-05
TRINITY_DN49434_c1_g1	113.5	32.59	1.7867	4.70053e-07	5.03093e-05
TRINITY_DN51129_c0_g3	2845.8	1375.31	1.04823	4.76586e-07	5.09662e-05
TRINITY_DN37858_c0_g2	302.21	118.55	1.35449	4.78865e-07	5.11674e-05
TRINITY_DN53813_c12_g1	42.73	6.51	2.69186	4.82549e-07	5.15183e-05
TRINITY_DN41455_c1_g1	273.11	113.48	1.26433	4.83406e-07	5.15243e-05
TRINITY_DN43228_c0_g1	4.3	159.91	-5.24003	4.83091e-07	5.15243e-05
TRINITY_DN37130_c0_g1	1774.2	818.89	1.11391	4.88819e-07	5.20583e-05
TRINITY_DN57670_c2_g1	406.32	193.71	1.06606	4.91365e-07	5.22861e-05
TRINITY_DN46069_c3_g2	25.87	100.75	-1.93517	4.99535e-07	5.31116e-05
TRINITY_DN48085_c4_g9	521.71	30.01	4.11429	5.03877e-07	5.35291e-05
TRINITY_DN49605_c3_g1	2709.15	335.06	3.01481	5.04316e-07	5.35316e-05
TRINITY_DN50154_c1_g1	72.24	19.98	1.8488	5.12446e-07	5.43496e-05
TRINITY_DN41320_c0_g1	63.42	194.86	-1.61161	5.18466e-07	5.49429e-05
TRINITY_DN43125_c2_g2	47.94	6.24	2.94058	5.19889e-07	5.50484e-05
TRINITY_DN40382_c0_g1	87.19	21.43	2.01898	5.23675e-07	5.54037e-05
TRINITY_DN58204_c1_g1	372.09	171.04	1.11799	5.25602e-07	5.55619e-05
TRINITY_DN48596_c1_g3	322.35	109.83	1.55195	5.31864e-07	5.61777e-05
TRINITY_DN50428_c2_g1	26.37	92.63	-1.79729	5.39251e-07	5.69113e-05
TRINITY_DN46258_c2_g1	242.2	107.31	1.17267	5.44338e-07	5.73542e-05
TRINITY_DN47391_c0_g2	303.32	643.01	-1.08205	5.44282e-07	5.73542e-05
TRINITY_DN53099_c1_g1	733.09	347.11	1.07764	5.52647e-07	5.81345e-05
TRINITY_DN49863_c1_g1	1169.04	572.72	1.02761	5.56898e-07	5.85339e-05
TRINITY_DN48794_c0_g2	22.45	83.06	-1.88784	5.5797e-07	5.85987e-05
TRINITY_DN37583_c0_g1	143.23	45.33	1.65548	5.66075e-07	5.94014e-05
TRINITY_DN46346_c3_g1	77.96	211.89	-1.42589	5.74908e-07	6.02792e-05
TRINITY_DN37429_c3_g1	723.76	70.07	3.36612	5.78211e-07	6.05762e-05
TRINITY_DN44939_c0_g1	1411.16	657.02	1.1011	5.79156e-07	6.06258e-05
TRINITY_DN50502_c2_g2	978.63	467.16	1.06461	5.7985e-07	6.06492e-05
TRINITY_DN37729_c0_g3	18.35	84.69	-2.223	5.87852e-07	6.14362e-05
TRINITY_DN36018_c1_g2	97.15	14.65	2.70744	5.91932e-07	6.18125e-05
TRINITY_DN53842_c0_g1	1492.9	704.97	1.08104	6.01242e-07	6.2683e-05
TRINITY_DN54019_c0_g2	895.81	430.4	1.05466	6.06939e-07	6.32258e-05
TRINITY_DN58130_c1_g1	1085.43	106.49	3.34771	6.23449e-07	6.48931e-05
TRINITY_DN37494_c4_g3	87.59	25.23	1.78562	6.31695e-07	6.56983e-05
TRINITY_DN47944_c1_g2	275.13	95.62	1.52128	6.36786e-07	6.61743e-05
TRINITY_DN36850_c0_g1	111.62	310.31	-1.4576	6.38711e-07	6.63209e-05
TRINITY_DN52106_c2_g1	887.63	394.14	1.16919	6.4727e-07	6.71554e-05
TRINITY_DN57307_c3_g2	11549.4	4550.36	1.34371	6.54391e-07	6.78396e-05
TRINITY_DN39911_c1_g1	247.72	717.25	-1.53382	6.59472e-07	6.83113e-05
TRINITY_DN35777_c1_g4	622.58	291.69	1.09206	6.6765e-07	6.91029e-05
TRINITY_DN42297_c2_g3	72.38	18.91	1.93755	6.7792e-07	7.00532e-05
TRINITY_DN43127_c1_g3	1299.03	641.88	1.01615	6.83302e-07	7.05527e-05
TRINITY_DN47435_c2_g1	136.64	30.06	2.16874	6.90792e-07	7.12118e-05
TRINITY_DN48622_c1_g1	220.17	91.2	1.26332	7.14788e-07	7.36266e-05
TRINITY_DN35437_c0_g1	230.28	87.55	1.39242	7.16888e-07	7.37839e-05
TRINITY_DN46924_c0_g2	1297.27	588.31	1.13966	7.20342e-07	7.40802e-05
TRINITY_DN57268_c2_g2	44.17	4.75	3.18575	7.2929e-07	7.49405e-05
TRINITY_DN42961_c2_g1	39.99	3.54	3.45308	7.35015e-07	7.54647e-05
TRINITY_DN55135_c0_g3	460.15	224.89	1.03001	7.36301e-07	7.54802e-05
TRINITY_DN50620_c4_g3	125.29	296.66	-1.24937	7.38886e-07	7.5685e-05
TRINITY_DN44374_c0_g2	224.08	92.49	1.27104	7.40356e-07	7.57753e-05
TRINITY_DN53231_c0_g3	799.65	284.32	1.48811	7.47404e-07	7.64358e-05
TRINITY_DN38866_c0_g1	688.36	312.5	1.13723	7.49078e-07	7.64855e-05
TRINITY_DN57396_c4_g3	312.93	143.91	1.11501	7.48534e-07	7.64855e-05
TRINITY_DN57163_c4_g2	2410.02	987.05	1.2871	7.79838e-07	7.95003e-05
TRINITY_DN37814_c1_g2	104.79	32.32	1.68389	7.81238e-07	7.95799e-05
TRINITY_DN52764_c0_g2	380.67	180.22	1.07754	7.91219e-07	8.0533e-05
TRINITY_DN54324_c1_g1	522.87	258.34	1.01541	8.05098e-07	8.18809e-05
TRINITY_DN57616_c1_g1	220.8	524.01	-1.23834	8.29025e-07	8.42477e-05
TRINITY_DN58294_c6_g1	99.24	233.61	-1.23888	8.31626e-07	8.44454e-05
TRINITY_DN52186_c0_g1	632.84	289.62	1.12469	8.35805e-07	8.47361e-05
TRINITY_DN53429_c0_g2	271.68	115.89	1.23359	8.38827e-07	8.49514e-05
TRINITY_DN48426_c1_g2	381.81	187.91	1.02064	8.53434e-07	8.62518e-05
TRINITY_DN41810_c0_g4	42.14	4.83	3.11629	8.55119e-07	8.63543e-05
TRINITY_DN44174_c0_g1	857.83	421.99	1.02253	8.59699e-07	8.67488e-05
TRINITY_DN53470_c0_g1	310.23	96.46	1.68923	8.60759e-07	8.67877e-05
TRINITY_DN50112_c0_g4	698.9	288.65	1.27239	8.67152e-07	8.72274e-05
TRINITY_DN54424_c0_g4	149.38	61.06	1.29041	8.73859e-07	8.77356e-05
TRINITY_DN57799_c0_g1	1239.82	526.24	1.23642	8.77436e-07	8.79869e-05
TRINITY_DN42543_c1_g6	116.61	33.16	1.79931	8.80163e-07	8.81231e-05
TRINITY_DN40941_c1_g1	159.31	66.22	1.26466	8.83042e-07	8.83426e-05
TRINITY_DN50069_c0_g2	297.63	110.31	1.42613	8.87365e-07	8.87062e-05
TRINITY_DN43861_c0_g1	2.26	38	-3.88136	8.90291e-07	8.88527e-05
TRINITY_DN51266_c0_g1	242.55	498.34	-1.03529	8.90901e-07	8.88527e-05
TRINITY_DN57334_c0_g5	33.32	117.12	-1.77513	8.90485e-07	8.88527e-05
TRINITY_DN48212_c4_g1	665.02	320.93	1.04838	8.9641e-07	8.92638e-05
TRINITY_DN40074_c0_g1	3280.32	374.04	3.13265	8.97723e-07	8.93256e-05
TRINITY_DN47129_c4_g2	89.4	242.24	-1.41797	8.99551e-07	8.94383e-05
TRINITY_DN45250_c3_g3	428.43	186.21	1.19768	9.02494e-07	8.96616e-05
TRINITY_DN43301_c6_g1	96.71	273.51	-1.49585	9.11687e-07	9.04354e-05
TRINITY_DN54525_c0_g1	1237.61	589.04	1.07081	9.11596e-07	9.04354e-05
TRINITY_DN53272_c0_g1	164.1	341.99	-1.05541	9.33817e-07	9.24881e-05
TRINITY_DN55150_c1_g5	109.32	27.96	1.95548	9.33582e-07	9.24881e-05
TRINITY_DN42793_c1_g1	204.05	76.43	1.42069	9.36449e-07	9.26775e-05
TRINITY_DN47595_c0_g1	26.03	94.05	-1.83153	9.42919e-07	9.32461e-05
TRINITY_DN47028_c1_g1	675.26	287.45	1.22931	9.45498e-07	9.34294e-05
TRINITY_DN52233_c1_g1	2752.84	1345.85	1.03135	9.54556e-07	9.42522e-05
TRINITY_DN43360_c0_g1	114.48	40.67	1.48593	9.5808e-07	9.45276e-05
TRINITY_DN51772_c1_g1	11.7	65.02	-2.42543	9.59155e-07	9.45612e-05
TRINITY_DN48285_c1_g1	86.31	23.99	1.84258	9.61231e-07	9.4621e-05
TRINITY_DN54885_c0_g2	75.83	207.79	-1.43578	9.60995e-07	9.4621e-05
TRINITY_DN35000_c0_g1	375.13	115.9	1.68725	1.00429e-06	9.85969e-05
TRINITY_DN47450_c0_g1	185.94	396.28	-1.09794	1.00468e-06	9.85969e-05
TRINITY_DN51478_c0_g1	1491.64	536.21	1.47446	1.01334e-06	9.93703e-05
TRINITY_DN48937_c1_g1	8270.52	3813.66	1.11647	1.01685e-06	9.95634e-05
TRINITY_DN37849_c0_g1	209.25	56.68	1.87849	1.02119e-06	9.99124e-05
TRINITY_DN55712_c1_g2	6074.46	2978.53	1.02809	1.02202e-06	9.99175e-05
TRINITY_DN35655_c2_g1	26.86	0.41	5.86912	1.03756e-06	0.00010136
TRINITY_DN43911_c3_g2	521.64	207.29	1.32938	1.04191e-06	0.000101506
TRINITY_DN44399_c3_g1	44.84	127.27	-1.48779	1.043e-06	0.000101506
TRINITY_DN50396_c1_g2	134.63	33.85	1.97461	1.04241e-06	0.000101506
TRINITY_DN52805_c0_g1	297.01	137.68	1.10613	1.04266e-06	0.000101506
TRINITY_DN38461_c2_g1	502.56	243.46	1.04291	1.04631e-06	0.000101674
TRINITY_DN44375_c1_g1	718.5	331.78	1.11321	1.04608e-06	0.000101674
TRINITY_DN54446_c1_g1	212.72	89.51	1.24225	1.06596e-06	0.00010335
TRINITY_DN53321_c0_g1	3195.63	1591.7	1.00504	1.07893e-06	0.000104529
TRINITY_DN55925_c1_g1	246.92	538.86	-1.12108	1.08253e-06	0.000104799
TRINITY_DN45365_c3_g3	33.72	113.72	-1.74253	1.08358e-06	0.000104822
TRINITY_DN42228_c1_g1	26.37	142.48	-2.42277	1.09207e-06	0.000105441
TRINITY_DN50174_c1_g1	116.72	41.67	1.4866	1.09244e-06	0.000105441
TRINITY_DN54360_c0_g2	548.67	260.05	1.07673	1.09359e-06	0.000105473
TRINITY_DN33722_c0_g1	187.58	43.25	2.10415	1.11361e-06	0.000107243
TRINITY_DN41539_c0_g1	1208.31	569.03	1.0871	1.11316e-06	0.000107243
TRINITY_DN42249_c0_g3	174.19	69.43	1.32847	1.12375e-06	0.000108139
TRINITY_DN46415_c2_g1	304.29	118.02	1.36501	1.13837e-06	0.000109324
TRINITY_DN58191_c5_g1	45.75	152.75	-1.70756	1.14552e-06	0.000109741
TRINITY_DN44724_c1_g1	155.79	53.08	1.54603	1.15165e-06	0.000110083
TRINITY_DN34386_c0_g1	314.54	138.37	1.1815	1.15472e-06	0.000110295
TRINITY_DN43462_c1_g1	205.89	83.1	1.3043	1.15892e-06	0.000110614
TRINITY_DN53529_c0_g1	332.37	135.41	1.29726	1.16316e-06	0.000110936
TRINITY_DN53771_c2_g1	1925.37	116.73	4.04261	1.17711e-06	0.000112184
TRINITY_DN52075_c0_g2	58.84	152.54	-1.36342	1.18054e-06	0.000112344
TRINITY_DN45308_c1_g1	59.61	8.48	2.77903	1.18784e-06	0.000112955
TRINITY_DN51702_c0_g1	21.35	90.52	-2.03456	1.19139e-06	0.00011321
TRINITY_DN45000_c1_g2	5.38	46.38	-3.03157	1.19265e-06	0.000113245
TRINITY_DN37718_c1_g2	494.03	28.96	4.08845	1.20237e-06	0.000114084
TRINITY_DN47245_c2_g3	3490.12	364.09	3.26035	1.20486e-06	0.000114211
TRINITY_DN39601_c0_g3	9937.3	1517.38	2.71127	1.21392e-06	0.000114926
TRINITY_DN41498_c3_g3	11.28	56.95	-2.31058	1.24429e-06	0.000117492
TRINITY_DN42435_c1_g1	377.36	174.33	1.11429	1.24318e-06	0.000117492
TRINITY_DN52452_c0_g1	466.91	209.64	1.15094	1.24467e-06	0.000117492
TRINITY_DN49809_c0_g1	1938.23	736.35	1.39477	1.27257e-06	0.000120038
TRINITY_DN54878_c0_g1	104.09	27.68	1.90669	1.27757e-06	0.000120335
TRINITY_DN58211_c2_g1	191.04	389.44	-1.02048	1.2776e-06	0.000120335
TRINITY_DN53445_c1_g2	1157.41	388.26	1.57339	1.28712e-06	0.000121144
TRINITY_DN55611_c0_g1	386.11	185.36	1.0575	1.29963e-06	0.000122232
TRINITY_DN53431_c1_g6	54.39	7.85	2.78894	1.30575e-06	0.000122718
TRINITY_DN33498_c0_g1	35.13	3	3.53517	1.31078e-06	0.000122924
TRINITY_DN40938_c3_g4	7311.68	1136.43	2.6855	1.31081e-06	0.000122924
TRINITY_DN45259_c1_g1	3516.88	1495.75	1.2326	1.31061e-06	0.000122924
TRINITY_DN56696_c5_g3	30.27	2.01	3.96588	1.3349e-06	0.000125092
TRINITY_DN51034_c0_g1	901.86	401.3	1.1667	1.33711e-06	0.000125208
TRINITY_DN49815_c0_g3	767.19	368.69	1.05457	1.33859e-06	0.000125255
TRINITY_DN43727_c0_g3	1543.46	225.1	2.77703	1.35152e-06	0.000126374
TRINITY_DN38226_c0_g1	543.95	224.39	1.27462	1.36529e-06	0.000127346
TRINITY_DN48459_c1_g3	68.86	13.95	2.27894	1.36611e-06	0.000127346
TRINITY_DN57454_c1_g1	1242.27	599.33	1.04981	1.36686e-06	0.000127346
TRINITY_DN55933_c1_g1	526.27	154.78	1.76272	1.38374e-06	0.000128732
TRINITY_DN51179_c1_g1	1177.91	481.3	1.28976	1.40935e-06	0.00013102
TRINITY_DN40074_c0_g2	25916.8	9444.73	1.45627	1.41198e-06	0.000131169
TRINITY_DN55534_c1_g4	249.04	115.31	1.10736	1.42169e-06	0.000131881
TRINITY_DN49861_c3_g1	403.8	31.83	3.65965	1.44405e-06	0.000133763
TRINITY_DN44047_c0_g1	344.42	142.74	1.26383	1.44733e-06	0.00013397
TRINITY_DN40494_c0_g1	37.79	120.63	-1.64663	1.45919e-06	0.000134971
TRINITY_DN44364_c0_g1	769.24	268.73	1.51413	1.46357e-06	0.000135279
TRINITY_DN36974_c0_g4	363.78	181.21	1.0042	1.47224e-06	0.000135908
TRINITY_DN51883_c0_g1	606.5	275.17	1.13982	1.47921e-06	0.00013643
TRINITY_DN42027_c1_g1	222.35	95.02	1.21887	1.48364e-06	0.000136709
TRINITY_DN57070_c1_g1	753.63	286.91	1.38945	1.48435e-06	0.000136709
TRINITY_DN36671_c0_g1	615.08	257.52	1.25505	1.48648e-06	0.00013671
TRINITY_DN48133_c0_g2	233.16	102.81	1.18117	1.48549e-06	0.00013671
TRINITY_DN45153_c0_g1	170.46	53.49	1.6684	1.49038e-06	0.00013697
TRINITY_DN45316_c1_g3	562.7	41.15	3.76951	1.50755e-06	0.00013845
TRINITY_DN52047_c2_g2	405.22	165.88	1.29008	1.52643e-06	0.000140083
TRINITY_DN48204_c1_g2	209	79.65	1.38957	1.53665e-06	0.00014082
TRINITY_DN50990_c1_g2	734.9	330.99	1.14864	1.55037e-06	0.000141835
TRINITY_DN53343_c0_g1	52.86	7.36	2.80765	1.55103e-06	0.000141835
TRINITY_DN53310_c2_g1	2733.1	1119.27	1.28826	1.56045e-06	0.000142595
TRINITY_DN50621_c5_g2	7.99	48.22	-2.58654	1.57042e-06	0.000143405
TRINITY_DN56833_c1_g1	53.63	141.97	-1.39006	1.57748e-06	0.000143947
TRINITY_DN54927_c1_g1	295.44	135.47	1.11999	1.58543e-06	0.00014457
TRINITY_DN57646_c4_g4	789.27	347.81	1.17949	1.60546e-06	0.00014619
TRINITY_DN57449_c0_g1	633.55	293	1.11048	1.60706e-06	0.000146232
TRINITY_DN53081_c1_g1	61.82	9.58	2.6785	1.61069e-06	0.000146459
TRINITY_DN53336_c1_g2	253.8	121.11	1.07094	1.62893e-06	0.000148013
TRINITY_DN56820_c0_g1	5.63	46.64	-2.95967	1.63299e-06	0.000148277
TRINITY_DN53770_c0_g1	1008.43	500.56	1.00867	1.65246e-06	0.00014994
TRINITY_DN56595_c0_g1	1143.66	2343.4	-1.03331	1.66081e-06	0.000150591
TRINITY_DN35701_c0_g1	163.98	69.81	1.23345	1.6632e-06	0.000150702
TRINITY_DN53846_c6_g1	12.92	61.4	-2.23866	1.71082e-06	0.00015469
TRINITY_DN55655_c1_g1	115.95	38.83	1.56569	1.7154e-06	0.000154995
TRINITY_DN55949_c1_g1	4191.5	1986.09	1.07743	1.7218e-06	0.000155355
TRINITY_DN40160_c2_g1	870.31	377.15	1.20355	1.73115e-06	0.000156089
TRINITY_DN40120_c3_g1	36.1	4.92	2.89495	1.73702e-06	0.000156509
TRINITY_DN47058_c1_g1	114.25	31.41	1.85378	1.7718e-06	0.00015942
TRINITY_DN47351_c0_g1	745.78	333.87	1.15882	1.77326e-06	0.00015944
TRINITY_DN46822_c1_g2	36.85	114.14	-1.61416	1.78256e-06	0.000160052
TRINITY_DN57787_c3_g1	185.16	436.83	-1.22841	1.78556e-06	0.00016021
TRINITY_DN39799_c0_g1	128.56	39.24	1.70864	1.80067e-06	0.00016141
TRINITY_DN40851_c1_g2	24.43	100.18	-2.00486	1.80233e-06	0.00016141
TRINITY_DN43206_c1_g2	1856.06	921.03	1.01215	1.80269e-06	0.00016141
TRINITY_DN46150_c2_g1	29.28	98.72	-1.72034	1.80873e-06	0.000161764
TRINITY_DN49333_c1_g1	46.14	126.88	-1.44346	1.80916e-06	0.000161764
TRINITY_DN41118_c0_g2	25.79	0.21	6.69814	1.81177e-06	0.000161885
TRINITY_DN48646_c4_g4	2119.36	232.68	3.18646	1.82084e-06	0.000162583
TRINITY_DN46704_c1_g1	223.61	94.54	1.24097	1.83578e-06	0.000163803
TRINITY_DN43499_c0_g4	290.76	130.64	1.15161	1.85195e-06	0.000165016
TRINITY_DN42329_c0_g5	1727.73	770.09	1.16511	1.8712e-06	0.000166502
TRINITY_DN41154_c0_g2	47.49	4.43	3.41418	1.93982e-06	0.000172132
TRINITY_DN43628_c4_g2	303.67	141.53	1.09602	1.951e-06	0.000172886
TRINITY_DN54202_c1_g2	2200.85	1059.4	1.05368	1.98556e-06	0.000175827
TRINITY_DN39214_c2_g2	116.41	35.84	1.696	1.993e-06	0.000176365
TRINITY_DN46399_c5_g1	60.22	160.62	-1.39517	1.99901e-06	0.000176775
TRINITY_DN36840_c4_g1	43.79	5.11	3.10293	2.01214e-06	0.000177814
TRINITY_DN42321_c2_g5	249.88	100.75	1.30306	2.01433e-06	0.000177886
TRINITY_DN42737_c4_g1	464.02	217.91	1.08563	2.01829e-06	0.000178072
TRINITY_DN48363_c0_g1	7196.16	2914.97	1.30357	2.0192e-06	0.000178072
TRINITY_DN46252_c0_g2	357.82	147.52	1.27544	2.04145e-06	0.00017991
TRINITY_DN42095_c0_g2	65.78	7.35	3.15458	2.04392e-06	0.000180004
TRINITY_DN55874_c2_g1	389.11	162.98	1.25283	2.07518e-06	0.000182259
TRINITY_DN33072_c0_g1	41.79	5.75	2.8958	2.08286e-06	0.000182809
TRINITY_DN45342_c1_g1	442.74	168.29	1.39305	2.12102e-06	0.000185905
TRINITY_DN34792_c1_g1	44.31	7.93	2.49152	2.14352e-06	0.000187749
TRINITY_DN34191_c0_g1	14.49	61.51	-2.06948	2.16627e-06	0.000189355
TRINITY_DN47648_c0_g1	399.18	170.58	1.22162	2.16835e-06	0.000189408
TRINITY_DN50261_c0_g1	613.39	1249.35	-1.02931	2.17989e-06	0.000190288
TRINITY_DN38686_c0_g1	7.99	54.62	-2.72487	2.18489e-06	0.000190595
TRINITY_DN46126_c0_g1	191.9	13.71	3.79678	2.20165e-06	0.000191798
TRINITY_DN51985_c1_g1	134.83	398.16	-1.55529	2.22585e-06	0.000193774
TRINITY_DN45159_c2_g1	29.84	97.07	-1.69092	2.24403e-06	0.000195224
TRINITY_DN47764_c3_g1	79.13	195.23	-1.28623	2.24852e-06	0.000195483
TRINITY_DN57163_c4_g3	65.43	10.66	2.59309	2.25508e-06	0.000195922
TRINITY_DN41070_c2_g1	91.55	22.58	2.0337	2.27623e-06	0.000197626
TRINITY_DN31535_c0_g1	59.18	13.08	2.16439	2.29745e-06	0.000199333
TRINITY_DN50021_c1_g1	43.41	120.61	-1.45638	2.34947e-06	0.000203435
TRINITY_DN44793_c2_g1	149.38	59.56	1.32856	2.43156e-06	0.000209978
TRINITY_DN38777_c1_g2	117.89	35.92	1.71905	2.4546e-06	0.000211684
TRINITY_DN41253_c7_g1	53.07	141.37	-1.39866	2.47881e-06	0.000213629
TRINITY_DN57214_c1_g1	1047.57	518.37	1.01446	2.49041e-06	0.000214485
TRINITY_DN49555_c1_g1	20.66	91.48	-2.09289	2.49553e-06	0.000214782
TRINITY_DN58060_c9_g4	2026.27	357.25	2.50308	2.49834e-06	0.00021488
TRINITY_DN48877_c1_g1	187.22	67.07	1.47196	2.53472e-06	0.000217574
TRINITY_DN43968_c0_g1	466.2	151.1	1.62263	2.58109e-06	0.000221107
TRINITY_DN45814_c3_g1	36.74	109.83	-1.56364	2.58276e-06	0.000221107
TRINITY_DN39124_c1_g5	232.73	83.64	1.47015	2.62029e-06	0.000224022
TRINITY_DN37190_c1_g3	49.65	5.55	3.12762	2.65183e-06	0.000226418
TRINITY_DN57781_c1_g2	584.78	66.74	3.12855	2.65105e-06	0.000226418
TRINITY_DN57604_c4_g5	1077.61	54.01	4.31609	2.66015e-06	0.000226979
TRINITY_DN32037_c0_g1	56.92	9.77	2.53408	2.66401e-06	0.000227158
TRINITY_DN45168_c5_g2	60.41	13.36	2.16143	2.68237e-06	0.000228572
TRINITY_DN37586_c0_g1	24.88	87.43	-1.83943	2.68845e-06	0.000228938
TRINITY_DN54884_c0_g2	68.32	169.46	-1.30701	2.71447e-06	0.000231001
TRINITY_DN39295_c0_g2	174.4	70.23	1.30506	2.72592e-06	0.000231822
TRINITY_DN48006_c0_g1	9.12	53.88	-2.60627	2.74461e-06	0.000233258
TRINITY_DN44795_c1_g1	18.59	78.31	-2.04966	2.77563e-06	0.000235738
TRINITY_DN50876_c1_g4	0	21.08	-6.38711	2.78541e-06	0.000236257
TRINITY_DN57709_c1_g1	193.44	67.84	1.51673	2.78471e-06	0.000236257
TRINITY_DN52668_c0_g1	2.44	33.16	-3.85203	2.80725e-06	0.000237753
TRINITY_DN53915_c0_g1	33.8	111.94	-1.69866	2.8104e-06	0.000237753
TRINITY_DN56192_c1_g1	1067.61	505.28	1.07771	2.82966e-06	0.000239223
TRINITY_DN51494_c1_g2	1876.48	832.67	1.17129	2.86939e-06	0.000242263
TRINITY_DN53492_c0_g3	71.78	174.54	-1.26884	2.88362e-06	0.000243305
TRINITY_DN55458_c0_g1	105.17	256.92	-1.28239	2.89075e-06	0.000243747
TRINITY_DN46585_c0_g1	19.68	76.93	-1.93633	2.90623e-06	0.000244732
TRINITY_DN49607_c1_g1	119.99	37.28	1.68077	2.91055e-06	0.000244935
TRINITY_DN52123_c3_g1	257.63	105.24	1.28588	2.91719e-06	0.000245334
TRINITY_DN42820_c0_g1	485.8	220.92	1.13279	2.95554e-06	0.000248235
TRINITY_DN55666_c0_g2	12.97	68.84	-2.40954	2.96054e-06	0.000248493
TRINITY_DN50080_c2_g1	16.79	72.49	-2.09999	2.96937e-06	0.000249071
TRINITY_DN41552_c1_g1	28.08	0.5	5.86962	2.99263e-06	0.000250859
TRINITY_DN54016_c3_g1	89.49	24.95	1.83521	3.00441e-06	0.000251682
TRINITY_DN41920_c0_g1	344.58	156.06	1.13726	3.05964e-06	0.000255976
TRINITY_DN50974_c3_g1	340.01	154.33	1.13394	3.12483e-06	0.00026061
TRINITY_DN55462_c0_g1	79.74	23	1.79078	3.12515e-06	0.00026061
TRINITY_DN37537_c1_g2	16323	7425.68	1.13619	3.14143e-06	0.000261798
TRINITY_DN39560_c1_g2	39.45	5.66	2.79811	3.16595e-06	0.000263671
TRINITY_DN55393_c2_g2	86.77	27.13	1.67139	3.17053e-06	0.000263882
TRINITY_DN37775_c1_g2	145.77	368.01	-1.32131	3.18334e-06	0.000264777
TRINITY_DN37903_c2_g1	127.38	281.35	-1.15017	3.19611e-06	0.000265667
TRINITY_DN37747_c0_g2	147.15	63.23	1.21552	3.20069e-06	0.000265794
TRINITY_DN36049_c3_g3	33.98	101.96	-1.57407	3.2186e-06	0.000266847
TRINITY_DN56701_c1_g3	84.37	200.76	-1.23736	3.23066e-06	0.000267675
TRINITY_DN43102_c1_g1	44.49	8.87	2.31426	3.28087e-06	0.00027166
TRINITY_DN51961_c0_g2	106.34	245.9	-1.21759	3.35139e-06	0.000277321
TRINITY_DN39029_c0_g1	903.74	397.64	1.18234	3.4036e-06	0.00028128
TRINITY_DN44436_c1_g1	5429.87	2665	1.02685	3.41346e-06	0.000281914
TRINITY_DN36854_c0_g1	1276.68	99.13	3.68636	3.44451e-06	0.000284118
TRINITY_DN39735_c1_g1	615.48	249.01	1.30474	3.45742e-06	0.000284996
TRINITY_DN50210_c0_g1	166.39	73.16	1.17959	3.48722e-06	0.000287085
TRINITY_DN39788_c1_g1	566.68	263.93	1.09968	3.51562e-06	0.000289053
TRINITY_DN57818_c2_g1	299.23	135.28	1.13937	3.52834e-06	0.000289914
TRINITY_DN42471_c0_g1	11477.5	5574.33	1.04183	3.59827e-06	0.000295471
TRINITY_DN52726_c2_g1	5933.22	2965.36	1.00021	3.63845e-06	0.0002982
TRINITY_DN42988_c0_g1	144.77	58.29	1.30472	3.64631e-06	0.000298654
TRINITY_DN44870_c0_g1	2956.16	1169.32	1.33727	3.64955e-06	0.000298729
TRINITY_DN57262_c7_g1	250.88	86.14	1.53666	3.65274e-06	0.0002988
TRINITY_DN47750_c1_g2	39.35	4.72	3.08681	3.65732e-06	0.000298985
TRINITY_DN34481_c0_g1	1798.38	886.32	1.02052	3.66495e-06	0.000299419
TRINITY_DN35480_c0_g1	186.52	81.03	1.20432	3.67788e-06	0.000300285
TRINITY_DN47118_c0_g1	661.26	326.25	1.01592	3.71294e-06	0.000302764
TRINITY_DN57583_c3_g1	3384.67	7910.07	-1.22459	3.71904e-06	0.000303068
TRINITY_DN40367_c3_g3	185.52	73.03	1.33534	3.74581e-06	0.000305057
TRINITY_DN49709_c1_g1	369.4	182.09	1.01547	3.76919e-06	0.000306581
TRINITY_DN51021_c5_g1	128.35	36.13	1.82053	3.77166e-06	0.000306581
TRINITY_DN46223_c0_g1	85.94	223.9	-1.36094	3.80595e-06	0.000308978
TRINITY_DN46155_c1_g2	1908.91	351.19	2.44232	3.86597e-06	0.000313653
TRINITY_DN39876_c1_g5	64.7	17.37	1.887	3.87621e-06	0.000314285
TRINITY_DN55211_c2_g1	24.71	90.62	-1.86255	3.88465e-06	0.000314573
TRINITY_DN47373_c1_g1	324.77	148.23	1.128	3.89009e-06	0.000314816
TRINITY_DN48263_c8_g1	19.61	74.43	-1.89258	3.89841e-06	0.000315291
TRINITY_DN41543_c0_g1	452.15	203.56	1.14895	3.94053e-06	0.000318098
TRINITY_DN39357_c2_g2	117.06	44.8	1.38669	3.95413e-06	0.000318996
TRINITY_DN43254_c0_g1	3089.14	1459.77	1.0806	3.99313e-06	0.000321659
TRINITY_DN48692_c0_g1	180.3	73.65	1.28886	3.99463e-06	0.000321659
TRINITY_DN41796_c0_g6	164.11	65.99	1.31293	4.00581e-06	0.000322358
TRINITY_DN49150_c0_g1	62.69	11.34	2.44336	4.02425e-06	0.000323639
TRINITY_DN57492_c0_g2	640.33	275.35	1.21796	4.04592e-06	0.000325179
TRINITY_DN40344_c0_g1	2125.16	944.62	1.16999	4.0786e-06	0.000327539
TRINITY_DN54826_c1_g2	729.18	352.81	1.0456	4.08037e-06	0.000327539
TRINITY_DN53690_c1_g5	354.42	124.17	1.50849	4.14924e-06	0.000332652
TRINITY_DN38816_c1_g2	28.91	2.33	3.61149	4.16276e-06	0.000333529
TRINITY_DN53448_c0_g2	28.78	95.99	-1.73592	4.20587e-06	0.000336564
TRINITY_DN38797_c0_g1	263.5	91.98	1.52168	4.21278e-06	0.000336907
TRINITY_DN49563_c1_g1	195.7	401.56	-1.0375	4.24218e-06	0.000339048
TRINITY_DN35537_c5_g1	19.25	72.61	-1.9156	4.27686e-06	0.000341608
TRINITY_DN55902_c0_g5	328.21	150.88	1.11914	4.32793e-06	0.000345044
TRINITY_DN48286_c1_g1	394.32	182.48	1.1083	4.35704e-06	0.000346936
TRINITY_DN43713_c1_g3	13.14	69.23	-2.32218	4.37352e-06	0.000348033
TRINITY_DN50396_c1_g1	378.4	142.91	1.40157	4.37925e-06	0.000348274
TRINITY_DN44855_c2_g1	190.47	410.46	-1.10877	4.41256e-06	0.000350489
TRINITY_DN49057_c1_g1	6.61	47.91	-2.79761	4.42784e-06	0.000351487
TRINITY_DN42364_c0_g1	455.1	226.57	1.00437	4.518e-06	0.000358201
TRINITY_DN40133_c2_g1	788.03	373.38	1.07527	4.59996e-06	0.000364476
TRINITY_DN38459_c0_g1	337.93	149.5	1.17165	4.62217e-06	0.000365785
TRINITY_DN47168_c1_g1	106.57	26.23	2.0055	4.68633e-06	0.000369953
TRINITY_DN39347_c2_g4	31.49	2.24	3.76365	4.92437e-06	0.000387225
TRINITY_DN46149_c3_g1	222.77	97.92	1.18454	4.92549e-06	0.000387225
TRINITY_DN47055_c2_g1	95.05	17.23	2.46448	4.95183e-06	0.000388859
TRINITY_DN51040_c1_g2	363.24	170.95	1.09002	4.953e-06	0.000388859
TRINITY_DN47491_c0_g1	60.12	16.21	1.90559	4.97923e-06	0.00039068
TRINITY_DN57420_c3_g1	55.59	150.57	-1.41707	4.98542e-06	0.000390928
TRINITY_DN53352_c1_g1	48.82	10.54	2.22035	5.00078e-06	0.000391894
TRINITY_DN45160_c3_g4	140.19	52.32	1.42376	5.04337e-06	0.00039475
TRINITY_DN50822_c1_g2	26.49	90	-1.7571	5.05736e-06	0.000395605
TRINITY_DN40160_c1_g1	362.18	160.68	1.16762	5.10427e-06	0.00039879
TRINITY_DN44016_c0_g1	96.97	29.64	1.70256	5.11204e-06	0.000399155
TRINITY_DN52366_c0_g1	1109.36	183.62	2.59392	5.22184e-06	0.000406987
TRINITY_DN44887_c0_g1	36.01	107.65	-1.56559	5.24453e-06	0.000408508
TRINITY_DN41619_c7_g4	10.76	50.43	-2.2284	5.37144e-06	0.000417132
TRINITY_DN40810_c0_g1	69.38	164.14	-1.23685	5.43591e-06	0.00042163
TRINITY_DN41520_c0_g1	619.84	250	1.30701	5.47661e-06	0.000424276
TRINITY_DN47014_c0_g1	359.8	158.91	1.17561	5.54969e-06	0.000429678
TRINITY_DN42594_c1_g2	223.92	91.91	1.28157	5.57928e-06	0.000431451
TRINITY_DN37166_c1_g1	31.16	2.26	3.74392	5.61893e-06	0.000434256
TRINITY_DN47966_c2_g1	284.07	115.66	1.29354	5.66957e-06	0.000437907
TRINITY_DN39322_c0_g1	62.03	163.38	-1.38722	5.68265e-06	0.000438654
TRINITY_DN40367_c3_g5	83.54	18.8	2.12781	5.69464e-06	0.000439317
TRINITY_DN53181_c0_g1	434.97	192.12	1.17738	5.72359e-06	0.000441285
TRINITY_DN42309_c1_g3	571.48	262.7	1.12253	5.73684e-06	0.000441791
TRINITY_DN46817_c0_g2	92.52	16.26	2.48991	5.74592e-06	0.000442213
TRINITY_DN34960_c0_g2	75.12	195.17	-1.37838	5.83119e-06	0.000448507
TRINITY_DN35071_c0_g1	2084.18	971.19	1.10155	5.84001e-06	0.000448917
TRINITY_DN52028_c1_g1	206.09	86.33	1.25425	5.85992e-06	0.000450179
TRINITY_DN67219_c0_g1	12.94	0	6.64494	5.87406e-06	0.000450996
TRINITY_DN54911_c3_g1	1758.62	862.95	1.02582	5.88837e-06	0.000451826
TRINITY_DN47225_c2_g1	13.93	59.53	-2.07543	6.0354e-06	0.000462832
TRINITY_DN57721_c3_g2	505.81	234.28	1.11185	6.0482e-06	0.000463487
TRINITY_DN47883_c0_g2	10.84	54.77	-2.30736	6.12419e-06	0.000468524
TRINITY_DN39469_c0_g1	3736.3	751.18	2.3147	6.15742e-06	0.000470508
TRINITY_DN51405_c0_g2	237.61	93.84	1.33201	6.18263e-06	0.000472154
TRINITY_DN37551_c3_g3	3.98	36.83	-3.19175	6.21313e-06	0.000473921
TRINITY_DN53878_c1_g1	778.37	105.11	2.88682	6.22761e-06	0.000474744
TRINITY_DN41558_c0_g1	22.85	1.09	4.30756	6.27035e-06	0.000477719
TRINITY_DN54471_c0_g3	67.31	18.2	1.87469	6.45627e-06	0.000490723
TRINITY_DN53749_c2_g1	135.02	297.52	-1.1281	6.73264e-06	0.000510824
TRINITY_DN51221_c0_g1	854.62	416.35	1.03707	6.77515e-06	0.000513444
TRINITY_DN41537_c1_g1	351.61	144.6	1.27948	6.82565e-06	0.000516663
TRINITY_DN45362_c0_g1	321.79	144.57	1.15372	6.83199e-06	0.000516839
TRINITY_DN51936_c0_g2	698.41	289.33	1.26768	6.88137e-06	0.000520269
TRINITY_DN39400_c4_g1	396.55	193.63	1.0333	6.89864e-06	0.000521268
TRINITY_DN44989_c1_g1	154.97	58.7	1.39585	6.90593e-06	0.000521513
TRINITY_DN52481_c1_g2	1096.07	535.57	1.031	6.96914e-06	0.000525978
TRINITY_DN40995_c1_g1	15.45	60.44	-1.95513	6.99491e-06	0.000527305
TRINITY_DN36548_c2_g3	57.45	7.58	2.88139	7.01158e-06	0.000528252
TRINITY_DN49483_c0_g2	219.03	98.23	1.15671	7.07165e-06	0.000532155
TRINITY_DN45883_c5_g1	33.45	106.97	-1.64175	7.16601e-06	0.000538941
TRINITY_DN45316_c1_g7	254.33	109.88	1.2036	7.18182e-06	0.000539815
TRINITY_DN53913_c1_g1	5.12	37.64	-2.8333	7.19378e-06	0.0005401
TRINITY_DN56782_c4_g1	1587.6	768.72	1.04471	7.19401e-06	0.0005401
TRINITY_DN38987_c0_g1	716.35	307.67	1.21736	7.21558e-06	0.000541404
TRINITY_DN40938_c2_g3	18.91	0.23	6.21689	7.22298e-06	0.000541644
TRINITY_DN44726_c0_g2	205.21	89.12	1.19835	7.31438e-06	0.000548178
TRINITY_DN48627_c0_g1	1067.83	461.97	1.2084	7.40748e-06	0.000554081
TRINITY_DN49157_c0_g1	727.27	313.94	1.21201	7.42824e-06	0.000555096
TRINITY_DN56298_c2_g1	501.03	191.03	1.38629	7.61834e-06	0.000568312
TRINITY_DN45618_c6_g1	180.9	79.61	1.17922	7.65905e-06	0.000571018
TRINITY_DN40114_c0_g1	256.11	121.99	1.07093	7.67133e-06	0.000571273
TRINITY_DN49492_c1_g1	360.13	172.96	1.05472	7.74759e-06	0.00057562
TRINITY_DN53023_c1_g1	40.41	115.58	-1.51215	7.74724e-06	0.00057562
TRINITY_DN52240_c3_g1	690.9	309.75	1.15615	7.82937e-06	0.00058136
TRINITY_DN46246_c1_g2	103.4	34.99	1.55845	7.84747e-06	0.000582038
TRINITY_DN53917_c1_g2	4166.05	1898.62	1.13323	7.84754e-06	0.000582038
TRINITY_DN42800_c0_g2	196.98	90.25	1.12187	7.8719e-06	0.000583509
TRINITY_DN46663_c1_g1	191.53	76.37	1.32473	7.88847e-06	0.0005844
TRINITY_DN57908_c1_g1	98.44	331.66	-1.74753	7.89886e-06	0.000584833
TRINITY_DN41249_c0_g4	210.98	11.32	4.20965	7.92053e-06	0.000585542
TRINITY_DN43371_c0_g1	260.9	15.79	4.03813	7.92662e-06	0.000585542
TRINITY_DN51032_c0_g1	90.51	193.02	-1.09781	7.92215e-06	0.000585542
TRINITY_DN56598_c0_g1	166.46	72.02	1.21451	7.91717e-06	0.000585542
TRINITY_DN58095_c8_g4	146.61	349.03	-1.242	7.93262e-06	0.000585649
TRINITY_DN53166_c2_g3	85.69	193.86	-1.1756	7.9417e-06	0.000585984
TRINITY_DN51770_c1_g1	271.01	130.76	1.05184	7.96046e-06	0.000587031
TRINITY_DN50694_c0_g1	51.22	143.35	-1.45935	7.97938e-06	0.00058809
TRINITY_DN43127_c1_g1	219.33	82.16	1.41129	7.98718e-06	0.000588328
TRINITY_DN47042_c4_g1	438.28	56.07	2.9627	8.09016e-06	0.000595233
TRINITY_DN47587_c1_g1	826.97	391.79	1.07661	8.12725e-06	0.000596938
TRINITY_DN48864_c1_g3	675.87	322.53	1.06551	8.20394e-06	0.000601884
TRINITY_DN52140_c2_g1	233.37	96.4	1.26809	8.29884e-06	0.000607808
TRINITY_DN48340_c2_g1	183.67	71.49	1.35755	8.31278e-06	0.000608482
TRINITY_DN36721_c1_g1	160.41	61.26	1.37942	8.35974e-06	0.000611572
TRINITY_DN54046_c0_g1	41.4	115.3	-1.45625	8.57449e-06	0.000626571
TRINITY_DN47516_c2_g2	384.66	32.51	3.55998	8.58645e-06	0.000627089
TRINITY_DN58130_c0_g1	166.2	9.23	4.15526	8.60597e-06	0.000628158
TRINITY_DN41625_c3_g5	68.85	12.56	2.43008	8.63191e-06	0.000629694
TRINITY_DN41352_c3_g4	66.68	199.85	-1.59669	8.66975e-06	0.000631005
TRINITY_DN43903_c0_g1	28.2	94.29	-1.70772	8.6564e-06	0.000631005
TRINITY_DN47780_c0_g1	566.28	266.46	1.08561	8.67406e-06	0.000631005
TRINITY_DN54384_c1_g1	147.42	65.33	1.17335	8.67058e-06	0.000631005
TRINITY_DN57850_c7_g1	42	108.66	-1.37586	8.67438e-06	0.000631005
TRINITY_DN34430_c0_g1	33.69	4.04	3.01821	8.74281e-06	0.000635623
TRINITY_DN46138_c4_g1	215.05	64.74	1.74105	8.75591e-06	0.000636216
TRINITY_DN51794_c0_g1	536.5	240.12	1.1552	8.81343e-06	0.000640035
TRINITY_DN36994_c0_g1	28.04	3.21	3.11386	8.83717e-06	0.000641036
TRINITY_DN56851_c3_g3	37.27	119.86	-1.66195	8.86719e-06	0.000642851
TRINITY_DN55409_c1_g1	2095.39	982.59	1.09187	8.91406e-06	0.000645885
TRINITY_DN35427_c0_g1	37.16	113.48	-1.61298	9.09755e-06	0.00065807
TRINITY_DN37759_c3_g2	32.43	3.69	3.16277	9.25156e-06	0.000668084
TRINITY_DN54517_c0_g1	42.47	110.96	-1.37193	9.31156e-06	0.000671287
TRINITY_DN36988_c2_g1	87.19	28.69	1.5934	9.38264e-06	0.000676033
TRINITY_DN38700_c0_g3	181.67	417.24	-1.20172	9.67017e-06	0.000694419
TRINITY_DN55754_c2_g4	16.82	65.61	-2.00803	9.68188e-06	0.000694872
TRINITY_DN45810_c4_g2	75.82	13.78	2.43343	9.7668e-06	0.000700186
TRINITY_DN37010_c0_g5	40.98	5.55	2.85032	9.80099e-06	0.000701856
TRINITY_DN38728_c4_g1	24.86	89.51	-1.82098	9.88653e-06	0.00070641
TRINITY_DN53535_c1_g2	291.56	118.43	1.3042	9.96088e-06	0.000711327
TRINITY_DN40581_c5_g4	24.4	78.96	-1.71069	1.0034e-05	0.000716151
TRINITY_DN40380_c1_g1	29.11	96.23	-1.68513	1.00451e-05	0.000716546
TRINITY_DN51282_c0_g3	768.29	129.45	2.56811	1.00715e-05	0.000718031
TRINITY_DN43328_c0_g1	12.42	54.99	-2.13608	1.02062e-05	0.000726832
TRINITY_DN38074_c3_g5	431.53	179.96	1.25704	1.02277e-05	0.000727961
TRINITY_DN53426_c3_g3	144.34	331.83	-1.19255	1.02351e-05	0.000728087
TRINITY_DN53923_c2_g2	186.98	58.96	1.65308	1.0242e-05	0.000728172
TRINITY_DN44216_c1_g1	329.74	136.73	1.26608	1.0261e-05	0.000729123
TRINITY_DN35872_c0_g1	91.12	18.72	2.27547	1.03739e-05	0.000736738
TRINITY_DN46690_c0_g2	223.81	106.5	1.06561	1.03869e-05	0.000737252
TRINITY_DN43477_c0_g1	23.21	83.26	-1.79708	1.05227e-05	0.000746483
TRINITY_DN57514_c1_g2	58.46	145.39	-1.31973	1.05289e-05	0.000746506
TRINITY_DN49879_c0_g3	31.06	122.25	-1.92956	1.07888e-05	0.000764093
TRINITY_DN43710_c0_g1	408.64	195.1	1.06526	1.07973e-05	0.000764279
TRINITY_DN50026_c0_g1	834.81	391.38	1.09123	1.08292e-05	0.000765692
TRINITY_DN34126_c0_g1	123.17	40.22	1.60581	1.08741e-05	0.000768444
TRINITY_DN42473_c0_g1	19.24	68.52	-1.86002	1.09479e-05	0.000773236
TRINITY_DN52795_c1_g2	939.46	417.34	1.1679	1.10129e-05	0.000776972
TRINITY_DN49361_c0_g1	227.38	89.13	1.34245	1.1185e-05	0.000787388
TRINITY_DN39024_c0_g1	22.92	74.66	-1.7065	1.12435e-05	0.000790211
TRINITY_DN36606_c1_g2	31.89	3.56	3.11615	1.12789e-05	0.000792267
TRINITY_DN40480_c0_g4	229.32	84.2	1.44302	1.12916e-05	0.000792724
TRINITY_DN35011_c0_g1	19.37	67.26	-1.78098	1.1371e-05	0.000797431
TRINITY_DN54820_c0_g1	156.19	61.85	1.33236	1.14909e-05	0.000804965
TRINITY_DN56598_c1_g2	142.2	60.61	1.23547	1.15013e-05	0.000805254
TRINITY_DN44115_c0_g1	410.9	886.33	-1.10986	1.15561e-05	0.000807773
TRINITY_DN54432_c3_g1	427.85	188.85	1.17642	1.15761e-05	0.000808294
TRINITY_DN42007_c0_g2	214.99	94.82	1.17348	1.18805e-05	0.000827751
TRINITY_DN51420_c1_g1	87.9	204.44	-1.20404	1.18968e-05	0.00082827
TRINITY_DN45735_c0_g1	20.58	78.35	-1.88991	1.20849e-05	0.000840626
TRINITY_DN36994_c1_g2	41.86	7.44	2.49513	1.21241e-05	0.000842898
TRINITY_DN41279_c6_g6	137.96	59.81	1.20083	1.22568e-05	0.000850744
TRINITY_DN47619_c2_g1	150.17	59.48	1.32973	1.22555e-05	0.000850744
TRINITY_DN54661_c0_g1	2513.61	1186.52	1.0821	1.23299e-05	0.000854898
TRINITY_DN48694_c0_g1	383.6	188.51	1.02237	1.25147e-05	0.000865845
TRINITY_DN51609_c0_g3	285.79	130.32	1.12616	1.2584e-05	0.000870171
TRINITY_DN55430_c2_g1	260.84	533.15	-1.02415	1.26387e-05	0.000873018
TRINITY_DN46125_c0_g1	173.83	73.11	1.25202	1.26737e-05	0.000874968
TRINITY_DN39915_c2_g1	20.16	69.27	-1.76408	1.2767e-05	0.000880934
TRINITY_DN40864_c1_g4	9.2	56.47	-2.53989	1.27758e-05	0.000881073
TRINITY_DN37811_c1_g2	33.05	97.72	-1.5881	1.29174e-05	0.000889356
TRINITY_DN44243_c2_g3	206.17	88.84	1.21009	1.29986e-05	0.000893567
TRINITY_DN45740_c2_g2	28.52	2.68	3.37481	1.30159e-05	0.000894276
TRINITY_DN52863_c0_g3	55.53	208.45	-1.87674	1.31195e-05	0.000900437
TRINITY_DN55308_c4_g2	30.84	103.62	-1.7172	1.31194e-05	0.000900437
TRINITY_DN46700_c0_g1	222.84	100.77	1.14138	1.31284e-05	0.000900565
TRINITY_DN30381_c0_g1	198.34	79.93	1.30945	1.31657e-05	0.000902164
TRINITY_DN45757_c1_g1	474.37	232.1	1.03175	1.32439e-05	0.000906558
TRINITY_DN42429_c0_g2	21.84	72.27	-1.73487	1.33012e-05	0.000909993
TRINITY_DN35970_c0_g1	6.91	38.99	-2.51713	1.33496e-05	0.000912818
TRINITY_DN37783_c1_g2	1502.83	728.29	1.04343	1.33892e-05	0.000914558
TRINITY_DN42257_c2_g2	9.21	44.12	-2.27844	1.34068e-05	0.000915271
TRINITY_DN38131_c1_g2	128.65	47.86	1.42997	1.34551e-05	0.000917595
TRINITY_DN47810_c1_g1	354.93	172.09	1.04262	1.35425e-05	0.000923069
TRINITY_DN40938_c3_g2	81.61	20.26	2.00459	1.36901e-05	0.000932145
TRINITY_DN51069_c1_g1	293.29	112.59	1.38453	1.37254e-05	0.000934051
TRINITY_DN48774_c0_g3	752.14	85.58	3.1334	1.37498e-05	0.000935216
TRINITY_DN51405_c0_g3	218.1	102.18	1.08739	1.37696e-05	0.000936073
TRINITY_DN40945_c1_g1	466.87	1008.53	-1.10569	1.38182e-05	0.000938384
TRINITY_DN44628_c4_g2	26.6	96.76	-1.84684	1.3858e-05	0.000940593
TRINITY_DN46736_c0_g1	244.54	113.29	1.10786	1.40672e-05	0.000953786
TRINITY_DN43993_c3_g1	304.75	148.88	1.0292	1.41273e-05	0.000957357
TRINITY_DN42484_c0_g1	118.46	249.46	-1.06548	1.43024e-05	0.000968708
TRINITY_DN41829_c3_g1	299.93	140.42	1.09544	1.43521e-05	0.000970545
TRINITY_DN39080_c0_g1	8.32	42.32	-2.37238	1.43759e-05	0.000971644
TRINITY_DN40112_c1_g1	38.18	2.45	3.91874	1.4403e-05	0.000972969
TRINITY_DN54675_c0_g1	67.15	188.19	-1.46779	1.45015e-05	0.000979109
TRINITY_DN41967_c4_g3	24.92	80.67	-1.66762	1.46115e-05	0.000984986
TRINITY_DN50256_c3_g3	131.2	52.77	1.31177	1.46626e-05	0.000987397
TRINITY_DN46508_c4_g1	1.32	28.72	-4.41198	1.46712e-05	0.000987399
TRINITY_DN35898_c1_g1	50.88	8.76	2.57592	1.47427e-05	0.000991234
TRINITY_DN49829_c0_g1	183.52	81.58	1.16658	1.48059e-05	0.000994961
TRINITY_DN55703_c2_g1	310.85	143.01	1.11438	1.48305e-05	0.000996093
TRINITY_DN56075_c0_g1	24.99	83.99	-1.73993	1.5045e-05	0.00100787
TRINITY_DN51407_c0_g3	105.4	40.32	1.37786	1.50689e-05	0.00100895
TRINITY_DN33200_c0_g2	233.7	90.82	1.35661	1.56421e-05	0.00104407
TRINITY_DN38686_c1_g1	42.72	5.49	2.92465	1.56351e-05	0.00104407
TRINITY_DN57504_c3_g1	2665.29	1292.22	1.0434	1.58139e-05	0.00105499
TRINITY_DN38346_c0_g1	44.44	7.69	2.55181	1.59819e-05	0.0010651
TRINITY_DN46971_c0_g1	11.13	52.44	-2.25947	1.61787e-05	0.0010771
TRINITY_DN48943_c0_g1	187.7	70.67	1.40442	1.63238e-05	0.00108507
TRINITY_DN35655_c4_g1	447.11	33.26	3.7454	1.63711e-05	0.00108765
TRINITY_DN45804_c0_g4	24.24	2.83	3.10756	1.64201e-05	0.00108979
TRINITY_DN57268_c2_g1	73.43	18.1	2.00395	1.65469e-05	0.00109763
TRINITY_DN33411_c0_g1	126.36	50.98	1.30539	1.68133e-05	0.00111302
TRINITY_DN58068_c7_g3	1082.72	134.66	3.00575	1.6936e-05	0.00112056
TRINITY_DN47705_c3_g1	311.51	148.92	1.05769	1.69952e-05	0.00112332
TRINITY_DN55491_c0_g3	32.75	2.55	3.66421	1.69878e-05	0.00112332
TRINITY_DN43651_c1_g3	23.62	78.13	-1.7396	1.71157e-05	0.00113071
TRINITY_DN37550_c2_g2	410.34	44.59	3.2	1.71249e-05	0.00113073
TRINITY_DN47294_c0_g1	47.65	126.4	-1.38891	1.73279e-05	0.00114308
TRINITY_DN48968_c2_g1	70.41	19.66	1.82264	1.73297e-05	0.00114308
TRINITY_DN36935_c1_g2	126.7	41.86	1.6034	1.73713e-05	0.00114407
TRINITY_DN44969_c2_g2	103.17	230.4	-1.1462	1.73706e-05	0.00114407
TRINITY_DN55463_c2_g1	6.65	39.14	-2.55085	1.73607e-05	0.00114407
TRINITY_DN50439_c1_g1	5.6	36.05	-2.65102	1.73901e-05	0.00114472
TRINITY_DN34696_c0_g1	203.37	76.79	1.3961	1.76294e-05	0.00115899
TRINITY_DN56603_c2_g1	915.53	108.59	3.07395	1.76792e-05	0.00116138
TRINITY_DN45571_c2_g1	6.7	38.9	-2.5287	1.78673e-05	0.00117313
TRINITY_DN50178_c0_g2	322.31	156.17	1.04479	1.83254e-05	0.00119804
TRINITY_DN52412_c1_g1	9.22	47.64	-2.34714	1.83361e-05	0.00119804
TRINITY_DN52809_c1_g2	279.8	119.95	1.22112	1.83937e-05	0.00120096
TRINITY_DN34719_c0_g2	378.75	159.07	1.24674	1.87252e-05	0.00122007
TRINITY_DN50780_c0_g1	671.05	328.25	1.02954	1.87216e-05	0.00122007
TRINITY_DN56483_c0_g1	308.5	148.19	1.05677	1.87337e-05	0.00122007
TRINITY_DN41634_c0_g1	386.89	974.94	-1.33428	1.88501e-05	0.00122568
TRINITY_DN52902_c1_g1	37.8	4.16	3.16376	1.88539e-05	0.00122568
TRINITY_DN45178_c0_g1	13.09	52.7	-1.98827	1.89181e-05	0.00122897
TRINITY_DN53728_c1_g2	731.19	340.67	1.10087	1.89804e-05	0.00123177
TRINITY_DN50279_c0_g1	207.27	81.39	1.34758	1.90946e-05	0.00123856
TRINITY_DN52799_c0_g1	358.64	157.44	1.185	1.91202e-05	0.0012396
TRINITY_DN53203_c2_g1	24.44	2.68	3.14845	1.92942e-05	0.00124962
TRINITY_DN50373_c0_g3	296.19	127.05	1.21829	1.93675e-05	0.00125373
TRINITY_DN57334_c0_g1	105.99	222.12	-1.05903	1.93794e-05	0.00125388
TRINITY_DN35453_c0_g1	87.96	28.92	1.61078	1.94624e-05	0.00125761
TRINITY_DN52106_c2_g4	29.54	2.12	3.72709	1.94485e-05	0.00125761
TRINITY_DN41159_c5_g1	500.1	211.66	1.23614	1.9636e-05	0.00126666
TRINITY_DN41480_c0_g1	211.23	1591.37	-2.91408	1.97022e-05	0.00127029
TRINITY_DN50294_c3_g1	1006.3	490.12	1.03611	1.98018e-05	0.00127607
TRINITY_DN43676_c1_g2	5414.25	2609.3	1.05262	1.98774e-05	0.00127967
TRINITY_DN46437_c1_g1	445.24	207.67	1.09851	1.98892e-05	0.00127979
TRINITY_DN39071_c0_g1	650.11	322.39	1.01176	1.99433e-05	0.00128238
TRINITY_DN47677_c0_g1	8124.81	4026	1.01262	1.99573e-05	0.00128238
TRINITY_DN58293_c13_g2	34.94	98.23	-1.48327	2.01065e-05	0.00128926
TRINITY_DN30740_c0_g1	39.02	8.07	2.2699	2.04249e-05	0.00130772
TRINITY_DN53889_c1_g1	18.66	68.73	-1.8648	2.09553e-05	0.00133894
TRINITY_DN52586_c3_g2	147.38	57.75	1.34612	2.12082e-05	0.00135316
TRINITY_DN46503_c1_g2	64.21	191.75	-1.55712	2.12886e-05	0.00135762
TRINITY_DN51698_c3_g1	328.5	162.09	1.01374	2.13289e-05	0.00135951
TRINITY_DN41625_c2_g2	19.62	1.21	4.04424	2.14238e-05	0.00136421
TRINITY_DN37693_c1_g2	622.71	225.84	1.461	2.15256e-05	0.00137002
TRINITY_DN34681_c4_g1	111.6	47.59	1.23159	2.17078e-05	0.00137957
TRINITY_DN54620_c4_g1	5.42	39.98	-2.82988	2.17791e-05	0.00138342
TRINITY_DN43740_c1_g4	1011.49	477.28	1.08144	2.18141e-05	0.00138496
TRINITY_DN44667_c3_g1	85.68	19.1	2.14279	2.1873e-05	0.00138733
TRINITY_DN41200_c0_g1	974.3	446.5	1.12315	2.22212e-05	0.00140665
TRINITY_DN54773_c0_g1	86.38	190.51	-1.13384	2.22913e-05	0.0014097
TRINITY_DN39585_c3_g1	88.82	26.33	1.7537	2.2323e-05	0.00141031
TRINITY_DN38946_c2_g1	33.21	6.39	2.36367	2.23345e-05	0.00141035
TRINITY_DN39456_c0_g1	4.06	32.33	-3.002	2.24001e-05	0.00141379
TRINITY_DN44177_c0_g1	326.09	150.89	1.1108	2.27457e-05	0.00143491
TRINITY_DN48899_c0_g1	274.49	129.46	1.0797	2.28026e-05	0.00143709
TRINITY_DN50661_c5_g1	54.81	139.04	-1.31919	2.28458e-05	0.0014391
TRINITY_DN44653_c1_g2	66.56	16.07	2.02676	2.3223e-05	0.00146073
TRINITY_DN38899_c3_g8	1278.75	84.95	3.91037	2.3377e-05	0.00146754
TRINITY_DN56991_c0_g2	235.59	105.45	1.15349	2.34762e-05	0.00147305
TRINITY_DN52147_c1_g1	30.21	90.14	-1.54976	2.36434e-05	0.0014821
TRINITY_DN57516_c1_g1	206.58	92.57	1.14943	2.37284e-05	0.0014867
TRINITY_DN44850_c0_g2	18.99	67.59	-1.80826	2.38189e-05	0.00149165
TRINITY_DN41435_c1_g1	7.47	47.09	-2.5643	2.40934e-05	0.00150737
TRINITY_DN46448_c0_g1	24.69	80.75	-1.70712	2.41613e-05	0.00151015
TRINITY_DN54522_c0_g1	25.07	86.71	-1.75423	2.41889e-05	0.00151114
TRINITY_DN51808_c0_g4	162.28	332.16	-1.02441	2.44973e-05	0.00152745
TRINITY_DN57472_c5_g1	218.47	89.34	1.28139	2.45957e-05	0.00153284
TRINITY_DN35794_c0_g1	18.55	74.83	-1.98313	2.46713e-05	0.00153681
TRINITY_DN58205_c0_g2	5.18	36.12	-2.76528	2.4782e-05	0.00154221
TRINITY_DN34866_c0_g1	121.17	42.98	1.4838	2.48073e-05	0.00154304
TRINITY_DN45509_c3_g4	123.45	41.64	1.56773	2.48619e-05	0.00154569
TRINITY_DN67034_c0_g1	40.92	4.7	3.13547	2.4938e-05	0.00154892
TRINITY_DN56279_c1_g4	336.2	135.21	1.31553	2.49565e-05	0.00154932
TRINITY_DN39609_c1_g1	446.94	212.22	1.07225	2.50869e-05	0.00155667
TRINITY_DN38347_c1_g1	99.12	204.13	-1.03674	2.51693e-05	0.00156028
TRINITY_DN43642_c1_g3	11.67	52.28	-2.1952	2.55685e-05	0.00158426
TRINITY_DN47794_c0_g1	125.5	50.74	1.31004	2.58302e-05	0.00159817
TRINITY_DN39424_c2_g2	69.05	14.01	2.3068	2.61415e-05	0.00161356
TRINITY_DN34005_c0_g1	109.79	36.07	1.6167	2.62242e-05	0.00161711
TRINITY_DN52635_c0_g4	63.24	143.91	-1.18756	2.62134e-05	0.00161711
TRINITY_DN41698_c1_g3	360.06	164.71	1.13019	2.63009e-05	0.00162106
TRINITY_DN50493_c1_g2	2419.51	453.11	2.41627	2.64382e-05	0.00162797
TRINITY_DN47283_c0_g3	168.36	66.62	1.33811	2.65123e-05	0.00163175
TRINITY_DN57713_c0_g4	86.27	30.25	1.50961	2.67774e-05	0.00164649
TRINITY_DN33237_c0_g1	86.33	211.97	-1.28127	2.68147e-05	0.001648
TRINITY_DN51071_c0_g1	112.85	38.74	1.52843	2.68641e-05	0.00164867
TRINITY_DN58253_c5_g4	16.22	59.45	-1.85799	2.69203e-05	0.00165133
TRINITY_DN43232_c1_g1	164.15	74.45	1.13454	2.70046e-05	0.00165483
TRINITY_DN52851_c0_g1	185.63	85.21	1.12118	2.70158e-05	0.00165483
TRINITY_DN57508_c1_g1	164.15	336.3	-1.02441	2.69976e-05	0.00165483
TRINITY_DN42071_c3_g1	142.46	62.15	1.19448	2.72154e-05	0.00166626
TRINITY_DN34709_c0_g1	1022.31	508.42	1.00535	2.72468e-05	0.0016666
TRINITY_DN35995_c3_g3	60.19	135.74	-1.17416	2.72339e-05	0.0016666
TRINITY_DN46287_c1_g2	279.14	121.55	1.19689	2.73034e-05	0.00166927
TRINITY_DN49122_c2_g1	33.5	4.12	2.97099	2.7423e-05	0.00167499
TRINITY_DN41701_c0_g2	169.17	63.87	1.41463	2.77253e-05	0.00169025
TRINITY_DN40901_c2_g1	69.24	19.7	1.79293	2.7801e-05	0.00169406
TRINITY_DN58090_c1_g1	30.07	4.18	2.86589	2.80759e-05	0.00170838
TRINITY_DN56791_c3_g1	344.41	131.92	1.37879	2.84466e-05	0.00172849
TRINITY_DN38733_c0_g1	18.1	62.65	-1.77775	2.86135e-05	0.0017371
TRINITY_DN43861_c0_g3	2.94	29.39	-3.4123	2.86287e-05	0.0017371
TRINITY_DN42414_c2_g1	217.89	100.45	1.11848	2.86515e-05	0.00173766
TRINITY_DN50645_c1_g1	5850.58	14244.2	-1.28366	2.86918e-05	0.00173928
TRINITY_DN52319_c0_g2	93.66	199.36	-1.09398	2.87445e-05	0.00174166
TRINITY_DN15791_c0_g1	17.67	0.27	6.13253	2.87741e-05	0.00174263
TRINITY_DN46192_c0_g1	39.68	8.07	2.30678	2.89903e-05	0.00175407
TRINITY_DN49623_c7_g1	18.02	66.24	-1.86713	2.91982e-05	0.001765
TRINITY_DN50973_c2_g1	198.21	54.47	1.85807	2.92534e-05	0.0017675
TRINITY_DN54324_c1_g5	337.91	159.44	1.07891	2.93887e-05	0.00177485
TRINITY_DN50708_c2_g2	59.15	143.58	-1.26457	2.94336e-05	0.00177673
TRINITY_DN53866_c2_g2	420.55	200.69	1.0624	2.94787e-05	0.00177861
TRINITY_DN37609_c0_g1	56.14	8.81	2.6529	2.9777e-05	0.00179382
TRINITY_DN51369_c8_g3	35.19	99.33	-1.49596	2.97609e-05	0.00179382
TRINITY_DN42025_c1_g1	210.92	102.5	1.04402	2.98282e-05	0.00179549
TRINITY_DN42507_c1_g1	150.56	322.15	-1.08412	2.98704e-05	0.00179719
TRINITY_DN57101_c0_g1	143.63	290.64	-1.01314	2.99809e-05	0.00180216
TRINITY_DN44311_c3_g1	41.89	110.26	-1.39192	3.00109e-05	0.00180312
TRINITY_DN35176_c0_g1	989.5	456.39	1.11447	3.01671e-05	0.0018108
TRINITY_DN54153_c1_g2	372.7	159	1.22412	3.0195e-05	0.0018108
TRINITY_DN45862_c0_g4	44.12	5.16	3.08018	3.04061e-05	0.00182176
TRINITY_DN45645_c0_g2	7903.87	3446.52	1.19727	3.0461e-05	0.0018242
TRINITY_DN56845_c0_g1	1305.7	651.78	1.00049	3.05356e-05	0.00182782
TRINITY_DN45583_c0_g1	65.92	156.53	-1.26372	3.08228e-05	0.0018433
TRINITY_DN48511_c2_g2	6.7	36.68	-2.44645	3.08519e-05	0.00184368
TRINITY_DN57437_c4_g1	174.45	77.49	1.16717	3.08578e-05	0.00184368
TRINITY_DN56798_c1_g1	98.97	38.2	1.37951	3.09598e-05	0.00184806
TRINITY_DN33082_c0_g1	20.11	1.01	4.37654	3.10398e-05	0.00185197
TRINITY_DN43463_c0_g1	1263.54	568.3	1.15063	3.11932e-05	0.00185941
TRINITY_DN56811_c1_g2	526.82	1191.1	-1.17228	3.12649e-05	0.00186282
TRINITY_DN37934_c0_g1	207.27	96.29	1.10784	3.14419e-05	0.00187163
TRINITY_DN47476_c0_g1	213.13	93.64	1.18322	3.15452e-05	0.00187691
TRINITY_DN57025_c0_g1	191.32	94.9	1.011	3.1717e-05	0.00188626
TRINITY_DN58127_c9_g2	90.08	189.61	-1.06629	3.17669e-05	0.00188835
TRINITY_DN46438_c1_g2	179.12	85.29	1.07157	3.19541e-05	0.00189773
TRINITY_DN39802_c4_g1	995.25	186	2.41869	3.24498e-05	0.00192425
TRINITY_DN51953_c1_g1	54.79	14.52	1.91167	3.24605e-05	0.00192425
TRINITY_DN40731_c3_g4	8.21	44.6	-2.44871	3.25572e-05	0.0019291
TRINITY_DN39170_c1_g1	190.46	81.53	1.21622	3.25923e-05	0.00193029
TRINITY_DN34863_c0_g1	208.06	93.85	1.14306	3.26978e-05	0.00193565
TRINITY_DN45154_c0_g1	157.51	74.75	1.07153	3.27292e-05	0.00193662
TRINITY_DN42261_c4_g1	13.92	63.81	-2.12703	3.28754e-05	0.00194437
TRINITY_DN48166_c0_g1	181.49	81.06	1.16057	3.34059e-05	0.00197394
TRINITY_DN41885_c1_g1	190.97	79.49	1.2613	3.34825e-05	0.0019767
TRINITY_DN2741_c0_g1	26.56	2.42	3.40477	3.35456e-05	0.00197765
TRINITY_DN53658_c1_g1	29.96	84.61	-1.4925	3.3693e-05	0.00198362
TRINITY_DN45089_c3_g4	8.64	51.93	-2.5636	3.39713e-05	0.00199818
TRINITY_DN56917_c3_g3	903.16	181.51	2.31384	3.41214e-05	0.00200609
TRINITY_DN47907_c3_g2	134.43	60.49	1.15018	3.44183e-05	0.0020217
TRINITY_DN37136_c5_g1	20.78	92.96	-2.16877	3.44397e-05	0.00202185
TRINITY_DN52340_c1_g2	16.67	60.21	-1.81847	3.46315e-05	0.00203144
TRINITY_DN35233_c0_g1	37.14	4.78	2.91002	3.47445e-05	0.00203693
TRINITY_DN39969_c1_g1	192.88	83.96	1.19539	3.48709e-05	0.00204177
TRINITY_DN36747_c4_g1	11.31	52.61	-2.1935	3.49989e-05	0.00204832
TRINITY_DN52107_c0_g1	17.25	73.7	-2.07237	3.51444e-05	0.00205591
TRINITY_DN38032_c0_g1	130.43	55.62	1.22912	3.51669e-05	0.00205629
TRINITY_DN41687_c3_g4	187.38	378.46	-1.00691	3.53858e-05	0.00206815
TRINITY_DN1483_c0_g1	10.93	0	6.389	3.563e-05	0.00208148
TRINITY_DN56779_c1_g2	1603.65	309.27	2.37382	3.61888e-05	0.00210838
TRINITY_DN41605_c5_g2	25.16	1.39	4.15156	3.63658e-05	0.00211582
TRINITY_DN50537_c0_g1	184.94	89.85	1.04173	3.63602e-05	0.00211582
TRINITY_DN53057_c1_g1	839.06	382.66	1.13167	3.6435e-05	0.00211875
TRINITY_DN45489_c2_g2	719.28	123.71	2.53772	3.66151e-05	0.00212744
TRINITY_DN50234_c3_g1	52.56	11.09	2.21583	3.67271e-05	0.00213202
TRINITY_DN57272_c1_g3	111.08	46.49	1.2529	3.69085e-05	0.00214063
TRINITY_DN46250_c1_g2	127.51	55.53	1.19672	3.70955e-05	0.00214981
TRINITY_DN58141_c5_g1	52.23	123.51	-1.23212	3.73136e-05	0.0021612
TRINITY_DN42297_c2_g2	66.75	19.92	1.73864	3.8056e-05	0.00219925
TRINITY_DN49010_c0_g1	237.92	118.15	1.0119	3.83424e-05	0.00221481
TRINITY_DN43987_c0_g2	34.43	7.12	2.2725	3.83781e-05	0.00221588
TRINITY_DN35542_c3_g4	39.75	6.8	2.51842	3.88173e-05	0.00223722
TRINITY_DN55591_c1_g3	32.58	88.92	-1.43896	3.90386e-05	0.00224897
TRINITY_DN43040_c2_g3	100.42	218.89	-1.11984	3.91954e-05	0.002257
TRINITY_DN53831_c0_g3	28.86	85.63	-1.57853	3.92559e-05	0.00225947
TRINITY_DN36180_c0_g2	171.93	82.08	1.0651	3.94716e-05	0.00226884
TRINITY_DN40884_c1_g1	38.73	96.95	-1.31863	3.94561e-05	0.00226884
TRINITY_DN32938_c0_g2	112.4	26.04	2.09156	3.96473e-05	0.00227792
TRINITY_DN43969_c5_g1	42.68	3.59	3.53615	3.96832e-05	0.00227897
TRINITY_DN20243_c0_g1	16.92	0.91	4.18397	3.97717e-05	0.00228303
TRINITY_DN37602_c0_g1	167.34	53.16	1.64136	4.00149e-05	0.00229495
TRINITY_DN52127_c2_g4	20.5	66.02	-1.66696	4.00757e-05	0.00229741
TRINITY_DN46812_c0_g3	76.93	15.82	2.25644	4.0413e-05	0.00231572
TRINITY_DN53015_c0_g1	4193.49	959.98	2.12692	4.04851e-05	0.00231781
TRINITY_DN43710_c0_g2	437.32	211.83	1.04436	4.06051e-05	0.00232259
TRINITY_DN49404_c0_g1	1035.75	502.06	1.04548	4.0847e-05	0.00233228
TRINITY_DN56305_c2_g1	110.77	231.59	-1.05177	4.10897e-05	0.00234406
TRINITY_DN41659_c0_g1	24.05	71.31	-1.57506	4.13049e-05	0.00235529
TRINITY_DN33052_c0_g1	401.97	182.88	1.13297	4.1409e-05	0.00236018
TRINITY_DN46275_c1_g1	52.01	129.66	-1.31925	4.15798e-05	0.00236678
TRINITY_DN47461_c0_g2	27.18	3.36	2.97173	4.15633e-05	0.00236678
TRINITY_DN43854_c1_g2	31.7	84.26	-1.41446	4.17857e-05	0.00237745
TRINITY_DN54925_c2_g2	248.66	120.33	1.04263	4.20906e-05	0.00239268
TRINITY_DN45810_c4_g3	24.74	3.54	2.80743	4.23349e-05	0.00240444
TRINITY_DN56753_c2_g1	82.1	177.53	-1.1099	4.30787e-05	0.0024413
TRINITY_DN50745_c3_g2	58.6	10.28	2.508	4.31191e-05	0.00244252
TRINITY_DN38965_c0_g4	131.13	40.78	1.67257	4.33743e-05	0.00245374
TRINITY_DN40367_c3_g9	40.71	9.81	2.03623	4.3626e-05	0.00246364
TRINITY_DN43429_c3_g1	77.98	164.5	-1.06803	4.36203e-05	0.00246364
TRINITY_DN47578_c1_g2	6.72	38.65	-2.46851	4.36926e-05	0.00246632
TRINITY_DN50834_c2_g2	286.92	140.82	1.02555	4.37666e-05	0.00246725
TRINITY_DN50276_c0_g2	115.47	46.97	1.2889	4.38459e-05	0.00247064
TRINITY_DN35888_c2_g3	19.25	1.42	3.77167	4.39637e-05	0.0024762
TRINITY_DN45413_c0_g1	90.23	36	1.32513	4.43482e-05	0.00249458
TRINITY_DN45170_c1_g1	7.84	38.95	-2.28661	4.44123e-05	0.0024971
TRINITY_DN57227_c1_g3	214.6	105.65	1.01477	4.44796e-05	0.00249979
TRINITY_DN20912_c0_g1	11.9	0	6.49816	4.46236e-05	0.0025057
TRINITY_DN34340_c0_g1	18.13	1.12	3.97106	4.4771e-05	0.00251272
TRINITY_DN51792_c0_g2	326.93	157.75	1.04526	4.48326e-05	0.00251414
TRINITY_DN53431_c1_g3	175.96	65.31	1.42926	4.49191e-05	0.00251789
TRINITY_DN43676_c1_g3	172.16	60.54	1.49681	4.50542e-05	0.00252327
TRINITY_DN37152_c2_g1	1193.79	536.87	1.15335	4.50802e-05	0.00252363
TRINITY_DN38969_c2_g3	4.04	30.18	-3.00676	4.58079e-05	0.00256214
TRINITY_DN49930_c3_g1	207.5	88.59	1.23124	4.59723e-05	0.00256799
TRINITY_DN52369_c1_g2	97.27	233.57	-1.25509	4.60672e-05	0.00257217
TRINITY_DN42319_c2_g1	3.93	29.76	-2.89838	4.61036e-05	0.00257309
TRINITY_DN40953_c1_g2	160.81	72.43	1.15576	4.63706e-05	0.00258631
TRINITY_DN52293_c2_g1	94.4	208.29	-1.12746	4.68462e-05	0.00260939
TRINITY_DN39357_c1_g1	130.55	40.89	1.66015	4.69888e-05	0.00261456
TRINITY_DN41696_c0_g1	8	40.22	-2.36425	4.73091e-05	0.00263015
TRINITY_DN46509_c1_g2	28.49	2.38	3.51885	4.73099e-05	0.00263015
TRINITY_DN48805_c7_g3	241.36	118.75	1.02075	4.74006e-05	0.00263406
TRINITY_DN44386_c2_g1	64.3	20.46	1.63976	4.74531e-05	0.00263584
TRINITY_DN40267_c1_g1	11.15	50	-2.13353	4.76351e-05	0.00264481
TRINITY_DN45483_c1_g1	24.72	73.3	-1.57657	4.77178e-05	0.00264825
TRINITY_DN57394_c2_g2	47.17	12.54	1.90403	4.79277e-05	0.00265876
TRINITY_DN55932_c0_g2	348.88	173.91	1.00031	4.79771e-05	0.00266036
TRINITY_DN34846_c0_g2	180.42	78.21	1.20846	4.80625e-05	0.00266298
TRINITY_DN47741_c0_g4	55.83	14.93	1.90311	4.80659e-05	0.00266298
TRINITY_DN34842_c0_g1	7.34	38.18	-2.34601	4.81592e-05	0.002667
TRINITY_DN38319_c2_g1	84.65	185.22	-1.12879	4.83477e-05	0.00267629
TRINITY_DN49110_c1_g1	3.13	28.87	-3.19613	4.85295e-05	0.00268464
TRINITY_DN50878_c0_g1	29.59	86.03	-1.51292	4.85402e-05	0.00268464
TRINITY_DN46800_c0_g1	776.2	381.71	1.02106	4.8747e-05	0.00269377
TRINITY_DN39991_c0_g1	20.7	81.82	-1.9346	4.88101e-05	0.00269494
TRINITY_DN41989_c0_g1	47.82	9.53	2.30966	5.08198e-05	0.00280109
TRINITY_DN43255_c2_g6	42.65	6.15	2.77703	5.14943e-05	0.00283463
TRINITY_DN53316_c2_g1	184.81	90.83	1.0218	5.16052e-05	0.00283831
TRINITY_DN51960_c0_g1	1494.44	716.46	1.06069	5.1807e-05	0.00284709
TRINITY_DN47014_c0_g2	91.19	32.89	1.46245	5.18471e-05	0.00284796
TRINITY_DN56929_c1_g1	14.87	52.16	-1.83493	5.20798e-05	0.0028583
TRINITY_DN42632_c0_g1	32.31	3.95	2.98026	5.21654e-05	0.00286057
TRINITY_DN52078_c0_g2	580.54	240.87	1.26552	5.23697e-05	0.00286933
TRINITY_DN56603_c2_g2	774.54	108.59	2.83252	5.24033e-05	0.00286995
TRINITY_DN48683_c0_g2	111.71	41.97	1.41165	5.25235e-05	0.00287531
TRINITY_DN50154_c1_g2	48.49	11.76	2.04631	5.26071e-05	0.00287621
TRINITY_DN34331_c0_g1	34.53	93.23	-1.44266	5.27281e-05	0.00288161
TRINITY_DN36803_c0_g1	186.34	89.71	1.05372	5.27871e-05	0.00288232
TRINITY_DN50421_c1_g3	96.51	33.49	1.51991	5.29311e-05	0.00288779
TRINITY_DN68306_c0_g1	23.3	2.09	3.46541	5.29735e-05	0.00288888
TRINITY_DN53339_c3_g1	956.98	46.8	4.35202	5.31041e-05	0.00289356
TRINITY_DN45994_c2_g2	54.02	15.26	1.81815	5.34139e-05	0.00290797
TRINITY_DN40381_c4_g2	45.76	10.77	2.09725	5.36765e-05	0.00291857
TRINITY_DN45583_c0_g8	1.88	24.38	-3.74638	5.37334e-05	0.00292043
TRINITY_DN40288_c1_g3	30.8	2.77	3.45881	5.38983e-05	0.00292815
TRINITY_DN54407_c2_g2	80.92	29.43	1.46791	5.45191e-05	0.00295689
TRINITY_DN50876_c1_g5	0	14.27	-5.82552	5.47507e-05	0.0029682
TRINITY_DN44941_c0_g1	17.5	58.08	-1.71327	5.50548e-05	0.00298343
TRINITY_DN50732_c0_g1	13.18	51.65	-1.95822	5.53026e-05	0.00299348
TRINITY_DN54106_c2_g1	359.38	158.09	1.17918	5.53333e-05	0.00299348
TRINITY_DN46126_c1_g2	19.15	1.56	3.56672	5.53856e-05	0.00299506
TRINITY_DN43680_c0_g1	202.26	99.15	1.02339	5.55245e-05	0.00300005
TRINITY_DN36743_c0_g1	33.91	92.54	-1.42376	5.56289e-05	0.00300443
TRINITY_DN54440_c0_g3	635.46	73.28	3.11802	5.57102e-05	0.00300756
TRINITY_DN47763_c0_g1	13.61	50.87	-1.90558	5.61326e-05	0.00302782
TRINITY_DN52395_c1_g1	25.93	2.71	3.30477	5.63201e-05	0.00303667
TRINITY_DN36623_c3_g1	1349.54	292	2.20776	5.63841e-05	0.00303884
TRINITY_DN58198_c1_g2	349.66	174.29	1.00556	5.65041e-05	0.00304404
TRINITY_DN39140_c0_g1	2757.48	1365.08	1.0136	5.66854e-05	0.00305253
TRINITY_DN42514_c1_g3	95.67	33.22	1.52051	5.75725e-05	0.0030977
TRINITY_DN58237_c3_g1	81.1	165.13	-1.01998	5.7716e-05	0.00310301
TRINITY_DN45746_c1_g1	4.14	30.85	-2.82471	5.80422e-05	0.00311646
TRINITY_DN47852_c0_g5	23.06	1.82	3.63215	5.80399e-05	0.00311646
TRINITY_DN55444_c5_g1	7.91	40.3	-2.37673	5.8094e-05	0.00311794
TRINITY_DN43174_c1_g1	1055.1	525.57	1.00341	5.82566e-05	0.00312407
TRINITY_DN53271_c0_g1	222.54	103.46	1.09782	5.83418e-05	0.00312603
TRINITY_DN44850_c1_g1	157.47	74.52	1.07159	5.83864e-05	0.00312712
TRINITY_DN55336_c4_g1	45.43	120.25	-1.37982	5.85448e-05	0.0031343
TRINITY_DN50968_c0_g2	86.89	218.55	-1.31657	5.86597e-05	0.00313914
TRINITY_DN51195_c1_g2	341.68	156.25	1.12262	5.92555e-05	0.0031684
TRINITY_DN48894_c0_g1	48.85	13.25	1.88222	6.02193e-05	0.00321326
TRINITY_DN50972_c0_g2	168.33	355.28	-1.06962	6.06317e-05	0.00323259
TRINITY_DN36224_c0_g5	84.56	26.53	1.66919	6.13777e-05	0.0032683
TRINITY_DN33640_c0_g1	48.47	115.85	-1.26786	6.16135e-05	0.00327814
TRINITY_DN41324_c6_g1	20.37	65.4	-1.66295	6.20249e-05	0.0032973
TRINITY_DN42907_c4_g2	6.02	35.58	-2.53088	6.22956e-05	0.0033076
TRINITY_DN53789_c3_g2	31.26	86.47	-1.47309	6.22803e-05	0.0033076
TRINITY_DN50970_c0_g1	55.87	10.34	2.41135	6.29545e-05	0.00333708
TRINITY_DN57846_c1_g1	45.23	106.53	-1.22871	6.32513e-05	0.00335005
TRINITY_DN37768_c2_g4	46.67	12.88	1.86705	6.40323e-05	0.00338585
TRINITY_DN54129_c2_g1	33.07	91.52	-1.48795	6.4722e-05	0.00342091
TRINITY_DN44106_c1_g1	223.08	98.61	1.17062	6.50821e-05	0.00343853
TRINITY_DN37266_c0_g1	18.97	62.07	-1.70088	6.52009e-05	0.00344122
TRINITY_DN52739_c0_g3	913.91	454.46	1.00744	6.52131e-05	0.00344122
TRINITY_DN51158_c2_g1	255.42	125.59	1.01872	6.52871e-05	0.00344371
TRINITY_DN43868_c2_g1	17.6	59.86	-1.73914	6.54203e-05	0.00344933
TRINITY_DN47513_c1_g2	541.81	223.4	1.27463	6.60929e-05	0.00348209
TRINITY_DN49972_c4_g1	8.56	41.94	-2.25941	6.61285e-05	0.00348239
TRINITY_DN40467_c1_g1	35.54	117.3	-1.69167	6.65762e-05	0.00350453
TRINITY_DN36539_c0_g1	18.44	63.41	-1.74017	6.6739e-05	0.00351061
TRINITY_DN48085_c4_g3	25.33	2.12	3.49938	6.67462e-05	0.00351061
TRINITY_DN53524_c0_g2	746.29	363.34	1.03676	6.68915e-05	0.00351682
TRINITY_DN38769_c2_g2	31.12	6.3	2.29434	6.74103e-05	0.00353976
TRINITY_DN53674_c2_g1	27.32	4.5	2.61901	6.77626e-05	0.00355391
TRINITY_DN36499_c0_g1	130.73	263.79	-1.0038	6.79718e-05	0.00356198
TRINITY_DN47813_c1_g1	229.4	109.61	1.07084	6.81276e-05	0.00356724
TRINITY_DN48699_c1_g3	141.04	349.33	-1.3048	6.82278e-05	0.00357103
TRINITY_DN39789_c0_g3	92.26	34.03	1.45333	6.85776e-05	0.00358642
TRINITY_DN56317_c0_g1	98.12	204.12	-1.04197	6.87056e-05	0.00359166
TRINITY_DN49756_c2_g1	66.02	20.23	1.69017	6.89655e-05	0.00360232
TRINITY_DN53014_c0_g2	17.8	58.87	-1.7176	6.93134e-05	0.00361609
[truncated: 4,402 more rows]

## Sheet: 6 h vs 0 h.DEG
gene_id	6 HAP_readcount	0 HAP_readcount	log2FoldChange	pvalue	padj
TRINITY_DN51878_c1_g3	9344.35	12.12	9.5882	4.63631e-254	5.71949e-249
TRINITY_DN56539_c1_g1	6014.26	166.98	5.17032	2.02826e-251	1.25106e-246
TRINITY_DN48053_c0_g1	4159.98	88997.5	-4.41936	8.13133e-226	3.34369e-221
TRINITY_DN50251_c0_g1	3002.53	79.62	5.23706	2.54265e-224	7.84172e-220
TRINITY_DN48752_c3_g1	53761.7	925.27	5.86056	2.21536e-220	5.46588e-216
TRINITY_DN53831_c0_g5	332.56	20934.5	-5.972	1.78801e-204	3.67623e-200
TRINITY_DN46690_c0_g2	211.38	7660.34	-5.18382	1.60543e-193	2.8293e-189
TRINITY_DN48990_c2_g5	34097.9	3.49	13.261	1.13732e-191	1.7538e-187
TRINITY_DN47763_c1_g1	5846.27	6.89	9.72038	1.52997e-185	2.09713e-181
TRINITY_DN38462_c2_g1	6950.12	105.24	6.04539	5.25919e-182	6.48789e-178
TRINITY_DN38565_c3_g3	11154.4	3.96	11.4575	2.26856e-167	2.54415e-163
TRINITY_DN47441_c0_g1	2996.61	14.37	7.70332	1.14628e-163	1.1784e-159
TRINITY_DN36288_c2_g1	16358.6	10.3	10.6428	4.41861e-161	4.19302e-157
TRINITY_DN55712_c1_g2	5736.96	270.79	4.40458	6.72498e-158	5.92581e-154
TRINITY_DN38899_c3_g1	22800.7	68.21	8.38493	5.43075e-156	4.46635e-152
TRINITY_DN51558_c0_g1	2964.38	7.15	8.68949	5.59854e-155	4.31658e-151
TRINITY_DN33824_c0_g1	4147.78	19.1	7.76326	6.05773e-147	4.39588e-143
TRINITY_DN48601_c0_g1	3972.44	36.24	6.77645	3.73636e-143	2.56071e-139
TRINITY_DN53782_c2_g1	20625.3	138.54	7.21735	1.24339e-140	8.07309e-137
TRINITY_DN49297_c5_g2	1831.67	61.38	4.8987	8.50057e-140	5.24328e-136
TRINITY_DN37287_c0_g1	2961.93	11.44	8.01873	5.43843e-137	3.19477e-133
TRINITY_DN57195_c2_g2	1951.36	50.78	5.26389	9.30765e-136	5.21918e-132
TRINITY_DN48339_c1_g1	6433.56	242.3	4.73015	2.09507e-133	1.12371e-129
TRINITY_DN43428_c2_g1	4122.74	115.05	5.16345	4.12445e-133	2.12002e-129
TRINITY_DN53429_c0_g1	1346.7	16.86	6.31914	9.15578e-130	4.51794e-126
TRINITY_DN51768_c0_g1	4630.18	43.21	6.74609	2.01892e-129	9.57924e-126
TRINITY_DN46162_c0_g1	6143.88	34.82	7.46157	8.60433e-129	3.93132e-125
TRINITY_DN39469_c0_g1	3527.87	7.43	8.89071	1.17334e-128	5.16953e-125
TRINITY_DN46408_c6_g1	2031.39	6.81	8.24007	6.55034e-128	2.78645e-124
TRINITY_DN56903_c1_g3	1488.6	78.95	4.2379	9.7862e-128	4.02418e-124
TRINITY_DN53310_c2_g1	2581.85	5.95	8.76098	1.7728e-127	7.05476e-124
TRINITY_DN56211_c0_g1	7653.84	306.16	4.64407	2.38156e-127	9.18115e-124
TRINITY_DN57546_c4_g2	2788.28	9.31	8.23977	1.09783e-125	4.104e-122
TRINITY_DN47349_c0_g1	1201.8	35.04	5.10252	1.33763e-124	4.85334e-121
TRINITY_DN40768_c0_g1	3762.17	80.64	5.54371	5.36509e-121	1.89101e-117
TRINITY_DN54971_c2_g2	2708.22	83.49	5.02044	5.80663e-121	1.98979e-117
TRINITY_DN40715_c2_g1	1851.27	14.23	7.02938	1.54324e-120	5.14536e-117
TRINITY_DN42310_c2_g1	1230.54	6.9	7.47096	2.18502e-116	7.09343e-113
TRINITY_DN43515_c0_g1	82.97	2051.84	-4.63894	2.69223e-116	8.51593e-113
TRINITY_DN55630_c1_g1	8631.72	274.71	4.97302	4.94982e-115	1.52656e-111
TRINITY_DN32974_c0_g1	1248.23	11.42	6.77229	1.34646e-114	4.0513e-111
TRINITY_DN51914_c0_g4	148.62	2812.3	-4.23954	3.87973e-114	1.13956e-110
TRINITY_DN50935_c3_g1	149.11	2135.51	-3.83547	4.45679e-114	1.27861e-110
TRINITY_DN48814_c0_g1	1348.25	33.83	5.31355	4.68647e-112	1.31395e-108
TRINITY_DN56906_c2_g1	124.11	3642.57	-4.88071	6.64697e-112	1.8222e-108
TRINITY_DN40288_c1_g2	4153.68	39.76	6.70308	2.15663e-110	5.78365e-107
TRINITY_DN54091_c0_g1	1389.85	90.66	3.93823	2.6182e-110	6.87211e-107
TRINITY_DN35352_c1_g1	1384.18	37.8	5.19217	2.03488e-106	5.22977e-103
TRINITY_DN45427_c2_g1	8832.36	133.43	6.04926	3.18843e-105	8.02724e-102
TRINITY_DN56054_c1_g1	9447.91	67.23	7.13407	4.19699e-105	1.03551e-101
TRINITY_DN57076_c1_g1	1438.8	71.79	4.32329	2.14888e-103	5.19788e-100
TRINITY_DN38277_c2_g1	1556.75	109.89	3.82473	9.09649e-102	2.15802e-98
TRINITY_DN46495_c0_g1	4066.08	113.84	5.15948	3.18744e-101	7.41909e-98
TRINITY_DN49913_c1_g1	2402.39	7.46	8.33305	4.22949e-101	9.66228e-98
TRINITY_DN46421_c1_g2	969.52	34.39	4.81439	8.98779e-101	2.01593e-97
TRINITY_DN51836_c1_g1	3047.36	5.76	9.05747	7.87612e-100	1.73504e-96
TRINITY_DN46429_c0_g1	1327.17	19.23	6.11318	9.06729e-99	1.9624e-95
TRINITY_DN43098_c0_g3	2289.38	9.67	7.88625	1.10458e-98	2.34938e-95
TRINITY_DN37334_c0_g1	5772.85	2.26	11.3347	2.92972e-98	6.12576e-95
TRINITY_DN48601_c0_g3	6090.14	417.15	3.86813	1.38761e-97	2.85299e-94
TRINITY_DN50167_c0_g1	4159.77	236.07	4.13918	3.54361e-96	7.1664e-93
TRINITY_DN33259_c0_g1	1154.4	56.6	4.34991	6.81282e-96	1.35556e-92
TRINITY_DN55240_c1_g2	15485.9	1874.66	3.0464	7.40764e-96	1.45052e-92
TRINITY_DN55864_c5_g1	1067.63	37.48	4.83333	5.64147e-95	1.08742e-91
TRINITY_DN33414_c0_g1	1409.97	44.48	4.98686	5.87914e-95	1.1158e-91
TRINITY_DN35240_c0_g1	466.1	28548.2	-5.93897	1.19918e-94	2.24143e-91
TRINITY_DN41320_c0_g1	59.91	1729.35	-4.83504	4.17825e-94	7.69316e-91
TRINITY_DN42626_c0_g3	1241.59	48.32	4.685	6.39304e-93	1.1598e-89
TRINITY_DN42689_c0_g1	1663.76	11.43	7.18625	1.34069e-92	2.39697e-89
TRINITY_DN43900_c0_g1	1353.35	91.72	3.88398	2.03918e-91	3.5937e-88
TRINITY_DN43127_c1_g3	1226.7	10.53	6.87293	1.81588e-90	3.15511e-87
TRINITY_DN53984_c1_g1	765.31	7.45	6.68388	7.15882e-90	1.22657e-86
TRINITY_DN58204_c0_g1	2813.49	107.04	4.7158	7.63477e-90	1.2902e-86
TRINITY_DN48548_c0_g3	1576.39	26322.1	-4.06127	1.29011e-89	2.15069e-86
TRINITY_DN40161_c6_g1	363.66	5363.74	-3.88423	3.11283e-89	5.1201e-86
TRINITY_DN52469_c1_g1	1812.67	43.87	5.36586	3.3726e-89	5.4744e-86
TRINITY_DN51558_c1_g1	930.52	40.24	4.53399	4.61103e-89	7.38741e-86
TRINITY_DN51485_c1_g3	1773.29	4.49	8.63167	3.82588e-88	6.05092e-85
TRINITY_DN38675_c2_g1	748.38	19.4	5.27094	4.03707e-88	6.30411e-85
TRINITY_DN47006_c0_g1	2462.26	2.72	9.81845	1.27784e-87	1.97048e-84
TRINITY_DN33440_c0_g1	1869.73	18.66	6.64847	1.80488e-84	2.74883e-81
TRINITY_DN48548_c0_g2	794.72	14243.8	-4.16431	2.41043e-84	3.62631e-81
TRINITY_DN43232_c1_g2	1534.58	126.62	3.59904	3.73831e-84	5.52809e-81
TRINITY_DN54938_c1_g2	1726.22	3.49	8.95564	3.76417e-84	5.52809e-81
TRINITY_DN56633_c1_g1	3697.78	391.94	3.23792	6.48849e-84	9.41693e-81
TRINITY_DN39407_c2_g4	96.6	2040.66	-4.39758	1.77755e-83	2.54981e-80
TRINITY_DN43206_c1_g2	1752.81	2.72	9.3294	7.21415e-83	1.02294e-79
TRINITY_DN51606_c0_g1	1166.22	63.06	4.20835	8.60522e-83	1.20633e-79
TRINITY_DN57645_c1_g2	2948.44	2.22	10.3683	2.08966e-82	2.89647e-79
TRINITY_DN39391_c1_g2	4346.52	143.07	4.92467	6.50734e-82	8.91962e-79
TRINITY_DN46327_c8_g2	819.98	6.71	6.93462	6.77638e-82	9.18631e-79
TRINITY_DN47657_c0_g1	735.06	35.01	4.39223	1.96129e-81	2.62989e-78
TRINITY_DN47741_c1_g1	1540.91	76.91	4.32222	2.7053e-81	3.58854e-78
TRINITY_DN58211_c1_g1	1077.26	93.29	3.53016	1.40111e-80	1.83878e-77
TRINITY_DN54112_c1_g1	2926.23	262.76	3.47732	5.65102e-80	7.33818e-77
TRINITY_DN50606_c0_g1	908.34	12.54	6.18691	1.08419e-79	1.39321e-76
TRINITY_DN39532_c0_g1	957.02	5.21	7.52233	8.27936e-79	1.05295e-75
TRINITY_DN49379_c0_g1	2329.94	121.13	4.26639	8.46953e-79	1.06615e-75
TRINITY_DN41270_c0_g1	554.35	8.44	6.04065	1.35725e-78	1.69125e-75
TRINITY_DN35944_c3_g3	754.38	11.85	5.9871	2.50786e-78	3.09377e-75
TRINITY_DN40751_c0_g1	668.15	46.71	3.8388	8.95989e-78	1.09438e-74
TRINITY_DN44601_c0_g1	174.75	3239.65	-4.21818	1.23017e-77	1.48781e-74
TRINITY_DN43634_c1_g3	9042.44	1.49	12.5692	4.8616e-77	5.82274e-74
TRINITY_DN43428_c2_g2	527.69	11.23	5.56177	6.08451e-77	7.21735e-74
TRINITY_DN58079_c0_g1	22380.6	1	14.4609	6.30201e-77	7.40414e-74
TRINITY_DN54532_c1_g1	1634.74	4.8	8.42986	9.83831e-77	1.14498e-73
TRINITY_DN49815_c0_g3	724.49	13.18	5.78069	1.89791e-76	2.18815e-73
TRINITY_DN53831_c0_g3	27.27	1322.77	-5.61276	4.52866e-76	5.17286e-73
TRINITY_DN58198_c0_g1	2567.78	155.91	4.04172	4.87406e-76	5.51632e-73
TRINITY_DN36150_c0_g1	1012.67	17.58	5.84577	7.26331e-76	8.14567e-73
TRINITY_DN50666_c0_g1	45521.7	4666.66	3.28606	1.50199e-75	1.66928e-72
TRINITY_DN44215_c1_g2	1613.02	2.27	9.49541	2.00683e-75	2.21043e-72
TRINITY_DN56804_c1_g1	1579.74	138.31	3.51469	2.5863e-75	2.82349e-72
TRINITY_DN52177_c0_g1	1694.98	2.49	9.41574	4.20489e-75	4.55025e-72
TRINITY_DN43598_c0_g1	514.01	15.87	5.01959	6.98751e-75	7.49565e-72
TRINITY_DN43643_c0_g1	1720.69	86.55	4.31332	8.52773e-75	9.06902e-72
TRINITY_DN51072_c1_g3	7304.73	1.22	12.526	1.17146e-74	1.23517e-71
TRINITY_DN55522_c0_g1	2324.92	89.45	4.70155	5.53104e-74	5.78242e-71
TRINITY_DN53321_c0_g1	3018.35	1.74	10.763	1.70846e-73	1.7711e-70
TRINITY_DN47499_c0_g1	118.18	1576.72	-3.7436	4.42317e-73	4.54713e-70
TRINITY_DN35944_c3_g2	1665.36	2.28	9.54141	5.75652e-73	5.86894e-70
TRINITY_DN53853_c0_g2	900.12	6.43	7.12573	1.09852e-72	1.11079e-69
TRINITY_DN55393_c1_g3	554.64	14.54	5.24769	1.57235e-72	1.57699e-69
TRINITY_DN50392_c0_g2	1070.28	16.68	6.00524	2.95517e-72	2.93999e-69
TRINITY_DN56566_c2_g1	1453.38	60.06	4.59818	4.63718e-72	4.57646e-69
TRINITY_DN46121_c2_g1	12871.7	1068.95	3.59009	8.256e-72	8.08321e-69
TRINITY_DN50015_c0_g1	3480.7	72.43	5.5875	2.27456e-71	2.20943e-68
TRINITY_DN57583_c3_g2	2428.13	21799.3	-3.16644	2.80435e-71	2.70275e-68
TRINITY_DN50935_c2_g1	923.39	8.82	6.72344	3.09401e-71	2.95881e-68
TRINITY_DN37579_c0_g1	32.68	1597	-5.61662	4.92257e-71	4.67126e-68
TRINITY_DN54185_c2_g1	6681.44	1156.24	2.53048	1.60856e-70	1.51479e-67
TRINITY_DN47140_c0_g1	445.99	14.42	4.95492	2.06367e-70	1.92864e-67
TRINITY_DN48023_c1_g4	5137.13	845.74	2.60243	1.18319e-69	1.09745e-66
TRINITY_DN55675_c0_g3	175.78	1739.97	-3.30267	1.34724e-69	1.2403e-66
TRINITY_DN40941_c3_g2	507.76	31.03	4.03171	6.655e-69	6.08134e-66
TRINITY_DN42504_c3_g1	1692.72	179.53	3.23593	1.03081e-68	9.35032e-66
TRINITY_DN55453_c3_g2	569.87	10.37	5.77598	1.09454e-68	9.85593e-66
TRINITY_DN51946_c4_g1	3939.98	139.05	4.82455	1.21085e-68	1.08242e-65
TRINITY_DN51681_c5_g1	953.22	2.73	8.44955	1.70711e-68	1.51507e-65
TRINITY_DN41571_c0_g1	639.55	12.65	5.65844	1.86986e-68	1.64765e-65
TRINITY_DN37130_c0_g1	1675.84	45.7	5.19808	4.41092e-68	3.85918e-65
TRINITY_DN50186_c0_g1	1323.47	62.45	4.40601	6.41954e-68	5.577e-65
TRINITY_DN50251_c0_g2	615.62	5.46	6.81961	9.20837e-68	7.94386e-65
TRINITY_DN32798_c0_g1	3900.15	1.47	11.3573	1.13291e-67	9.70546e-65
TRINITY_DN48004_c0_g1	1338.15	31.07	5.42872	1.82236e-67	1.55042e-64
TRINITY_DN45326_c7_g1	466.74	18.64	4.64818	1.94253e-67	1.64134e-64
TRINITY_DN41482_c0_g1	2326.47	291.94	2.99409	2.15834e-67	1.81129e-64
TRINITY_DN39071_c0_g1	613.9	4.46	7.10552	2.2271e-67	1.85637e-64
TRINITY_DN55860_c3_g2	1753.96	101.5	4.11176	3.70656e-67	3.06881e-64
TRINITY_DN42113_c3_g1	86.24	1668.48	-4.28573	6.81844e-67	5.60762e-64
TRINITY_DN56566_c2_g3	761.87	28.57	4.73936	7.30881e-67	5.9711e-64
TRINITY_DN35833_c3_g1	2178.56	114.84	4.24583	9.45535e-67	7.67395e-64
TRINITY_DN40352_c2_g1	1907.51	40.37	5.56307	2.67523e-66	2.15702e-63
TRINITY_DN39409_c2_g1	3876.73	207.57	4.22387	3.0018e-66	2.40461e-63
TRINITY_DN35877_c0_g1	412.42	15.85	4.69955	3.8312e-66	3.04922e-63
TRINITY_DN54416_c0_g1	625.15	9.46	6.04807	7.94407e-66	6.28208e-63
TRINITY_DN51983_c0_g2	1007.11	85.74	3.55254	1.35167e-65	1.06208e-62
TRINITY_DN40185_c0_g1	799.92	36.01	4.47292	1.75915e-65	1.37351e-62
TRINITY_DN48019_c0_g1	635.01	3.65	7.41945	1.82058e-65	1.41253e-62
TRINITY_DN57019_c2_g1	767.32	38.54	4.31755	5.62939e-65	4.34037e-62
TRINITY_DN47719_c4_g3	966.12	24.89	5.27924	9.32469e-65	7.14486e-62
TRINITY_DN38899_c3_g9	856.03	4.97	7.43198	1.8129e-64	1.38052e-61
TRINITY_DN52744_c1_g1	893.71	74.78	3.57696	4.97366e-64	3.7642e-61
TRINITY_DN52117_c3_g1	547.51	30.08	4.18981	3.0472e-63	2.29214e-60
TRINITY_DN46538_c1_g1	3259.96	331.18	3.29929	8.10723e-63	6.0614e-60
TRINITY_DN46724_c3_g1	303.27	2047	-2.7584	1.00881e-62	7.49696e-60
TRINITY_DN55124_c0_g1	1505.71	187.88	3.00137	1.15518e-62	8.53333e-60
TRINITY_DN52047_c2_g2	382.67	10.87	5.1335	1.20655e-62	8.85971e-60
TRINITY_DN43206_c1_g1	870.66	11.2	6.2838	1.45414e-62	1.06146e-59
TRINITY_DN54906_c3_g3	519.6	27.97	4.21406	4.986e-62	3.61816e-59
TRINITY_DN56047_c0_g1	4366.1	858.03	2.34758	5.34112e-62	3.8532e-59
TRINITY_DN45286_c2_g2	432.56	14.94	4.85861	7.89029e-62	5.65913e-59
TRINITY_DN51680_c0_g1	4183.96	299.07	3.80618	1.02284e-61	7.29367e-59
TRINITY_DN42128_c1_g1	95.02	1013.85	-3.43206	1.10378e-61	7.82562e-59
TRINITY_DN52139_c2_g1	2107.72	315.73	2.7385	1.26713e-61	8.93243e-59
TRINITY_DN47539_c0_g1	665.39	7.33	6.49093	1.85575e-61	1.30075e-58
TRINITY_DN36288_c1_g1	1636.69	4.48	8.51588	3.51564e-61	2.45028e-58
TRINITY_DN41412_c0_g1	11916.2	2415.37	2.30271	2.16855e-60	1.50292e-57
TRINITY_DN55860_c3_g1	961.47	65.4	3.87938	4.83628e-60	3.33306e-57
TRINITY_DN51473_c1_g1	642.15	8406.6	-3.71268	4.89023e-60	3.35152e-57
TRINITY_DN54525_c0_g1	1168.55	63.31	4.20759	6.99582e-60	4.7681e-57
TRINITY_DN52240_c3_g1	652.24	5.21	6.96813	7.23019e-60	4.90076e-57
TRINITY_DN57422_c6_g1	1329.37	14457.9	-3.44215	8.30923e-60	5.60138e-57
TRINITY_DN49484_c2_g1	1165.84	126.94	3.19938	9.38178e-60	6.29003e-57
TRINITY_DN35176_c0_g1	934.19	11.12	6.38884	9.84852e-60	6.56726e-57
TRINITY_DN46429_c0_g4	400.78	5.73	6.13179	9.9566e-60	6.60363e-57
TRINITY_DN47247_c0_g2	734.23	3.2	7.83179	1.11247e-59	7.33894e-57
TRINITY_DN42423_c3_g2	68.05	944.74	-3.80057	1.32214e-59	8.67571e-57
TRINITY_DN33896_c0_g1	413.24	7.93	5.70336	1.34822e-59	8.80001e-57
TRINITY_DN51287_c1_g1	1947.8	143.35	3.76371	1.39413e-59	9.05177e-57
TRINITY_DN40751_c0_g2	412.57	24.34	4.0822	1.53308e-59	9.90184e-57
TRINITY_DN37334_c0_g2	1973.34	1.48	10.3734	2.69254e-59	1.73e-56
TRINITY_DN37334_c0_g5	4882.14	1.03	12.2621	4.6556e-59	2.9758e-56
TRINITY_DN34375_c0_g1	462.63	5.77	6.33573	2.28733e-58	1.4545e-55
TRINITY_DN46955_c0_g1	766.57	62.14	3.62344	2.74124e-58	1.73419e-55
TRINITY_DN54091_c0_g2	654.27	15446.2	-4.56197	7.43766e-58	4.68128e-55
TRINITY_DN53312_c1_g1	352.38	4365.99	-3.62699	2.67021e-57	1.67211e-54
TRINITY_DN47817_c0_g2	62.46	1520.36	-4.63084	2.82796e-57	1.76195e-54
TRINITY_DN43691_c0_g1	139.09	1852.17	-3.72995	3.13946e-57	1.9462e-54
TRINITY_DN44329_c3_g1	1434.8	131.98	3.44157	4.1684e-57	2.57113e-54
TRINITY_DN54872_c0_g3	84.31	1329.13	-3.97377	5.04555e-57	3.09669e-54
TRINITY_DN48627_c0_g1	1008.69	7725.42	-2.93852	6.28167e-57	3.83627e-54
TRINITY_DN45881_c0_g1	824.15	46.23	4.15577	7.14224e-57	4.34034e-54
TRINITY_DN38000_c1_g1	3942.45	0.99	11.9565	7.58757e-57	4.58836e-54
TRINITY_DN40257_c2_g1	568.16	25.65	4.4645	9.28613e-57	5.58812e-54
TRINITY_DN39607_c2_g2	4058.15	0.98	11.9992	2.09923e-56	1.25712e-53
TRINITY_DN56037_c1_g1	3885.31	290.18	3.74296	2.20174e-56	1.31214e-53
TRINITY_DN42497_c0_g1	731.51	2.27	8.35374	4.15116e-56	2.46201e-53
TRINITY_DN30876_c0_g1	356.1	5.74	5.95972	8.33611e-56	4.92042e-53
TRINITY_DN47643_c0_g1	1644.44	256.21	2.68177	1.33456e-55	7.83979e-53
TRINITY_DN54562_c1_g1	831.09	38.53	4.43456	2.28424e-55	1.3355e-52
TRINITY_DN53198_c0_g1	1026.9	139.04	2.88415	4.83894e-55	2.81579e-52
TRINITY_DN52731_c2_g1	4770.52	315.38	3.9193	1.40222e-54	8.1212e-52
TRINITY_DN44688_c0_g1	1044.05	4591.5	-2.13599	1.50868e-54	8.69699e-52
TRINITY_DN38727_c0_g2	7.53	527.11	-6.11238	1.63377e-54	9.3743e-52
TRINITY_DN40344_c0_g1	2006.73	227.01	3.14357	1.663e-54	9.49782e-52
TRINITY_DN50069_c0_g1	339.01	5.73	5.88995	2.78182e-54	1.58145e-51
TRINITY_DN50922_c1_g1	1428.91	230.39	2.63236	2.96066e-54	1.67539e-51
TRINITY_DN57492_c0_g2	604.63	26.37	4.51439	3.7938e-54	2.13706e-51
TRINITY_DN54440_c0_g3	599.9	9.66	5.95682	4.80709e-54	2.69553e-51
TRINITY_DN41812_c0_g5	662.27	11.81	5.81698	4.96019e-54	2.76879e-51
TRINITY_DN32746_c0_g1	713.25	35.01	4.34422	5.39028e-54	2.99532e-51
TRINITY_DN45110_c4_g2	538.84	54.4	3.3055	8.69383e-54	4.8094e-51
TRINITY_DN51993_c1_g1	306.84	7.72	5.31591	1.59902e-53	8.78271e-51
TRINITY_DN53702_c5_g2	440.18	38.56	3.51409	1.60187e-53	8.78271e-51
TRINITY_DN36904_c2_g3	646.23	3613.72	-2.48422	1.77447e-53	9.686e-51
TRINITY_DN53448_c0_g1	664.22	43.45	3.9362	1.8123e-53	9.84893e-51
TRINITY_DN53701_c2_g1	1774.71	62.79	4.81945	1.94776e-53	1.05387e-50
TRINITY_DN55240_c1_g1	5105.95	795.41	2.68277	2.28189e-53	1.22926e-50
TRINITY_DN36623_c3_g1	1275.49	24.68	5.6935	2.6792e-53	1.43702e-50
TRINITY_DN34481_c0_g1	1698.82	205.02	3.05047	5.4418e-53	2.90613e-50
TRINITY_DN42909_c1_g2	395.87	13.55	4.86403	5.83071e-53	3.10041e-50
TRINITY_DN51050_c1_g2	348.79	19.58	4.1526	9.86122e-53	5.22107e-50
TRINITY_DN48472_c1_g1	778.9	60.19	3.69601	1.08558e-52	5.72308e-50
TRINITY_DN49183_c0_g2	6805.47	745.33	3.19039	1.16076e-52	6.09339e-50
TRINITY_DN30299_c0_g1	17.13	582.86	-5.03059	1.45429e-52	7.60196e-50
TRINITY_DN37835_c0_g1	499.58	21.91	4.51414	1.59856e-52	8.32081e-50
TRINITY_DN48650_c2_g2	336.07	7.27	5.54017	2.54118e-52	1.31717e-49
TRINITY_DN52982_c1_g1	4240.08	336.79	3.65414	6.1715e-52	3.1855e-49
TRINITY_DN39314_c1_g1	510.31	4686.81	-3.19704	8.9651e-52	4.60817e-49
TRINITY_DN44163_c2_g1	1063.33	94.72	3.48976	9.36382e-52	4.79315e-49
TRINITY_DN43775_c0_g2	763.99	49.2	3.95841	1.60027e-51	8.15761e-49
TRINITY_DN42435_c1_g4	44.3	609.51	-3.76428	2.05671e-51	1.04412e-48
TRINITY_DN55908_c1_g1	2258.19	318.76	2.82376	2.12349e-51	1.07361e-48
TRINITY_DN33171_c0_g1	1507.83	239.6	2.65347	3.25078e-51	1.63684e-48
TRINITY_DN44503_c1_g2	31812.3	3191.86	3.31715	3.72299e-51	1.86699e-48
TRINITY_DN43634_c0_g1	1368.42	1.78	9.61669	4.26486e-51	2.13007e-48
TRINITY_DN49315_c0_g1	5188.82	0.74	12.7681	6.43261e-51	3.19978e-48
TRINITY_DN38255_c0_g1	1850.78	1.22	10.5463	9.04362e-51	4.48052e-48
TRINITY_DN53937_c0_g1	648.27	50.28	3.68467	1.00814e-50	4.97469e-48
TRINITY_DN55611_c0_g1	364.76	3.94	6.52457	2.252e-50	1.10683e-47
TRINITY_DN54872_c0_g1	61.71	743.8	-3.57536	3.09789e-50	1.51653e-47
TRINITY_DN41249_c0_g3	387.28	3.5	6.7986	3.45571e-50	1.68501e-47
TRINITY_DN49157_c0_g1	686.58	21.27	5.01144	3.78432e-50	1.83797e-47
TRINITY_DN50219_c2_g1	7713.47	1305.46	2.56283	7.0161e-50	3.39422e-47
TRINITY_DN44394_c2_g1	441.21	21.98	4.3308	7.24519e-50	3.49136e-47
TRINITY_DN47638_c1_g2	616.96	8.3	6.22756	7.72245e-50	3.70686e-47
TRINITY_DN55182_c2_g1	7813.5	5.7	10.4207	8.143e-50	3.89358e-47
TRINITY_DN39093_c3_g1	352.02	4	6.46903	9.56138e-50	4.55413e-47
TRINITY_DN39359_c2_g1	3493	107.95	5.0169	1.65513e-49	7.85315e-47
TRINITY_DN41691_c0_g2	56.91	833.51	-3.86463	1.66983e-49	7.89255e-47
TRINITY_DN50651_c0_g4	1253.97	139.83	3.16444	2.04871e-49	9.64639e-47
TRINITY_DN45352_c0_g1	845.35	60.16	3.81444	2.14426e-49	1.00579e-46
TRINITY_DN38513_c0_g1	11	685.81	-5.85647	3.13647e-49	1.46562e-46
TRINITY_DN32316_c0_g2	391.69	5.81	6.09231	4.15464e-49	1.93407e-46
TRINITY_DN41006_c1_g1	1030.93	161.5	2.67334	4.87718e-49	2.26189e-46
TRINITY_DN49192_c2_g1	5891.48	449.12	3.71323	5.05959e-49	2.3377e-46
TRINITY_DN54085_c1_g1	410.5	19.39	4.40458	1.25561e-48	5.77968e-46
TRINITY_DN47619_c1_g2	2246.13	371.67	2.59468	2.21705e-48	1.01674e-45
TRINITY_DN42513_c0_g2	309.68	10.07	4.93449	2.24704e-48	1.02667e-45
TRINITY_DN50894_c0_g2	437.34	3.49	6.97561	2.27819e-48	1.03706e-45
TRINITY_DN39053_c0_g2	365.65	16.65	4.45522	2.53434e-48	1.14942e-45
TRINITY_DN41332_c3_g2	11.08	638.5	-5.89223	3.37725e-48	1.52611e-45
TRINITY_DN51792_c0_g2	308.75	5.16	5.88942	4.44573e-48	2.0016e-45
TRINITY_DN46680_c1_g4	203.55	1827.47	-3.1695	6.0427e-48	2.71071e-45
TRINITY_DN50327_c0_g1	622.6	3474.73	-2.48323	7.32487e-48	3.27398e-45
TRINITY_DN45838_c0_g1	335.69	8.11	5.36222	8.39702e-48	3.73965e-45
TRINITY_DN41543_c0_g1	426.92	16.05	4.72785	9.90599e-48	4.3958e-45
TRINITY_DN38238_c0_g1	51.54	547.84	-3.41253	1.37121e-47	6.06298e-45
TRINITY_DN47648_c0_g1	376.98	5.99	5.97878	1.88807e-47	8.3185e-45
TRINITY_DN32915_c0_g1	1137.62	30.14	5.23704	3.06789e-47	1.34685e-44
TRINITY_DN40899_c1_g1	60.39	594.52	-3.28335	3.53888e-47	1.54811e-44
TRINITY_DN33712_c0_g1	508.25	17.97	4.82521	4.34531e-47	1.89417e-44
TRINITY_DN52693_c1_g3	794.14	145.3	2.44994	4.60662e-47	2.00101e-44
TRINITY_DN44636_c2_g1	12975.7	1538.14	3.07647	6.21054e-47	2.68825e-44
TRINITY_DN31104_c0_g1	406.16	38.72	3.39368	6.76138e-47	2.91645e-44
TRINITY_DN49670_c0_g1	989.83	126.9	2.96345	7.83136e-47	3.3662e-44
TRINITY_DN40632_c1_g4	541.35	81.27	2.73629	8.25356e-47	3.53536e-44
TRINITY_DN35934_c1_g1	617.91	5.66	6.76513	9.35271e-47	3.99231e-44
TRINITY_DN47615_c1_g1	266.33	11.62	4.51435	1.83707e-46	7.81468e-44
TRINITY_DN46403_c0_g1	313.08	7.78	5.34344	2.49527e-46	1.05782e-43
TRINITY_DN40417_c0_g1	124.02	800.41	-2.68783	2.5599e-46	1.0815e-43
TRINITY_DN37390_c0_g2	924.15	14	6.04087	2.57425e-46	1.08385e-43
TRINITY_DN40957_c2_g1	1022.96	68.6	3.89852	3.33614e-46	1.39985e-43
TRINITY_DN46152_c0_g1	441.8	6.92	5.99325	3.62193e-46	1.51462e-43
TRINITY_DN42724_c0_g5	284.01	13.64	4.38287	3.87586e-46	1.61533e-43
TRINITY_DN55932_c1_g1	339.79	2057.95	-2.60104	7.48473e-46	3.10888e-43
TRINITY_DN40626_c0_g1	364.39	6.98	5.7081	7.9898e-46	3.30754e-43
TRINITY_DN45139_c0_g1	876.4	123.82	2.82336	8.37835e-46	3.45678e-43
TRINITY_DN43452_c3_g1	61.66	796.74	-3.72125	1.22738e-45	5.04709e-43
TRINITY_DN57429_c0_g1	1517.48	218.08	2.79787	1.36287e-45	5.58565e-43
TRINITY_DN35933_c0_g2	585.59	20.72	4.81949	1.45572e-45	5.94641e-43
TRINITY_DN39480_c0_g1	232.18	1473.72	-2.66152	2.55518e-45	1.04031e-42
TRINITY_DN38579_c0_g1	431.22	43.47	3.31052	3.2734e-45	1.32834e-42
TRINITY_DN46972_c0_g2	60.49	525.04	-3.10621	3.38518e-45	1.3692e-42
TRINITY_DN57542_c4_g1	41332.5	8429.57	2.2937	3.59971e-45	1.45121e-42
TRINITY_DN54462_c0_g2	1869.41	379.15	2.30161	3.64192e-45	1.46345e-42
TRINITY_DN51449_c0_g1	2239.86	287.24	2.96343	3.66369e-45	1.46742e-42
TRINITY_DN44115_c0_g1	388.01	2122.21	-2.45218	3.9946e-45	1.59478e-42
TRINITY_DN48246_c1_g3	359.2	25.88	3.7943	5.27687e-45	2.0999e-42
TRINITY_DN53431_c1_g5	259.84	9.25	4.81803	5.39301e-45	2.13922e-42
TRINITY_DN42976_c5_g1	4437	509.8	3.12142	5.9356e-45	2.3469e-42
TRINITY_DN47513_c1_g2	511.82	52.74	3.27634	7.33955e-45	2.89274e-42
TRINITY_DN49226_c2_g3	1066.76	1.23	9.74986	9.55922e-45	3.75559e-42
TRINITY_DN41701_c0_g1	1922.48	378.04	2.34686	9.59132e-45	3.75623e-42
TRINITY_DN42329_c0_g5	1631.39	161.55	3.33472	1.55904e-44	6.08633e-42
TRINITY_DN53198_c1_g1	614.74	74.2	3.05139	1.63069e-44	6.34595e-42
TRINITY_DN38816_c2_g1	4085.13	389.33	3.39096	2.96448e-44	1.15002e-41
TRINITY_DN48426_c0_g1	579.28	18.78	4.94279	3.06411e-44	1.18495e-41
TRINITY_DN55901_c0_g2	1059.72	88.52	3.58046	3.3202e-44	1.27997e-41
TRINITY_DN54872_c0_g5	19.54	341.2	-4.10577	4.66087e-44	1.79121e-41
TRINITY_DN53688_c2_g4	397.27	28.7	3.79388	4.97621e-44	1.90646e-41
TRINITY_DN33596_c0_g1	386.6	18.14	4.41168	8.34756e-44	3.18817e-41
TRINITY_DN36068_c0_g1	8299.99	1151.36	2.8495	8.43596e-44	3.21199e-41
TRINITY_DN49999_c1_g2	381.12	48.87	2.9621	9.38282e-44	3.56152e-41
TRINITY_DN51388_c0_g1	492.94	2.75	7.49233	9.5444e-44	3.61174e-41
TRINITY_DN47741_c0_g3	247.85	8.15	4.91883	1.01129e-43	3.81515e-41
TRINITY_DN51698_c3_g1	310.3	9.41	5.03924	1.42087e-43	5.34397e-41
TRINITY_DN48568_c0_g1	452.51	47.95	3.23403	2.54196e-43	9.53142e-41
TRINITY_DN50974_c3_g1	321.18	3.51	6.52566	4.37709e-43	1.63628e-40
TRINITY_DN49969_c0_g3	338.53	10.94	4.95818	4.75136e-43	1.77082e-40
TRINITY_DN51154_c0_g1	1280.25	260.5	2.2964	5.95708e-43	2.2135e-40
TRINITY_DN55896_c0_g1	1044.47	5402.34	-2.37255	6.56409e-43	2.43173e-40
TRINITY_DN38226_c0_g1	513.68	41.77	3.61907	1.42256e-42	5.25425e-40
TRINITY_DN41262_c0_g1	1100.19	89.88	3.61178	1.67249e-42	6.15889e-40
TRINITY_DN49548_c1_g1	791.53	124.01	2.67622	1.87332e-42	6.87793e-40
TRINITY_DN57792_c1_g2	515.75	88.05	2.55002	2.06374e-42	7.55458e-40
TRINITY_DN57583_c3_g1	3195.36	32879.4	-3.363	2.56284e-42	9.35384e-40
TRINITY_DN54921_c1_g1	465.76	24.48	4.24729	4.17608e-42	1.51969e-39
TRINITY_DN51289_c0_g1	52.78	1055.02	-4.28917	5.1147e-42	1.85578e-39
TRINITY_DN46479_c4_g2	226.54	7.65	4.88306	5.65251e-42	2.0449e-39
TRINITY_DN57721_c3_g2	477.65	49.76	3.26374	5.81701e-42	2.09826e-39
TRINITY_DN44301_c1_g1	264.9	9.09	4.8556	6.91737e-42	2.4879e-39
TRINITY_DN47089_c0_g4	263.18	9.38	4.80696	7.5031e-42	2.69071e-39
TRINITY_DN36224_c0_g2	237.37	3.98	5.90186	8.3853e-42	2.99836e-39
TRINITY_DN52762_c2_g1	246.76	10.25	4.5946	8.8034e-42	3.13877e-39
TRINITY_DN53321_c0_g2	8965.36	0.5	14.1415	1.11846e-41	3.97626e-39
TRINITY_DN35088_c0_g1	92.26	1021.93	-3.48733	1.17192e-41	4.15434e-39
TRINITY_DN41219_c2_g1	1939.58	290.52	2.73802	1.24009e-41	4.38341e-39
TRINITY_DN43403_c0_g2	5363.15	548.21	3.28998	1.28089e-41	4.51471e-39
TRINITY_DN40713_c0_g1	2374.08	340.17	2.80226	1.90124e-41	6.68212e-39
TRINITY_DN42156_c0_g1	8597.11	831.62	3.36958	2.15227e-41	7.54292e-39
TRINITY_DN57767_c2_g5	27.67	377.1	-3.77252	2.17817e-41	7.61207e-39
TRINITY_DN45259_c2_g1	204.21	6.93	4.87925	2.34593e-41	8.17516e-39
TRINITY_DN48487_c5_g1	278.71	6.45	5.43594	2.56841e-41	8.92524e-39
TRINITY_DN42167_c0_g3	242.49	7.68	4.97932	2.89222e-41	1.00223e-38
TRINITY_DN44486_c1_g1	426.82	45.33	3.23756	2.92832e-41	1.01189e-38
TRINITY_DN37858_c0_g2	285.36	2.96	6.58584	3.00464e-41	1.03537e-38
TRINITY_DN55580_c2_g1	518.58	54.37	3.25033	3.03528e-41	1.04301e-38
TRINITY_DN55456_c0_g1	694.47	57.98	3.58456	4.22493e-41	1.44778e-38
TRINITY_DN36995_c1_g1	5181.3	1129.31	2.19815	4.23957e-41	1.44877e-38
TRINITY_DN38504_c0_g1	1154.2	138.93	3.05285	4.71005e-41	1.6051e-38
TRINITY_DN55374_c1_g1	2597.91	360.74	2.84779	5.13949e-41	1.74662e-38
TRINITY_DN43753_c7_g2	221.9	4.5	5.63308	5.36051e-41	1.81673e-38
TRINITY_DN47909_c0_g1	850.25	1.22	9.4236	5.43267e-41	1.83614e-38
TRINITY_DN56426_c1_g1	2262.5	125.6	4.16953	6.17912e-41	2.08272e-38
TRINITY_DN44553_c2_g1	1833.93	137.84	3.7343	6.94368e-41	2.33404e-38
TRINITY_DN45084_c2_g1	233.07	1558.62	-2.73589	7.11268e-41	2.38435e-38
TRINITY_DN55395_c0_g1	892.34	201.43	2.14781	7.45546e-41	2.49249e-38
TRINITY_DN57835_c3_g1	119.76	805.98	-2.75053	7.53496e-41	2.51226e-38
TRINITY_DN57497_c2_g1	420.32	13.66	4.94707	8.46751e-41	2.81557e-38
TRINITY_DN43634_c1_g5	1384.89	1.02	10.4434	9.87093e-41	3.27341e-38
TRINITY_DN48793_c2_g1	41.38	483.33	-3.57002	1.02759e-40	3.39856e-38
TRINITY_DN57045_c1_g1	451.05	70.97	2.67004	1.17966e-40	3.89109e-38
TRINITY_DN48795_c1_g3	562.83	41.99	3.74037	1.22052e-40	4.01513e-38
TRINITY_DN45603_c0_g1	1059.09	0.97	10.0612	1.34814e-40	4.42317e-38
TRINITY_DN52366_c0_g5	644.7	11.03	5.87375	3.51198e-40	1.1492e-37
TRINITY_DN39392_c0_g1	504.06	40.14	3.65029	4.34296e-40	1.41362e-37
TRINITY_DN41539_c0_g1	1140.99	195.32	2.54638	4.34236e-40	1.41362e-37
TRINITY_DN35987_c1_g1	281.36	2301.09	-3.03211	4.58535e-40	1.48859e-37
TRINITY_DN48192_c0_g1	88.46	564.3	-2.67235	4.94591e-40	1.60142e-37
TRINITY_DN49889_c0_g2	4984.28	696.11	2.83955	5.70562e-40	1.84257e-37
TRINITY_DN44097_c0_g1	734.83	104.09	2.81804	6.22705e-40	2.00571e-37
TRINITY_DN55348_c2_g2	382.72	40.33	3.25003	6.89275e-40	2.21435e-37
TRINITY_DN44884_c0_g2	887.63	64.36	3.78331	1.01404e-39	3.24921e-37
TRINITY_DN40036_c4_g1	1634.36	7404.73	-2.17869	1.03789e-39	3.31702e-37
TRINITY_DN50165_c0_g1	250.15	19.57	3.67764	1.42263e-39	4.53487e-37
TRINITY_DN40517_c0_g4	19.48	341.5	-4.13082	1.69122e-39	5.37718e-37
TRINITY_DN42318_c1_g2	480.53	79.73	2.59266	2.38115e-39	7.55132e-37
TRINITY_DN50430_c0_g2	4727.39	1048.72	2.17228	2.75769e-39	8.72298e-37
TRINITY_DN46569_c1_g5	430.73	26.52	4.01797	2.87792e-39	9.08001e-37
TRINITY_DN56990_c1_g2	203.54	7.98	4.67602	2.97945e-39	9.37636e-37
TRINITY_DN42830_c0_g1	21987.8	5116.55	2.10338	3.17873e-39	9.97806e-37
TRINITY_DN40611_c1_g1	290.63	2.24	7.02369	3.30398e-39	1.03449e-36
TRINITY_DN35722_c0_g1	106.45	813.44	-2.93805	3.63691e-39	1.13585e-36
TRINITY_DN48482_c3_g1	208.07	2015.35	-3.27953	3.80082e-39	1.18404e-36
TRINITY_DN46736_c0_g1	230.94	11.01	4.40033	3.89784e-39	1.21121e-36
TRINITY_DN41037_c2_g2	3465.26	508.57	2.76774	4.21116e-39	1.30528e-36
TRINITY_DN35350_c0_g1	3387.62	632.85	2.42033	4.69378e-39	1.4476e-36
TRINITY_DN47024_c0_g1	537.7	83.52	2.68592	4.68774e-39	1.4476e-36
TRINITY_DN47642_c2_g2	17755.1	2684.57	2.72534	5.04572e-39	1.55226e-36
TRINITY_DN55874_c2_g3	565.16	65.03	3.12033	5.0848e-39	1.56039e-36
TRINITY_DN57129_c0_g2	241.95	11.23	4.43116	5.65735e-39	1.73178e-36
TRINITY_DN50392_c0_g1	692.46	25.47	4.76645	6.36339e-39	1.94309e-36
TRINITY_DN51385_c1_g1	3888.21	15721.8	-2.01557	6.46534e-39	1.96934e-36
TRINITY_DN35524_c0_g1	385.21	47.21	3.02673	7.51343e-39	2.28295e-36
TRINITY_DN56192_c1_g1	1008.43	81.76	3.62233	9.22228e-39	2.7953e-36
TRINITY_DN54814_c0_g3	308.77	5.44	5.82574	9.75425e-39	2.9493e-36
TRINITY_DN55534_c1_g4	235.22	6.02	5.29702	1.02404e-38	3.08873e-36
TRINITY_DN51609_c0_g3	269.94	19.89	3.76087	1.10006e-38	3.30992e-36
TRINITY_DN52007_c0_g1	1440	293.18	2.29552	1.18903e-38	3.5689e-36
TRINITY_DN36569_c5_g1	843.72	123.48	2.77228	1.28474e-38	3.84683e-36
TRINITY_DN38204_c1_g2	808.35	29.75	4.76637	1.31178e-38	3.91828e-36
TRINITY_DN43800_c2_g3	4483.69	307.56	3.86568	1.4596e-38	4.34929e-36
TRINITY_DN56553_c0_g1	907.59	1.02	9.83487	1.60835e-38	4.78099e-36
TRINITY_DN35833_c1_g1	674.01	89.04	2.92081	1.98143e-38	5.87585e-36
TRINITY_DN41526_c0_g1	85.84	662.16	-2.96244	2.56025e-38	7.5741e-36
TRINITY_DN50984_c1_g1	1182.47	206.28	2.51833	2.5782e-38	7.60897e-36
TRINITY_DN44339_c0_g1	107.78	640.14	-2.56479	2.87751e-38	8.47204e-36
TRINITY_DN53167_c1_g3	2339.85	422.25	2.46945	3.33891e-38	9.80708e-36
TRINITY_DN44548_c3_g1	1164.17	170.64	2.76909	3.46869e-38	1.01641e-35
TRINITY_DN34312_c0_g1	538.18	2.51	7.75525	3.49027e-38	1.02031e-35
TRINITY_DN51695_c0_g1	1743.71	0.73	11.1949	3.56215e-38	1.03886e-35
TRINITY_DN32671_c0_g1	279.74	2.26	6.96603	3.71839e-38	1.08187e-35
TRINITY_DN42167_c0_g4	481.66	1.47	8.341	3.78854e-38	1.09968e-35
TRINITY_DN43096_c0_g2	2338.27	237.11	3.30133	3.97348e-38	1.15066e-35
TRINITY_DN36521_c5_g4	1767.42	208.93	3.08028	6.27504e-38	1.8129e-35
TRINITY_DN42105_c2_g1	69.04	489.65	-2.81446	8.42265e-38	2.42767e-35
TRINITY_DN39140_c0_g1	2604.74	102.39	4.66758	1.00773e-37	2.89784e-35
TRINITY_DN44056_c2_g1	998.18	38.73	4.68866	1.34621e-37	3.86216e-35
TRINITY_DN36894_c0_g1	43.44	557.21	-3.68024	1.47699e-37	4.22753e-35
TRINITY_DN44778_c4_g1	332.23	48.89	2.76569	1.54336e-37	4.40725e-35
TRINITY_DN47818_c0_g1	1756.95	0.73	11.206	2.19311e-37	6.24823e-35
TRINITY_DN32758_c0_g2	14932.4	0.97	13.8875	2.92431e-37	8.31225e-35
TRINITY_DN50651_c0_g3	2051.42	156.34	3.7144	3.06583e-37	8.69447e-35
TRINITY_DN43862_c0_g3	7644.72	1387.68	2.46162	3.58636e-37	1.01473e-34
TRINITY_DN42025_c1_g1	199.23	10.4	4.25907	3.65951e-37	1.03306e-34
TRINITY_DN40588_c1_g1	4910.61	730.8	2.74783	4.16377e-37	1.17273e-34
TRINITY_DN47037_c0_g2	9.85	302.31	-4.90443	4.22782e-37	1.18806e-34
TRINITY_DN38450_c3_g1	499.25	54.49	3.19439	4.24012e-37	1.1888e-34
TRINITY_DN32303_c0_g1	70.25	525.6	-2.90619	4.40032e-37	1.23092e-34
TRINITY_DN54440_c0_g4	310.07	34.62	3.15938	4.5622e-37	1.27332e-34
TRINITY_DN40856_c3_g4	1581.09	253.19	2.64183	4.77925e-37	1.32789e-34
TRINITY_DN50953_c0_g1	566.72	11.26	5.64487	4.77484e-37	1.32789e-34
TRINITY_DN53832_c0_g2	1020.03	115.32	3.14491	4.95608e-37	1.37393e-34
TRINITY_DN38096_c0_g3	3751.93	14417	-1.94202	5.09053e-37	1.40803e-34
TRINITY_DN44883_c0_g1	149.3	1051.13	-2.81303	7.02335e-37	1.9383e-34
TRINITY_DN35566_c4_g1	204.91	11.14	4.20308	7.40696e-37	2.03961e-34
TRINITY_DN57245_c1_g2	253.5	9.94	4.67526	7.42909e-37	2.04115e-34
TRINITY_DN56246_c0_g3	726.33	141.75	2.35773	7.97884e-37	2.18732e-34
TRINITY_DN42088_c0_g1	264.09	14.9	4.1443	8.06557e-37	2.20619e-34
TRINITY_DN40529_c0_g2	825.95	170.34	2.27721	8.48898e-37	2.31687e-34
TRINITY_DN46195_c2_g1	3302.71	734.38	2.16901	9.86578e-37	2.68669e-34
TRINITY_DN41276_c1_g5	337.07	1.99	7.40418	9.9123e-37	2.69342e-34
TRINITY_DN45902_c1_g1	295.94	1.99	7.22345	1.06274e-36	2.88138e-34
TRINITY_DN38899_c3_g5	1097.28	98.17	3.48126	1.22003e-36	3.30058e-34
TRINITY_DN46858_c0_g1	1218.34	262.38	2.21393	1.24736e-36	3.36713e-34
TRINITY_DN55625_c0_g2	2156.73	439.22	2.29499	1.45619e-36	3.92226e-34
TRINITY_DN43844_c3_g1	91.58	1082.08	-3.54585	1.61955e-36	4.35278e-34
TRINITY_DN57722_c3_g2	1092.45	155.34	2.81389	1.73306e-36	4.64774e-34
TRINITY_DN44677_c0_g1	553.66	3325.8	-2.58895	1.83525e-36	4.91109e-34
TRINITY_DN55520_c0_g1	1738.89	453.62	1.93863	1.98774e-36	5.30767e-34
TRINITY_DN57134_c3_g1	438.95	48.72	3.16776	2.02505e-36	5.39561e-34
TRINITY_DN57157_c3_g1	593.68	77.97	2.93005	2.15287e-36	5.7238e-34
TRINITY_DN46258_c2_g1	228.71	15.6	3.87167	2.40298e-36	6.37502e-34
TRINITY_DN53271_c1_g1	376.91	41.68	3.17574	2.78509e-36	7.37291e-34
TRINITY_DN47750_c1_g1	279.93	2084.29	-2.90217	3.67538e-36	9.70891e-34
TRINITY_DN47662_c0_g1	2709.25	410.4	2.72233	4.88524e-36	1.28773e-33
TRINITY_DN57307_c3_g2	10912.3	895.95	3.60621	4.93394e-36	1.2978e-33
TRINITY_DN47638_c1_g1	26.99	302.88	-3.49689	5.24071e-36	1.37555e-33
TRINITY_DN45923_c4_g2	420.81	4.7	6.47897	7.35615e-36	1.9267e-33
TRINITY_DN50852_c0_g1	4565.89	8.77	9.02701	7.42902e-36	1.94167e-33
TRINITY_DN53515_c0_g1	122.88	645.34	-2.38628	8.20193e-36	2.13914e-33
TRINITY_DN45259_c1_g1	3320.6	402.05	3.04538	1.01074e-35	2.63056e-33
TRINITY_DN57508_c0_g1	244.87	2.22	6.78246	1.10258e-35	2.86353e-33
TRINITY_DN39600_c0_g1	1611.74	174.89	3.2026	1.10893e-35	2.87397e-33
TRINITY_DN36225_c3_g3	160.6	952.71	-2.56172	1.2382e-35	3.20225e-33
TRINITY_DN46252_c0_g2	337.94	16.75	4.33611	1.31108e-35	3.38366e-33
TRINITY_DN49969_c0_g1	460.44	43.43	3.40738	1.44032e-35	3.70944e-33
TRINITY_DN54267_c1_g1	850.25	156.74	2.43779	1.5754e-35	4.04887e-33
TRINITY_DN46166_c0_g2	280.76	16.53	4.09393	1.6521e-35	4.23717e-33
TRINITY_DN47449_c0_g1	171.86	1176.67	-2.78356	1.94465e-35	4.97713e-33
TRINITY_DN52273_c0_g1	837.7	179.46	2.22136	2.52989e-35	6.4616e-33
TRINITY_DN44952_c0_g1	201.64	3.51	5.86067	2.5753e-35	6.56399e-33
TRINITY_DN42257_c2_g4	655.17	3223.67	-2.2987	2.96667e-35	7.54593e-33
TRINITY_DN54034_c1_g1	1413.53	346.82	2.02647	3.83709e-35	9.7398e-33
TRINITY_DN55409_c1_g1	1979.59	348.56	2.50571	4.0071e-35	1.01505e-32
TRINITY_DN53231_c0_g3	755.13	48.03	3.97357	4.06593e-35	1.02784e-32
TRINITY_DN48830_c1_g2	458.86	1.25	8.52885	4.11942e-35	1.03923e-32
TRINITY_DN57136_c1_g4	220.88	10.12	4.43993	4.78047e-35	1.20354e-32
TRINITY_DN42496_c1_g1	342.64	4767.26	-3.80373	5.65773e-35	1.4215e-32
TRINITY_DN44374_c0_g2	211.65	3	6.14725	7.39217e-35	1.8535e-32
TRINITY_DN44786_c3_g5	324.67	33.78	3.26157	9.45481e-35	2.36587e-32
TRINITY_DN58198_c1_g5	204.34	10.68	4.25869	9.51e-35	2.37486e-32
TRINITY_DN56676_c2_g1	760.54	142.29	2.41801	9.84145e-35	2.45267e-32
TRINITY_DN52432_c1_g3	210.2	16.55	3.66255	1.17864e-34	2.93147e-32
TRINITY_DN52418_c2_g1	529.98	72.4	2.87361	1.30085e-34	3.22891e-32
TRINITY_DN43750_c2_g1	82.41	603.71	-2.85653	1.35059e-34	3.34565e-32
TRINITY_DN52508_c1_g1	1963.86	8854.08	-2.1721	1.58912e-34	3.92863e-32
TRINITY_DN56071_c0_g2	99.78	627.17	-2.65307	1.72621e-34	4.25901e-32
TRINITY_DN51532_c0_g2	554.59	2444.34	-2.14023	1.7378e-34	4.27905e-32
TRINITY_DN55841_c2_g6	577.84	114.9	2.33016	2.16425e-34	5.31849e-32
TRINITY_DN37660_c4_g2	2244.76	8.12	8.10839	2.48004e-34	6.08241e-32
TRINITY_DN39911_c1_g1	234.03	2.45	6.56383	2.85188e-34	6.98049e-32
TRINITY_DN50620_c4_g3	118.33	672.46	-2.51588	3.43366e-34	8.38784e-32
TRINITY_DN35529_c1_g1	6.99	265.52	-5.28298	3.72817e-34	9.08929e-32
TRINITY_DN43542_c2_g1	221.96	2.7	6.35307	3.93228e-34	9.56799e-32
TRINITY_DN41262_c0_g4	887.86	50.65	4.13158	7.22707e-34	1.75502e-31
TRINITY_DN44017_c0_g3	181.24	7.44	4.60307	7.85892e-34	1.90471e-31
TRINITY_DN41417_c1_g1	292.27	18.2	4.01281	9.08764e-34	2.19819e-31
TRINITY_DN49006_c1_g2	3234.35	0	14.5279	1.00684e-33	2.43066e-31
TRINITY_DN43524_c0_g1	3416.66	413.01	3.04816	1.01429e-33	2.44385e-31
TRINITY_DN43295_c2_g1	497.42	73.34	2.75899	1.03338e-33	2.48018e-31
TRINITY_DN58201_c1_g1	5350.72	1158.49	2.20725	1.03266e-33	2.48018e-31
TRINITY_DN38810_c1_g2	385.63	47.34	3.02294	1.09476e-33	2.62237e-31
TRINITY_DN51764_c4_g1	190.25	3.48	5.77065	1.33843e-33	3.19987e-31
TRINITY_DN55017_c1_g1	318.06	36.25	3.13774	1.47709e-33	3.52452e-31
TRINITY_DN49482_c0_g4	375.64	2120.81	-2.50026	1.79682e-33	4.27916e-31
TRINITY_DN48369_c0_g1	1374.29	344.56	1.99698	1.97935e-33	4.70478e-31
TRINITY_DN55491_c0_g1	1363.41	120.13	3.50468	2.54798e-33	6.04474e-31
TRINITY_DN34846_c0_g2	170.38	4.19	5.33544	2.65157e-33	6.27843e-31
TRINITY_DN50493_c2_g1	683.5	79.51	3.1025	2.97987e-33	7.04226e-31
TRINITY_DN57371_c2_g1	447.35	81.14	2.4651	3.65636e-33	8.62446e-31
TRINITY_DN55149_c5_g1	290	1344.72	-2.21319	3.93655e-33	9.26765e-31
TRINITY_DN48659_c0_g2	837.93	114.1	2.87766	4.20485e-33	9.88043e-31
TRINITY_DN39791_c0_g2	33.99	343.08	-3.3203	4.36549e-33	1.02384e-30
TRINITY_DN45056_c1_g1	1000.99	143.08	2.80702	5.46105e-33	1.27835e-30
TRINITY_DN53441_c0_g1	306.72	29.64	3.37504	5.6838e-33	1.32797e-30
TRINITY_DN42389_c4_g1	566.48	65.79	3.10522	6.31334e-33	1.47227e-30
TRINITY_DN45775_c1_g3	1931.88	5.2	8.53718	6.9816e-33	1.62504e-30
TRINITY_DN45524_c2_g1	670.68	3393.76	-2.33655	7.11988e-33	1.6541e-30
TRINITY_DN52205_c1_g1	102.04	592.72	-2.53616	7.83577e-33	1.817e-30
TRINITY_DN35089_c0_g1	926.84	151.09	2.61487	8.28569e-33	1.91773e-30
TRINITY_DN54938_c0_g1	2542.68	0.52	12.3232	9.75171e-33	2.25281e-30
TRINITY_DN42272_c1_g2	178.38	10.63	4.06888	1.26276e-32	2.91174e-30
TRINITY_DN56739_c3_g2	254.2	29.32	3.11984	1.27977e-32	2.94545e-30
TRINITY_DN42561_c2_g1	310.58	2.99	6.70139	1.28532e-32	2.95272e-30
TRINITY_DN57580_c3_g2	18.98	259.82	-3.72992	1.36309e-32	3.12556e-30
TRINITY_DN58148_c5_g5	673.12	1	9.40285	1.48622e-32	3.40157e-30
TRINITY_DN53470_c0_g1	293.1	18.14	4.01505	1.50443e-32	3.43687e-30
TRINITY_DN49394_c0_g1	986.32	9205.19	-3.22193	1.55442e-32	3.5445e-30
TRINITY_DN46832_c1_g1	2507.64	0	14.1617	1.66658e-32	3.79326e-30
TRINITY_DN55411_c4_g1	66.17	582.57	-3.1204	1.72668e-32	3.9228e-30
TRINITY_DN47551_c0_g1	325.58	1735.87	-2.40806	1.8252e-32	4.139e-30
TRINITY_DN52651_c1_g1	1930.34	513.19	1.91058	1.95491e-32	4.42501e-30
TRINITY_DN50236_c0_g1	1458.17	229.44	2.66816	2.00994e-32	4.54125e-30
TRINITY_DN53320_c0_g1	1663.82	225.85	2.88058	2.10565e-32	4.74881e-30
TRINITY_DN52969_c1_g1	149.38	968.95	-2.70079	2.13282e-32	4.80131e-30
TRINITY_DN52515_c0_g2	1156.04	4993.8	-2.10933	2.16309e-32	4.86057e-30
TRINITY_DN58198_c1_g2	330.15	34.6	3.2572	2.85026e-32	6.39303e-30
TRINITY_DN55840_c1_g1	412.34	1822.65	-2.14472	2.94485e-32	6.5932e-30
TRINITY_DN38461_c2_g1	474.71	43.25	3.45741	3.1216e-32	6.97627e-30
TRINITY_DN48851_c2_g1	100.6	566.44	-2.50409	3.20848e-32	7.15746e-30
TRINITY_DN33403_c0_g1	470.7	1	8.89148	3.27652e-32	7.29606e-30
TRINITY_DN45207_c0_g1	962.5	136.04	2.82243	3.45728e-32	7.68469e-30
TRINITY_DN50272_c0_g1	2568.12	10052.6	-1.96902	3.47167e-32	7.7028e-30
TRINITY_DN40440_c0_g2	16.09	226.32	-3.83897	4.1428e-32	9.17536e-30
TRINITY_DN48930_c0_g1	40.56	305.18	-2.90112	4.4035e-32	9.73528e-30
TRINITY_DN47724_c0_g1	2551.72	0	14.1858	4.42726e-32	9.77031e-30
TRINITY_DN53438_c0_g1	275.59	33.32	3.05309	4.53488e-32	9.98993e-30
TRINITY_DN40277_c2_g1	233.52	1016.32	-2.11986	4.78758e-32	1.05278e-29
TRINITY_DN32841_c0_g1	216.39	23.62	3.19882	5.01372e-32	1.10055e-29
TRINITY_DN40245_c2_g1	231.96	2579.41	-3.47814	5.57947e-32	1.22256e-29
TRINITY_DN55865_c1_g1	75.18	512.13	-2.74939	5.64264e-32	1.23421e-29
TRINITY_DN54881_c2_g2	1610.52	276.74	2.54052	5.88894e-32	1.2858e-29
TRINITY_DN55762_c2_g1	705.82	174.68	2.01487	6.47207e-32	1.41063e-29
TRINITY_DN53438_c0_g3	224.43	18.55	3.59537	7.15368e-32	1.55644e-29
TRINITY_DN54112_c1_g2	445.7	49.52	3.17195	7.79822e-32	1.69368e-29
TRINITY_DN51532_c1_g4	809.11	3826.21	-2.24288	8.21655e-32	1.7814e-29
TRINITY_DN49570_c2_g3	1134.63	79.15	3.84365	8.5041e-32	1.84051e-29
TRINITY_DN45527_c0_g1	249.52	1387.19	-2.47023	8.81399e-32	1.90424e-29
TRINITY_DN49112_c3_g1	358.86	2076.41	-2.5366	9.07515e-32	1.95723e-29
TRINITY_DN42463_c1_g1	669.5	151.21	2.14694	9.49654e-32	2.04454e-29
TRINITY_DN46618_c0_g1	210.24	8.95	4.55365	9.53148e-32	2.04849e-29
TRINITY_DN40927_c0_g2	325.2	27.69	3.5508	1.00236e-31	2.1505e-29
TRINITY_DN34844_c0_g1	34.64	368.64	-3.39326	1.07898e-31	2.31088e-29
TRINITY_DN36904_c2_g2	456.03	3468.92	-2.92769	1.10318e-31	2.3573e-29
TRINITY_DN46793_c1_g1	723.82	3837.49	-2.40775	1.10448e-31	2.3573e-29
TRINITY_DN50275_c0_g1	3861.82	753.09	2.35799	1.18829e-31	2.53179e-29
TRINITY_DN46371_c0_g4	203.37	2.52	6.35684	1.24707e-31	2.65244e-29
TRINITY_DN56701_c1_g2	2477.55	8304.54	-1.74483	1.25195e-31	2.65825e-29
TRINITY_DN52854_c0_g1	11586.5	1927.24	2.58798	1.38502e-31	2.93573e-29
TRINITY_DN51926_c1_g1	539.44	100.18	2.4306	1.65849e-31	3.50937e-29
TRINITY_DN57492_c0_g1	194.41	3.96	5.6169	1.69223e-31	3.57462e-29
TRINITY_DN46139_c2_g3	606.02	145.39	2.05842	2.16416e-31	4.56372e-29
TRINITY_DN39965_c0_g2	831.61	156.71	2.40844	2.17504e-31	4.57882e-29
TRINITY_DN44696_c0_g1	334.76	52.4	2.67324	2.74515e-31	5.76917e-29
TRINITY_DN33815_c0_g1	610.76	38.38	3.99123	2.87098e-31	6.02334e-29
TRINITY_DN48298_c0_g1	885.66	232.94	1.92754	3.25517e-31	6.81778e-29
TRINITY_DN43052_c0_g5	128.71	815.38	-2.67556	3.80075e-31	7.94698e-29
TRINITY_DN46380_c1_g1	1898.96	238.85	2.99037	3.97403e-31	8.29523e-29
TRINITY_DN36935_c1_g1	302.38	1.48	7.67247	4.63118e-31	9.65061e-29
TRINITY_DN42332_c1_g1	40.69	406.95	-3.31566	5.85226e-31	1.21746e-28
TRINITY_DN48085_c4_g9	492.84	29.6	4.053	6.20107e-31	1.28785e-28
TRINITY_DN49439_c0_g1	128.19	562.8	-2.13475	6.66162e-31	1.38117e-28
TRINITY_DN48426_c0_g2	190.45	4.92	5.26073	8.57134e-31	1.77414e-28
TRINITY_DN55156_c0_g1	265.07	38.53	2.78322	9.56786e-31	1.97708e-28
TRINITY_DN48738_c5_g1	3953.97	945.15	2.06497	1.00421e-30	2.07161e-28
TRINITY_DN51377_c0_g1	1745.46	297.98	2.5504	1.08703e-30	2.23873e-28
TRINITY_DN40611_c1_g2	258.59	1.46	7.44675	1.09592e-30	2.25327e-28
TRINITY_DN43727_c0_g3	1457.15	4.45	8.35354	1.13594e-30	2.33166e-28
TRINITY_DN45618_c6_g1	170.85	2.72	5.96499	1.32255e-30	2.7102e-28
TRINITY_DN49659_c0_g1	6379.34	1267.98	2.33062	1.53784e-30	3.14614e-28
TRINITY_DN55182_c1_g1	3400.73	6.42	9.04764	1.7337e-30	3.54097e-28
TRINITY_DN48673_c2_g1	755.07	114.53	2.72306	1.8666e-30	3.80611e-28
TRINITY_DN47130_c0_g2	6138.05	1404.5	2.12767	2.06589e-30	4.20552e-28
TRINITY_DN49901_c1_g2	250.38	1.5	7.39051	2.2456e-30	4.56383e-28
TRINITY_DN52069_c0_g1	263.65	37.44	2.81756	2.3046e-30	4.67602e-28
TRINITY_DN47405_c1_g1	2412.86	352.81	2.77346	2.49696e-30	5.058e-28
TRINITY_DN37463_c0_g1	248.75	13.56	4.1956	2.95051e-30	5.96694e-28
TRINITY_DN45661_c0_g2	790.67	185.67	2.09002	3.17076e-30	6.40187e-28
TRINITY_DN41061_c3_g1	276.01	9.88	4.79708	3.40202e-30	6.85756e-28
TRINITY_DN54331_c1_g2	754.12	88.1	3.09566	3.50561e-30	7.05486e-28
TRINITY_DN55893_c2_g1	574.64	108.36	2.40619	3.5221e-30	7.0765e-28
TRINITY_DN44986_c0_g1	328.57	47.73	2.78351	3.62482e-30	7.27104e-28
TRINITY_DN47601_c1_g1	78.48	508.08	-2.67672	4.10081e-30	8.21247e-28
TRINITY_DN47656_c1_g1	631.33	59.91	3.39926	4.37683e-30	8.75104e-28
TRINITY_DN50532_c1_g1	3939.55	2.05	10.9296	4.54185e-30	9.06628e-28
TRINITY_DN53332_c1_g1	41	349.69	-3.08999	4.68193e-30	9.3308e-28
TRINITY_DN46569_c1_g1	325.8	24.6	3.72536	6.08548e-30	1.21084e-27
TRINITY_DN51178_c0_g2	382.1	2299.6	-2.5845	6.36851e-30	1.26512e-27
TRINITY_DN48790_c0_g1	1220.37	212.46	2.52271	6.82498e-30	1.35362e-27
TRINITY_DN44448_c0_g2	549.21	27	4.34752	7.93454e-30	1.57115e-27
TRINITY_DN39604_c2_g1	1129.7	205.83	2.45521	8.39816e-30	1.66029e-27
TRINITY_DN50087_c0_g2	4583.47	526.69	3.12095	9.41126e-30	1.8576e-27
TRINITY_DN50363_c1_g1	676.31	141.71	2.2543	9.59521e-30	1.89088e-27
TRINITY_DN38010_c0_g2	310.61	43.26	2.84373	1.09769e-29	2.15972e-27
TRINITY_DN53923_c2_g1	12273.3	2451.05	2.324	1.40816e-29	2.76616e-27
TRINITY_DN57709_c1_g1	182.65	2.22	6.35875	1.46654e-29	2.87626e-27
TRINITY_DN45811_c0_g1	502.44	42	3.58127	1.67023e-29	3.27054e-27
TRINITY_DN50377_c0_g1	1584.71	383	2.04804	2.05127e-29	4.01032e-27
TRINITY_DN54172_c0_g1	1123	6076.36	-2.4355	2.10783e-29	4.11437e-27
TRINITY_DN49999_c1_g1	696.46	102.76	2.75921	2.1182e-29	4.12808e-27
TRINITY_DN54167_c2_g1	1441.81	276.17	2.38383	2.13444e-29	4.15317e-27
TRINITY_DN50187_c0_g1	1780.3	0	13.6669	2.16509e-29	4.20618e-27
TRINITY_DN42516_c1_g2	466.04	87.56	2.41417	2.19757e-29	4.26255e-27
TRINITY_DN55757_c1_g1	1994.08	7476.63	-1.90631	2.27611e-29	4.40798e-27
TRINITY_DN52213_c3_g2	2098.56	236.5	3.14911	2.45843e-29	4.7536e-27
TRINITY_DN44260_c6_g1	11.01	206.55	-4.22644	2.51891e-29	4.86292e-27
TRINITY_DN36834_c0_g1	300.95	25.5	3.55798	2.93369e-29	5.65483e-27
TRINITY_DN55923_c1_g1	2541.17	782.57	1.69907	3.13054e-29	6.02484e-27
TRINITY_DN41530_c4_g1	160.68	12.6	3.66971	3.14324e-29	6.03987e-27
TRINITY_DN36882_c0_g1	697.66	66.69	3.38471	3.17798e-29	6.09713e-27
TRINITY_DN50275_c0_g2	587.67	123.05	2.25636	3.25422e-29	6.23369e-27
TRINITY_DN39017_c4_g1	181.62	9.17	4.30295	3.27888e-29	6.27119e-27
TRINITY_DN45367_c1_g1	1731.05	317.32	2.44708	3.704e-29	7.07331e-27
TRINITY_DN47123_c0_g2	6214.47	19432.2	-1.64473	4.08862e-29	7.79575e-27
TRINITY_DN46569_c1_g2	1222.55	130.51	3.22752	4.14181e-29	7.88497e-27
TRINITY_DN49480_c1_g1	530.45	105.65	2.32744	4.35693e-29	8.28173e-27
TRINITY_DN51697_c0_g3	1170.99	358.01	1.70998	4.70201e-29	8.92253e-27
TRINITY_DN52838_c0_g1	8302	2610.67	1.66897	4.70852e-29	8.92253e-27
TRINITY_DN53431_c1_g3	166.19	6.71	4.62734	4.84542e-29	9.16787e-27
TRINITY_DN36446_c0_g1	196.92	7.78	4.67001	4.86429e-29	9.18948e-27
TRINITY_DN50396_c1_g1	357.3	39.4	3.17732	5.16439e-29	9.74151e-27
TRINITY_DN55771_c1_g2	501.01	87.51	2.5153	5.78501e-29	1.08955e-26
TRINITY_DN46541_c0_g1	1315.27	296.83	2.14661	6.14744e-29	1.15605e-26
TRINITY_DN57831_c0_g1	316.32	30.23	3.38395	6.4081e-29	1.20323e-26
TRINITY_DN53768_c0_g1	2194.93	257.29	3.09193	6.70278e-29	1.25665e-26
TRINITY_DN54511_c2_g1	2091.74	479.25	2.12496	7.11914e-29	1.33268e-26
TRINITY_DN52586_c3_g1	217.22	1.98	6.77062	8.06997e-29	1.50839e-26
TRINITY_DN50723_c1_g1	795.7	126.64	2.65412	9.06532e-29	1.68931e-26
TRINITY_DN55673_c2_g2	545.29	122.21	2.15788	9.06427e-29	1.68931e-26
TRINITY_DN41572_c1_g1	1520.04	0	13.438	9.08194e-29	1.68986e-26
TRINITY_DN50852_c0_g2	2325.54	5.4	8.74562	1.0912e-28	2.02732e-26
TRINITY_DN57835_c4_g1	132.29	793.5	-2.582	1.10903e-28	2.05735e-26
TRINITY_DN46480_c0_g4	95.93	518.54	-2.43386	1.13828e-28	2.10843e-26
TRINITY_DN40776_c1_g2	738.8	177.97	2.05217	1.14281e-28	2.11364e-26
TRINITY_DN57909_c1_g1	2670.58	564.27	2.24227	1.19362e-28	2.20432e-26
TRINITY_DN54511_c2_g2	10409.8	2003.39	2.3772	1.24334e-28	2.29271e-26
TRINITY_DN38797_c0_g1	248.99	9.42	4.7236	1.51187e-28	2.7837e-26
TRINITY_DN46421_c1_g1	135.88	4.7	4.8485	1.63728e-28	3.01013e-26
TRINITY_DN32917_c0_g1	316.99	2.21	7.15121	1.81628e-28	3.33424e-26
TRINITY_DN47405_c0_g1	212.03	14.02	3.90835	1.83295e-28	3.35985e-26
TRINITY_DN48328_c0_g4	188.8	11.35	4.048	2.00095e-28	3.66235e-26
TRINITY_DN53431_c1_g2	253.43	17.26	3.88092	2.0133e-28	3.6795e-26
TRINITY_DN49981_c0_g1	245.12	9.63	4.66541	2.05166e-28	3.74406e-26
TRINITY_DN47196_c0_g2	116.42	1168.89	-3.33968	2.22998e-28	4.06348e-26
TRINITY_DN36517_c1_g2	1437.67	0.48	11.5013	2.23416e-28	4.06508e-26
TRINITY_DN37334_c0_g4	1443.78	0	13.3636	2.41934e-28	4.39555e-26
TRINITY_DN40430_c1_g1	1061.45	126.35	3.07093	2.46583e-28	4.47341e-26
TRINITY_DN57234_c1_g1	1281.37	0	13.1916	2.69458e-28	4.88122e-26
TRINITY_DN42234_c0_g1	464.23	70.83	2.71029	2.75859e-28	4.98985e-26
TRINITY_DN50569_c0_g1	1109.28	218.61	2.34128	3.12022e-28	5.63572e-26
TRINITY_DN36537_c6_g1	44.46	567.95	-3.69706	3.21815e-28	5.80411e-26
TRINITY_DN39435_c0_g1	1433.63	80.83	4.1499	3.47804e-28	6.26366e-26
TRINITY_DN49855_c0_g4	2114.97	609.5	1.79517	3.5666e-28	6.41379e-26
TRINITY_DN41262_c0_g5	475.49	58.87	3.00974	3.82825e-28	6.8743e-26
TRINITY_DN39787_c5_g1	1336.2	0	13.252	3.95288e-28	7.08778e-26
TRINITY_DN41307_c2_g2	507.55	0.77	9.41277	4.35684e-28	7.80077e-26
TRINITY_DN54090_c0_g1	1549.18	406.18	1.93013	4.53394e-28	8.10609e-26
TRINITY_DN42766_c6_g3	459.24	72.8	2.66045	4.5778e-28	8.17267e-26
TRINITY_DN52763_c0_g1	263.88	1195.26	-2.17678	4.64894e-28	8.28768e-26
TRINITY_DN39948_c0_g2	1210.14	0	13.1092	5.3419e-28	9.50927e-26
TRINITY_DN49476_c0_g2	767.01	171.64	2.16034	5.81086e-28	1.03292e-25
TRINITY_DN55458_c0_g1	99.3	779.24	-2.96689	6.02726e-28	1.06984e-25
TRINITY_DN54116_c0_g2	4.98	253.55	-5.74081	6.16858e-28	1.09335e-25
TRINITY_DN58198_c1_g4	365.61	42.18	3.11714	6.41724e-28	1.1358e-25
TRINITY_DN39554_c0_g1	724.97	113.71	2.673	6.74669e-28	1.19239e-25
TRINITY_DN50307_c0_g1	1003.14	145.14	2.7872	6.8816e-28	1.2145e-25
TRINITY_DN56454_c1_g1	132.49	1011.7	-2.92045	6.98061e-28	1.23021e-25
TRINITY_DN54266_c1_g1	198.51	853.84	-2.10033	7.26168e-28	1.27792e-25
TRINITY_DN52418_c2_g2	1206.73	310.71	1.95607	7.32624e-28	1.28745e-25
TRINITY_DN38110_c0_g1	1199.92	0	13.0981	7.78984e-28	1.36697e-25
TRINITY_DN52538_c1_g1	534.22	2061.52	-1.95068	8.06254e-28	1.41281e-25
TRINITY_DN37345_c0_g1	775.27	67.2	3.52798	8.90894e-28	1.55891e-25
TRINITY_DN52629_c1_g1	2907.24	703.28	2.04693	1.00642e-27	1.75857e-25
TRINITY_DN44962_c1_g1	53.98	392.13	-2.86635	1.01762e-27	1.77563e-25
TRINITY_DN37259_c0_g1	448.4	74.99	2.57962	1.02438e-27	1.78489e-25
TRINITY_DN46779_c3_g1	216.74	1182.77	-2.45183	1.09253e-27	1.90095e-25
TRINITY_DN51714_c0_g1	270.88	13.39	4.3416	1.0996e-27	1.91055e-25
TRINITY_DN46417_c0_g1	290.31	1066.11	-1.87342	1.146e-27	1.98839e-25
TRINITY_DN47278_c0_g1	273.14	30.13	3.17976	1.19405e-27	2.06884e-25
TRINITY_DN51609_c1_g1	627.04	118.61	2.40293	1.44832e-27	2.50588e-25
TRINITY_DN34709_c0_g1	965.58	148.61	2.69846	1.49317e-27	2.57986e-25
TRINITY_DN45486_c0_g1	195.03	1059.41	-2.45067	1.56373e-27	2.69799e-25
TRINITY_DN53096_c2_g1	529.74	2473.15	-2.22213	1.68425e-27	2.90188e-25
TRINITY_DN57422_c5_g1	11.1	184.65	-4.02287	1.68813e-27	2.90451e-25
TRINITY_DN38565_c3_g1	575.45	0.75	9.59605	1.6917e-27	2.90658e-25
TRINITY_DN55580_c2_g2	172.41	14.83	3.53645	1.93107e-27	3.31326e-25
TRINITY_DN40535_c3_g2	1134.12	0	13.0157	1.99568e-27	3.41935e-25
TRINITY_DN41463_c4_g1	1439.74	170.04	3.08047	2.2936e-27	3.92435e-25
TRINITY_DN37570_c0_g1	146.67	2.43	5.88996	2.29835e-27	3.92703e-25
TRINITY_DN51835_c0_g1	1025.26	3836.79	-1.90409	2.3404e-27	3.99334e-25
TRINITY_DN53437_c1_g1	434.08	94.88	2.19178	2.51514e-27	4.28557e-25
TRINITY_DN46929_c1_g1	182.01	733.1	-2.00946	2.75464e-27	4.68719e-25
TRINITY_DN47126_c0_g1	1250.93	367.98	1.76428	2.87915e-27	4.89229e-25
TRINITY_DN48192_c0_g2	275.75	900.09	-1.70633	3.11642e-27	5.28818e-25
TRINITY_DN43727_c0_g6	1106.34	256.96	2.10468	3.15974e-27	5.35433e-25
TRINITY_DN58166_c4_g1	1044.16	260.74	2.0026	3.21228e-27	5.43589e-25
TRINITY_DN52764_c0_g2	359.6	46.65	2.94735	4.01933e-27	6.79229e-25
TRINITY_DN45128_c0_g1	644.07	68	3.24058	4.1289e-27	6.9679e-25
TRINITY_DN51040_c1_g2	343	1882.84	-2.45259	4.3584e-27	7.34515e-25
TRINITY_DN41947_c1_g1	536.18	71.9	2.89657	4.48718e-27	7.55186e-25
TRINITY_DN46953_c0_g4	1131.11	3622.63	-1.6783	4.51248e-27	7.5841e-25
TRINITY_DN39948_c0_g3	1343.96	0.5	11.4024	4.99372e-27	8.3815e-25
TRINITY_DN37803_c0_g1	574.72	98.91	2.53644	5.27232e-27	8.83708e-25
TRINITY_DN57512_c1_g1	378.39	72.6	2.37884	5.4804e-27	9.17338e-25
TRINITY_DN52108_c1_g3	618.51	96.28	2.68191	5.71742e-27	9.55715e-25
TRINITY_DN46770_c0_g1	363.97	1550.8	-2.09464	5.98932e-27	9.99812e-25
TRINITY_DN35769_c0_g1	199.55	19.84	3.32681	6.19077e-27	1.03204e-24
TRINITY_DN42613_c1_g3	1042.79	0	12.8939	6.88157e-27	1.14566e-24
TRINITY_DN49150_c2_g2	451.58	87.41	2.36583	6.9417e-27	1.15411e-24
TRINITY_DN56279_c1_g4	317.42	21.11	3.90517	7.11179e-27	1.1808e-24
TRINITY_DN54471_c0_g2	236.84	6.73	5.13749	7.5877e-27	1.25812e-24
TRINITY_DN54927_c1_g1	279.07	21.15	3.72142	8.82967e-27	1.46209e-24
TRINITY_DN47557_c0_g1	836.21	2412.8	-1.52811	8.84924e-27	1.46336e-24
TRINITY_DN57630_c2_g1	2365.64	805.28	1.55428	1.10471e-26	1.82437e-24
TRINITY_DN54440_c0_g2	472.65	93.26	2.33973	1.14723e-26	1.89205e-24
TRINITY_DN34911_c0_g1	195.9	1.5	7.04321	1.22263e-26	2.01372e-24
TRINITY_DN43331_c1_g1	259.28	983.71	-1.92214	1.42009e-26	2.33583e-24
TRINITY_DN32771_c0_g1	251.47	5.31	5.5785	1.55585e-26	2.55572e-24
TRINITY_DN48259_c2_g1	7.96	195.13	-4.723	1.57643e-26	2.58608e-24
TRINITY_DN52784_c0_g1	452.86	78.8	2.52369	1.73347e-26	2.83993e-24
TRINITY_DN47263_c1_g1	1205.22	220.44	2.44944	1.76526e-26	2.88816e-24
TRINITY_DN43772_c0_g1	2319.37	0.24	13.087	1.78206e-26	2.91179e-24
TRINITY_DN51781_c4_g1	1599.7	560.35	1.51335	1.83215e-26	2.98967e-24
TRINITY_DN51558_c1_g2	726.31	113.95	2.67149	2.10049e-26	3.42303e-24
TRINITY_DN51914_c0_g3	75.7	632.99	-3.04254	2.23527e-26	3.63785e-24
TRINITY_DN45970_c1_g1	219.23	979.86	-2.15748	2.29904e-26	3.73671e-24
TRINITY_DN56646_c0_g1	5498.7	1401.38	1.97186	2.4303e-26	3.94485e-24
TRINITY_DN48583_c1_g1	1347.73	3780.38	-1.48798	2.62607e-26	4.25703e-24
TRINITY_DN41796_c0_g6	155.01	10.68	3.85715	2.64749e-26	4.28611e-24
TRINITY_DN48677_c0_g1	239.93	37.51	2.67461	2.69128e-26	4.3513e-24
TRINITY_DN40535_c3_g1	178.39	1.74	6.68288	2.70814e-26	4.37283e-24
TRINITY_DN34483_c0_g2	384.35	39.64	3.27933	2.75493e-26	4.44257e-24
TRINITY_DN41449_c4_g1	961.78	0	12.7803	2.81449e-26	4.5327e-24
TRINITY_DN52839_c1_g1	388.52	34.48	3.49684	2.95459e-26	4.75211e-24
TRINITY_DN40048_c1_g1	255.67	47.64	2.42653	3.17779e-26	5.10446e-24
TRINITY_DN46488_c6_g1	1015.58	187.36	2.43858	3.62629e-26	5.8173e-24
TRINITY_DN44177_c1_g1	208.84	26.24	2.98769	3.75851e-26	6.02157e-24
TRINITY_DN57659_c3_g2	88.25	478.43	-2.43356	3.89151e-26	6.22657e-24
TRINITY_DN53765_c0_g1	174.14	23.32	2.90052	3.98585e-26	6.36925e-24
TRINITY_DN41570_c1_g2	7591.87	858.27	3.14469	4.06149e-26	6.48172e-24
TRINITY_DN36517_c1_g1	861.03	0	12.618	4.41989e-26	7.04458e-24
TRINITY_DN36288_c2_g2	1384.62	0.48	11.4483	4.48778e-26	7.13436e-24
TRINITY_DN54172_c0_g2	113.58	525.27	-2.20206	4.48717e-26	7.13436e-24
TRINITY_DN51269_c0_g1	171.19	10.78	4.00041	4.62083e-26	7.33642e-24
TRINITY_DN43591_c0_g1	142.23	6.68	4.41147	4.69616e-26	7.44644e-24
TRINITY_DN46780_c0_g2	1556.96	474.52	1.71389	5.0611e-26	8.0148e-24
TRINITY_DN56144_c0_g1	166	622.28	-1.90253	5.34091e-26	8.44706e-24
TRINITY_DN53120_c1_g1	370.02	1302.36	-1.81985	5.36933e-26	8.48113e-24
TRINITY_DN50294_c3_g1	950.26	0	12.7597	5.52693e-26	8.71891e-24
TRINITY_DN57343_c1_g1	523.33	111.26	2.23148	5.53611e-26	8.72224e-24
TRINITY_DN41638_c2_g4	865.2	0	12.6274	5.74484e-26	9.03955e-24
TRINITY_DN43174_c2_g2	180.82	1.49	6.92419	5.91209e-26	9.29087e-24
TRINITY_DN51561_c0_g2	1683.47	155.56	3.43553	5.93778e-26	9.31937e-24
TRINITY_DN49185_c1_g1	750.09	125.02	2.58298	6.39154e-26	1.00188e-23
TRINITY_DN55801_c0_g1	196.45	686.07	-1.80684	6.71463e-26	1.05119e-23
TRINITY_DN41875_c3_g1	250.53	16.82	3.90015	6.87539e-26	1.07499e-23
TRINITY_DN51042_c1_g2	889.7	0	12.6647	6.91821e-26	1.08032e-23
TRINITY_DN42628_c0_g1	267.77	1.02	8.0724	7.17377e-26	1.11881e-23
TRINITY_DN41154_c0_g1	240	1.48	7.33142	7.32798e-26	1.14134e-23
TRINITY_DN54243_c1_g1	470.92	90.16	2.38453	7.33677e-26	1.14134e-23
TRINITY_DN41496_c0_g1	422.85	89.55	2.23634	7.81007e-26	1.21344e-23
TRINITY_DN38110_c0_g3	1722.01	174.94	3.29779	8.32979e-26	1.29256e-23
TRINITY_DN33849_c0_g1	270.95	17.61	3.9424	8.58935e-26	1.33117e-23
TRINITY_DN44855_c2_g1	179.85	797.43	-2.14938	8.76816e-26	1.35717e-23
TRINITY_DN44423_c0_g1	803.65	0	12.5192	8.85599e-26	1.36905e-23
TRINITY_DN34299_c0_g1	438.11	95.89	2.18866	8.87357e-26	1.37005e-23
TRINITY_DN55291_c0_g1	165.98	846.68	-2.34882	9.04403e-26	1.39462e-23
TRINITY_DN45289_c0_g1	160.24	2.76	5.87312	9.57471e-26	1.47412e-23
TRINITY_DN50285_c0_g2	317.35	62.27	2.34655	9.58343e-26	1.47412e-23
TRINITY_DN47852_c0_g4	340.99	46.19	2.88084	9.73336e-26	1.49345e-23
TRINITY_DN51103_c1_g1	1541.87	402.58	1.93629	9.73209e-26	1.49345e-23
TRINITY_DN47890_c0_g2	2622.25	692.58	1.91996	1.07206e-25	1.64289e-23
TRINITY_DN35820_c0_g1	1776.37	571.18	1.63626	1.10279e-25	1.68788e-23
TRINITY_DN44949_c0_g2	798.98	36.45	4.45517	1.10815e-25	1.69399e-23
TRINITY_DN47936_c0_g1	1083.46	204.58	2.40331	1.14335e-25	1.74563e-23
TRINITY_DN36107_c2_g1	740.83	125.3	2.56257	1.24311e-25	1.89398e-23
TRINITY_DN49855_c0_g1	4500.26	1465.79	1.61874	1.24358e-25	1.89398e-23
TRINITY_DN47970_c0_g1	28.49	386.97	-3.78198	1.31772e-25	2.00441e-23
TRINITY_DN55842_c8_g5	830.11	121.42	2.77122	1.66003e-25	2.522e-23
TRINITY_DN49847_c1_g1	1926.09	470.96	2.03235	1.69002e-25	2.5644e-23
TRINITY_DN49384_c1_g1	572.29	164.43	1.79905	1.82084e-25	2.75951e-23
TRINITY_DN49398_c1_g1	379.29	1533.6	-2.01569	1.93725e-25	2.93233e-23
TRINITY_DN42830_c0_g3	8307.43	2379.97	1.80334	2.18842e-25	3.30845e-23
TRINITY_DN41656_c0_g2	1419.62	9662.01	-2.76808	2.50673e-25	3.78365e-23
TRINITY_DN44721_c1_g1	154.92	4.41	5.11885	2.50888e-25	3.78365e-23
TRINITY_DN46516_c2_g4	501.92	28.86	4.11619	2.77544e-25	4.18055e-23
TRINITY_DN47606_c1_g1	1977.08	329.79	2.58359	2.81389e-25	4.23329e-23
TRINITY_DN34855_c2_g1	799.44	175.18	2.18911	2.92225e-25	4.39096e-23
TRINITY_DN49855_c0_g2	4421.54	1639.5	1.43154	3.01597e-25	4.52626e-23
TRINITY_DN53981_c3_g1	1023.71	117.82	3.11914	3.03939e-25	4.55587e-23
TRINITY_DN56701_c1_g3	79.68	501.96	-2.64226	3.31453e-25	4.96226e-23
TRINITY_DN48685_c2_g1	882.86	262.56	1.75069	3.35974e-25	5.02385e-23
TRINITY_DN53245_c0_g3	83.9	425.11	-2.32908	3.56988e-25	5.33161e-23
TRINITY_DN53436_c1_g2	16.87	201.56	-3.59436	3.59428e-25	5.36156e-23
TRINITY_DN44878_c0_g2	193.02	19.88	3.27739	3.67742e-25	5.47896e-23
TRINITY_DN40982_c0_g1	724.75	192.28	1.91342	3.7693e-25	5.60907e-23
TRINITY_DN48314_c5_g2	266.88	1367.91	-2.36485	3.80512e-25	5.65555e-23
TRINITY_DN56030_c1_g1	151.57	16.6	3.191	4.41599e-25	6.55559e-23
TRINITY_DN35394_c0_g2	197.02	1003.64	-2.35775	4.50046e-25	6.67297e-23
TRINITY_DN57714_c3_g1	773.05	168.49	2.19763	4.71727e-25	6.98603e-23
TRINITY_DN39462_c1_g2	843.45	90.08	3.22548	4.80188e-25	7.10281e-23
TRINITY_DN43080_c0_g2	403.03	1350.51	-1.74262	5.0492e-25	7.45969e-23
TRINITY_DN37833_c1_g1	357.86	0.74	8.91072	5.09372e-25	7.51647e-23
TRINITY_DN40163_c1_g2	39139.2	4003.99	3.28905	5.10603e-25	7.52563e-23
TRINITY_DN40314_c4_g1	518.76	58.28	3.15344	5.2849e-25	7.77997e-23
TRINITY_DN58148_c4_g1	2129.48	266.98	2.99477	5.37808e-25	7.9077e-23
TRINITY_DN49110_c1_g1	2.96	256.99	-6.43314	5.5934e-25	8.2145e-23
TRINITY_DN43255_c2_g1	485.64	2663.67	-2.45836	5.84883e-25	8.57942e-23
TRINITY_DN50396_c0_g1	495.28	64.9	2.93125	6.04659e-25	8.85897e-23
TRINITY_DN44664_c0_g2	173.09	6.92	4.63743	6.38757e-25	9.34745e-23
TRINITY_DN40726_c2_g3	822.69	0	12.553	6.92566e-25	1.01229e-22
TRINITY_DN40626_c0_g2	1511.01	293.07	2.36553	6.96457e-25	1.01677e-22
TRINITY_DN44703_c0_g1	155.88	1.49	6.71199	7.62586e-25	1.112e-22
TRINITY_DN29560_c0_g1	277.91	1165.23	-2.07224	8.29146e-25	1.20763e-22
TRINITY_DN44087_c0_g1	179.57	11.22	4.00126	8.78966e-25	1.27868e-22
TRINITY_DN43727_c0_g2	305.85	44.45	2.78068	1.00008e-24	1.45315e-22
TRINITY_DN49196_c3_g1	245.42	9.39	4.70228	1.03489e-24	1.50197e-22
TRINITY_DN53459_c4_g2	4520.45	16498.2	-1.86793	1.06016e-24	1.53683e-22
TRINITY_DN55719_c4_g1	781.29	211.79	1.88265	1.18417e-24	1.71458e-22
TRINITY_DN44332_c5_g2	125.65	8.91	3.81779	1.21681e-24	1.75979e-22
TRINITY_DN41262_c0_g3	1117.31	125.48	3.1547	1.40818e-24	2.03415e-22
TRINITY_DN51191_c1_g1	319.81	22.59	3.82113	1.41016e-24	2.03464e-22
TRINITY_DN49483_c0_g1	26.02	387.61	-3.92689	1.51368e-24	2.18145e-22
TRINITY_DN56241_c3_g2	1175.73	3844.75	-1.70958	1.57453e-24	2.2665e-22
TRINITY_DN44610_c0_g1	307.86	40.62	2.92025	1.63549e-24	2.3515e-22
TRINITY_DN37632_c0_g1	1096.14	246.33	2.15326	1.70377e-24	2.44682e-22
TRINITY_DN33630_c0_g1	196.9	13.56	3.87075	1.72375e-24	2.47264e-22
TRINITY_DN52516_c1_g1	2107.63	5863.85	-1.47656	1.93531e-24	2.77289e-22
TRINITY_DN54511_c2_g4	3154.67	946.65	1.73608	1.97076e-24	2.8204e-22
TRINITY_DN39786_c1_g1	264.78	35.62	2.88793	1.98345e-24	2.83267e-22
TRINITY_DN58152_c7_g2	4275.85	998	2.09879	1.98392e-24	2.83267e-22
TRINITY_DN58191_c5_g1	43.2	405.9	-3.19498	2.01109e-24	2.86814e-22
TRINITY_DN56164_c0_g1	534.17	107.52	2.31323	2.0673e-24	2.9449e-22
TRINITY_DN49931_c1_g1	88.32	388.67	-2.13825	2.13739e-24	3.03857e-22
TRINITY_DN55124_c0_g4	129.24	11.64	3.47266	2.13798e-24	3.03857e-22
TRINITY_DN42483_c2_g1	1227.91	148.58	3.04635	2.35946e-24	3.34948e-22
TRINITY_DN44977_c2_g1	152.16	4.16	5.17403	2.46634e-24	3.49718e-22
TRINITY_DN41103_c0_g2	211.29	31.54	2.74898	2.563e-24	3.63007e-22
TRINITY_DN54429_c0_g1	439	109.87	1.99867	2.57536e-24	3.6434e-22
TRINITY_DN53459_c4_g1	1681.54	8177.56	-2.28205	2.60456e-24	3.68049e-22
TRINITY_DN57454_c1_g1	1173.54	231.88	2.33814	2.66314e-24	3.75896e-22
TRINITY_DN41530_c3_g1	488.61	95.27	2.35798	2.67968e-24	3.77798e-22
TRINITY_DN14171_c0_g1	128.94	2.23	5.85057	2.6995e-24	3.80158e-22
TRINITY_DN57355_c2_g1	1272.95	276.9	2.20027	2.85315e-24	4.01337e-22
TRINITY_DN52799_c0_g1	338.79	42.39	2.99486	2.87521e-24	4.0398e-22
TRINITY_DN55078_c1_g1	1959.78	618.97	1.66281	2.90702e-24	4.07985e-22
TRINITY_DN40350_c0_g1	384.94	59.78	2.68491	2.94212e-24	4.12441e-22
TRINITY_DN42094_c2_g1	13.23	250.54	-4.30058	3.02179e-24	4.22868e-22
TRINITY_DN50894_c0_g1	557.72	66.08	3.07654	3.02335e-24	4.22868e-22
TRINITY_DN40074_c0_g1	3100.62	19.45	7.31577	3.19831e-24	4.46833e-22
TRINITY_DN46333_c2_g1	19.62	282.12	-3.81882	3.4898e-24	4.87004e-22
TRINITY_DN36694_c1_g1	60.05	390.76	-2.67981	3.54708e-24	4.94438e-22
TRINITY_DN42633_c0_g1	210.37	4.47	5.55553	3.7005e-24	5.15242e-22
TRINITY_DN41168_c1_g1	32.25	257.44	-3.00542	4.10672e-24	5.71158e-22
TRINITY_DN43191_c0_g1	5425.67	1606.89	1.75518	4.1416e-24	5.7536e-22
TRINITY_DN51118_c3_g4	183.17	974.5	-2.41647	4.39672e-24	6.10115e-22
TRINITY_DN50758_c0_g2	1077.84	229.73	2.2291	4.42466e-24	6.13303e-22
TRINITY_DN56241_c3_g1	2257.72	6734.19	-1.57716	4.49895e-24	6.229e-22
TRINITY_DN42926_c3_g2	67.49	413.73	-2.61	4.54817e-24	6.29009e-22
TRINITY_DN46512_c0_g1	661.21	2957.86	-2.16326	4.61023e-24	6.367e-22
TRINITY_DN46593_c1_g2	180.78	696.61	-1.94242	4.6141e-24	6.367e-22
TRINITY_DN38806_c2_g1	72.28	567.36	-2.98423	4.65363e-24	6.4072e-22
TRINITY_DN46604_c1_g3	5.87	173.17	-4.86861	4.6485e-24	6.4072e-22
TRINITY_DN40480_c0_g4	216.71	1.46	7.18893	4.68821e-24	6.44762e-22
TRINITY_DN43181_c0_g2	146.8	7.51	4.29493	4.76767e-24	6.5496e-22
TRINITY_DN39009_c0_g1	44.15	301.35	-2.78452	5.01192e-24	6.87747e-22
TRINITY_DN39359_c1_g1	642.55	0	12.1962	5.33238e-24	7.3091e-22
TRINITY_DN35090_c0_g1	936.37	128.63	2.862	5.41374e-24	7.41237e-22
TRINITY_DN53384_c1_g1	1031.07	275.95	1.89981	5.69086e-24	7.78316e-22
TRINITY_DN47963_c1_g2	188.05	29.96	2.64892	5.78382e-24	7.90155e-22
TRINITY_DN48215_c3_g1	475.71	74.52	2.67067	5.88708e-24	8.03372e-22
TRINITY_DN56037_c0_g1	713.29	151.03	2.24235	5.95855e-24	8.12227e-22
TRINITY_DN42450_c2_g1	129.08	10.9	3.56222	6.471e-24	8.81105e-22
TRINITY_DN56906_c2_g2	1547.44	156.12	3.30803	6.55401e-24	8.91425e-22
TRINITY_DN51271_c1_g1	948.3	2997.79	-1.6588	6.73678e-24	9.15275e-22
TRINITY_DN42058_c2_g1	497.4	55.86	3.15709	6.80371e-24	9.23352e-22
TRINITY_DN54432_c3_g1	404.17	32.74	3.62629	7.9022e-24	1.07125e-21
TRINITY_DN56924_c2_g1	128.59	1.98	6.02376	8.7963e-24	1.19115e-21
TRINITY_DN47945_c0_g1	1281.83	419.65	1.61105	9.39196e-24	1.27042e-21
TRINITY_DN54161_c2_g2	1272.36	353.66	1.84673	1.01056e-23	1.36545e-21
TRINITY_DN43238_c0_g1	479.9	1570.06	-1.70959	1.03983e-23	1.40346e-21
TRINITY_DN54451_c1_g2	21.35	191.65	-3.13836	1.05985e-23	1.42892e-21
TRINITY_DN36305_c6_g1	677.14	0	12.2703	1.06209e-23	1.43037e-21
TRINITY_DN43736_c1_g2	720.33	0.49	10.5034	1.0899e-23	1.46623e-21
TRINITY_DN37660_c2_g1	186.3	18.53	3.32351	1.24227e-23	1.66939e-21
TRINITY_DN52481_c1_g2	1035.35	202.92	2.34974	1.28966e-23	1.73119e-21
TRINITY_DN42027_c2_g1	145.74	1.73	6.38702	1.29907e-23	1.74193e-21
TRINITY_DN49809_c0_g1	1830.14	302.23	2.59763	1.33529e-23	1.78855e-21
TRINITY_DN38613_c0_g2	10.4	168.79	-4.03907	1.34537e-23	1.80009e-21
TRINITY_DN41646_c1_g1	251.64	848.49	-1.75027	1.36054e-23	1.81842e-21
TRINITY_DN50757_c2_g1	3950	14045.8	-1.82967	1.58757e-23	2.11957e-21
TRINITY_DN47619_c2_g2	74.48	359.04	-2.25934	1.71122e-23	2.28218e-21
TRINITY_DN41204_c1_g1	775.44	122.88	2.65557	1.73197e-23	2.30486e-21
TRINITY_DN47031_c0_g2	308.59	54.4	2.50246	1.73017e-23	2.30486e-21
TRINITY_DN46371_c0_g2	1152.19	265.78	2.11448	1.74489e-23	2.31956e-21
TRINITY_DN57781_c1_g1	1463.46	130.98	3.48072	1.77836e-23	2.36151e-21
TRINITY_DN55880_c1_g1	14226.8	5614.79	1.34131	1.80741e-23	2.3975e-21
TRINITY_DN40654_c0_g2	15.85	267.71	-4.06522	2.01028e-23	2.66373e-21
TRINITY_DN52201_c2_g2	375	79.12	2.24094	2.15966e-23	2.8586e-21
TRINITY_DN44878_c0_g1	134.07	1707.71	-3.66641	2.22552e-23	2.94263e-21
TRINITY_DN38983_c3_g2	108.32	7.2	3.91091	2.29777e-23	3.0349e-21
TRINITY_DN55393_c2_g5	2924.23	432.8	2.75568	2.46771e-23	3.25588e-21
TRINITY_DN47961_c1_g1	298.48	44.31	2.7464	2.50251e-23	3.29826e-21
TRINITY_DN50912_c0_g1	218.97	29.45	2.89488	2.63167e-23	3.46479e-21
TRINITY_DN44436_c1_g1	5127.61	1573.15	1.70444	3.08936e-23	4.06303e-21
TRINITY_DN35833_c2_g1	126.59	7.2	4.13707	3.25817e-23	4.28048e-21
TRINITY_DN38532_c1_g3	56.41	289.78	-2.3516	3.33331e-23	4.37454e-21
TRINITY_DN48700_c0_g1	3060.05	634.32	2.26973	3.73983e-23	4.90283e-21
TRINITY_DN47763_c0_g1	12.86	180.43	-3.81872	3.80233e-23	4.97948e-21
TRINITY_DN57089_c1_g1	6.43	213.95	-5.13019	3.8673e-23	5.05919e-21
TRINITY_DN42525_c1_g1	116.93	5.98	4.2878	3.93428e-23	5.14136e-21
TRINITY_DN34972_c0_g1	34.13	236.06	-2.82121	4.0219e-23	5.2503e-21
TRINITY_DN57748_c2_g2	914.78	2840.59	-1.63358	4.03179e-23	5.25764e-21
TRINITY_DN35888_c2_g6	10225.6	1417.07	2.851	4.05817e-23	5.28646e-21
TRINITY_DN57262_c6_g1	408.93	85.77	2.25401	4.15277e-23	5.40399e-21
TRINITY_DN41412_c0_g3	327.03	59.98	2.44752	4.27777e-23	5.56078e-21
TRINITY_DN33124_c0_g1	398.5	54.73	2.86277	4.28339e-23	5.56223e-21
TRINITY_DN46569_c1_g3	170.76	5.8	4.88902	4.48062e-23	5.81222e-21
TRINITY_DN42967_c0_g1	167.8	17.58	3.25606	4.65974e-23	6.03823e-21
TRINITY_DN51042_c1_g3	1813.76	0	13.6937	4.78713e-23	6.19679e-21
TRINITY_DN36521_c5_g5	661.28	0.49	10.3805	4.82849e-23	6.24378e-21
TRINITY_DN55994_c0_g1	1235.13	200.16	2.62437	4.97103e-23	6.42137e-21
TRINITY_DN45888_c1_g4	659.74	1780.22	-1.43124	5.78471e-23	7.46464e-21
TRINITY_DN57497_c1_g1	593.55	125.84	2.23806	6.66453e-23	8.59098e-21
TRINITY_DN43397_c1_g1	652.62	49.96	3.70843	7.74459e-23	9.97282e-21
TRINITY_DN50399_c0_g2	66	439.78	-2.73946	8.40077e-23	1.08065e-20
TRINITY_DN48384_c4_g1	64.91	428.05	-2.72005	8.53117e-23	1.09628e-20
TRINITY_DN45153_c0_g1	160.94	7.96	4.33285	8.78617e-23	1.12788e-20
TRINITY_DN46189_c0_g2	458.34	58.36	2.96894	8.79658e-23	1.12804e-20
TRINITY_DN53690_c1_g3	2681.02	364.52	2.87823	8.84892e-23	1.13357e-20
TRINITY_DN45316_c1_g3	531.51	32.15	4.04244	9.18701e-23	1.17566e-20
TRINITY_DN58217_c2_g1	793110	64802.2	3.6134	9.37914e-23	1.199e-20
TRINITY_DN45611_c2_g2	703.03	0.48	10.4688	9.39403e-23	1.19966e-20
TRINITY_DN45807_c1_g2	285.74	1107.55	-1.95363	1.16924e-22	1.49164e-20
TRINITY_DN57737_c1_g2	373.32	20.07	4.21418	1.20086e-22	1.53039e-20
TRINITY_DN44343_c5_g1	622.74	0.49	10.2937	1.25397e-22	1.59642e-20
TRINITY_DN50698_c0_g2	94.02	386.34	-2.03866	1.34563e-22	1.71135e-20
TRINITY_DN47403_c0_g1	1296.77	427.1	1.6027	1.35154e-22	1.71709e-20
TRINITY_DN57307_c3_g3	2514.06	407.96	2.62289	1.3666e-22	1.73444e-20
TRINITY_DN51331_c1_g3	16403.7	6394.92	1.35898	1.4374e-22	1.82243e-20
TRINITY_DN38699_c0_g1	178.53	18.71	3.2527	1.46336e-22	1.85344e-20
TRINITY_DN33164_c0_g1	7.99	150.81	-4.22924	1.60415e-22	2.02967e-20
TRINITY_DN47448_c0_g1	141.74	3.74	5.24231	1.63723e-22	2.06941e-20
TRINITY_DN50502_c2_g2	924.43	208.23	2.14879	1.73962e-22	2.19656e-20
TRINITY_DN47296_c2_g1	322.31	27.46	3.55438	1.87912e-22	2.37029e-20
TRINITY_DN43092_c1_g1	221.04	29.75	2.8964	1.93253e-22	2.43516e-20
TRINITY_DN43903_c0_g1	26.63	234.43	-3.09331	1.95636e-22	2.46268e-20
TRINITY_DN48028_c0_g1	420.2	53.02	2.99015	2.04226e-22	2.56819e-20
TRINITY_DN54526_c1_g5	1068.1	4227.52	-1.98571	2.08716e-22	2.62198e-20
TRINITY_DN53446_c0_g3	812.78	228.54	1.82938	2.10112e-22	2.63683e-20
TRINITY_DN45052_c0_g1	611.34	157.93	1.95039	2.19968e-22	2.75772e-20
TRINITY_DN46107_c0_g1	118.86	551.61	-2.20936	2.21181e-22	2.7701e-20
TRINITY_DN54111_c0_g2	2709.29	705.57	1.94076	2.24208e-22	2.80517e-20
TRINITY_DN43371_c0_g1	246.57	0.98	7.9585	2.25752e-22	2.82163e-20
TRINITY_DN43807_c2_g1	1157.13	248.68	2.21632	2.27985e-22	2.84666e-20
TRINITY_DN53128_c1_g3	958.21	2998.19	-1.64391	2.35408e-22	2.93531e-20
TRINITY_DN57339_c3_g1	614.21	134.51	2.19098	2.35561e-22	2.93531e-20
TRINITY_DN57472_c5_g3	2567.99	182.58	3.81325	2.49789e-22	3.10946e-20
TRINITY_DN55880_c0_g1	52233.9	19612.4	1.4132	2.59404e-22	3.2259e-20
TRINITY_DN52166_c0_g1	2285.67	459.19	2.31559	2.68493e-22	3.33556e-20
TRINITY_DN34945_c0_g1	615.44	0.5	10.2771	2.95249e-22	3.66426e-20
TRINITY_DN37551_c2_g2	586.48	27.6	4.40617	3.03253e-22	3.75982e-20
TRINITY_DN35944_c3_g1	433.08	0	11.6269	3.04557e-22	3.77219e-20
TRINITY_DN58217_c1_g4	804643	60581.5	3.7314	3.15313e-22	3.9015e-20
TRINITY_DN49362_c0_g1	1888.83	8067.8	-2.09404	3.18242e-22	3.9338e-20
TRINITY_DN50247_c0_g1	741.55	2160.53	-1.54374	3.27593e-22	4.04533e-20
TRINITY_DN42737_c4_g1	438.24	59.46	2.88105	3.31404e-22	4.08831e-20
TRINITY_DN57928_c2_g2	85.66	403.59	-2.22265	3.4103e-22	4.20284e-20
TRINITY_DN57272_c1_g1	1441.42	406.25	1.82772	3.55428e-22	4.37591e-20
TRINITY_DN39246_c5_g1	348.7	79.99	2.1202	3.81147e-22	4.68789e-20
TRINITY_DN43098_c0_g1	475.39	0	11.7597	4.01599e-22	4.9345e-20
TRINITY_DN44353_c0_g1	1297	6576.46	-2.34322	4.27219e-22	5.24408e-20
TRINITY_DN43080_c0_g4	3357.59	1227.5	1.45208	4.28941e-22	5.25998e-20
TRINITY_DN54048_c1_g1	197.52	29.39	2.75073	4.41027e-22	5.40282e-20
TRINITY_DN44227_c0_g1	72.18	412.04	-2.514	4.47717e-22	5.47934e-20
TRINITY_DN48906_c1_g1	435.67	89.44	2.28452	4.52834e-22	5.53646e-20
TRINITY_DN54069_c1_g1	415.32	2417.21	-2.53874	4.65339e-22	5.68373e-20
TRINITY_DN55826_c0_g1	697.44	2253.01	-1.68983	4.72395e-22	5.7642e-20
TRINITY_DN36684_c0_g1	581.8	1629.96	-1.48611	4.83427e-22	5.89298e-20
TRINITY_DN56097_c2_g1	291.34	36.1	3.01081	4.93173e-22	6.00585e-20
TRINITY_DN51125_c2_g2	22.19	247.93	-3.52533	5.2499e-22	6.38701e-20
TRINITY_DN46143_c1_g3	128.55	695.94	-2.42736	5.37543e-22	6.53329e-20
TRINITY_DN45689_c0_g2	139.5	6.98	4.31789	5.45516e-22	6.62367e-20
TRINITY_DN57437_c4_g1	164.74	18.68	3.13796	5.52283e-22	6.69924e-20
TRINITY_DN49264_c2_g1	807.53	246.06	1.71331	5.59166e-22	6.77606e-20
TRINITY_DN34005_c0_g1	103.68	2.95	5.12463	5.79489e-22	7.01545e-20
TRINITY_DN57713_c1_g1	1357.76	424.49	1.6777	5.80999e-22	7.02684e-20
TRINITY_DN48596_c1_g3	304.3	0.76	8.67191	6.00039e-22	7.25001e-20
TRINITY_DN54886_c0_g1	156.52	3.51	5.48214	6.34828e-22	7.66285e-20
TRINITY_DN44596_c0_g1	1620.32	458.82	1.82086	6.67198e-22	8.0457e-20
TRINITY_DN51034_c0_g1	852.06	3.65	7.85742	6.87437e-22	8.28167e-20
TRINITY_DN53005_c0_g2	5256.25	1385.47	1.92327	7.55228e-22	9.08949e-20
TRINITY_DN34139_c0_g1	163.92	568.07	-1.79718	7.77057e-22	9.34309e-20
TRINITY_DN52078_c0_g2	548.15	94.94	2.52728	8.14803e-22	9.78739e-20
TRINITY_DN48550_c2_g1	361.29	90.86	1.99011	8.79992e-22	1.05602e-19
TRINITY_DN57150_c3_g2	53.39	386.48	-2.86088	8.8647e-22	1.06276e-19
TRINITY_DN56679_c1_g1	2330.88	416.71	2.48294	9.01168e-22	1.07933e-19
TRINITY_DN57750_c2_g2	1858.43	238.06	2.96357	9.04944e-22	1.0828e-19
TRINITY_DN47082_c1_g5	179.09	12.78	3.79812	9.20997e-22	1.10094e-19
TRINITY_DN50237_c0_g1	24.87	201.74	-3.01366	1.0086e-21	1.2045e-19
TRINITY_DN50587_c1_g1	240.44	42.13	2.50735	1.04791e-21	1.25022e-19
TRINITY_DN40291_c0_g4	1634.8	412.37	1.98616	1.09463e-21	1.3047e-19
TRINITY_DN40424_c0_g1	102.78	754.19	-2.87029	1.09717e-21	1.30647e-19
TRINITY_DN34220_c0_g1	483.88	87.94	2.45657	1.10369e-21	1.31171e-19
TRINITY_DN55832_c0_g1	501.75	1972.35	-1.97125	1.10294e-21	1.31171e-19
TRINITY_DN41553_c1_g2	5780.85	1564.07	1.8856	1.16166e-21	1.37926e-19
TRINITY_DN53790_c1_g1	206.06	1029.97	-2.32247	1.21978e-21	1.44688e-19
TRINITY_DN40392_c0_g1	225.27	6.22	5.17892	1.23823e-21	1.46735e-19
TRINITY_DN57421_c1_g1	188.59	29.18	2.6877	1.31539e-21	1.55729e-19
TRINITY_DN58002_c6_g2	978.38	228.45	2.09687	1.34511e-21	1.59096e-19
TRINITY_DN39347_c2_g3	481.86	0	11.7791	1.51886e-21	1.79474e-19
TRINITY_DN46155_c1_g2	1804.15	155.74	3.53364	1.59728e-21	1.8856e-19
TRINITY_DN48912_c1_g1	1507.44	401.17	1.91032	1.60911e-21	1.89775e-19
TRINITY_DN50758_c0_g3	121.8	12.1	3.33248	1.69638e-21	1.99877e-19
TRINITY_DN56226_c1_g1	977.59	308.17	1.6672	1.71387e-21	2.01745e-19
TRINITY_DN48644_c4_g3	17.41	162.45	-3.22185	1.77902e-21	2.09213e-19
TRINITY_DN55488_c0_g1	1033.78	180.66	2.5153	1.83834e-21	2.15983e-19
TRINITY_DN48704_c2_g1	511.86	42.43	3.5887	1.95124e-21	2.2903e-19
TRINITY_DN49982_c0_g1	1964.16	364.5	2.42943	2.02248e-21	2.37166e-19
TRINITY_DN55766_c0_g1	370.14	98.99	1.90088	2.11113e-21	2.47327e-19
TRINITY_DN49337_c2_g3	110.94	7.27	3.94275	2.19381e-21	2.56769e-19
TRINITY_DN43187_c0_g1	13.7	155.11	-3.53853	2.21252e-21	2.58714e-19
TRINITY_DN52220_c1_g1	169.15	28	2.59431	2.22553e-21	2.59989e-19
TRINITY_DN51558_c1_g4	132.23	3.67	5.16475	2.28706e-21	2.66924e-19
TRINITY_DN40074_c0_g4	8047.21	1982.09	2.02136	2.2911e-21	2.67142e-19
TRINITY_DN40878_c2_g1	2312.27	9178.57	-1.98926	2.44168e-21	2.84432e-19
TRINITY_DN39163_c0_g1	226.4	8.79	4.67486	2.82496e-21	3.28769e-19
TRINITY_DN58217_c1_g2	95106.5	7377.89	3.68824	2.96769e-21	3.45055e-19
TRINITY_DN48181_c2_g1	10418.7	3756.76	1.47148	2.98596e-21	3.46852e-19
TRINITY_DN39272_c0_g1	334.97	1144.24	-1.77099	3.03473e-21	3.52057e-19
TRINITY_DN42971_c4_g1	81.45	362.76	-2.16266	3.03933e-21	3.52057e-19
TRINITY_DN52395_c2_g1	12.33	240.77	-4.28706	3.03837e-21	3.52057e-19
TRINITY_DN58148_c2_g2	467.16	0	11.7371	3.04963e-21	3.52919e-19
TRINITY_DN57430_c3_g1	1434.04	411.56	1.80023	3.07162e-21	3.55131e-19
TRINITY_DN49532_c2_g1	88.32	374.65	-2.09758	3.08096e-21	3.55877e-19
TRINITY_DN38990_c1_g2	130.8	505.1	-1.95293	3.2585e-21	3.76032e-19
TRINITY_DN43586_c0_g1	902.7	226.21	1.99511	3.55685e-21	4.10078e-19
TRINITY_DN52672_c0_g1	249.57	13.1	4.24552	3.6406e-21	4.19342e-19
TRINITY_DN34908_c0_g1	10.83	140.58	-3.67979	3.66729e-21	4.22022e-19
TRINITY_DN44920_c2_g1	658.16	132.41	2.31199	3.78042e-21	4.34636e-19
TRINITY_DN43209_c0_g1	403.78	46.31	3.12098	3.85009e-21	4.42233e-19
TRINITY_DN49926_c0_g2	515.28	1452.99	-1.49616	3.86821e-21	4.43901e-19
TRINITY_DN50396_c1_g3	194.07	26.14	2.89196	3.95042e-21	4.52914e-19
TRINITY_DN57778_c7_g1	133.92	1.49	6.49666	3.9673e-21	4.54428e-19
TRINITY_DN54284_c0_g2	933.95	201.05	2.21394	4.05831e-21	4.64421e-19
TRINITY_DN36676_c1_g1	155.37	626.7	-2.00511	4.07367e-21	4.65538e-19
TRINITY_DN39833_c0_g1	215.6	13.75	3.97338	4.07562e-21	4.65538e-19
TRINITY_DN44206_c3_g5	582.75	26.66	4.44701	4.30713e-21	4.91527e-19
TRINITY_DN52559_c1_g1	96.81	393.39	-2.01666	4.35157e-21	4.96139e-19
TRINITY_DN41233_c2_g2	60.96	366.93	-2.57472	4.76843e-21	5.43166e-19
TRINITY_DN42482_c7_g1	443.37	0	11.6607	4.84676e-21	5.51578e-19
TRINITY_DN57596_c2_g1	1382.34	270.87	2.35213	4.96316e-21	5.64305e-19
TRINITY_DN55992_c0_g2	1085.39	301.55	1.84777	5.07412e-21	5.76389e-19
TRINITY_DN54938_c1_g1	366.13	0	11.382	5.17573e-21	5.87391e-19
TRINITY_DN43139_c3_g1	267.08	28.99	3.20842	5.20835e-21	5.90549e-19
TRINITY_DN50556_c3_g1	199.12	25.64	2.95424	5.24674e-21	5.94356e-19
TRINITY_DN36771_c0_g2	881.1	211.43	2.05986	5.37966e-21	6.08855e-19
TRINITY_DN44396_c0_g1	102.5	5.97	4.10014	5.63007e-21	6.36611e-19
TRINITY_DN41069_c1_g1	2260.89	595.97	1.92291	5.94119e-21	6.71175e-19
TRINITY_DN48763_c0_g1	609.27	191.8	1.6685	5.95596e-21	6.72227e-19
TRINITY_DN55370_c1_g1	192.75	873.26	-2.18142	5.96626e-21	6.72407e-19
TRINITY_DN55518_c1_g1	10.25	136.24	-3.69833	5.96844e-21	6.72407e-19
TRINITY_DN54551_c1_g2	144.08	10.74	3.74947	5.98415e-21	6.73561e-19
TRINITY_DN53179_c3_g1	204.36	764.82	-1.90297	6.77561e-21	7.6195e-19
TRINITY_DN50165_c0_g2	130.84	7.38	4.13921	7.30341e-21	8.20556e-19
TRINITY_DN41118_c0_g1	18128.5	1729.04	3.39014	7.41397e-21	8.3222e-19
TRINITY_DN45724_c1_g1	255.84	911.84	-1.83862	8.23013e-21	9.22994e-19
TRINITY_DN40165_c1_g1	721.93	2258.63	-1.64591	8.27703e-21	9.2737e-19
TRINITY_DN49950_c0_g1	204.26	40.48	2.33345	8.2917e-21	9.2737e-19
TRINITY_DN54507_c0_g1	2.13	275.99	-6.80798	8.28739e-21	9.2737e-19
TRINITY_DN52492_c3_g2	1133.03	386.04	1.55215	8.53235e-21	9.5342e-19
TRINITY_DN43096_c0_g3	13.66	173.72	-3.59893	9.07868e-21	1.01355e-18
TRINITY_DN49012_c1_g1	2288.58	655.4	1.80369	9.84819e-21	1.09846e-18
TRINITY_DN38616_c0_g2	96.66	5.97	4.0192	9.90145e-21	1.10341e-18
TRINITY_DN38892_c0_g1	3.97	144.37	-5.23537	9.93338e-21	1.10597e-18
TRINITY_DN58031_c2_g4	377.97	34.61	3.44456	1.04847e-20	1.16629e-18
TRINITY_DN40417_c0_g4	86.01	424.86	-2.31417	1.07445e-20	1.19412e-18
TRINITY_DN42724_c0_g3	92.8	3.01	4.9605	1.10524e-20	1.22724e-18
TRINITY_DN55778_c3_g1	9660.2	1650.93	2.54878	1.11956e-20	1.24202e-18
TRINITY_DN55309_c1_g3	303.65	59.66	2.34353	1.13441e-20	1.25736e-18
TRINITY_DN52798_c2_g1	5.66	181.82	-5.02952	1.14612e-20	1.2692e-18
TRINITY_DN55083_c0_g1	7471.26	887.79	3.07281	1.21608e-20	1.34546e-18
TRINITY_DN50256_c3_g3	123.91	13.14	3.23069	1.33963e-20	1.48083e-18
TRINITY_DN30777_c0_g1	40.99	279.19	-2.78882	1.43038e-20	1.57973e-18
TRINITY_DN36800_c0_g1	2300.93	436.85	2.3966	1.47636e-20	1.62905e-18
TRINITY_DN54451_c1_g5	30.2	258.95	-3.06112	1.55322e-20	1.71233e-18
TRINITY_DN46159_c1_g2	625.23	169.71	1.87877	1.57246e-20	1.73199e-18
TRINITY_DN44896_c0_g1	164.32	29.71	2.46687	1.72854e-20	1.90221e-18
TRINITY_DN46011_c1_g3	196.24	11.35	4.12017	1.74532e-20	1.91896e-18
TRINITY_DN38260_c2_g4	486.93	36.71	3.72694	1.89211e-20	2.07851e-18
TRINITY_DN56281_c0_g2	563.91	102.02	2.46672	1.92026e-20	2.10755e-18
TRINITY_DN46604_c1_g1	238.05	50.31	2.24128	1.99459e-20	2.18719e-18
TRINITY_DN56495_c2_g1	101.07	3.23	4.97752	2.01884e-20	2.21181e-18
TRINITY_DN37517_c0_g1	645.5	175.04	1.88086	2.03904e-20	2.23197e-18
TRINITY_DN44347_c1_g1	22.15	173.5	-2.94331	2.06896e-20	2.2627e-18
TRINITY_DN54954_c2_g1	1266.99	91.52	3.78938	2.07955e-20	2.27228e-18
TRINITY_DN42455_c0_g4	368.71	0	11.392	2.14922e-20	2.34633e-18
TRINITY_DN51495_c1_g2	119.83	1.26	6.59109	2.26978e-20	2.47574e-18
TRINITY_DN38096_c0_g2	297.41	1009.28	-1.7601	2.30423e-20	2.5111e-18
TRINITY_DN55065_c4_g1	535.46	159.64	1.74469	2.31395e-20	2.51946e-18
TRINITY_DN47085_c5_g1	84.91	365.35	-2.11729	2.39698e-20	2.60757e-18
TRINITY_DN50850_c0_g1	174.99	590.59	-1.75089	2.46966e-20	2.68427e-18
TRINITY_DN58217_c1_g1	13641	1035.89	3.7189	2.48129e-20	2.69453e-18
TRINITY_DN45530_c0_g2	703	193.3	1.86141	2.48942e-20	2.70099e-18
TRINITY_DN41818_c3_g7	997	151.46	2.71722	2.55972e-20	2.77482e-18
TRINITY_DN36589_c0_g1	14.23	215.13	-3.95266	2.59872e-20	2.81463e-18
TRINITY_DN47325_c2_g1	171.54	859.83	-2.31492	2.63022e-20	2.84624e-18
TRINITY_DN53831_c0_g1	347.12	2053.64	-2.57	2.73225e-20	2.95406e-18
TRINITY_DN37888_c0_g1	960.82	180.31	2.41293	2.75933e-20	2.98073e-18
TRINITY_DN54620_c4_g1	5.11	163.11	-4.91899	2.80374e-20	3.02605e-18
TRINITY_DN48183_c0_g1	341.42	0	11.2851	3.13442e-20	3.37999e-18
TRINITY_DN55314_c1_g1	78.28	357.68	-2.18157	3.47362e-20	3.7425e-18
TRINITY_DN47918_c0_g3	188.35	13.05	3.86145	3.78761e-20	4.07723e-18
TRINITY_DN41173_c0_g1	668.2	2495.08	-1.90304	3.89541e-20	4.18962e-18
TRINITY_DN38069_c0_g2	4778.91	0.49	13.2414	4.34573e-20	4.66988e-18
TRINITY_DN57243_c2_g1	2223.57	796.55	1.48078	4.54432e-20	4.87903e-18
TRINITY_DN48142_c0_g1	5137.04	1613.88	1.67014	4.70679e-20	5.04907e-18
TRINITY_DN44029_c0_g1	749.2	209.68	1.83657	5.08398e-20	5.44895e-18
TRINITY_DN48925_c1_g1	487	136.2	1.83595	5.19983e-20	5.56829e-18
TRINITY_DN57511_c4_g2	545.08	180.7	1.59423	5.34107e-20	5.71457e-18
TRINITY_DN46005_c1_g1	1219.05	382.9	1.6703	5.47597e-20	5.85383e-18
TRINITY_DN54382_c0_g2	1016.46	219.62	2.20884	5.56789e-20	5.94694e-18
TRINITY_DN48339_c2_g2	203.21	38.46	2.39797	5.59922e-20	5.97523e-18
TRINITY_DN33326_c0_g1	101.6	3.51	4.8661	5.6547e-20	6.02922e-18
TRINITY_DN45160_c3_g4	132.37	10.77	3.62428	6.34563e-20	6.76006e-18
TRINITY_DN50002_c0_g2	296.5	1144.53	-1.95477	6.37324e-20	6.78363e-18
TRINITY_DN42539_c0_g2	530.36	143.95	1.8816	6.43738e-20	6.84598e-18
TRINITY_DN49252_c0_g3	250.23	44.7	2.48876	6.72697e-20	7.1478e-18
TRINITY_DN38760_c0_g1	194.96	1.26	7.28696	6.95487e-20	7.38359e-18
TRINITY_DN46051_c0_g1	208.69	721.2	-1.78455	7.44031e-20	7.89217e-18
TRINITY_DN38131_c1_g2	121.48	9.93	3.62018	7.57042e-20	8.02328e-18
TRINITY_DN55814_c1_g1	2439.73	721.93	1.75694	7.61684e-20	8.06555e-18
TRINITY_DN35995_c3_g1	24.73	254.9	-3.40905	7.66064e-20	8.10497e-18
TRINITY_DN54403_c0_g5	94.52	409.46	-2.11559	7.76016e-20	8.20323e-18
TRINITY_DN44344_c0_g1	28.69	194.84	-2.78202	7.85861e-20	8.30019e-18
TRINITY_DN55128_c3_g1	327.28	29.8	3.4612	8.07412e-20	8.52051e-18
TRINITY_DN43569_c1_g1	1361.91	6105.05	-2.16488	8.09695e-20	8.5373e-18
TRINITY_DN56073_c1_g1	601.31	179.74	1.7436	8.9454e-20	9.42383e-18
TRINITY_DN46183_c1_g2	708.5	100.61	2.81505	9.35875e-20	9.85089e-18
TRINITY_DN47089_c0_g1	196.15	0.76	8.04543	9.42536e-20	9.91253e-18
TRINITY_DN53431_c1_g1	248.04	12.9	4.27426	9.64014e-20	1.01298e-17
TRINITY_DN48914_c1_g2	169.13	17.99	3.22468	9.79218e-20	1.02808e-17
TRINITY_DN48558_c2_g3	767.74	6813.77	-3.15132	9.84579e-20	1.03283e-17
TRINITY_DN50357_c1_g2	1086.25	395.68	1.4557	1.02195e-19	1.07112e-17
TRINITY_DN54181_c3_g1	3954.96	353.03	3.48528	1.03078e-19	1.07945e-17
TRINITY_DN40352_c0_g1	915.94	1.74	9.04025	1.0756e-19	1.12543e-17
TRINITY_DN43918_c2_g1	405.02	93.97	2.10972	1.17016e-19	1.22334e-17
TRINITY_DN48990_c2_g3	281.69	0	11.0108	1.18551e-19	1.23834e-17
TRINITY_DN58290_c6_g1	3218.2	1016.14	1.66298	1.2098e-19	1.26265e-17
TRINITY_DN52472_c0_g1	183.29	18.8	3.28452	1.21773e-19	1.26985e-17
TRINITY_DN56071_c1_g1	50.83	317.46	-2.64012	1.23115e-19	1.28276e-17
TRINITY_DN34681_c4_g1	105.39	8.02	3.7251	1.25911e-19	1.31079e-17
TRINITY_DN52833_c0_g1	214.9	1300.51	-2.59811	1.26019e-19	1.3108e-17
TRINITY_DN40977_c2_g5	140.7	0.98	7.14702	1.33459e-19	1.38702e-17
TRINITY_DN54787_c0_g1	810.59	210.76	1.94385	1.33902e-19	1.39045e-17
TRINITY_DN39699_c0_g4	277.17	0	10.9798	1.37158e-19	1.42307e-17
TRINITY_DN54067_c3_g1	1484.31	601.48	1.30327	1.43078e-19	1.48324e-17
TRINITY_DN48340_c2_g1	173.48	20.67	3.06554	1.47085e-19	1.5235e-17
TRINITY_DN49887_c0_g1	4113.38	1358.75	1.59761	1.53776e-19	1.59146e-17
TRINITY_DN47903_c0_g1	190.52	604.64	-1.66941	1.54725e-19	1.59995e-17
TRINITY_DN53977_c1_g1	1105.25	265.4	2.05712	1.56068e-19	1.61248e-17
TRINITY_DN46061_c2_g3	268.25	58.73	2.18856	1.59091e-19	1.64234e-17
TRINITY_DN42034_c1_g1	3.96	134.69	-5.00442	1.66411e-19	1.71646e-17
TRINITY_DN55662_c1_g1	480.24	126.73	1.92309	1.72925e-19	1.78216e-17
TRINITY_DN30703_c0_g1	1311.94	157.13	3.0607	1.76611e-19	1.81863e-17
TRINITY_DN42158_c2_g1	1812.28	5848.92	-1.69135	1.82139e-19	1.874e-17
TRINITY_DN44171_c0_g1	165.48	27.58	2.58183	1.82575e-19	1.87688e-17
TRINITY_DN53458_c0_g1	1966.04	4990.85	-1.34388	1.82723e-19	1.87688e-17
TRINITY_DN38426_c1_g1	500.23	1743.61	-1.7973	1.83573e-19	1.88404e-17
TRINITY_DN57801_c0_g1	1496.47	224.23	2.73847	1.86568e-19	1.9116e-17
TRINITY_DN58212_c2_g1	372.96	29.41	3.65944	1.86541e-19	1.9116e-17
TRINITY_DN50187_c0_g3	809.32	0.26	11.5668	1.87515e-19	1.9197e-17
TRINITY_DN57669_c1_g1	988.85	251.81	1.9726	1.88286e-19	1.926e-17
TRINITY_DN43861_c1_g1	18.12	187.07	-3.3781	1.90235e-19	1.94432e-17
TRINITY_DN38186_c1_g2	769.12	66.9	3.52303	1.91567e-19	1.95632e-17
TRINITY_DN54215_c0_g2	1.99	166.83	-6.30515	1.93305e-19	1.97243e-17
TRINITY_DN46121_c1_g1	22.43	186.01	-3.06398	1.98225e-19	2.02096e-17
TRINITY_DN42438_c0_g1	661.82	211.8	1.64299	2.02148e-19	2.05926e-17
TRINITY_DN41236_c2_g1	112.57	2.23	5.64873	2.1055e-19	2.14307e-17
TRINITY_DN38258_c3_g3	85.28	720.91	-3.07666	2.10899e-19	2.14456e-17
TRINITY_DN39537_c0_g2	1586.79	369.84	2.10063	2.11044e-19	2.14456e-17
TRINITY_DN40299_c0_g1	342.92	96.98	1.82297	2.1606e-19	2.19373e-17
TRINITY_DN56506_c0_g1	889.16	197	2.17368	2.16383e-19	2.1952e-17
TRINITY_DN46844_c1_g1	707.72	206.84	1.77301	2.19009e-19	2.22001e-17
TRINITY_DN54677_c1_g2	471	148.6	1.66655	2.19547e-19	2.22365e-17
TRINITY_DN54524_c0_g1	2391.62	6852.08	-1.51938	2.37798e-19	2.40652e-17
TRINITY_DN58198_c2_g1	303	888.56	-1.55577	2.43108e-19	2.45824e-17
TRINITY_DN57997_c2_g1	2977.78	435.7	2.77211	2.46775e-19	2.49328e-17
TRINITY_DN51600_c0_g1	462.48	0.24	10.7618	2.48168e-19	2.5053e-17
TRINITY_DN40135_c2_g1	659.05	104.63	2.65395	2.53992e-19	2.56199e-17
TRINITY_DN46826_c2_g1	471.7	151.01	1.64279	2.54917e-19	2.56923e-17
TRINITY_DN48212_c4_g1	627.94	152.27	2.04207	2.55638e-19	2.57439e-17
TRINITY_DN50702_c0_g2	1345.46	3552.62	-1.40178	2.60924e-19	2.62547e-17
TRINITY_DN55543_c2_g1	5659.15	1502.49	1.9131	2.64692e-19	2.66123e-17
TRINITY_DN48126_c0_g3	290.12	1149	-1.99058	2.66759e-19	2.67982e-17
TRINITY_DN48706_c0_g2	154.85	18.72	3.05396	2.69661e-19	2.70677e-17
TRINITY_DN50187_c0_g2	288.13	0	11.0355	2.72038e-19	2.72841e-17
TRINITY_DN34978_c0_g1	81.27	376.73	-2.22367	2.77343e-19	2.7771e-17
TRINITY_DN51794_c0_g2	320.07	55.48	2.52536	2.77197e-19	2.7771e-17
TRINITY_DN48683_c0_g2	105.56	4.48	4.55984	2.82116e-19	2.8226e-17
TRINITY_DN50423_c1_g5	433.63	98.46	2.13765	3.08421e-19	3.08329e-17
TRINITY_DN35115_c0_g1	1087.99	228.67	2.24959	3.36841e-19	3.36468e-17
TRINITY_DN45041_c0_g2	563.2	0.24	11.0425	3.4127e-19	3.40616e-17
TRINITY_DN51914_c0_g1	422.61	2508.42	-2.56453	3.64109e-19	3.63117e-17
TRINITY_DN40125_c0_g1	92.92	3.24	4.84518	3.71366e-19	3.70055e-17
TRINITY_DN47598_c0_g1	830.33	136.93	2.59932	3.73047e-19	3.7143e-17
TRINITY_DN41352_c3_g2	179.51	21.71	3.04048	4.01428e-19	3.99366e-17
TRINITY_DN58261_c6_g2	3851.33	818.73	2.23379	4.07432e-19	4.05012e-17
TRINITY_DN35668_c0_g1	337.73	62.51	2.43114	4.19408e-19	4.16582e-17
TRINITY_DN48646_c4_g4	2002.33	181.97	3.45897	4.47491e-19	4.44118e-17
TRINITY_DN45747_c1_g1	124.49	9.15	3.75826	4.60127e-19	4.56291e-17
TRINITY_DN46282_c1_g3	93.48	6.69	3.79878	4.70021e-19	4.65729e-17
TRINITY_DN47439_c1_g1	131.27	475.3	-1.85014	4.70584e-19	4.65913e-17
TRINITY_DN57825_c1_g1	640.95	127.33	2.32964	4.85255e-19	4.80052e-17
TRINITY_DN46306_c0_g2	1024.68	230.69	2.14999	4.93469e-19	4.87787e-17
TRINITY_DN48015_c1_g1	757.77	158.93	2.25118	4.96109e-19	4.90003e-17
TRINITY_DN54063_c0_g3	89.75	4.97	4.18157	5.22784e-19	5.15938e-17
TRINITY_DN44842_c0_g1	18.09	177.76	-3.25817	5.47072e-19	5.39476e-17
TRINITY_DN43982_c1_g2	769.07	131.5	2.54761	5.51493e-19	5.43401e-17
TRINITY_DN56952_c1_g4	521.53	82.12	2.66415	5.84501e-19	5.75465e-17
TRINITY_DN45002_c2_g1	93.09	5.67	4.02971	5.86739e-19	5.77208e-17
TRINITY_DN55330_c5_g1	21.26	164.3	-2.95202	5.90768e-19	5.80708e-17
TRINITY_DN53274_c1_g1	2589.8	868.61	1.57555	5.94797e-19	5.84203e-17
TRINITY_DN45561_c1_g1	22.07	254.99	-3.55188	5.96397e-19	5.85309e-17
TRINITY_DN36930_c0_g1	287.47	51.39	2.48187	5.96937e-19	5.85374e-17
TRINITY_DN55676_c0_g1	610.27	2226.31	-1.86585	6.0427e-19	5.92093e-17
TRINITY_DN42411_c5_g1	398.75	0.49	9.65151	6.21986e-19	6.08969e-17
TRINITY_DN46143_c1_g4	157.79	647.07	-2.03379	6.31078e-19	6.1738e-17
TRINITY_DN47319_c0_g3	123.74	1.23	6.63541	6.41037e-19	6.26626e-17
TRINITY_DN39139_c0_g1	504.87	103.67	2.28314	6.43263e-19	6.28305e-17
TRINITY_DN46371_c0_g5	646.02	130.84	2.30556	6.73334e-19	6.57156e-17
TRINITY_DN48085_c4_g2	306.42	26.59	3.52055	6.87627e-19	6.70575e-17
TRINITY_DN58152_c7_g1	2928.06	662.71	2.1433	6.89996e-19	6.72353e-17
TRINITY_DN46858_c0_g2	272.59	68.98	1.98169	7.35916e-19	7.16534e-17
TRINITY_DN45151_c3_g1	157.81	0.99	7.31555	7.66044e-19	7.4528e-17
TRINITY_DN41626_c1_g3	137.84	16.8	3.03151	7.75051e-19	7.53448e-17
TRINITY_DN35325_c0_g1	191.3	25.49	2.91181	7.99889e-19	7.76982e-17
TRINITY_DN54040_c2_g2	39.22	231.44	-2.5841	8.47547e-19	8.22627e-17
TRINITY_DN55901_c0_g1	1146.47	2858.94	-1.31945	8.54283e-19	8.28513e-17
TRINITY_DN39700_c0_g8	343.89	35.48	3.27219	8.63506e-19	8.368e-17
TRINITY_DN57339_c3_g2	264.58	48.44	2.44785	8.91477e-19	8.63229e-17
TRINITY_DN51883_c0_g1	572.89	138.72	2.04424	9.14223e-19	8.84559e-17
TRINITY_DN53817_c2_g1	1055.94	274.38	1.94469	9.83158e-19	9.50512e-17
TRINITY_DN50983_c0_g1	935.82	254.68	1.87564	1.03039e-18	9.95398e-17
TRINITY_DN44931_c0_g1	182.9	36.02	2.34834	1.05666e-18	1.01998e-16
TRINITY_DN49296_c0_g1	375.22	52.27	2.84082	1.06627e-18	1.02845e-16
TRINITY_DN36337_c1_g1	270.49	44.86	2.59078	1.08086e-18	1.0409e-16
TRINITY_DN49004_c1_g2	19.48	195.69	-3.28507	1.08053e-18	1.0409e-16
TRINITY_DN57387_c4_g4	2106.96	351.5	2.58255	1.20222e-18	1.15686e-16
TRINITY_DN38261_c0_g2	636.91	1872.21	-1.55789	1.27778e-18	1.22861e-16
TRINITY_DN46613_c0_g1	84.84	361.61	-2.08785	1.3165e-18	1.26486e-16
TRINITY_DN49969_c0_g4	112.54	12	3.23857	1.32771e-18	1.27463e-16
TRINITY_DN57604_c4_g1	1791.86	223.59	3.00152	1.33247e-18	1.2782e-16
TRINITY_DN49913_c2_g1	2375.98	672.49	1.8207	1.37087e-18	1.31402e-16
TRINITY_DN49079_c1_g1	239.27	52.23	2.20062	1.3949e-18	1.33602e-16
TRINITY_DN42581_c0_g2	164.67	14.24	3.52182	1.41913e-18	1.35817e-16
TRINITY_DN50917_c0_g2	733.48	1906.95	-1.37711	1.46058e-18	1.39676e-16
TRINITY_DN48694_c0_g1	362.27	97.02	1.89667	1.54459e-18	1.47595e-16
TRINITY_DN42120_c3_g4	259.71	0	10.8853	1.59313e-18	1.52115e-16
TRINITY_DN55815_c1_g1	2225.58	797.38	1.48112	1.60191e-18	1.52836e-16
TRINITY_DN44215_c1_g1	680.35	84.42	3.00899	1.60388e-18	1.52905e-16
TRINITY_DN33445_c0_g1	174.18	614.38	-1.81081	1.62319e-18	1.54627e-16
TRINITY_DN46438_c1_g2	169.13	25.43	2.73711	1.65777e-18	1.57799e-16
TRINITY_DN55361_c1_g3	666.61	1760.5	-1.40064	1.84853e-18	1.75821e-16
TRINITY_DN45413_c0_g2	277.95	64.4	2.10623	1.88554e-18	1.79203e-16
TRINITY_DN53109_c0_g1	967.35	2761.29	-1.5116	1.90576e-18	1.80985e-16
TRINITY_DN36394_c3_g4	394.25	0.24	10.5286	1.92964e-18	1.83112e-16
TRINITY_DN51435_c0_g1	1056.66	330.79	1.67435	1.93263e-18	1.83255e-16
TRINITY_DN47219_c0_g1	447.86	23.59	4.24858	1.95148e-18	1.849e-16
TRINITY_DN39948_c0_g1	211.44	0	10.5933	2.02511e-18	1.9173e-16
TRINITY_DN46246_c1_g2	97.67	9.62	3.33965	2.0418e-18	1.93162e-16
TRINITY_DN53825_c0_g1	858.79	194.97	2.14022	2.07668e-18	1.9631e-16
TRINITY_DN50330_c0_g1	1074.41	233.54	2.20183	2.14284e-18	2.0241e-16
TRINITY_DN22802_c0_g1	126.03	1	6.98269	2.18522e-18	2.06255e-16
TRINITY_DN58219_c5_g4	857.07	80.56	3.40909	2.21582e-18	2.08984e-16
TRINITY_DN50972_c0_g1	42.39	224.06	-2.38401	2.22665e-18	2.09844e-16
TRINITY_DN45371_c9_g1	313.71	51.78	2.59384	2.47727e-18	2.33285e-16
TRINITY_DN54361_c0_g1	4365.68	1310.42	1.73627	2.63802e-18	2.48233e-16
TRINITY_DN48313_c0_g1	602.46	160.36	1.90768	2.72997e-18	2.5669e-16
TRINITY_DN35542_c3_g2	114.03	1	6.84725	2.91303e-18	2.73694e-16
TRINITY_DN57707_c2_g1	107.24	11.18	3.26445	3.18255e-18	2.98789e-16
TRINITY_DN43966_c2_g1	2287.27	843.51	1.43854	3.26935e-18	3.06705e-16
TRINITY_DN38296_c4_g1	228.59	0	10.703	3.43912e-18	3.22386e-16
TRINITY_DN41275_c2_g1	209.21	45.26	2.2063	3.46057e-18	3.24151e-16
TRINITY_DN29778_c0_g1	1136.79	192.08	2.56433	3.48067e-18	3.25786e-16
TRINITY_DN48596_c1_g2	1831.83	2.74	9.38757	3.51083e-18	3.2836e-16
TRINITY_DN40938_c3_g7	5237.56	854	2.61626	3.52215e-18	3.29169e-16
TRINITY_DN36153_c0_g1	702.09	163.81	2.10033	3.58423e-18	3.34717e-16
TRINITY_DN52591_c0_g2	859.63	233.41	1.87955	3.62524e-18	3.38291e-16
TRINITY_DN52586_c1_g1	140.47	492.45	-1.8142	3.63386e-18	3.38839e-16
TRINITY_DN46620_c4_g3	617.64	57.53	3.42166	3.67227e-18	3.42162e-16
TRINITY_DN57836_c3_g2	898.86	118.89	2.91667	3.72679e-18	3.46979e-16
TRINITY_DN51253_c2_g1	143.84	20.59	2.80264	3.7812e-18	3.5178e-16
TRINITY_DN48019_c1_g1	405.31	68.67	2.56034	3.85248e-18	3.58141e-16
TRINITY_DN51118_c3_g1	356.86	64.34	2.47205	3.90645e-18	3.62885e-16
TRINITY_DN51990_c4_g1	1714.34	203.03	3.07679	3.99427e-18	3.70764e-16
TRINITY_DN55759_c1_g2	46.31	244.84	-2.40235	4.27806e-18	3.96807e-16
TRINITY_DN57034_c0_g1	669.13	234.15	1.51611	4.38802e-18	4.06701e-16
TRINITY_DN53299_c0_g1	137.31	19.09	2.84234	4.42146e-18	4.09493e-16
TRINITY_DN33550_c0_g1	247.54	0	10.8222	4.58235e-18	4.24076e-16
TRINITY_DN52363_c1_g1	125.88	16.81	2.90667	4.82277e-18	4.45991e-16
TRINITY_DN58003_c4_g1	1430.28	187.32	2.93159	4.91759e-18	4.54419e-16
TRINITY_DN40938_c3_g4	6907.59	825.42	3.06472	4.94906e-18	4.56984e-16
TRINITY_DN25818_c0_g1	189.32	0	10.4341	5.05653e-18	4.66558e-16
TRINITY_DN57938_c3_g1	840.35	2328.74	-1.47133	5.37826e-18	4.95873e-16
TRINITY_DN43499_c0_g4	274.68	0.52	9.11029	5.4233e-18	4.99653e-16
TRINITY_DN37429_c3_g1	683.5	65.65	3.37689	5.42919e-18	4.99822e-16
TRINITY_DN45080_c4_g2	728.95	128.19	2.5054	5.44024e-18	5.00465e-16
TRINITY_DN55090_c2_g1	2980.95	308.89	3.27003	5.47618e-18	5.03397e-16
TRINITY_DN38899_c3_g8	1207.25	0	13.1064	5.62612e-18	5.16794e-16
TRINITY_DN48229_c0_g2	1156.02	432.9	1.41583	5.74939e-18	5.27725e-16
TRINITY_DN41234_c4_g1	371.97	85.86	2.11253	5.76594e-18	5.2885e-16
TRINITY_DN57748_c2_g1	523.52	187.32	1.48371	5.81167e-18	5.32649e-16
TRINITY_DN46596_c0_g1	272.02	14.01	4.28111	6.02726e-18	5.51998e-16
TRINITY_DN35638_c1_g5	187.27	0	10.4162	6.13501e-18	5.61449e-16
TRINITY_DN38197_c0_g1	81.54	1.99	5.35824	6.9387e-18	6.34529e-16
TRINITY_DN53221_c1_g1	328.57	70.24	2.22932	7.17637e-18	6.55777e-16
TRINITY_DN39371_c3_g1	161.68	32.44	2.31964	7.2526e-18	6.62252e-16
TRINITY_DN48204_c1_g2	197.37	0	10.4888	7.2729e-18	6.63614e-16
TRINITY_DN54342_c0_g1	1425.84	553.43	1.36517	7.4368e-18	6.78068e-16
TRINITY_DN44714_c1_g1	375.33	106.28	1.81809	7.67105e-18	6.9891e-16
TRINITY_DN53604_c0_g1	232.53	0	10.7332	8.37357e-18	7.62354e-16
TRINITY_DN58222_c7_g1	3427.82	484.48	2.82237	8.39626e-18	7.63855e-16
TRINITY_DN45604_c5_g1	25.8	215.78	-3.02181	8.76644e-18	7.96945e-16
TRINITY_DN40213_c1_g2	4360.01	1099.28	1.98747	8.79522e-18	7.98973e-16
TRINITY_DN34896_c0_g1	1251.99	330.06	1.92285	8.84719e-18	8.03102e-16
TRINITY_DN39357_c1_g1	123.24	8.21	3.90339	8.89521e-18	8.06867e-16
TRINITY_DN36372_c0_g1	98.2	11.21	3.13415	9.22513e-18	8.36179e-16
TRINITY_DN56645_c1_g1	624.98	2.98	7.71263	9.30282e-18	8.42601e-16
TRINITY_DN40984_c0_g3	34.57	200.73	-2.53207	9.32089e-18	8.43619e-16
TRINITY_DN49372_c1_g1	1136.56	400.71	1.5026	9.60063e-18	8.68301e-16
TRINITY_DN45150_c1_g1	758.15	263.37	1.52428	9.80035e-18	8.85066e-16
TRINITY_DN53715_c0_g1	2524.71	687.04	1.87684	9.79497e-18	8.85066e-16
TRINITY_DN45625_c1_g1	515.23	126.06	2.02855	9.80965e-18	8.85258e-16
TRINITY_DN47322_c0_g1	47.98	216.49	-2.1744	9.94718e-18	8.97013e-16
TRINITY_DN48988_c3_g4	270.61	40.49	2.73956	1.02388e-17	9.22633e-16
TRINITY_DN57237_c1_g1	752.92	192.15	1.96861	1.11989e-17	1.00841e-15
TRINITY_DN54535_c1_g1	356.47	66.48	2.42625	1.13025e-17	1.017e-15
TRINITY_DN55641_c1_g3	548.48	187.09	1.55044	1.17866e-17	1.05979e-15
TRINITY_DN47701_c0_g1	133.36	600.05	-2.16374	1.18071e-17	1.06086e-15
TRINITY_DN57046_c1_g1	156.59	24.47	2.67502	1.18366e-17	1.06274e-15
TRINITY_DN36395_c1_g5	248.85	794.45	-1.67128	1.18772e-17	1.0656e-15
TRINITY_DN55402_c3_g1	293.72	19.12	3.93392	1.21941e-17	1.09324e-15
TRINITY_DN57221_c4_g1	236.38	52.33	2.17959	1.26108e-17	1.12978e-15
TRINITY_DN48533_c0_g2	509.04	110.62	2.20199	1.26208e-17	1.12985e-15
TRINITY_DN8466_c0_g1	283.61	37.38	2.92132	1.26706e-17	1.13349e-15
TRINITY_DN51495_c1_g1	143.54	0.75	7.59692	1.28844e-17	1.15178e-15
TRINITY_DN41327_c0_g1	104.8	2.94	5.14304	1.39296e-17	1.24431e-15
TRINITY_DN36484_c0_g1	144.05	0.76	7.59053	1.41053e-17	1.2591e-15
TRINITY_DN50714_c2_g2	475.06	1151.47	-1.27686	1.41975e-17	1.26641e-15
TRINITY_DN58148_c5_g6	205.92	0	10.5507	1.45106e-17	1.2934e-15
TRINITY_DN51727_c1_g1	1676.62	360.88	2.21483	1.48149e-17	1.31958e-15
TRINITY_DN37400_c1_g1	360.85	86.12	2.06468	1.49592e-17	1.33146e-15
TRINITY_DN43120_c2_g1	1209.87	2921.52	-1.273	1.58192e-17	1.407e-15
TRINITY_DN57272_c1_g3	104.9	11.47	3.19207	1.5914e-17	1.41441e-15
TRINITY_DN47426_c1_g2	1671.73	703.4	1.24876	1.61047e-17	1.43033e-15
TRINITY_DN47129_c4_g2	84.42	507.24	-2.56899	1.64578e-17	1.46064e-15
TRINITY_DN41142_c1_g1	168.79	25.99	2.70465	1.65286e-17	1.46509e-15
TRINITY_DN58148_c3_g1	198.66	0	10.4986	1.65318e-17	1.46509e-15
TRINITY_DN50858_c1_g4	258.5	31.8	3.0182	1.68007e-17	1.48785e-15
TRINITY_DN40163_c1_g1	283.39	45.43	2.63473	1.68163e-17	1.48817e-15
TRINITY_DN43262_c0_g1	383.34	1114.88	-1.53911	1.7024e-17	1.50548e-15
TRINITY_DN43168_c0_g1	1369.65	234.34	2.54599	1.70424e-17	1.50602e-15
TRINITY_DN53423_c0_g2	461.52	119.69	1.94415	1.75804e-17	1.55245e-15
TRINITY_DN52422_c1_g3	1720.67	38.98	5.4654	1.76603e-17	1.55839e-15
TRINITY_DN43318_c0_g1	2355.31	678.74	1.79535	1.76916e-17	1.56003e-15
TRINITY_DN39728_c0_g1	86.33	329.03	-1.92599	1.90828e-17	1.68151e-15
TRINITY_DN56297_c0_g2	614.8	1462	-1.25051	1.91693e-17	1.68793e-15
TRINITY_DN34696_c0_g1	192.02	0	10.4489	1.96156e-17	1.72599e-15
TRINITY_DN29779_c0_g1	160.93	1	7.34489	2.00142e-17	1.75981e-15
TRINITY_DN56694_c1_g1	77.71	4.42	4.12333	2.02852e-17	1.78237e-15
TRINITY_DN57267_c1_g1	5038.27	2091.24	1.26827	2.08721e-17	1.83263e-15
TRINITY_DN50897_c1_g1	392.77	1122.44	-1.51174	2.10237e-17	1.84463e-15
TRINITY_DN57257_c2_g3	339.19	77.34	2.13552	2.1291e-17	1.86676e-15
TRINITY_DN57542_c4_g4	1653.01	197.08	3.06721	2.15439e-17	1.88758e-15
TRINITY_DN58304_c19_g1	31.89	172.26	-2.4362	2.1702e-17	1.90009e-15
TRINITY_DN33399_c1_g1	210.51	0	10.5868	2.19981e-17	1.92465e-15
TRINITY_DN32029_c0_g1	122.98	645.45	-2.40249	2.20942e-17	1.93169e-15
TRINITY_DN47135_c0_g1	709.49	0	12.3394	2.23552e-17	1.95312e-15
TRINITY_DN49605_c3_g1	2559.44	278.8	3.19787	2.24247e-17	1.95781e-15
TRINITY_DN53853_c0_g3	172.74	0	10.3027	2.26253e-17	1.97392e-15
TRINITY_DN56053_c0_g2	876.7	248.65	1.81847	2.31581e-17	2.01898e-15
TRINITY_DN57534_c2_g2	572.22	178.03	1.68426	2.32303e-17	2.02385e-15
TRINITY_DN36979_c2_g2	256.91	22.31	3.52548	2.41177e-17	2.09967e-15
TRINITY_DN57908_c1_g1	93.01	500.66	-2.42086	2.47373e-17	2.1521e-15
TRINITY_DN50725_c2_g1	127.3	20.56	2.63162	2.53585e-17	2.20459e-15
TRINITY_DN41205_c2_g1	106.24	1.74	5.93137	2.59093e-17	2.25088e-15
TRINITY_DN51359_c2_g1	739.11	1909.56	-1.37067	2.61556e-17	2.27068e-15
TRINITY_DN41325_c0_g1	117.93	8.51	3.79597	2.66712e-17	2.31381e-15
TRINITY_DN56159_c1_g1	1143.82	453.2	1.33633	2.68825e-17	2.3305e-15
TRINITY_DN57750_c2_g1	594.4	73.36	3.01514	2.7132e-17	2.35048e-15
TRINITY_DN36904_c2_g1	55.98	273.83	-2.27451	2.81534e-17	2.43725e-15
TRINITY_DN37294_c0_g1	450.21	63.49	2.82343	2.82558e-17	2.44441e-15
TRINITY_DN48327_c3_g1	1818.03	562.08	1.69235	2.93552e-17	2.53773e-15
TRINITY_DN51357_c1_g5	101.02	6.12	4.02962	2.96729e-17	2.5634e-15
TRINITY_DN39373_c1_g1	2882.39	740.87	1.96003	3.00836e-17	2.59706e-15
TRINITY_DN47763_c1_g3	465.31	161.35	1.52786	3.01748e-17	2.60311e-15
TRINITY_DN52233_c2_g2	528.78	2033.45	-1.94675	3.13169e-17	2.69976e-15
TRINITY_DN47439_c1_g2	1485.88	3416.58	-1.20195	3.26765e-17	2.81499e-15
TRINITY_DN36946_c0_g1	157.74	22.19	2.83272	3.34509e-17	2.87969e-15
TRINITY_DN49227_c0_g1	211.84	714.62	-1.74643	3.46999e-17	2.98514e-15
TRINITY_DN45026_c0_g3	144.16	466.65	-1.68858	3.55865e-17	3.05928e-15
TRINITY_DN41825_c0_g2	104.73	1.74	5.90741	3.58893e-17	3.08316e-15
TRINITY_DN52778_c2_g2	7529.74	1787.84	2.07416	3.77876e-17	3.24398e-15
TRINITY_DN46898_c1_g1	13.53	143.45	-3.37565	4.29172e-17	3.68177e-15
TRINITY_DN46559_c1_g1	10.12	116.75	-3.52535	4.35824e-17	3.73624e-15
TRINITY_DN46126_c0_g1	181.21	0	10.3647	4.39993e-17	3.76937e-15
TRINITY_DN37602_c0_g1	158.03	0.77	7.71925	4.53157e-17	3.87945e-15
TRINITY_DN41701_c0_g5	272.02	62.57	2.12562	4.55701e-17	3.89852e-15
TRINITY_DN40878_c2_g2	301.07	64.74	2.21602	4.57899e-17	3.91461e-15
TRINITY_DN46132_c0_g1	184.03	1186.57	-2.69014	4.72426e-17	4.036e-15
TRINITY_DN47319_c0_g1	321.57	48.42	2.72794	5.10257e-17	4.35503e-15
TRINITY_DN47441_c0_g2	138.61	0.73	7.5494	5.10475e-17	4.35503e-15
TRINITY_DN44174_c0_g1	810.1	265.16	1.60921	5.15139e-17	4.39178e-15
TRINITY_DN49956_c1_g1	86.92	3.25	4.74201	5.34188e-17	4.55104e-15
TRINITY_DN46218_c0_g2	254.7	70.48	1.85326	5.6487e-17	4.80911e-15
TRINITY_DN52366_c0_g1	1048.45	14.34	6.19409	5.77953e-17	4.9171e-15
TRINITY_DN40716_c1_g2	636.41	1777.71	-1.48165	6.38056e-17	5.42471e-15
TRINITY_DN51405_c0_g1	1120.11	342.7	1.7069	6.44783e-17	5.47812e-15
TRINITY_DN51240_c0_g4	77.37	1.49	5.69981	6.56351e-17	5.57257e-15
TRINITY_DN35995_c3_g3	56.84	254.58	-2.16303	6.64599e-17	5.63871e-15
TRINITY_DN35000_c0_g1	354.2	59.01	2.58095	6.75895e-17	5.73062e-15
TRINITY_DN49363_c0_g1	136.92	9.4	3.85917	6.90897e-17	5.85378e-15
TRINITY_DN36131_c0_g1	2.5	118.68	-5.5443	6.92755e-17	5.8655e-15
TRINITY_DN37043_c2_g1	277.81	0.26	10.0273	7.10176e-17	6.00888e-15
TRINITY_DN48991_c0_g2	248.58	679.77	-1.44806	7.20443e-17	6.09157e-15
TRINITY_DN57941_c9_g3	2560.82	574.52	2.15599	7.28706e-17	6.15722e-15
TRINITY_DN53363_c0_g1	550.7	204.71	1.42769	7.29822e-17	6.16243e-15
TRINITY_DN50703_c0_g1	1275.41	433.92	1.55602	7.39921e-17	6.24342e-15
TRINITY_DN51917_c1_g2	166.2	0	10.2415	7.40838e-17	6.24689e-15
TRINITY_DN56598_c1_g1	2457.9	815.4	1.59173	7.57917e-17	6.38654e-15
TRINITY_DN50493_c0_g1	204.29	24.88	3.03388	7.81407e-17	6.57998e-15
TRINITY_DN40382_c0_g1	82.35	1.5	5.79574	8.46806e-17	7.12582e-15
TRINITY_DN48906_c1_g2	413.47	75.98	2.44378	8.49527e-17	7.14384e-15
TRINITY_DN55315_c2_g1	785.42	1819.78	-1.21197	8.59731e-17	7.22472e-15
TRINITY_DN37784_c0_g2	45.51	252.07	-2.44723	8.69162e-17	7.29901e-15
TRINITY_DN56066_c0_g1	8.74	127.44	-3.8069	9.16338e-17	7.68995e-15
TRINITY_DN40390_c1_g3	377.98	125.28	1.59129	9.28248e-17	7.7846e-15
TRINITY_DN42939_c0_g1	408.53	3365.41	-3.04297	9.30951e-17	7.80196e-15
TRINITY_DN34827_c1_g1	1777.97	625.52	1.50722	9.4267e-17	7.89481e-15
TRINITY_DN40595_c0_g1	649.75	185.92	1.80276	9.54767e-17	7.9907e-15
TRINITY_DN57967_c1_g5	138.84	6.44	4.42376	1.00742e-16	8.42565e-15
TRINITY_DN49801_c1_g1	168.61	0	10.2636	1.02437e-16	8.56159e-15
TRINITY_DN49680_c0_g1	296.56	71.7	2.04611	1.02779e-16	8.58437e-15
TRINITY_DN54403_c0_g1	3795.3	8697.49	-1.19643	1.05707e-16	8.82297e-15
TRINITY_DN48493_c0_g2	433.95	97.04	2.15935	1.06778e-16	8.90635e-15
TRINITY_DN56453_c2_g2	513.78	69.96	2.873	1.10955e-16	9.24844e-15
TRINITY_DN48402_c1_g5	240.79	30.37	2.98009	1.13506e-16	9.45471e-15
TRINITY_DN58009_c3_g4	397.71	38.27	3.37337	1.15498e-16	9.61417e-15
TRINITY_DN56631_c2_g1	637.49	224.28	1.50618	1.1722e-16	9.75088e-15
TRINITY_DN57239_c1_g1	139760	50641.6	1.46454	1.17301e-16	9.75105e-15
TRINITY_DN53553_c1_g2	223.1	29.19	2.92786	1.27011e-16	1.05512e-14
TRINITY_DN42084_c1_g1	378.26	1282.13	-1.76328	1.28704e-16	1.06846e-14
TRINITY_DN56157_c1_g1	91.07	4.72	4.27874	1.37251e-16	1.13865e-14
TRINITY_DN42095_c0_g1	136.16	2.98	5.50904	1.38314e-16	1.1467e-14
TRINITY_DN37575_c0_g1	129.3	15.09	3.09554	1.39712e-16	1.15751e-14
TRINITY_DN42641_c0_g1	231.15	53.45	2.1095	1.40141e-16	1.16028e-14
TRINITY_DN41432_c1_g1	1458.71	379.28	1.94206	1.42092e-16	1.17565e-14
TRINITY_DN51541_c0_g1	69.79	275.32	-1.97334	1.45373e-16	1.20199e-14
TRINITY_DN54236_c1_g3	350.73	76.9	2.18616	1.45764e-16	1.20441e-14
TRINITY_DN53473_c2_g1	1346.14	382.76	1.81352	1.461e-16	1.20638e-14
TRINITY_DN50973_c2_g1	187.09	15.79	3.56592	1.46699e-16	1.21052e-14
TRINITY_DN40692_c0_g1	118.96	0.73	7.32102	1.49324e-16	1.23117e-14
TRINITY_DN56174_c0_g2	100.2	10.87	3.2036	1.49402e-16	1.23117e-14
TRINITY_DN46270_c3_g4	994.93	126.92	2.96922	1.49628e-16	1.23222e-14
TRINITY_DN50645_c1_g1	5523.82	19721.2	-1.83589	1.50031e-16	1.23471e-14
TRINITY_DN50489_c0_g1	19.37	171.84	-3.15678	1.54212e-16	1.26827e-14
TRINITY_DN41059_c1_g2	156.02	18.77	3.04894	1.5873e-16	1.30456e-14
TRINITY_DN58130_c1_g1	1025.48	110.62	3.21094	1.61399e-16	1.32561e-14
TRINITY_DN34901_c0_g1	773.87	125.05	2.62777	1.62243e-16	1.33165e-14
TRINITY_DN53661_c0_g1	966.45	249.57	1.95479	1.62665e-16	1.33423e-14
TRINITY_DN36559_c2_g2	106.39	4.99	4.41598	1.6507e-16	1.35305e-14
TRINITY_DN50832_c2_g1	129.37	20.92	2.63102	1.67721e-16	1.37387e-14
TRINITY_DN58251_c1_g2	119.32	0.74	7.32706	1.68068e-16	1.3758e-14
TRINITY_DN36935_c1_g4	142.04	0	10.0233	1.74381e-16	1.42654e-14
TRINITY_DN54722_c3_g3	116.98	4.18	4.79283	1.77624e-16	1.4521e-14
TRINITY_DN51072_c1_g1	172.69	0	10.3023	1.78591e-16	1.45904e-14
TRINITY_DN46098_c0_g1	40.15	201.39	-2.34383	1.83376e-16	1.49714e-14
TRINITY_DN35405_c1_g1	139.44	0	9.99026	1.85498e-16	1.51347e-14
TRINITY_DN42840_c1_g1	208.46	0.52	8.71634	1.99133e-16	1.62364e-14
TRINITY_DN57236_c1_g2	2612.31	750.47	1.79879	2.0279e-16	1.65237e-14
TRINITY_DN49226_c2_g1	119.01	15.89	2.89988	2.04713e-16	1.66693e-14
TRINITY_DN51135_c0_g1	255.44	21.53	3.56345	2.05028e-16	1.6684e-14
TRINITY_DN45757_c1_g1	448.08	1455.5	-1.70122	2.05712e-16	1.67286e-14
TRINITY_DN51829_c1_g3	513.49	120.58	2.08858	2.10693e-16	1.71223e-14
TRINITY_DN53690_c1_g7	609.81	1618.72	-1.41099	2.12452e-16	1.72539e-14
TRINITY_DN41495_c1_g2	83.38	5.74	3.86227	2.1563e-16	1.75005e-14
TRINITY_DN58148_c5_g4	582.5	2.29	8.00496	2.16646e-16	1.75714e-14
TRINITY_DN48620_c3_g1	788.93	256.31	1.61961	2.18707e-16	1.77269e-14
TRINITY_DN36768_c5_g1	156.77	0	10.1601	2.19e-16	1.7739e-14
TRINITY_DN57877_c2_g3	68.9	323.71	-2.24251	2.32749e-16	1.88403e-14
TRINITY_DN47152_c0_g2	133.69	11.15	3.57503	2.35176e-16	1.90243e-14
TRINITY_DN53914_c0_g1	1328.47	4280.34	-1.68667	2.35665e-16	1.90514e-14
TRINITY_DN40427_c3_g1	256.41	1980.85	-2.95313	2.38633e-16	1.92786e-14
TRINITY_DN55086_c1_g2	7.29	128.03	-4.03961	2.39592e-16	1.93434e-14
TRINITY_DN49377_c2_g1	271.8	0.24	9.98949	2.52577e-16	2.03785e-14
TRINITY_DN52337_c0_g2	220.46	48.08	2.19378	2.53842e-16	2.04672e-14
TRINITY_DN37528_c0_g1	189.51	5.99	4.98311	2.56005e-16	2.0628e-14
TRINITY_DN44829_c0_g1	161.8	23.4	2.78673	2.60243e-16	2.09558e-14
TRINITY_DN34582_c0_g1	85.3	2.02	5.42479	2.66863e-16	2.14749e-14
TRINITY_DN51687_c1_g1	139.7	483.72	-1.79231	2.75049e-16	2.21192e-14
TRINITY_DN49400_c3_g1	48.23	244.56	-2.32347	2.82724e-16	2.27068e-14
TRINITY_DN52422_c1_g2	15.63	120.52	-2.9672	2.82639e-16	2.27068e-14
TRINITY_DN54366_c1_g2	1059.93	391.43	1.43633	2.85194e-16	2.28903e-14
TRINITY_DN36137_c3_g2	75.56	3.22	4.5431	2.92931e-16	2.34807e-14
TRINITY_DN48079_c2_g1	2694.59	978.36	1.46101	2.92919e-16	2.34807e-14
TRINITY_DN47516_c2_g2	363.52	1.02	8.50489	2.97341e-16	2.38187e-14
TRINITY_DN49233_c1_g3	80.41	1.53	5.75165	3.03565e-16	2.43016e-14
TRINITY_DN58190_c1_g2	931.97	381.19	1.29091	3.0432e-16	2.43462e-14
TRINITY_DN58098_c4_g1	91.26	6.67	3.76755	3.0957e-16	2.47501e-14
TRINITY_DN50836_c0_g1	88.75	2.68	5.02493	3.10813e-16	2.48334e-14
TRINITY_DN35566_c3_g1	903.01	286.36	1.65808	3.30834e-16	2.6416e-14
TRINITY_DN57259_c1_g1	2052.85	759.97	1.43373	3.34764e-16	2.67125e-14
TRINITY_DN36935_c0_g1	210.11	0.5	8.73171	3.55616e-16	2.8358e-14
TRINITY_DN42780_c1_g2	38004.2	4229.28	3.16766	3.5733e-16	2.84763e-14
TRINITY_DN36880_c0_g1	117.12	16.43	2.84137	3.58785e-16	2.85738e-14
TRINITY_DN55673_c2_g3	762.24	241.47	1.65865	3.59695e-16	2.86278e-14
TRINITY_DN57592_c2_g1	55.25	615.41	-3.45356	3.70809e-16	2.94933e-14
TRINITY_DN42120_c3_g2	170.57	3.21	5.7238	3.74511e-16	2.97686e-14
TRINITY_DN42455_c0_g5	157.34	0	10.1611	3.79065e-16	3.01111e-14
TRINITY_DN46567_c1_g1	500.03	167.38	1.57617	3.80119e-16	3.01754e-14
TRINITY_DN54713_c0_g1	738.31	197.35	1.90361	3.8114e-16	3.0237e-14
TRINITY_DN44370_c0_g1	175.23	0.74	7.87497	3.84854e-16	3.05121e-14
TRINITY_DN38904_c1_g1	1495.86	355.71	2.07163	3.94925e-16	3.12904e-14
TRINITY_DN33960_c0_g1	289.5	0.24	10.0816	4.0614e-16	3.21583e-14
TRINITY_DN36333_c11_g1	143.09	19.14	2.89589	4.06974e-16	3.22037e-14
TRINITY_DN42430_c2_g5	167.06	786.71	-2.22665	4.10571e-16	3.24675e-14
TRINITY_DN47603_c1_g1	153.9	11.42	3.74516	4.24628e-16	3.35576e-14
TRINITY_DN45434_c0_g1	952.93	213.45	2.15626	4.32051e-16	3.41223e-14
TRINITY_DN52709_c4_g3	228.87	24.15	3.23703	4.40671e-16	3.47809e-14
TRINITY_DN46638_c0_g1	95.84	1.25	6.27525	4.41727e-16	3.48419e-14
TRINITY_DN58309_c17_g1	4947.35	12208.7	-1.30323	4.50377e-16	3.55015e-14
TRINITY_DN45840_c1_g1	379.44	1094.93	-1.52725	4.51722e-16	3.55848e-14
TRINITY_DN41467_c1_g1	51.99	296.65	-2.49749	4.52387e-16	3.56145e-14
TRINITY_DN46874_c1_g1	162.53	895.06	-2.45909	4.55472e-16	3.58345e-14
TRINITY_DN43878_c1_g1	76.35	1.48	5.6826	4.58406e-16	3.60423e-14
TRINITY_DN44090_c0_g2	732.94	216.34	1.75798	4.6326e-16	3.64007e-14
TRINITY_DN46604_c0_g1	236.24	50.78	2.21915	4.74765e-16	3.7281e-14
TRINITY_DN38957_c1_g1	582.51	191.42	1.60725	4.89964e-16	3.845e-14
TRINITY_DN51783_c0_g1	682.28	171.02	1.99404	4.92734e-16	3.86428e-14
TRINITY_DN36288_c1_g3	176.59	0	10.3308	4.95583e-16	3.88415e-14
TRINITY_DN35709_c0_g1	13.55	119.27	-3.13879	5.11223e-16	4.00419e-14
TRINITY_DN50915_c0_g1	13.04	120.81	-3.2309	5.19192e-16	4.06402e-14
TRINITY_DN56072_c1_g3	3297.13	365.51	3.17269	5.22263e-16	4.08547e-14
TRINITY_DN48104_c3_g1	623.36	225.29	1.46816	5.28946e-16	4.13513e-14
TRINITY_DN39058_c0_g1	140.81	2.02	6.1351	5.34906e-16	4.17908e-14
TRINITY_DN54885_c0_g2	71.61	332.81	-2.19508	5.39789e-16	4.21456e-14
TRINITY_DN35759_c1_g1	137.91	0	9.97972	5.43555e-16	4.24127e-14
TRINITY_DN54568_c2_g1	179.47	797.3	-2.15719	5.75566e-16	4.48822e-14
TRINITY_DN51494_c0_g2	71.04	2.26	4.98592	5.77409e-16	4.49974e-14
TRINITY_DN46865_c3_g1	2407.23	541.55	2.1513	5.9779e-16	4.65563e-14
TRINITY_DN51178_c0_g1	614.02	2464.13	-2.00359	6.02245e-16	4.68737e-14
TRINITY_DN40411_c1_g3	190.23	37.93	2.32219	6.26304e-16	4.87155e-14
TRINITY_DN43127_c1_g1	207.12	0.5	8.69981	6.52167e-16	5.06952e-14
TRINITY_DN56627_c1_g1	386.93	1073.62	-1.47015	6.55325e-16	5.09086e-14
TRINITY_DN53968_c0_g1	146.56	525.67	-1.83862	6.56469e-16	5.09654e-14
TRINITY_DN58031_c2_g1	184.79	23.33	2.97976	6.58589e-16	5.10978e-14
TRINITY_DN39789_c0_g3	87.14	409.46	-2.21368	6.73958e-16	5.22573e-14
TRINITY_DN54265_c1_g2	455.23	123.21	1.88498	6.77249e-16	5.24795e-14
TRINITY_DN24454_c0_g1	136.64	1.24	6.77996	6.78108e-16	5.25132e-14
TRINITY_DN47719_c4_g1	621.38	215.9	1.52289	6.80448e-16	5.26613e-14
TRINITY_DN57245_c0_g1	872.76	182.95	2.25191	6.82268e-16	5.2769e-14
TRINITY_DN36647_c2_g1	0	208.51	-9.77267	6.9059e-16	5.33458e-14
TRINITY_DN54556_c1_g1	3267.09	1229.07	1.40996	6.90349e-16	5.33458e-14
TRINITY_DN42968_c0_g1	354.42	99.07	1.84033	6.98298e-16	5.39075e-14
TRINITY_DN46046_c2_g2	82.72	381.83	-2.20018	7.05213e-16	5.43867e-14
TRINITY_DN46438_c1_g4	168.74	25.62	2.72281	7.05388e-16	5.43867e-14
TRINITY_DN40614_c1_g2	75.3	1.96	5.2577	7.10017e-16	5.46753e-14
TRINITY_DN55341_c0_g3	735.06	210.22	1.80739	7.09605e-16	5.46753e-14
TRINITY_DN43127_c1_g4	126.78	0	9.85038	7.42571e-16	5.71464e-14
TRINITY_DN57718_c2_g2	1346.01	510.34	1.39862	7.51061e-16	5.77638e-14
TRINITY_DN40031_c1_g1	152.04	516.32	-1.75901	7.68698e-16	5.90835e-14
TRINITY_DN47419_c0_g5	2535.48	728.64	1.79835	7.70972e-16	5.92213e-14
TRINITY_DN53446_c0_g1	353.52	92.54	1.93151	8.2567e-16	6.33834e-14
TRINITY_DN54387_c0_g1	87.42	307.41	-1.80929	8.31988e-16	6.38287e-14
TRINITY_DN49861_c3_g1	381.45	38.5	3.30406	8.36864e-16	6.41628e-14
TRINITY_DN40583_c3_g2	123.89	20.56	2.59117	8.85856e-16	6.78769e-14
TRINITY_DN52058_c1_g1	1125.69	207.94	2.43477	8.87032e-16	6.79248e-14
TRINITY_DN41884_c0_g1	20.23	166.72	-3.00968	8.92346e-16	6.82893e-14
TRINITY_DN45688_c1_g3	154.94	25.6	2.60092	9.01801e-16	6.89701e-14
TRINITY_DN51458_c1_g1	92.87	358.06	-1.95301	9.38407e-16	7.17253e-14
TRINITY_DN37040_c0_g1	84.28	6.45	3.71358	9.50429e-16	7.25993e-14
TRINITY_DN57706_c3_g1	525.52	73.95	2.82607	9.52136e-16	7.26846e-14
TRINITY_DN55705_c0_g1	234.26	682.1	-1.53736	9.5296e-16	7.27025e-14
TRINITY_DN57731_c5_g1	4386.92	10263.5	-1.22663	9.77613e-16	7.45373e-14
TRINITY_DN39913_c0_g1	669.35	228.02	1.55127	9.92101e-16	7.55951e-14
TRINITY_DN52553_c0_g1	159.67	29.21	2.44439	9.93436e-16	7.56501e-14
TRINITY_DN39853_c5_g2	126.9	0	9.86321	1.02222e-15	7.77939e-14
TRINITY_DN40757_c0_g2	115.49	10.08	3.50676	1.02407e-15	7.78866e-14
TRINITY_DN52558_c1_g1	1815.2	625.98	1.53482	1.03284e-15	7.85052e-14
TRINITY_DN51985_c1_g1	127.34	0	9.86872	1.04407e-15	7.93105e-14
TRINITY_DN58290_c9_g1	276.59	54.76	2.33291	1.04646e-15	7.94426e-14
TRINITY_DN42379_c5_g1	133.36	405.17	-1.5958	1.10087e-15	8.35216e-14
TRINITY_DN56582_c0_g1	974.58	2427.3	-1.3172	1.10657e-15	8.39031e-14
TRINITY_DN36721_c1_g1	151.48	20.33	2.88972	1.12575e-15	8.53047e-14
TRINITY_DN57987_c8_g2	453.68	1245.67	-1.45881	1.13171e-15	8.57036e-14
TRINITY_DN53451_c0_g1	760.58	269.81	1.49346	1.14542e-15	8.66886e-14
TRINITY_DN57767_c2_g2	1733.78	4193.64	-1.2735	1.15247e-15	8.7169e-14
TRINITY_DN35959_c0_g1	116.87	0.99	6.87387	1.16345e-15	8.7945e-14
TRINITY_DN49004_c2_g1	852.36	1970.1	-1.20888	1.17464e-15	8.87371e-14
TRINITY_DN58148_c4_g3	1281.55	0	13.1927	1.17796e-15	8.89333e-14
TRINITY_DN43857_c1_g2	687.13	1823.95	-1.41005	1.18264e-15	8.92318e-14
TRINITY_DN50641_c1_g1	528.78	1842.56	-1.8015	1.18589e-15	8.94224e-14
TRINITY_DN48914_c1_g1	116.55	0.97	6.88724	1.22405e-15	9.22438e-14
TRINITY_DN52924_c0_g1	482.43	168.43	1.51838	1.22791e-15	9.24775e-14
TRINITY_DN55213_c0_g2	991.32	2816.07	-1.50471	1.33326e-15	1.00351e-13
TRINITY_DN35267_c4_g2	1597.03	576.67	1.46892	1.34047e-15	1.00832e-13
TRINITY_DN47248_c1_g1	2991.41	978.67	1.61171	1.3496e-15	1.01457e-13
TRINITY_DN42504_c4_g1	138.18	25.74	2.42889	1.35234e-15	1.01601e-13
TRINITY_DN39412_c5_g1	177	42.9	2.04538	1.40932e-15	1.05817e-13
TRINITY_DN46928_c1_g2	515.33	1533.13	-1.57092	1.44172e-15	1.08184e-13
TRINITY_DN49070_c0_g1	23.65	174.85	-2.89767	1.47313e-15	1.10474e-13
TRINITY_DN48850_c1_g1	591.14	214.76	1.4602	1.4749e-15	1.10539e-13
TRINITY_DN48006_c0_g1	8.62	115.24	-3.80032	1.52809e-15	1.14456e-13
TRINITY_DN39220_c2_g1	115.35	0.77	7.26821	1.53431e-15	1.14853e-13
TRINITY_DN56067_c1_g1	1038.65	287.45	1.8525	1.60053e-15	1.19737e-13
TRINITY_DN55879_c1_g3	580.01	211.42	1.45621	1.62178e-15	1.21253e-13
TRINITY_DN38442_c0_g1	589.22	122.32	2.26694	1.62365e-15	1.21319e-13
TRINITY_DN36797_c2_g1	336.92	105.22	1.67561	1.62529e-15	1.21368e-13
TRINITY_DN38040_c1_g5	91.54	394.46	-2.12257	1.65487e-15	1.23503e-13
TRINITY_DN51079_c1_g1	169.98	583.71	-1.77763	1.65835e-15	1.23687e-13
TRINITY_DN43921_c1_g1	268.27	78.9	1.76932	1.66291e-15	1.23953e-13
TRINITY_DN42411_c5_g2	183.51	0.52	8.53011	1.70647e-15	1.27123e-13
TRINITY_DN54451_c1_g4	42.13	241.26	-2.49406	1.78608e-15	1.32973e-13
TRINITY_DN35898_c1_g3	183.71	43.52	2.07395	1.79927e-15	1.33874e-13
TRINITY_DN48188_c0_g3	107.01	11.64	3.19153	1.87059e-15	1.39097e-13
TRINITY_DN38149_c1_g2	330.65	1159.62	-1.80618	1.93534e-15	1.43825e-13
TRINITY_DN42851_c0_g1	294.82	91.58	1.68466	1.9609e-15	1.45637e-13
TRINITY_DN54492_c0_g1	1044.09	412.92	1.33863	1.96534e-15	1.45879e-13
TRINITY_DN55393_c1_g2	76.45	4.19	4.19019	1.99022e-15	1.47637e-13
TRINITY_DN31187_c0_g1	499.72	4.42	6.81678	2.0317e-15	1.50623e-13
TRINITY_DN37970_c4_g2	227.54	66.44	1.77766	2.22667e-15	1.64978e-13
TRINITY_DN53012_c1_g3	228.7	41.42	2.46349	2.2552e-15	1.66992e-13
TRINITY_DN51545_c3_g1	2294.57	873.79	1.39239	2.25697e-15	1.67022e-13
TRINITY_DN37528_c0_g3	1129.94	0	13.011	2.26432e-15	1.67466e-13
TRINITY_DN53447_c1_g3	363.88	104.23	1.80106	2.30303e-15	1.70227e-13
TRINITY_DN42329_c0_g1	101.51	0.76	7.08664	2.32079e-15	1.71437e-13
TRINITY_DN48517_c0_g1	876.98	262.45	1.73939	2.32648e-15	1.71755e-13
TRINITY_DN50863_c0_g1	78.64	8.43	3.22436	2.35006e-15	1.73392e-13
TRINITY_DN54625_c0_g1	265.07	938.92	-1.82403	2.35614e-15	1.73736e-13
TRINITY_DN53413_c2_g1	422.99	100.95	2.06332	2.36049e-15	1.73953e-13
TRINITY_DN39865_c0_g1	304.74	66.57	2.19638	2.38617e-15	1.7574e-13
TRINITY_DN44154_c0_g1	452.94	137.06	1.72545	2.43315e-15	1.79093e-13
TRINITY_DN38861_c1_g1	909.98	267.24	1.76568	2.48537e-15	1.82828e-13
TRINITY_DN50646_c2_g3	670.79	153.32	2.12844	2.5621e-15	1.8836e-13
TRINITY_DN43916_c2_g2	147.49	19.99	2.87955	2.56828e-15	1.88702e-13
TRINITY_DN45154_c0_g2	3.9	91.7	-4.58255	2.65775e-15	1.9516e-13
TRINITY_DN43689_c0_g1	525.77	172.6	1.60568	2.67835e-15	1.96555e-13
TRINITY_DN52093_c3_g3	488.01	83.21	2.5499	2.85201e-15	2.09051e-13
TRINITY_DN58130_c0_g1	157	12.49	3.64073	2.85095e-15	2.09051e-13
TRINITY_DN56489_c4_g2	1862.09	4770.94	-1.35842	2.86006e-15	2.09516e-13
TRINITY_DN55543_c2_g2	254	63.84	1.98913	2.89152e-15	2.11695e-13
TRINITY_DN51741_c0_g1	97.44	320.69	-1.72194	2.94438e-15	2.15437e-13
TRINITY_DN36521_c5_g2	144.92	0	10.0481	2.95037e-15	2.15748e-13
TRINITY_DN46607_c0_g2	473.25	113	2.06446	2.99442e-15	2.18839e-13
TRINITY_DN56642_c1_g1	110.08	413.2	-1.90564	3.0309e-15	2.21374e-13
TRINITY_DN44499_c0_g2	1576.37	352.26	2.16166	3.05543e-15	2.23034e-13
TRINITY_DN51633_c1_g2	885.71	2456.32	-1.47048	3.06746e-15	2.2378e-13
TRINITY_DN56157_c1_g2	87.41	3.29	4.75701	3.07884e-15	2.24477e-13
TRINITY_DN52432_c1_g1	2125.98	806.16	1.39834	3.1011e-15	2.25967e-13
TRINITY_DN49508_c0_g1	1713.65	684.29	1.32389	3.17098e-15	2.30922e-13
TRINITY_DN54120_c0_g1	8021.58	22376.6	-1.4803	3.24587e-15	2.36236e-13
TRINITY_DN51917_c1_g1	207.64	0.24	9.60092	3.2688e-15	2.37764e-13
TRINITY_DN55215_c0_g1	126.9	21.35	2.57855	3.27871e-15	2.38345e-13
TRINITY_DN51806_c4_g1	408.89	64.53	2.65934	3.39613e-15	2.46735e-13
TRINITY_DN41200_c0_g1	920.21	3097.2	-1.75244	3.39985e-15	2.46861e-13
TRINITY_DN54878_c0_g1	98.34	7.62	3.67908	3.44414e-15	2.49929e-13
TRINITY_DN42097_c0_g2	255.5	1060.41	-2.0546	3.45826e-15	2.50807e-13
TRINITY_DN58269_c5_g1	447.8	122.34	1.87121	3.49389e-15	2.53241e-13
TRINITY_DN37027_c7_g2	169.01	34.44	2.29549	3.59444e-15	2.60376e-13
TRINITY_DN56551_c1_g1	1275.8	552.95	1.20562	3.60298e-15	2.60842e-13
TRINITY_DN39549_c3_g4	8133.75	24057.6	-1.56422	3.65534e-15	2.64477e-13
TRINITY_DN43652_c0_g3	97.45	4.01	4.60603	3.67459e-15	2.65714e-13
TRINITY_DN47715_c1_g1	886.82	344.76	1.36134	3.75421e-15	2.71313e-13
TRINITY_DN46973_c8_g3	24.05	224.18	-3.21415	3.79018e-15	2.73752e-13
TRINITY_DN42927_c2_g2	6.72	142.21	-4.4486	3.83354e-15	2.76721e-13
TRINITY_DN43244_c0_g1	228.61	36.88	2.62624	3.87303e-15	2.79409e-13
TRINITY_DN35989_c0_g1	48.28	217.49	-2.16003	3.97766e-15	2.86789e-13
TRINITY_DN57216_c1_g1	2829.58	6627.31	-1.22778	4.0197e-15	2.89651e-13
TRINITY_DN39884_c4_g1	621.93	243.13	1.35414	4.04004e-15	2.90947e-13
TRINITY_DN33988_c0_g1	398.05	98.98	2.00613	4.0916e-15	2.94488e-13
TRINITY_DN58060_c9_g4	1914.15	373.8	2.35553	4.22014e-15	3.03562e-13
TRINITY_DN56458_c0_g1	2857.21	6159.92	-1.10862	4.23881e-15	3.04728e-13
TRINITY_DN47386_c0_g1	354.81	122.15	1.53658	4.27649e-15	3.07167e-13
TRINITY_DN48076_c2_g6	117.15	0	9.74012	4.27772e-15	3.07167e-13
TRINITY_DN54093_c0_g1	24.84	144.23	-2.51962	4.29795e-15	3.0844e-13
TRINITY_DN36423_c0_g1	556.5	146.24	1.92593	4.36022e-15	3.12726e-13
TRINITY_DN52134_c0_g1	149.97	27.02	2.47216	4.4265e-15	3.17296e-13
TRINITY_DN47332_c1_g1	867.37	2623.67	-1.59688	4.68135e-15	3.35369e-13
TRINITY_DN50000_c1_g1	3842.49	1560.83	1.29943	5.18052e-15	3.70914e-13
TRINITY_DN52799_c1_g1	618.13	250.91	1.30071	5.28594e-15	3.78242e-13
TRINITY_DN57026_c1_g1	688.95	248.89	1.46722	5.31567e-15	3.80149e-13
TRINITY_DN43373_c1_g1	421.51	133.27	1.65842	5.39918e-15	3.85898e-13
TRINITY_DN47425_c1_g1	571.54	203.08	1.49172	5.68629e-15	4.06183e-13
TRINITY_DN46742_c1_g1	60.91	233.23	-1.93885	5.70498e-15	4.07282e-13
TRINITY_DN53380_c1_g1	222.39	597.19	-1.42488	5.71718e-15	4.07917e-13
TRINITY_DN41352_c3_g4	62.98	303.04	-2.28449	5.8216e-15	4.15128e-13
TRINITY_DN38881_c1_g5	439.52	84.07	2.38282	5.8707e-15	4.18387e-13
TRINITY_DN45342_c1_g1	418.06	84.11	2.30954	5.91686e-15	4.21433e-13
TRINITY_DN39514_c0_g2	408.65	111.57	1.86853	5.98281e-15	4.25885e-13
TRINITY_DN45982_c1_g2	1076.17	349.65	1.62046	6.00433e-15	4.27169e-13
TRINITY_DN42200_c0_g1	189.78	0.24	9.47396	6.00988e-15	4.27318e-13
TRINITY_DN43871_c2_g1	961.62	235.55	2.0292	6.04331e-15	4.29448e-13
TRINITY_DN53495_c0_g1	230.4	60.79	1.92381	6.12557e-15	4.35043e-13
TRINITY_DN57951_c4_g2	675.24	72.94	3.20803	6.2183e-15	4.41374e-13
TRINITY_DN39217_c0_g1	11.68	132.29	-3.40739	6.33144e-15	4.49147e-13
TRINITY_DN44835_c1_g4	85.01	2.21	5.25344	6.52464e-15	4.62586e-13
TRINITY_DN49670_c0_g3	91.57	10	3.19418	6.55525e-15	4.64489e-13
TRINITY_DN50700_c1_g1	443.81	45.63	3.27842	6.74325e-15	4.77536e-13
TRINITY_DN50832_c2_g2	102.58	13.45	2.92761	6.79804e-15	4.8114e-13
TRINITY_DN56142_c1_g1	1104.01	455.95	1.27488	6.93741e-15	4.90722e-13
TRINITY_DN48529_c0_g1	1227.22	3061.9	-1.31917	7.00293e-15	4.95073e-13
TRINITY_DN57450_c2_g2	1465.48	4212.49	-1.52251	7.09539e-15	5.01322e-13
TRINITY_DN48293_c0_g1	3433.35	1066.02	1.68686	7.11192e-15	5.02203e-13
TRINITY_DN46495_c0_g2	378.43	122.86	1.62273	7.13129e-15	5.03282e-13
TRINITY_DN45190_c0_g1	73.65	1.26	5.88403	7.2149e-15	5.08892e-13
TRINITY_DN37109_c2_g2	92.86	10.53	3.1476	7.25926e-15	5.11728e-13
TRINITY_DN55186_c2_g2	756.82	288.84	1.38821	7.32509e-15	5.16073e-13
TRINITY_DN33723_c0_g1	531.96	184.78	1.52444	7.35413e-15	5.17824e-13
TRINITY_DN37875_c1_g1	976.05	342.82	1.50856	7.47179e-15	5.25809e-13
TRINITY_DN44850_c1_g1	148.74	30.42	2.28307	7.5523e-15	5.31171e-13
TRINITY_DN32966_c0_g1	402.26	92.28	2.127	7.56989e-15	5.32105e-13
TRINITY_DN47576_c1_g1	729.12	287	1.34384	7.7293e-15	5.42692e-13
TRINITY_DN53853_c0_g1	179.54	0.24	9.39685	7.72802e-15	5.42692e-13
TRINITY_DN39514_c0_g1	2048.55	842.2	1.28172	7.75554e-15	5.44224e-13
TRINITY_DN49284_c0_g1	184.27	761.11	-2.04407	7.81291e-15	5.47938e-13
TRINITY_DN52437_c1_g1	548.88	168.95	1.69732	7.84367e-15	5.49783e-13
TRINITY_DN46128_c1_g1	160.19	0.48	8.33889	8.28981e-15	5.80725e-13
TRINITY_DN48193_c0_g1	381.97	137.09	1.47871	8.31084e-15	5.81867e-13
TRINITY_DN57941_c9_g2	17164.2	5538.12	1.63184	8.42791e-15	5.89729e-13
TRINITY_DN43678_c0_g1	435.49	159.45	1.44823	8.50492e-15	5.94781e-13
TRINITY_DN45775_c1_g1	209.35	0.5	8.72559	8.56146e-15	5.98395e-13
TRINITY_DN45819_c0_g1	428.87	148.2	1.53299	8.64299e-15	6.03751e-13
TRINITY_DN51837_c4_g4	895.71	2130.84	-1.24885	8.65383e-15	6.04167e-13
TRINITY_DN58148_c2_g1	258.71	0.26	9.91962	8.75666e-15	6.11e-13
TRINITY_DN49404_c0_g1	977.82	206.88	2.24156	8.85827e-15	6.17741e-13
TRINITY_DN41889_c2_g1	111.39	16.62	2.74774	8.92488e-15	6.22034e-13
TRINITY_DN54723_c0_g1	221.68	605.53	-1.44422	9.1933e-15	6.4038e-13
TRINITY_DN48554_c1_g3	296.77	796.54	-1.42659	9.21121e-15	6.41265e-13
TRINITY_DN42701_c0_g1	1.05	236.92	-8.11645	9.57597e-15	6.66283e-13
TRINITY_DN54221_c4_g1	103.69	415.24	-1.99968	9.86111e-15	6.85736e-13
TRINITY_DN37385_c0_g1	59.25	2.48	4.57574	9.94443e-15	6.91141e-13
TRINITY_DN57486_c2_g4	263.72	50.67	2.37586	1.05724e-14	7.3437e-13
TRINITY_DN50858_c0_g1	560.98	103.39	2.43681	1.06425e-14	7.38827e-13
TRINITY_DN57838_c2_g2	1601.32	223.63	2.83909	1.06958e-14	7.4211e-13
TRINITY_DN38965_c0_g1	132.11	0	9.90792	1.07074e-14	7.42496e-13
TRINITY_DN36877_c0_g1	16.78	126.76	-2.88772	1.07738e-14	7.4668e-13
TRINITY_DN54166_c0_g2	1069.57	396.53	1.43112	1.0887e-14	7.54098e-13
TRINITY_DN37743_c5_g1	103.14	9.51	3.43716	1.09342e-14	7.56944e-13
TRINITY_DN47961_c0_g1	176.54	0.24	9.37528	1.10677e-14	7.65757e-13
TRINITY_DN39619_c0_g1	118.98	0	9.75737	1.10755e-14	7.65865e-13
TRINITY_DN44243_c2_g2	102.81	342.16	-1.73687	1.12865e-14	7.80023e-13
TRINITY_DN37126_c4_g1	144.07	19.43	2.89095	1.15052e-14	7.94687e-13
TRINITY_DN50844_c2_g2	694.35	2184.53	-1.65255	1.15144e-14	7.9488e-13
TRINITY_DN37718_c1_g2	466.3	2.49	7.55149	1.21861e-14	8.40782e-13
TRINITY_DN54514_c0_g1	2113.53	6418.58	-1.602	1.23362e-14	8.50657e-13
TRINITY_DN42729_c2_g2	82.22	470.52	-2.52422	1.26457e-14	8.71516e-13
TRINITY_DN57781_c1_g2	552.49	63.02	3.12921	1.29596e-14	8.92647e-13
TRINITY_DN46437_c1_g1	420.33	81.51	2.36505	1.31214e-14	9.03289e-13
TRINITY_DN45384_c0_g1	53.57	248.74	-2.23268	1.3338e-14	9.17686e-13
TRINITY_DN35803_c0_g1	343.95	27.07	3.66517	1.33522e-14	9.18151e-13
TRINITY_DN49138_c3_g2	1.84	111.73	-6.03204	1.3434e-14	9.23264e-13
TRINITY_DN57646_c4_g4	745.6	176.65	2.07528	1.35129e-14	9.28168e-13
TRINITY_DN42429_c0_g2	20.63	134.62	-2.71494	1.36866e-14	9.39575e-13
TRINITY_DN50700_c1_g7	788.72	105.89	2.89495	1.39327e-14	9.55937e-13
TRINITY_DN34264_c0_g1	112.26	0	9.68774	1.39569e-14	9.57069e-13
TRINITY_DN47607_c0_g1	1955.57	4682.91	-1.26025	1.40462e-14	9.62655e-13
TRINITY_DN53436_c1_g1	179.1	847.77	-2.24916	1.42222e-14	9.74177e-13
TRINITY_DN57085_c1_g1	220.11	555.78	-1.33506	1.43146e-14	9.79962e-13
TRINITY_DN55568_c0_g1	854.14	296.96	1.52469	1.43506e-14	9.81882e-13
TRINITY_DN55107_c1_g3	399.27	118.23	1.75758	1.47683e-14	1.0099e-12
TRINITY_DN56779_c1_g5	110.35	0	9.6493	1.47981e-14	1.01138e-12
TRINITY_DN50392_c0_g3	94.71	0	9.43286	1.48913e-14	1.01719e-12
TRINITY_DN39327_c1_g1	274.75	81.67	1.74978	1.50014e-14	1.02414e-12
TRINITY_DN36304_c0_g1	320	64.19	2.31335	1.50996e-14	1.03027e-12
TRINITY_DN37387_c0_g1	3569.71	8275.1	-1.21299	1.54805e-14	1.05568e-12
TRINITY_DN38296_c3_g2	124.01	19.58	2.67117	1.56785e-14	1.06859e-12
TRINITY_DN54497_c0_g1	1634.22	672.39	1.28126	1.65706e-14	1.12877e-12
TRINITY_DN50764_c0_g1	114.07	12.43	3.19567	1.66455e-14	1.13324e-12
TRINITY_DN43616_c1_g2	114.2	18.53	2.61683	1.69028e-14	1.15013e-12
TRINITY_DN34788_c1_g1	56.59	238.67	-2.06561	1.78002e-14	1.21052e-12
TRINITY_DN51414_c0_g2	284.33	83.59	1.76589	1.80059e-14	1.22383e-12
TRINITY_DN28612_c0_g1	96.25	1.23	6.2728	1.81498e-14	1.23294e-12
TRINITY_DN55135_c0_g3	434.6	143.06	1.60244	1.82068e-14	1.23613e-12
TRINITY_DN46914_c0_g1	76.19	335.21	-2.15073	1.82316e-14	1.23713e-12
TRINITY_DN53445_c1_g2	1093.33	207.64	2.3961	1.90789e-14	1.29392e-12
TRINITY_DN54451_c1_g1	85.69	399.72	-2.22422	1.94603e-14	1.31905e-12
TRINITY_DN49599_c2_g1	1811.39	574.25	1.65636	1.96197e-14	1.32913e-12
TRINITY_DN54613_c1_g1	599.65	233.86	1.3582	2.00549e-14	1.35786e-12
TRINITY_DN48144_c1_g1	353.36	93.1	1.91943	2.01091e-14	1.36079e-12
TRINITY_DN40623_c2_g1	239.84	46.16	2.37211	2.04488e-14	1.38302e-12
TRINITY_DN54407_c2_g2	76.43	6.24	3.62887	2.05386e-14	1.38833e-12
TRINITY_DN39335_c5_g2	91.63	347.51	-1.92606	2.09747e-14	1.41703e-12
TRINITY_DN55063_c0_g1	722.46	1797.5	-1.31589	2.13407e-14	1.44097e-12
TRINITY_DN58210_c9_g1	107.62	392.16	-1.8588	2.16953e-14	1.46411e-12
TRINITY_DN47368_c4_g1	659.11	205.35	1.68294	2.22145e-14	1.49833e-12
TRINITY_DN48101_c0_g1	202.69	33.83	2.58137	2.22518e-14	1.50003e-12
TRINITY_DN45774_c0_g1	418.61	113.31	1.8888	2.23525e-14	1.50599e-12
TRINITY_DN57070_c0_g1	351.6	903.47	-1.35903	2.27672e-14	1.5331e-12
TRINITY_DN56390_c1_g1	317.71	80.59	1.97851	2.28161e-14	1.53555e-12
TRINITY_DN42455_c0_g6	115.13	0	9.70867	2.28507e-14	1.5368e-12
TRINITY_DN56878_c2_g1	259.82	67.74	1.94474	2.28595e-14	1.5368e-12
TRINITY_DN36704_c1_g3	469.09	105.46	2.1498	2.36958e-14	1.59215e-12
TRINITY_DN50373_c0_g3	279.71	56.95	2.2917	2.39061e-14	1.6054e-12
TRINITY_DN52667_c0_g2	878.48	231.07	1.92597	2.39361e-14	1.60654e-12
TRINITY_DN56475_c1_g1	4002.57	1473.05	1.44201	2.48348e-14	1.66595e-12
TRINITY_DN44172_c1_g1	84.76	4.52	4.24509	2.51475e-14	1.68602e-12
TRINITY_DN45678_c0_g1	1.84	107.85	-5.98032	2.55201e-14	1.71007e-12
TRINITY_DN40530_c1_g1	58.62	2.23	4.7201	2.56287e-14	1.71548e-12
TRINITY_DN44280_c2_g1	491.28	159.13	1.62396	2.56151e-14	1.71548e-12
TRINITY_DN52138_c1_g1	1336.96	3657.92	-1.45327	2.66235e-14	1.7811e-12
TRINITY_DN46584_c0_g1	6.1	90.44	-3.84948	2.6862e-14	1.79608e-12
TRINITY_DN36167_c4_g1	50.96	225.37	-2.15281	2.73781e-14	1.8296e-12
TRINITY_DN46953_c0_g1	119.33	365.89	-1.60669	2.74786e-14	1.83532e-12
TRINITY_DN47677_c0_g2	768.79	162.81	2.23779	2.76717e-14	1.84722e-12
TRINITY_DN45714_c0_g1	289.39	779.53	-1.42463	2.79575e-14	1.86529e-12
TRINITY_DN41755_c1_g1	418.1	116.88	1.83759	2.86741e-14	1.91207e-12
TRINITY_DN54932_c1_g1	197.61	574.45	-1.54057	2.9272e-14	1.95088e-12
TRINITY_DN46545_c6_g1	63.5	2.19	4.83566	2.94415e-14	1.96112e-12
TRINITY_DN34134_c1_g2	168.52	39.17	2.11089	2.95396e-14	1.96659e-12
TRINITY_DN56861_c4_g1	1700.56	663.75	1.35659	3.02496e-14	2.01277e-12
TRINITY_DN57909_c2_g2	230.19	59.44	1.95158	3.29217e-14	2.18939e-12
TRINITY_DN55182_c2_g2	92.92	0	9.40035	3.29528e-14	2.19028e-12
TRINITY_DN43262_c0_g3	415.72	1103.49	-1.40733	3.32184e-14	2.20674e-12
TRINITY_DN55843_c0_g2	271.74	72.47	1.90712	3.34529e-14	2.22113e-12
TRINITY_DN54636_c0_g1	1057.58	283.46	1.89921	3.36278e-14	2.23154e-12
TRINITY_DN39699_c0_g2	162.76	0.24	9.25035	3.38066e-14	2.2422e-12
TRINITY_DN58212_c2_g3	2457.78	379.89	2.69299	3.41499e-14	2.26375e-12
TRINITY_DN57196_c3_g1	360.59	112.77	1.67982	3.44379e-14	2.28162e-12
TRINITY_DN48276_c0_g1	132.66	413.28	-1.63206	3.46297e-14	2.29309e-12
TRINITY_DN45991_c4_g1	61.07	250.11	-2.0263	3.53816e-14	2.34162e-12
TRINITY_DN52799_c0_g2	200.63	30.29	2.72143	3.55922e-14	2.3543e-12
TRINITY_DN41810_c0_g1	905.39	206.21	2.13472	3.64892e-14	2.41234e-12
TRINITY_DN46089_c0_g1	608.2	208.89	1.5437	3.72401e-14	2.46066e-12
TRINITY_DN37993_c0_g1	161.42	0.24	9.24718	3.80373e-14	2.51199e-12
TRINITY_DN45045_c0_g2	148.12	0.5	8.21657	3.85022e-14	2.54133e-12
TRINITY_DN33711_c0_g1	146.84	15.94	3.20027	3.93904e-14	2.59857e-12
TRINITY_DN55870_c4_g1	92.43	0	9.39565	3.94942e-14	2.60402e-12
TRINITY_DN57950_c4_g2	218.35	631.63	-1.53233	3.98235e-14	2.62433e-12
TRINITY_DN45473_c0_g1	1414.64	546.21	1.37194	4.14666e-14	2.73115e-12
TRINITY_DN35426_c0_g1	505.52	189.24	1.41679	4.28098e-14	2.81811e-12
TRINITY_DN55221_c0_g1	508.32	170.95	1.57194	4.36317e-14	2.87069e-12
TRINITY_DN49047_c4_g1	5052.94	227.72	4.47156	4.42636e-14	2.91071e-12
TRINITY_DN51383_c1_g1	1503.25	4323.58	-1.52454	4.45485e-14	2.92788e-12
TRINITY_DN41241_c1_g2	423.13	146.26	1.53247	4.52891e-14	2.97497e-12
TRINITY_DN55917_c0_g2	211.6	47.67	2.14965	4.53293e-14	2.97603e-12
TRINITY_DN55301_c1_g1	17695.4	3542.1	2.32068	4.5393e-14	2.97863e-12
TRINITY_DN34486_c0_g1	209.06	18.15	3.52871	4.54927e-14	2.98358e-12
TRINITY_DN56886_c0_g1	526.19	1746.49	-1.72697	4.64379e-14	3.04396e-12
[truncated: 9,402 more rows]
