# Supplementary material for: Transcriptomic and proteomic analysis reveals mechanisms of low pollen-pistil compatibility during water lily cross breeding
Source: BMC Plant Biol. 2019 Dec 5;19:542. doi: 10.1186/s12870-019-2166-3 (PMC6896271; doi:10.1186/s12870-019-2166-3)
Supplement: Supplementary file 2 — Additional file 2. Identifiers of proteins contained in the protein group. They are sortted by number of identified peptides in descending order. [file 12870_2019_2166_MOESM2_ESM.xls]

## Sheet: proteinGroups
Protein	ProteinGroup	FastaHeaders	Proteins	Peptides	UniquePeptides	RazorUniquePeptides	Coverage	MolWeight	LFQ intensity 2 HAP-1	LFQ intensity 2 HAP-2	LFQ intensity 2 HAP-3	LFQ intensity 6 HAP-1	LFQ intensity 6 HAP-2	LFQ intensity 6 HAP-3	LFQ intensity 0 HAP-1	LFQ intensity 0 HAP-2	LFQ intensity 0 HAP-3
TRINITY_DN15976_c0_g1	TRINITY_DN15976_c0_g1	ORF type:5prime_partial; len:144 22-453 (-)	1	2	2	2	12.6	15.114	139480000	147120000	136920000	120780000	133710000	142550000	120660000	139410000	154370000
TRINITY_DN17048_c0_g1	TRINITY_DN17048_c0_g1	ORF type:5prime_partial; len:350 2-1051 (+)	1	7	7	7	31.8	37.383	152900000	137690000	142510000	133830000	148610000	148690000	116780000	113590000	131590000
TRINITY_DN20833_c0_g1	TRINITY_DN20833_c0_g1	ORF type:internal; len:388 1-1161 (-)	1	8	8	8	27.4	40.311	28567000	27569000	153270000	204380000	332050000	151360000
TRINITY_DN23003_c0_g1	TRINITY_DN23003_c0_g1	ORF type:internal; len:163 3-488 (-)	1	3	1	1	17.9	17.7	15471000				19648000		11158000	13071000
TRINITY_DN24454_c0_g1	TRINITY_DN24454_c0_g1	ORF type:complete; len:244 182-913 (+)	1	1	1	1	3.7	26.267			9356700	17580000
TRINITY_DN25014_c0_g1	TRINITY_DN25014_c0_g1	ORF type:complete; len:166 45-542 (-)	1	1	1	1	5.5	17.551	344950000	343550000	407530000	322450000	396300000	407280000	370440000	414280000	410850000
TRINITY_DN26400_c0_g1	TRINITY_DN26400_c0_g1	ORF type:5prime_partial; len:283 1-849 (+)	1	4	1	1	13.1	30.311	86281000	89689000	66850000	86572000	75169000	67777000	108620000	139630000	135630000
TRINITY_DN27606_c0_g1	TRINITY_DN27606_c0_g1	ORF type:complete; len:400 28-1227 (+)	1	4	4	4	12.3	43.108	13284000	8757900	14745000			14934000	29662000	5841500
TRINITY_DN27651_c0_g1	TRINITY_DN27651_c0_g1;TRINITY_DN60573_c0_g1	ORF type:complete; len:204 2-613 (+);ORF type:internal; len:213 1-636 (-)	2	1	1	1	4.4	22.96	106140000	118270000	132930000	140900000	160220000	149910000	154920000	154190000	166900000
TRINITY_DN27683_c0_g1	TRINITY_DN27683_c0_g1	ORF type:complete; len:191 33-605 (-)	1	1	1	1	5.3	21.199	43177000			46963000	53002000	56915000	48257000	50117000	47535000
TRINITY_DN27953_c1_g1	TRINITY_DN27953_c1_g1	ORF type:complete; len:251 58-753 (+)	1	1	1	1	7.4	24.904	276270000	362530000	298120000	328380000	309490000	328760000	359650000	337260000	371040000
TRINITY_DN29109_c0_g1	TRINITY_DN29109_c0_g1	ORF type:3prime_partial; len:152 127-579 (+)	1	2	2	2	7.3	17.547	134860000	143420000	132330000	146580000	149390000	123620000	170300000	154810000	130930000
TRINITY_DN29541_c0_g1	TRINITY_DN29541_c0_g1	ORF type:internal; len:261 1-780 (-)	1	7	2	3	27.7	28.77	1216300000	1289400000	1339500000	1596100000	1466600000	1443900000	1820900000	1366200000	2380700000
TRINITY_DN29560_c0_g1	TRINITY_DN29560_c0_g1	ORF type:complete; len:414 143-1384 (-)	1	3	3	3	10.7	44.807	91685000	92715000	103480000	94851000	93025000	111290000	89378000	68617000	87880000
TRINITY_DN29778_c0_g1	TRINITY_DN29778_c0_g1	ORF type:complete; len:219 299-955 (-)	1	2	2	2	14.7	24.155	13364000	14475000	13228000	14360000		12843000	21272000	22425000	18860000
TRINITY_DN30004_c0_g1	TRINITY_DN30004_c0_g1	ORF type:5prime_partial; len:314 241-1182 (-)	1	1	1	1	4.8	34.124			31434000			19416000
TRINITY_DN30299_c0_g1	TRINITY_DN30299_c0_g1	ORF type:complete; len:439 34-1350 (+)	1	1	1	1	4.3	46.236	15990000
TRINITY_DN30700_c0_g1	TRINITY_DN30700_c0_g1	ORF type:3prime_partial; len:157 201-668 (+)	1	1	1	1	11.5	17.506		11211000	9814800	13153000		14408000			11373000
TRINITY_DN31414_c0_g1	TRINITY_DN31414_c0_g1	ORF type:internal; len:120 3-359 (+)	1	1	1	1	16	12.681
TRINITY_DN31622_c0_g1	TRINITY_DN31622_c0_g1	ORF type:complete; len:379 122-1258 (+)	1	3	3	3	10.1	40.39	138200000	152640000	126990000	134460000	159270000	175450000	113770000	217980000	175840000
TRINITY_DN31626_c0_g1	TRINITY_DN31626_c0_g1	ORF type:internal; len:106 2-316 (-)	1	2	1	1	20	12.131	19806000	15283000	15062000	17682000	13279000	14793000	12401000	13286000	12998000
TRINITY_DN31844_c0_g1	TRINITY_DN31844_c0_g1	ORF type:complete; len:326 902-1879 (-)	1	3	3	3	11.4	35.49	55553000	60254000	52264000	34729000	46529000	51808000	37464000	30464000	35096000
TRINITY_DN31908_c0_g1	TRINITY_DN31908_c0_g1	ORF type:3prime_partial; len:105 2-313 (+)	1	1	1	1	15.4	11.645	35647000	41197000	49068000	32861000	36371000	36769000	36295000	37235000	35186000
TRINITY_DN32545_c0_g1	TRINITY_DN32545_c0_g1	ORF type:complete; len:187 252-749 (-)	1	3	3	3	29.1	17.465	92424000	137650000	159470000	145520000	179110000	262760000	56707000	146670000	148260000
TRINITY_DN32555_c0_g1	TRINITY_DN32555_c0_g1	ORF type:internal; len:124 3-371 (-)	1	1	1	1	12.2	13.204		11097000	5833400	6436000		6426600	7587200	7585300	6641500
TRINITY_DN32806_c0_g1	TRINITY_DN32806_c0_g1	ORF type:complete; len:414 240-1481 (-)	1	3	3	3	7.3	44.302	10956000	11478000	12681000	14431000	11994000	10870000	8562200	8859800
TRINITY_DN32827_c0_g1	TRINITY_DN32827_c0_g1	ORF type:complete; len:200 147-746 (+)	1	4	4	4	26.6	21.46	15436000	17489000	16131000	11809000	18788000	19722000	13611000	20288000	17157000
TRINITY_DN32938_c0_g2	TRINITY_DN32938_c0_g2	ORF type:complete; len:498 324-1817 (+)	1	2	2	2	5.4	53.824	167340000	167300000	135000000	162950000	168450000	161130000	400700000	204000000	152100000
TRINITY_DN33155_c0_g1	TRINITY_DN33155_c0_g1;TRINITY_DN57337_c2_g1	ORF type:internal; len:144 1-429 (+);ORF type:5prime_partial; len:407 3733-4953 (-)	2	1	1	1	11.9	15.794	22645000	15245000	30475000	12174000	16207000	19900000	9001600	17008000	14216000
TRINITY_DN33192_c1_g1	TRINITY_DN33192_c1_g1	ORF type:complete; len:129 37-372 (-)	1	4	3	3	36.9	12.869	22127000		21708000	25102000	17324000	24530000		17666000	22351000
TRINITY_DN33200_c0_g2	TRINITY_DN33200_c0_g2	ORF type:complete; len:341 189-1166 (-)	1	2	2	2	6.5	36.504	16991000		23718000	24497000	19480000	29987000	23687000
TRINITY_DN33259_c0_g1	TRINITY_DN33259_c0_g1	ORF type:5prime_partial; len:190 380-949 (-)	1	1	1	1	7.4	21.851
TRINITY_DN33291_c0_g1	TRINITY_DN33291_c0_g1	ORF type:complete; len:547 260-1900 (-)	1	1	1	1	1.3	62.035	726700000	694780000	610610000	825470000	803320000	771240000	489940000	495200000	595370000
TRINITY_DN33360_c0_g1	TRINITY_DN33360_c0_g1	ORF type:complete; len:962 617-3502 (-)	1	1	1	1	1.5	107.07	109000000	103870000	155750000	148800000	76825000	123710000		111200000	190300000
TRINITY_DN33379_c1_g1	TRINITY_DN33379_c1_g1	ORF type:internal; len:184 3-551 (-)	1	1	1	1	6	20.245	105470000	122450000	119680000	109680000	133890000	119050000	125200000	132040000	96624000
TRINITY_DN33406_c0_g1	TRINITY_DN33406_c0_g1	ORF type:complete; len:330 366-1355 (+)	1	4	4	4	15.5	36.579	40413000	37805000	29953000	45253000	43049000	57337000	41447000	34829000	31459000
TRINITY_DN33489_c0_g1	TRINITY_DN33489_c0_g1	ORF type:complete; len:303 1580-2488 (-)	1	2	2	2	9.9	33.046	18189000	12783000	12407000	14711000	12553000	18213000	15994000	18070000	9768400
TRINITY_DN33549_c0_g2	TRINITY_DN33549_c0_g2	ORF type:complete; len:226 183-860 (+)	1	12	12	12	55.1	25.405	2585300	7495700	5847700	81521000	5986400	20579000	1109000000	686670000	171050000
TRINITY_DN33666_c0_g1	TRINITY_DN33666_c0_g1	ORF type:complete; len:225 2675-3349 (+)	1	2	2	2	12.9	24.788	94776000	86228000	97251000	66498000	86488000	87804000	75364000	73466000	74128000
TRINITY_DN33741_c0_g2	TRINITY_DN33741_c0_g2	ORF type:3prime_partial; len:120 3-359 (-)	1	2	2	2	23.5	14.028	6041700	5523900				4689300	6319700	6985400	4419300
TRINITY_DN33784_c0_g1	TRINITY_DN33784_c0_g1	ORF type:complete; len:1022 792-3857 (+)	1	35	35	35	51.1	115.68	3089200000	3255100000	2943500000	3361200000	3169300000	3360300000	2296500000	2060100000	2394500000
TRINITY_DN33789_c0_g1	TRINITY_DN33789_c0_g1	ORF type:complete; len:187 139-699 (-)	1	1	1	1	12.9	20.549	18692000	27343000	17535000	13025000			23915000	23744000	24421000
TRINITY_DN33875_c0_g1	TRINITY_DN33875_c0_g1	ORF type:internal; len:227 3-680 (-)	1	1	1	1	10.6	24.05
TRINITY_DN34107_c0_g1	TRINITY_DN34107_c0_g1	ORF type:complete; len:224 291-962 (+)	1	2	2	2	14.8	24.867	22409000	23176000	21937000	22455000		23927000	25257000	20150000	18473000
TRINITY_DN34125_c1_g1	TRINITY_DN34125_c1_g1	ORF type:internal; len:162 1-483 (+)	1	5	2	5	35.4	19.291	66440000	60683000		51626000		47643000	72521000	58281000	58307000
TRINITY_DN34136_c0_g1	TRINITY_DN34136_c0_g1	ORF type:complete; len:283 436-1218 (-)	1	2	2	2	6.9	28.156	259920000	288670000	265590000	240310000	312060000	257160000	245870000	265590000	348210000
TRINITY_DN34195_c0_g2	TRINITY_DN34195_c0_g2;TRINITY_DN58157_c7_g3	ORF type:5prime_partial; len:173 241-759 (-);ORF type:5prime_partial; len:374 3-1124 (+)	2	2	2	2	12.8	19.97	6466500	6145100	13005000	12634000		6700000	7517200
TRINITY_DN34202_c0_g2	TRINITY_DN34202_c0_g2;TRINITY_DN34202_c0_g1	ORF type:complete; len:156 103-570 (-);ORF type:complete; len:158 187-660 (-)	2	1	1	1	8.4	16.884	155370000	108420000	102740000	97501000	112640000	119560000	141720000	113640000
TRINITY_DN34217_c0_g1	TRINITY_DN34217_c0_g1	ORF type:3prime_partial; len:126 96-470 (+)	1	2	1	1	24	13.734	41736000	44282000	52094000	36356000	27573000	43354000	46134000	40297000	31500000
TRINITY_DN34236_c0_g1	TRINITY_DN34236_c0_g1;TRINITY_DN57987_c8_g2	ORF type:internal; len:128 1-381 (-);ORF type:complete; len:755 140-2404 (+)	2	1	1	1	8.7	13.926	748140000	602870000	760470000	575730000	567910000	756850000	543220000	730560000	625390000
TRINITY_DN34366_c0_g1	TRINITY_DN34366_c0_g1	ORF type:internal; len:175 2-523 (+)	1	5	2	2	43.7	19.997	38969000	41940000	55236000	36269000	42347000	26349000	41564000	60205000	53096000
TRINITY_DN34377_c1_g1	TRINITY_DN34377_c1_g1	ORF type:5prime_partial; len:194 1-582 (+)	1	4	4	4	30.6	21.01	40502000	30562000	35842000	32419000	39113000	42048000	53187000	48698000	44442000
TRINITY_DN34377_c1_g2	TRINITY_DN34377_c1_g2	ORF type:5prime_partial; len:209 2-628 (+)	1	1	1	1	6.7	21.937	9929800	12286000	11319000		11998000	10084000	28059000		23966000
TRINITY_DN34417_c0_g1	TRINITY_DN34417_c0_g1	ORF type:complete; len:659 363-2150 (-)	1	8	8	8	20.8	67.938	41876000	87186000	76783000	101000000	62755000	99387000	20698000	12565000
TRINITY_DN34448_c0_g1	TRINITY_DN34448_c0_g1	ORF type:complete; len:390 1925-3094 (-)	1	2	2	2	6.9	43.926	15501000	13910000	12278000	15496000	16825000	20249000	11610000	12828000	11527000
TRINITY_DN34481_c0_g1	TRINITY_DN34481_c0_g1	ORF type:complete; len:211 57-689 (+)	1	2	2	2	13.8	23.652							29253000	22801000	37204000
TRINITY_DN34605_c0_g1	TRINITY_DN34605_c0_g1	ORF type:5prime_partial; len:122 2-367 (+)	1	1	1	1	12.4	12.969				19880000		18713000
TRINITY_DN34621_c0_g1	TRINITY_DN34621_c0_g1	ORF type:complete; len:219 700-1356 (-)	1	4	4	4	28	24.269		11704000	23410000	68112000	19377000	57011000		35169000
TRINITY_DN34783_c0_g1	TRINITY_DN34783_c0_g1	ORF type:complete; len:116 258-605 (-)	1	2	2	2	15.7	12.693	38645000	43152000	47095000	38275000	43237000	53512000	40782000	57127000	49305000
TRINITY_DN34802_c0_g1	TRINITY_DN34802_c0_g1	ORF type:internal; len:127 1-378 (+)	1	2	2	2	26.2	14.078	64768000	60329000	57940000	40936000	46495000	55990000	40614000	43163000	56162000
TRINITY_DN34853_c4_g1	TRINITY_DN34853_c4_g1	ORF type:complete; len:114 1712-2053 (+)	1	1	1	1	12.4	12.343	23139000	27702000	17872000	26883000	25864000		22913000	28824000	24188000
TRINITY_DN34885_c0_g1	TRINITY_DN34885_c0_g1	ORF type:complete; len:267 267-1067 (-)	1	1	1	1	6	29.501		10479000	6731500
TRINITY_DN34888_c1_g1	TRINITY_DN34888_c1_g1	ORF type:complete; len:230 196-885 (+)	1	6	2	2	38.9	25.272	361840000	322690000	329120000	267270000	377870000	402800000	292640000	252280000	409180000
TRINITY_DN34897_c0_g1	TRINITY_DN34897_c0_g1	ORF type:complete; len:225 306-980 (-)	1	6	6	6	37.5	23.971	52363000	56329000	76140000	58402000	35665000	72399000	110670000	98758000	72922000
TRINITY_DN34912_c0_g1	TRINITY_DN34912_c0_g1	ORF type:complete; len:198 1012-1605 (+)	1	3	3	3	17.3	21.729	51005000	56159000	53210000	40671000	49480000	49922000	80702000	82938000	72230000
TRINITY_DN34916_c0_g1	TRINITY_DN34916_c0_g1	ORF type:complete; len:140 1010-1429 (-)	1	1	1	1	10.8	15.287	16742000	3051200		8151500	11645000		12843000
TRINITY_DN34919_c0_g1	TRINITY_DN34919_c0_g1	ORF type:complete; len:207 1258-1830 (-)	1	2	2	2	10.5	19.71	41144000	40590000	74736000	60436000	54816000	60837000	63988000	50456000	46899000
TRINITY_DN54862_c4_g3	TRINITY_DN54862_c4_g3;TRINITY_DN35074_c3_g1	ORF type:3prime_partial; len:167 208-705 (+);ORF type:3prime_partial; len:241 889-1608 (+)	2	10	8	10	66.9	17.899	896300000	794400000	841590000	769150000	822760000	837570000	606680000	608110000	649340000
TRINITY_DN35095_c0_g1	TRINITY_DN35095_c0_g1	ORF type:complete; len:366 554-1651 (-)	1	4	2	2	11.5	40.361	189450000	207870000	188040000	212770000	219730000	199870000	181280000	165340000	164170000
TRINITY_DN35115_c0_g1	TRINITY_DN35115_c0_g1	ORF type:5prime_partial; len:138 347-760 (-)	1	10	10	10	81.8	15.219	725510000	811910000	665700000	730450000	731320000	696910000	1000100000	1050700000	1054700000
TRINITY_DN35124_c0_g1	TRINITY_DN35124_c0_g1	ORF type:3prime_partial; len:175 3-524 (-)	1	2	2	2	22.4	17.313									12335000
TRINITY_DN35202_c0_g1	TRINITY_DN35202_c0_g1	ORF type:complete; len:252 605-1360 (-)	1	7	7	7	40.2	26.579	1210800000	1188300000	1256100000	1103200000	1279200000	1145900000	1519400000	1691600000	1680100000
TRINITY_DN35203_c0_g1	TRINITY_DN35203_c0_g1	ORF type:3prime_partial; len:119 279-632 (+)	1	2	2	2	19.5	12.72	9551600	9564800	10756000	11814000		8775900			11696000
TRINITY_DN35207_c0_g1	TRINITY_DN35207_c0_g1	ORF type:5prime_partial; len:234 717-1418 (-)	1	4	4	4	24.5	25.379	156710000	164920000	43423000	252000000	82568000	98842000	210110000	88548000	214050000
TRINITY_DN35228_c0_g2	TRINITY_DN35228_c0_g2	ORF type:5prime_partial; len:217 280-930 (-)	1	4	4	4	19	23.67	55313000	48741000	58771000	56621000	59146000	62348000	42639000	91148000	61496000
TRINITY_DN35245_c0_g1	TRINITY_DN35245_c0_g1	ORF type:complete; len:120 223-582 (-)	1	6	6	6	68.9	11.951	553970000	869530000	288220000	424800000	289570000	276410000	502590000	486630000	514960000
TRINITY_DN35262_c0_g1	TRINITY_DN35262_c0_g1	ORF type:complete; len:185 507-1061 (+)	1	3	3	3	25	20.378	50789000	52904000	58463000	56644000	44696000	60754000	57788000	52646000	67748000
TRINITY_DN35323_c0_g1	TRINITY_DN35323_c0_g1;TRINITY_DN55714_c1_g1	ORF type:5prime_partial; len:167 1-501 (+);ORF type:complete; len:183 1289-1837 (+)	2	2	2	2	10.2	18.368	23706000	23767000	21239000	20039000	13008000	23305000	19839000	26416000	16552000
TRINITY_DN35336_c0_g1	TRINITY_DN35336_c0_g1	ORF type:complete; len:222 595-1260 (-)	1	1	1	1	5	25.129	64095000	72973000	94148000		70961000	64581000			77701000
TRINITY_DN35350_c0_g1	TRINITY_DN35350_c0_g1	ORF type:complete; len:342 1583-2608 (+)	1	2	2	2	7.3	38.609	17395000	14027000	15494000	22779000	16337000	19030000
TRINITY_DN35360_c3_g1	TRINITY_DN35360_c3_g1	ORF type:complete; len:153 843-1301 (-)	1	3	1	1	17.8	17.078	15998000	19151000	21070000	15749000	18330000	13624000	16477000	12721000	21305000
TRINITY_DN35372_c0_g2	TRINITY_DN35372_c0_g2	ORF type:complete; len:335 337-1341 (+)	1	5	5	5	21	37.329	101740000	90221000	105180000	89793000	99912000	106830000	85035000	113130000	100220000
TRINITY_DN35383_c0_g1	TRINITY_DN35383_c0_g1	ORF type:complete; len:145 588-1022 (-)	1	3	3	3	26.4	15.554	50781000	47374000	46247000	52246000	46521000	39953000	27759000	34507000	32028000
TRINITY_DN35394_c0_g2	TRINITY_DN35394_c0_g2;REV__TRINITY_DN36800_c0_g1	ORF type:complete; len:506 102-1619 (+)	2	6	6	6	13.5	56.616	61077000	55438000	57359000	51298000	57445000	44461000	73422000	33001000	39788000
TRINITY_DN35421_c3_g2	TRINITY_DN35421_c3_g2;TRINITY_DN35421_c3_g4	ORF type:3prime_partial; len:476 80-1504 (+)	2	7	7	7	20.2	54.922	54473000	44604000	53570000	59186000	53478000	72959000	87185000	95107000	70765000
TRINITY_DN35475_c1_g1	TRINITY_DN35475_c1_g1	ORF type:complete; len:140 543-962 (+)	1	1	1	1	7.9	15.972									10971000
TRINITY_DN35499_c0_g2	TRINITY_DN35499_c0_g2;TRINITY_DN51032_c0_g1	ORF type:complete; len:290 538-1407 (+)	2	9	7	7	41.9	31.989	341330000	317130000	302360000	277730000	323260000	297100000	264330000	287330000	283910000
TRINITY_DN35507_c0_g1	TRINITY_DN35507_c0_g1	ORF type:complete; len:296 249-1136 (+)	1	1	1	1	5.4	32.309					4445400				4734300
TRINITY_DN35522_c1_g2	TRINITY_DN35522_c1_g2	ORF type:complete; len:357 180-1250 (-)	1	4	4	4	16.9	38.925	16904000	18251000	18137000	22569000	26106000		16508000	17447000	24835000
TRINITY_DN35530_c1_g2	TRINITY_DN35530_c1_g2;TRINITY_DN54746_c3_g2;TRINITY_DN53671_c0_g1;TRINITY_DN47637_c0_g1	ORF type:complete; len:186 588-1106 (-)	4	8	7	8	48.8	18.237	2176900000	2616200000	2356800000	2212000000	2415800000	2165000000	3416100000	3307700000	3790800000
TRINITY_DN35551_c1_g3	TRINITY_DN35551_c1_g3	ORF type:complete; len:435 138-1442 (+)	1	3	3	3	7.8	46.521	33927000	42463000	30568000	39292000	28294000	33195000	44746000	33174000	36469000
TRINITY_DN35553_c1_g1	TRINITY_DN35553_c1_g1	ORF type:complete; len:248 84-746 (+)	1	2	2	2	9.1	24.524	8449900	14713000	11870000	11796000	7030900	12348000	29536000	68306000	17393000
TRINITY_DN35559_c0_g1	TRINITY_DN35559_c0_g1	ORF type:5prime_partial; len:128 2-385 (+)	1	7	7	7	73.2	14.675	439800000	393840000	536550000	480450000	667760000	455410000	378790000	308680000	337560000
TRINITY_DN35592_c0_g1	TRINITY_DN35592_c0_g1	ORF type:complete; len:107 1042-1362 (+)	1	1	1	1	16	11.719	7441400			6472500		10666000	15123000	11366000
TRINITY_DN35608_c0_g1	TRINITY_DN35608_c0_g1	ORF type:complete; len:118 107-460 (+)	1	2	2	2	16.2	13.807						15785000
TRINITY_DN35648_c1_g1	TRINITY_DN35648_c1_g1	ORF type:complete; len:264 105-794 (+)	1	1	1	1	4.8	25.275									6341000
TRINITY_DN35668_c1_g2	TRINITY_DN35668_c1_g2;TRINITY_DN48845_c1_g1	ORF type:complete; len:252 1083-1838 (-)	2	7	5	7	31.9	27.394	483380000	486750000	478630000	436260000	490480000	489490000	481250000	477990000	509290000
TRINITY_DN35668_c1_g3	TRINITY_DN35668_c1_g3	ORF type:3prime_partial; len:149 3-446 (-)	1	3	1	1	31.8	16.301	34204000	31355000	25375000	14855000	27683000	34996000	10119000	25825000	26988000
TRINITY_DN35712_c2_g2	TRINITY_DN35712_c2_g2;REV__TRINITY_DN42494_c0_g3	ORF type:complete; len:224 1460-2131 (+)	2	8	4	6	45.3	24.16	2171500000	1805100000	2260700000	2314500000	2368500000	2145700000	2020400000	2201800000	1877700000
TRINITY_DN35743_c3_g2	TRINITY_DN35743_c3_g2	ORF type:complete; len:265 223-1017 (+)	1	2	2	2	8	29.126	44259000	46897000	56666000		38692000	48637000	31265000	47009000	58192000
TRINITY_DN35785_c0_g1	TRINITY_DN35785_c0_g1	ORF type:complete; len:191 419-991 (-)	1	3	3	3	24.2	20.172	65040000	76648000	69354000	69038000	82803000	85529000	62873000	69597000	69227000
TRINITY_DN35797_c2_g1	TRINITY_DN35797_c2_g1	ORF type:internal; len:175 2-523 (-)	1	3	2	3	21.8	19.205	22619000	27614000	24467000	25044000	20811000	24695000	23313000	17628000	20547000
TRINITY_DN35805_c0_g1	TRINITY_DN35805_c0_g1;TRINITY_DN55878_c0_g3	ORF type:complete; len:208 412-1035 (-)	2	7	4	7	41.1	23.951	944630000	1050000000	1095200000	789420000	978400000	980620000	986610000	1114300000	975580000
TRINITY_DN35825_c1_g3	TRINITY_DN35825_c1_g3	ORF type:complete; len:281 145-987 (+)	1	7	7	7	30.4	31.442	237010000	282650000	238730000	231480000	223790000	230930000	252110000	237030000	251530000
TRINITY_DN35827_c2_g2	TRINITY_DN35827_c2_g2	ORF type:complete; len:132 757-1152 (-)	1	2	2	2	22.1	14.726	43308000	49790000	40204000	37987000	35378000	35619000	33094000	46453000	37232000
TRINITY_DN35842_c4_g1	TRINITY_DN35842_c4_g1	ORF type:complete; len:195 805-1389 (-)	1	2	2	2	15.5	20.314	16556000	14251000	19061000
TRINITY_DN35847_c1_g1	TRINITY_DN35847_c1_g1	ORF type:5prime_partial; len:151 2927-3379 (-)	1	3	3	3	22	16.899	11464000	17562000	11346000	16979000	10409000	10674000		8570700	7254200
TRINITY_DN35870_c1_g1	TRINITY_DN35870_c1_g1	ORF type:complete; len:124 1178-1528 (-)	1	1	1	1	6	13.667		94848000	113380000	96167000	130260000
TRINITY_DN35944_c3_g3	TRINITY_DN35944_c3_g3;TRINITY_DN37660_c2_g1;TRINITY_DN50323_c1_g1;TRINITY_DN36623_c3_g2;TRINITY_DN36623_c3_g4;TRINITY_DN46618_c0_g2;TRINITY_DN56645_c0_g1	ORF type:internal; len:138 3-413 (-)	7	3	2	2	28.5	14.386		10958000		13831000
TRINITY_DN35961_c1_g3	TRINITY_DN35961_c1_g3	ORF type:complete; len:113 884-1222 (-)	1	1	1	1	8	13.279							5682800
TRINITY_DN35963_c0_g1	TRINITY_DN35963_c0_g1	ORF type:complete; len:148 344-787 (-)	1	5	5	5	44.2	15.452	454510000	497760000	520050000	443870000	357650000	448060000	683160000	618880000	524710000
TRINITY_DN35987_c1_g1	TRINITY_DN35987_c1_g1	ORF type:complete; len:250 131-808 (-)	1	6	3	3	29.3	24.765	369390000	564720000	354120000	365450000	338890000	342870000	989980000	999550000	315810000
TRINITY_DN35995_c3_g1	TRINITY_DN35995_c3_g1	ORF type:5prime_partial; len:108 1-324 (+)	1	4	2	4	43	11.134	176440000	183640000	193910000	221670000	187930000	169440000	139220000	112570000	123200000
TRINITY_DN35995_c3_g3	TRINITY_DN35995_c3_g3	ORF type:complete; len:163 115-603 (+)	1	1	1	1	13	17.439				19434000		15767000
TRINITY_DN36005_c6_g2	TRINITY_DN36005_c6_g2	ORF type:complete; len:174 282-803 (-)	1	1	1	1	5.8	18.908	46061000		60863000		59650000	57106000	77406000	42456000	71203000
TRINITY_DN36008_c0_g1	TRINITY_DN36008_c0_g1	ORF type:3prime_partial; len:502 344-1846 (+)	1	2	1	1	5.2	54.369
TRINITY_DN36010_c0_g2	TRINITY_DN36010_c0_g2	ORF type:complete; len:677 324-2354 (-)	1	4	4	4	7.7	77.361									12366000
TRINITY_DN36029_c1_g1	TRINITY_DN36029_c1_g1	ORF type:complete; len:196 332-919 (+)	1	4	4	4	30.3	21.212							16295000	16956000
TRINITY_DN36077_c0_g1	TRINITY_DN36077_c0_g1	ORF type:3prime_partial; len:192 526-1098 (+)	1	1	1	1	4.7	21.255	2973700	2410100	3256100		2457700		14423000		1748600
TRINITY_DN36079_c3_g1	TRINITY_DN36079_c3_g1	ORF type:complete; len:111 174-506 (+)	1	4	4	4	40.9	12.556	163030000	115170000	145740000	103640000	136980000	126770000	154600000	116060000	127490000
TRINITY_DN36101_c1_g1	TRINITY_DN36101_c1_g1	ORF type:complete; len:525 1282-2856 (+)	1	9	9	9	21.8	57.701	158690000	148420000	178970000	152980000	120510000	121080000	163480000	150710000	164620000
TRINITY_DN36117_c0_g2	TRINITY_DN36117_c0_g2;TRINITY_DN58208_c4_g1	ORF type:5prime_partial; len:162 1-486 (+);ORF type:complete; len:159 153-629 (-)	2	6	6	6	29.2	17.5	3696400000	4071500000	3733000000	4299700000	3979700000	3819200000	3330200000	3502300000	3174300000
TRINITY_DN36134_c1_g4	TRINITY_DN36134_c1_g4	ORF type:5prime_partial; len:118 306-659 (-)	1	3	0	1	25.6	13.394	76833000	144430000	173900000	331800000	122090000	215130000	796740000	544330000	320200000
TRINITY_DN36147_c0_g1	TRINITY_DN36147_c0_g1	ORF type:complete; len:543 61-1629 (+)	1	2	2	2	3.6	61.076	8888900	18607000	16205000	12276000		18446000	12096000	12489000	22011000
TRINITY_DN36150_c0_g1	TRINITY_DN36150_c0_g1	ORF type:5prime_partial; len:346 2-1039 (+)	1	2	2	2	8.4	36.158						44642000
TRINITY_DN36204_c1_g1	TRINITY_DN36204_c1_g1	ORF type:internal; len:105 3-314 (+)	1	2	2	2	26.9	11.309								7272200
TRINITY_DN36215_c2_g2	TRINITY_DN36215_c2_g2;TRINITY_DN51305_c5_g1	ORF type:internal; len:412 3-1235 (-)	2	12	1	1	39.9	44.698	16100000	17701000	16556000	14016000	15014000	20375000	5369500	15662000	14215000
TRINITY_DN36220_c2_g1	TRINITY_DN36220_c2_g1	ORF type:complete; len:232 80-697 (+)	1	8	4	8	57.1	22.645	563160000	556070000	603120000	538770000	518870000	604400000	566930000	669520000	550290000
TRINITY_DN36234_c1_g1	TRINITY_DN36234_c1_g1	ORF type:complete; len:160 506-985 (-)	1	1	1	1	7.5	16.416						4860100		5143500	7958500
TRINITY_DN36236_c0_g2	TRINITY_DN36236_c0_g2	ORF type:complete; len:398 378-1571 (+)	1	4	4	4	11.8	42.532		22380000	40173000		57767000		35331000	40799000
TRINITY_DN36248_c5_g1	TRINITY_DN36248_c5_g1	ORF type:complete; len:260 1010-1708 (-)	1	11	6	6	58.2	25.94	807760000	748850000	833130000	733400000	854410000	765780000	899250000	1002100000	1012800000
TRINITY_DN36249_c3_g1	TRINITY_DN36249_c3_g1	ORF type:5prime_partial; len:242 3359-4084 (-)	1	3	3	3	17.8	26.279	35513000	37983000	45131000	41985000	44154000	47504000	46305000	58364000	35942000
TRINITY_DN36262_c0_g1	TRINITY_DN36262_c0_g1	ORF type:complete; len:128 399-782 (+)	1	2	2	2	15	14.062	298930000	322680000	348750000	257880000	384020000	308210000	365130000	377620000	269650000
TRINITY_DN36279_c1_g1	TRINITY_DN36279_c1_g1	ORF type:complete; len:251 59-811 (+)	1	2	2	2	12.4	28.153	30516000	34986000	31423000	35443000	24704000	27088000	25366000	24033000	28103000
TRINITY_DN36281_c0_g1	TRINITY_DN36281_c0_g1	ORF type:5prime_partial; len:157 268-738 (-)	1	1	1	1	7.7	17.266	10305000			9949100
TRINITY_DN36288_c1_g1	TRINITY_DN36288_c1_g1	ORF type:5prime_partial; len:143 217-645 (-)	1	2	1	1	23.9	16.386	14998000			29712000
TRINITY_DN36288_c2_g1	TRINITY_DN36288_c2_g1;TRINITY_DN34403_c0_g1	ORF type:3prime_partial; len:116 478-822 (+)	2	4	2	3	36.5	12.955	30616000	148840000	105900000	500330000	80613000	458000000			27271000
TRINITY_DN36288_c2_g2	TRINITY_DN36288_c2_g2	ORF type:5prime_partial; len:124 2-373 (+)	1	3	1	1	27.6	13.818				20792000
TRINITY_DN36296_c0_g1	TRINITY_DN36296_c0_g1	ORF type:complete; len:225 707-1381 (-)	1	7	7	7	43.3	25.071	166250000	138090000	141870000	137030000	137110000	136500000	164410000	190080000	169850000
TRINITY_DN36298_c0_g1	TRINITY_DN36298_c0_g1	ORF type:complete; len:169 1977-2483 (+)	1	2	1	1	11.3	19.4	14102000	19658000	22401000	13384000	22299000	16720000	18644000	22385000	17565000
TRINITY_DN36298_c0_g5	TRINITY_DN36298_c0_g5	ORF type:3prime_partial; len:232 227-919 (+)	1	2	2	2	11.3	26.091	22407000	22183000	19268000	15546000	24301000	23333000	17506000	13823000	13235000
TRINITY_DN36298_c0_g6	TRINITY_DN36298_c0_g6	ORF type:3prime_partial; len:112 44-334 (+)	1	1	1	1	15.5	11.201		6536200			12372000	12105000
TRINITY_DN36303_c2_g1	TRINITY_DN36303_c2_g1	ORF type:complete; len:413 675-1913 (+)	1	3	3	3	8.7	44.94			7354200		15754000		9927800		4587900
TRINITY_DN36305_c6_g1	TRINITY_DN36305_c6_g1	ORF type:internal; len:142 1-423 (-)	1	5	3	3	38.3	15.798		23317000	26741000	98999000	21019000	76842000
TRINITY_DN36315_c0_g1	TRINITY_DN36315_c0_g1	ORF type:5prime_partial; len:192 1-576 (+)	1	4	4	4	41.4	21.222	141660000	196320000	121680000	132050000	117050000	114790000	130830000	95383000	110750000
TRINITY_DN36324_c0_g1	TRINITY_DN36324_c0_g1	ORF type:5prime_partial; len:102 440-745 (-)	1	5	5	5	73.3	11.009	4027900000	4980400000	3868900000	3776300000	4266700000	4820500000	2072400000	2273100000	1911500000
TRINITY_DN36327_c1_g2	TRINITY_DN36327_c1_g2	ORF type:3prime_partial; len:328 2258-3238 (+)	1	6	6	6	19.6	37.508	82588000	75039000	112530000	92091000	77150000	86394000	91792000	88898000	74197000
TRINITY_DN36348_c1_g1	TRINITY_DN36348_c1_g1	ORF type:complete; len:179 1013-1549 (+)	1	7	7	7	54.5	19.665	429210000	384970000	454830000	377080000	459590000	444460000	351350000	456520000	416320000
TRINITY_DN36395_c1_g12	TRINITY_DN36395_c1_g12;TRINITY_DN36395_c1_g5	ORF type:3prime_partial; len:130 26-388 (+);ORF type:complete; len:152 57-458 (+)	2	3	3	3	32.2	14.054	168990000	191290000	184290000	149470000	175030000	163410000	141410000	181320000	164120000
TRINITY_DN36410_c0_g1	TRINITY_DN36410_c0_g1	ORF type:complete; len:167 496-996 (-)	1	4	4	4	34.9	17.653	80345000	77812000	103090000	58500000	69795000	66901000	74454000	99968000	76775000
TRINITY_DN36416_c1_g1	TRINITY_DN36416_c1_g1	ORF type:complete; len:699 248-2344 (+)	1	1	1	1	2.1	78.714	11126000	13213000	8497900		14367000	13294000		14653000
TRINITY_DN36422_c1_g1	TRINITY_DN36422_c1_g1	ORF type:complete; len:214 1075-1716 (+)	1	5	2	4	25.4	24.4	1238700000	1201600000	1237200000	1124000000	1375900000	1211700000	1364800000	1275800000	1310800000
TRINITY_DN36432_c0_g1	TRINITY_DN36432_c0_g1	ORF type:complete; len:180 212-751 (+)	1	4	4	4	23.5	19.469	146910000	146530000	141620000	130020000	114650000	127810000	131680000	135640000	167680000
TRINITY_DN36531_c0_g1	TRINITY_DN36531_c0_g1	ORF type:complete; len:494 1005-2486 (-)	1	6	6	6	16.4	53.904	120840000	123310000	128790000	157860000	197520000	179140000	138880000	132440000	93271000
TRINITY_DN36532_c2_g2	TRINITY_DN36532_c2_g2	ORF type:5prime_partial; len:183 2-550 (+)	1	7	4	4	51.6	20.336	83378000	96943000	79810000	83891000	102270000	107690000	109800000	100480000	84774000
TRINITY_DN36564_c0_g1	TRINITY_DN36564_c0_g1	ORF type:complete; len:391 147-1319 (+)	1	4	4	4	17.2	41.007	35191000	35226000	18592000	22778000	27309000	26361000	54417000	35404000	39171000
TRINITY_DN36567_c0_g1	TRINITY_DN36567_c0_g1	ORF type:complete; len:203 609-1217 (-)	1	2	2	2	8.4	22.643		6855100	12828000	6870000		9939300	17561000	13437000	11529000
TRINITY_DN36584_c3_g3	TRINITY_DN36584_c3_g3;TRINITY_DN52563_c1_g2	ORF type:5prime_partial; len:428 1-1284 (+)	2	9	4	4	27.2	50.025	96612000	125410000	98185000	128270000	101800000	119930000	108340000	98331000	118550000
TRINITY_DN36602_c5_g1	TRINITY_DN36602_c5_g1	ORF type:5prime_partial; len:115 2-346 (+)	1	1	1	1	7.9	13.238	28373000	34788000	26838000	35739000	34329000	25747000	31179000	32151000	21999000
TRINITY_DN36623_c3_g1	TRINITY_DN36623_c3_g1;TRINITY_DN49956_c1_g1;TRINITY_DN56645_c1_g1;TRINITY_DN48114_c0_g1	ORF type:3prime_partial; len:159 186-659 (+)	4	6	4	5	41.8	16.855	29886000	72027000	74715000	596070000	88879000	412720000	2890700	5676400
TRINITY_DN36629_c0_g1	TRINITY_DN36629_c0_g1	ORF type:5prime_partial; len:108 241-564 (-)	1	3	3	3	28	12.192	37125000	37895000	15204000	27109000	23085000	19887000	32949000	36283000	25968000
TRINITY_DN36634_c3_g1	TRINITY_DN36634_c3_g1	ORF type:3prime_partial; len:283 97-846 (+)	1	1	1	1	6.4	27.397	7520800			6949200		5866400	9998700		10790000
TRINITY_DN36663_c4_g1	TRINITY_DN36663_c4_g1	ORF type:complete; len:405 679-1893 (-)	1	7	7	7	19.3	44.809	43725000	47877000	38599000	47709000	40458000	53152000	56044000	44166000	54977000
TRINITY_DN36676_c1_g1	TRINITY_DN36676_c1_g1	ORF type:complete; len:239 200-916 (-)	1	2	2	2	11.3	26.143	10855000			15730000			13085000		14126000
TRINITY_DN36686_c0_g1	TRINITY_DN36686_c0_g1	ORF type:complete; len:176 3199-3726 (-)	1	4	4	4	29.1	18.876	54467000	45895000	45098000		65627000	46932000	53699000	48581000	66774000
TRINITY_DN36688_c0_g2	TRINITY_DN36688_c0_g2	ORF type:complete; len:270 242-1051 (+)	1	3	3	3	18.6	28.121	27827000	28609000	36579000	22772000	39132000	26062000	36922000	25240000	37988000
TRINITY_DN36701_c0_g1	TRINITY_DN36701_c0_g1	ORF type:complete; len:191 791-1321 (-)	1	3	2	2	25	19.779	44346000	47218000	43277000	46890000	36823000	36829000	50768000	41451000	41075000
TRINITY_DN36771_c0_g2	TRINITY_DN36771_c0_g2	ORF type:complete; len:360 375-1454 (-)	1	1	1	1	3.6	40.504	4722100	4635400	4693000		12551000	5109500	19457000	2828800
TRINITY_DN36811_c0_g2	TRINITY_DN36811_c0_g2	ORF type:complete; len:219 968-1624 (-)	1	1	1	1	5.5	23.826	25589000		25886000		23784000	16944000	22745000		26234000
TRINITY_DN36846_c1_g1	TRINITY_DN36846_c1_g1	ORF type:complete; len:132 451-846 (-)	1	5	5	5	52.7	14.541	205990000	140930000	208910000	153260000	179920000	188440000	215310000	203090000	247240000
TRINITY_DN36866_c0_g1	TRINITY_DN36866_c0_g1	ORF type:complete; len:161 382-864 (-)	1	1	1	1	10	16.181		6795800		8595500			15735000	9092500	12164000
TRINITY_DN36884_c3_g1	TRINITY_DN36884_c3_g1;TRINITY_DN36884_c2_g1	ORF type:complete; len:333 177-1175 (+)	2	11	11	11	41.6	35.598	1327100000	1523800000	1334100000	1474100000	1393300000	1408400000	1481200000	1216100000	1448000000
TRINITY_DN36886_c3_g2	TRINITY_DN36886_c3_g2	ORF type:complete; len:159 85-561 (+)	1	3	3	3	7.6	17.314	39726000	42219000	19478000	68962000	80950000	68129000	12391000	12190000	56781000
TRINITY_DN36910_c0_g1	TRINITY_DN36910_c0_g1	ORF type:complete; len:191 304-876 (+)	1	3	3	3	15.3	20.559	125840000	119620000	122660000	132660000	109190000	132940000	118550000	132130000	139130000
TRINITY_DN36912_c1_g1	TRINITY_DN36912_c1_g1	ORF type:complete; len:264 1420-2211 (-)	1	6	6	6	25.5	30.225	215060000	213010000	211900000	201760000	211230000	250180000	237660000	224650000	236460000
TRINITY_DN36912_c1_g2	TRINITY_DN36912_c1_g2	ORF type:3prime_partial; len:163 3-488 (-)	1	7	1	1	49.4	18.363	109970000	104700000	80122000	94173000	104520000	108000000	106340000	94852000	83878000
TRINITY_DN36926_c2_g4	TRINITY_DN36926_c2_g4;TRINITY_DN41871_c1_g2	ORF type:5prime_partial; len:158 1-474 (+);ORF type:5prime_partial; len:164 572-1063 (-)	2	3	3	3	14.6	17.657	68602000	82561000	93931000	78169000	102390000	94404000	93291000	86617000	78378000
TRINITY_DN36974_c0_g3	TRINITY_DN36974_c0_g3	ORF type:internal; len:214 3-641 (-)	1	3	2	3	20.2	22.839	80433000	90922000	104360000	82059000	133070000	69958000	82642000	94682000	60525000
TRINITY_DN36974_c0_g4	TRINITY_DN36974_c0_g4	ORF type:3prime_partial; len:126 488-862 (+)	1	3	2	2	32	13.743	11526000		10316000		12913000	15350000
TRINITY_DN36974_c0_g6	TRINITY_DN36974_c0_g6	ORF type:3prime_partial; len:112 51-335 (+)	1	2	2	2	29.5	10.765	79271000	77954000	81970000	72945000	96370000	94320000	49476000	52124000	48706000
TRINITY_DN36989_c0_g2	TRINITY_DN36989_c0_g2;TRINITY_DN54992_c0_g1	ORF type:5prime_partial; len:272 3-818 (+);ORF type:complete; len:132 1619-2014 (-)	2	2	2	2	16.6	29.668		15177000	11576000	13303000	11382000	14226000	14861000	16853000	12085000
TRINITY_DN37023_c10_g2	TRINITY_DN37023_c10_g2	ORF type:internal; len:130 3-389 (+)	1	4	1	1	35.7	14.518	58457000	54048000	51622000	55953000	60561000	56984000	109380000	71448000	72386000
TRINITY_DN37044_c0_g2	TRINITY_DN37044_c0_g2	ORF type:complete; len:268 494-1297 (+)	1	4	4	4	19.5	28.952	95286000	110970000	113650000	105490000	117150000	102550000	102240000	115980000	80194000
TRINITY_DN37085_c0_g1	TRINITY_DN37085_c0_g1	ORF type:complete; len:249 238-984 (-)	1	6	6	6	27.8	27.825	211530000	203530000	234710000	206800000	216530000	211460000	543260000	298730000	247030000
TRINITY_DN37088_c1_g2	TRINITY_DN37088_c1_g2	ORF type:complete; len:352 227-1282 (+)	1	7	3	7	30.8	38.268	54735000	66578000	59774000	39087000	62032000	52032000	43698000	54720000	49770000
TRINITY_DN37088_c1_g4	TRINITY_DN37088_c1_g4	ORF type:internal; len:243 3-728 (+)	1	5	3	4	27.7	26.686	78220000	50366000	60083000	59248000	67706000	62153000	61350000	65812000	60435000
TRINITY_DN37089_c0_g2	TRINITY_DN37089_c0_g2	ORF type:complete; len:149 719-1165 (-)	1	4	4	4	25	17.019	264900000	261440000	379420000	271520000	231960000	301080000	221040000	248870000	180840000
TRINITY_DN37100_c0_g1	TRINITY_DN37100_c0_g1	ORF type:5prime_partial; len:201 566-1168 (-)	1	2	2	2	17	22.921				19710000	16608000		9831500
TRINITY_DN37118_c3_g1	TRINITY_DN37118_c3_g1	ORF type:3prime_partial; len:294 412-1290 (+)	1	11	2	2	43.7	32.186	43896000	46047000	47620000	51625000	49273000	44101000	49048000	40581000	29488000
TRINITY_DN57790_c4_g6	TRINITY_DN57790_c4_g6;TRINITY_DN37118_c3_g3	ORF type:5prime_partial; len:110 93-422 (-);ORF type:internal; len:132 1-393 (+)	2	6	2	2	53.2	12.405	198340000	183600000	224290000	194440000	221060000	176770000	211740000	207780000	223410000
TRINITY_DN37120_c1_g2	TRINITY_DN37120_c1_g2	ORF type:internal; len:157 3-470 (+)	1	1	1	1	9.6	17.026							19437000
TRINITY_DN40628_c0_g1	TRINITY_DN40628_c0_g1;TRINITY_DN37120_c1_g5	ORF type:5prime_partial; len:138 1477-1890 (-);ORF type:internal; len:153 1-456 (+)	2	1	1	1	8	15.169	26644000	23877000	28653000	28681000	22619000	24139000	20392000	25114000	28583000
TRINITY_DN37129_c0_g1	TRINITY_DN37129_c0_g1	ORF type:complete; len:143 263-691 (-)	1	1	1	1	8.5	16.276	5926800	4952200	5850500	5597200	5681400	4802600		7865200	7316200
TRINITY_DN37150_c2_g1	TRINITY_DN37150_c2_g1	ORF type:3prime_partial; len:196 1-585 (-)	1	6	1	1	27.2	22.41	11540000	15406000	15401000		15069000	17383000		19190000	15203000
TRINITY_DN37177_c0_g1	TRINITY_DN37177_c0_g1	ORF type:complete; len:332 200-1195 (+)	1	3	3	3	9.1	36.027	21500000	14860000		21487000	24224000	20968000
TRINITY_DN37182_c2_g2	TRINITY_DN37182_c2_g2	ORF type:5prime_partial; len:166 49-546 (-)	1	1	1	1	13.3	19.56	359120000	341620000	336390000	277720000	315080000	382640000	330670000	371670000	297590000
TRINITY_DN37193_c0_g1	TRINITY_DN37193_c0_g1	ORF type:complete; len:164 65-493 (+)	1	6	2	6	57.7	15.009	848770000	1172600000	831280000	1097900000	1103900000	615920000	1462600000	1385100000	1246800000
TRINITY_DN37197_c1_g3	TRINITY_DN37197_c1_g3	ORF type:3prime_partial; len:139 3-416 (+)	1	11	11	11	82.6	14.459	18828000000	16479000000	17175000000	13115000000	18394000000	15837000000	16329000000	16893000000	17285000000
TRINITY_DN37228_c3_g1	TRINITY_DN37228_c3_g1	ORF type:complete; len:194 68-649 (-)	1	10	10	10	58	21.937	1230000000	1302600000	1438100000	1168800000	1210300000	1330700000	1368200000	1371000000	1462900000
TRINITY_DN37254_c0_g1	TRINITY_DN37254_c0_g1	ORF type:3prime_partial; len:550 3-1649 (-)	1	17	7	7	39.2	60.772	572450000	464080000	515640000	640200000	727950000	542580000	609710000	627220000	607400000
TRINITY_DN37258_c0_g1	TRINITY_DN37258_c0_g1	ORF type:internal; len:191 3-572 (+)	1	2	1	2	13.7	21.398	31831000	28752000	42278000	27829000	40853000	32310000	28205000	40128000	36130000
TRINITY_DN37266_c5_g1	TRINITY_DN37266_c5_g1	ORF type:complete; len:758 374-2500 (-)	1	2	2	2	3.1	79.273									4624200
TRINITY_DN37267_c1_g2	TRINITY_DN37267_c1_g2;TRINITY_DN37267_c1_g1;TRINITY_DN54501_c1_g1;TRINITY_DN56208_c1_g1	ORF type:5prime_partial; len:189 241-807 (-);ORF type:internal; len:243 1-726 (-);ORF type:5prime_partial; len:340 1279-2298 (-);ORF type:complete; len:532 640-2235 (-)	4	1	1	1	6.4	21.895	9693200		4165200	11739000	8788000	7294900	6228000	7177900	7728500
TRINITY_DN37274_c5_g1	TRINITY_DN37274_c5_g1	ORF type:complete; len:154 400-861 (+)	1	3	3	3	22.9	16.569	33411000	35449000	48754000	41837000	42075000	39522000	46854000	45451000
TRINITY_DN37311_c2_g3	TRINITY_DN37311_c2_g3	ORF type:complete; len:168 586-1089 (-)	1	3	3	3	29.3	18.132	168080000	164940000	170080000	133800000	205550000	166650000	125120000	179890000	148960000
TRINITY_DN37332_c1_g1	TRINITY_DN37332_c1_g1	ORF type:5prime_partial; len:614 1-1842 (+)	1	19	3	12	31.2	70.734	6168200000	7116000000	6670900000	7282500000	6526800000	6956600000	9186600000	9382900000	10314000000
TRINITY_DN37332_c1_g2	TRINITY_DN37332_c1_g2	ORF type:3prime_partial; len:318 198-1148 (+)	1	21	11	21	62.1	36.377	8348500000	8926700000	9222100000	10555000000	9131900000	10286000000	13429000000	13602000000	13443000000
TRINITY_DN53321_c0_g2	TRINITY_DN53321_c0_g2;TRINITY_DN37334_c0_g1;TRINITY_DN37334_c0_g2	ORF type:5prime_partial; len:115 515-859 (-);ORF type:3prime_partial; len:133 2-397 (-);ORF type:internal; len:154 3-461 (-)	3	1	1	1	14	12.849	3979100	2791800	3600600	6749600	3825100	3235300
TRINITY_DN37342_c0_g1	TRINITY_DN37342_c0_g1;TRINITY_DN44187_c2_g1	ORF type:complete; len:200 844-1443 (+);ORF type:complete; len:190 340-909 (-)	2	3	3	3	12.1	21.097	194890000	169500000	198250000	249160000	159350000	143520000	268960000	180250000	169930000
TRINITY_DN37387_c0_g1	TRINITY_DN37387_c0_g1	ORF type:3prime_partial; len:421 3-1262 (-)	1	13	11	11	47.1	46.057	1538700000	1656900000	1397200000	1794300000	1525100000	1535000000	1428800000	1258700000	1487300000
TRINITY_DN37390_c0_g1	TRINITY_DN37390_c0_g1	ORF type:3prime_partial; len:159 2-475 (-)	1	3	2	2	19	17.584	23659000	24137000	33099000	15545000	20554000	22622000	29271000	28055000	28687000
TRINITY_DN37390_c0_g2	TRINITY_DN37390_c0_g2	ORF type:complete; len:183 675-1223 (-)	1	2	2	2	12.6	21.76	13982000	14855000	11682000	14725000	20696000	16528000
TRINITY_DN37400_c1_g1	TRINITY_DN37400_c1_g1	ORF type:complete; len:249 616-1284 (-)	1	1	1	1	5	25.234
TRINITY_DN37422_c3_g1	TRINITY_DN37422_c3_g1	ORF type:3prime_partial; len:253 117-872 (+)	1	1	1	1	5.2	27.921
TRINITY_DN37428_c0_g1	TRINITY_DN37428_c0_g1	ORF type:complete; len:235 846-1550 (+)	1	10	10	10	59.4	25.567	1806400000	1739500000	1749800000	1839700000	1869400000	1860000000	2104500000	2070500000	2271300000
TRINITY_DN37446_c1_g1	TRINITY_DN37446_c1_g1	ORF type:complete; len:144 342-773 (+)	1	3	3	3	25.9	16.213	46279000		50952000	61084000	41999000	44935000	40943000	60970000	57580000
TRINITY_DN37482_c2_g1	TRINITY_DN37482_c2_g1	ORF type:complete; len:104 400-711 (-)	1	1	1	1	12.6	12.036	84026000	79953000	78637000	70787000	72876000	73676000	64917000	64869000	60642000
TRINITY_DN37508_c0_g1	TRINITY_DN37508_c0_g1	ORF type:complete; len:163 312-800 (-)	1	2	2	2	11.7	18.72									4145400
TRINITY_DN37513_c7_g2	TRINITY_DN37513_c7_g2	ORF type:complete; len:567 212-1912 (+)	1	14	14	14	28.3	62.819	456380000	419560000	478060000	510540000	462930000	493020000	436760000	425020000	408380000
TRINITY_DN37514_c0_g1	TRINITY_DN37514_c0_g1	ORF type:complete; len:279 120-923 (-)	1	1	1	1	4.9	31.585				1856600
TRINITY_DN37537_c1_g1	TRINITY_DN37537_c1_g1	ORF type:internal; len:137 3-410 (+)	1	6	1	2	53.7	15.588		4237800		15474000		12354000
TRINITY_DN37537_c1_g2	TRINITY_DN37537_c1_g2	ORF type:internal; len:179 2-535 (+)	1	1	1	1	7.3	19.76						13961000
TRINITY_DN37545_c2_g2	TRINITY_DN37545_c2_g2	ORF type:complete; len:219 425-1081 (-)	1	2	2	2	10.1	23.544	10350000				7972300				15475000
TRINITY_DN37551_c2_g2	TRINITY_DN37551_c2_g2	ORF type:5prime_partial; len:247 2-742 (+)	1	2	2	2	14.2	27.3	67978000	75635000	45244000	73987000	70147000	55783000	96146000	48225000	65368000
TRINITY_DN37592_c0_g2	TRINITY_DN37592_c0_g2	ORF type:complete; len:136 1128-1535 (-)	1	4	4	4	41.5	15.729	174270000	149310000	149370000	150310000	164360000	153980000	128640000	132670000	146390000
TRINITY_DN37593_c0_g1	TRINITY_DN37593_c0_g1	ORF type:3prime_partial; len:126 282-656 (+)	1	1	1	1	9.6	14.555					10540000		8699700		7060100
TRINITY_DN37597_c0_g1	TRINITY_DN37597_c0_g1	ORF type:complete; len:423 298-1566 (+)	1	11	11	11	34.6	48.394	87828000	93883000	93795000	107400000	93773000	87649000	129730000	114220000	112910000
TRINITY_DN37621_c0_g1	TRINITY_DN37621_c0_g1	ORF type:complete; len:433 535-1833 (-)	1	4	4	4	10	48.54	31930000	25920000	32306000	43057000	34184000	39265000	57163000	41296000	61042000
TRINITY_DN37623_c3_g1	TRINITY_DN37623_c3_g1	ORF type:complete; len:133 878-1276 (-)	1	3	2	2	30.3	14.628	32736000	39768000	44666000	37424000	19668000	49813000	29544000	12641000	41003000
TRINITY_DN37639_c2_g1	TRINITY_DN37639_c2_g1	ORF type:complete; len:545 830-2464 (+)	1	4	2	2	10.1	63.069	32926000	34493000	31717000	38587000	28315000	37364000	18262000	27227000	26344000
TRINITY_DN37660_c4_g2	TRINITY_DN37660_c4_g2;TRINITY_DN38816_c1_g2;TRINITY_DN38816_c1_g1;TRINITY_DN52013_c1_g1;TRINITY_DN35944_c3_g2;TRINITY_DN35944_c3_g1	ORF type:complete; len:323 145-1113 (+)	6	6	4	6	28.9	35.048	577660000	539850000	613540000	732680000	652920000	707450000	79733000	100080000	80167000
TRINITY_DN37666_c2_g1	TRINITY_DN37666_c2_g1	ORF type:complete; len:111 563-895 (-)	1	3	3	3	24.5	12.459	123620000	147370000	144650000	122920000	161630000	160430000	123520000	168850000	110080000
TRINITY_DN37687_c1_g2	TRINITY_DN37687_c1_g2	ORF type:complete; len:186 332-889 (+)	1	5	5	5	38.4	21.077	46973000	50611000	40918000	47805000	51783000	52559000	41162000		31751000
TRINITY_DN37693_c1_g1	TRINITY_DN37693_c1_g1	ORF type:complete; len:196 335-922 (+)	1	4	4	4	29.7	21.707				59908000		45585000	76610000	44948000	24751000
TRINITY_DN37718_c1_g2	TRINITY_DN37718_c1_g2	ORF type:complete; len:364 445-1536 (-)	1	1	1	1	2.5	38.61							18877000		29554000
TRINITY_DN37721_c0_g1	TRINITY_DN37721_c0_g1;TRINITY_DN37721_c0_g2	ORF type:complete; len:343 143-1171 (+)	2	10	8	10	34.2	38.585	374090000	472170000	368420000	324850000	358480000	261480000	406780000	351550000	256820000
TRINITY_DN37729_c0_g1	TRINITY_DN37729_c0_g1	ORF type:5prime_partial; len:152 335-790 (-)	1	6	6	6	60.3	17.055	4963300000	5187900000	5228700000	4649400000	5121700000	5335100000	4550800000	4571400000	4349700000
TRINITY_DN37753_c1_g3	TRINITY_DN37753_c1_g3;TRINITY_DN55855_c1_g1	ORF type:internal; len:507 2-1519 (+)	2	20	20	20	42.3	57.358	859990000	874180000	860910000	871910000	929640000	879310000	879320000	898070000	927320000
TRINITY_DN37762_c1_g2	TRINITY_DN37762_c1_g2	ORF type:complete; len:222 520-1185 (-)	1	5	3	5	35.7	24.266	276040000	209330000	238590000	230570000	256940000	230990000	264450000	258620000	264600000
TRINITY_DN37762_c1_g3	TRINITY_DN37762_c1_g3	ORF type:complete; len:102 869-1174 (-)	1	4	2	2	59.4	10.831						17073000	11808000	11340000	12082000
TRINITY_DN37770_c0_g1	TRINITY_DN37770_c0_g1	ORF type:complete; len:150 291-740 (+)	1	1	1	1	11.4	16.687				11650000	6335900		10382000	6658000	3366000
TRINITY_DN37771_c0_g1	TRINITY_DN37771_c0_g1	ORF type:complete; len:886 795-3452 (+)	1	3	3	3	4.7	100.03	18753000	15124000	13858000	16676000	18179000	18938000	18224000	14723000	14301000
TRINITY_DN37775_c1_g2	TRINITY_DN37775_c1_g2	ORF type:internal; len:250 2-748 (+)	1	3	3	3	16.9	27.219	18369000	11821000	13336000	12901000	15465000		12536000		13251000
TRINITY_DN37803_c0_g1	TRINITY_DN37803_c0_g1	ORF type:complete; len:340 99-1022 (+)	1	2	2	2	9.4	34.464	20584000			24850000		19951000	17155000
TRINITY_DN37805_c0_g1	TRINITY_DN37805_c0_g1	ORF type:complete; len:187 440-1000 (-)	1	2	2	2	11.3	20.685	15788000	23680000	27139000	17408000		17094000			27824000
TRINITY_DN37810_c1_g1	TRINITY_DN37810_c1_g1	ORF type:complete; len:469 140-1546 (+)	1	3	3	3	10.7	51.499	112790000	127490000	121880000	121840000	122650000	117400000	98368000	174490000	120890000
TRINITY_DN37823_c4_g1	TRINITY_DN37823_c4_g1	ORF type:5prime_partial; len:201 999-1601 (-)	1	5	4	5	35	22.688	108070000	87057000	103510000	79249000	84273000	96110000	140520000	144250000	94754000
TRINITY_DN37841_c0_g1	TRINITY_DN37841_c0_g1;TRINITY_DN54785_c0_g1;TRINITY_DN41148_c0_g1	ORF type:3prime_partial; len:151 1090-1539 (+)	3	6	6	6	46	16.795	1480200000	1439300000	1691400000	1413300000	1656800000	1796600000	1810600000	1610700000	1405200000
TRINITY_DN37850_c0_g1	TRINITY_DN37850_c0_g1	ORF type:complete; len:494 536-2017 (-)	1	1	1	1	2.4	55.954
TRINITY_DN37865_c1_g2	TRINITY_DN37865_c1_g2	ORF type:3prime_partial; len:881 1-2640 (-)	1	11	11	11	16.8	98.362	40338000	16999000	25642000	39552000	25969000	35212000	130360000	125600000	171400000
TRINITY_DN37876_c6_g1	TRINITY_DN37876_c6_g1	ORF type:3prime_partial; len:458 2613-3983 (+)	1	7	7	7	17.1	50.906	52446000	67739000	53243000	59682000	57269000	61624000	75993000	63264000	62444000
TRINITY_DN37897_c2_g1	TRINITY_DN37897_c2_g1	ORF type:complete; len:108 226-549 (-)	1	3	3	3	36.4	12.039	181720000	193980000	196860000	154380000	169160000	177330000	194900000	183940000	222020000
TRINITY_DN37958_c2_g1	TRINITY_DN37958_c2_g1	ORF type:complete; len:321 55-963 (+)	1	4	4	4	15.2	33.781	42493000	39130000	44208000	33020000	47280000	42683000	57306000	61777000	32908000
TRINITY_DN37971_c2_g1	TRINITY_DN37971_c2_g1	ORF type:complete; len:276 212-1039 (+)	1	8	7	8	36	31.043	116010000	125690000	129110000	136650000	135840000	140340000	130600000	154320000	122810000
TRINITY_DN37978_c2_g1	TRINITY_DN37978_c2_g1	ORF type:3prime_partial; len:126 3-377 (-)	1	2	2	2	19.2	14.372	341450000	266420000	264060000	284830000	287320000	274650000	388590000	323060000	482270000
TRINITY_DN37981_c3_g2	TRINITY_DN37981_c3_g2	ORF type:complete; len:440 703-2022 (+)	1	15	15	15	47.2	47.535	349120000	457820000	399950000	525960000	351070000	484600000	414060000	365090000	413060000
TRINITY_DN37991_c0_g1	TRINITY_DN37991_c0_g1	ORF type:complete; len:326 81-1058 (+)	1	8	8	8	46.8	35.837	3830800000	4954900000	3080100000	3480800000	3415200000	2430200000	6374100000	3974500000	3968800000
TRINITY_DN38028_c1_g1	TRINITY_DN38028_c1_g1	ORF type:complete; len:148 381-824 (-)	1	7	1	1	46.3	16.436
TRINITY_DN38067_c0_g2	TRINITY_DN38067_c0_g2	ORF type:complete; len:440 68-1387 (+)	1	8	8	8	21.6	49.052	200120000	195800000	210260000	217250000	229090000	195290000	201770000	165360000	165430000
TRINITY_DN38074_c3_g5	TRINITY_DN38074_c3_g5	ORF type:5prime_partial; len:193 70-648 (-)	1	1	1	1	7.3	20.958	12602000		14080000	17503000	18072000		24840000	38145000
TRINITY_DN38088_c5_g2	TRINITY_DN38088_c5_g2	ORF type:complete; len:415 335-1579 (+)	1	7	7	7	19.6	44.587	74414000	74694000	69338000	64876000	87305000	89159000	86980000	64254000	65552000
TRINITY_DN38095_c2_g1	TRINITY_DN38095_c2_g1	ORF type:complete; len:256 771-1538 (+)	1	8	8	8	46.3	27.789	588560000	599530000	633130000	556180000	621690000	662350000	452660000	551120000	427830000
TRINITY_DN38096_c0_g3	TRINITY_DN38096_c0_g3	ORF type:5prime_partial; len:173 3-521 (+)	1	1	1	1	8.7	19.665									10860000
TRINITY_DN38101_c1_g1	TRINITY_DN38101_c1_g1	ORF type:3prime_partial; len:154 714-1172 (+)	1	3	1	3	26.1	17.131	64121000	56620000	46398000	60332000	62482000	62153000	76763000	64986000	72255000
TRINITY_DN38108_c2_g1	TRINITY_DN38108_c2_g1	ORF type:complete; len:201 999-1601 (-)	1	1	1	1	8.5	21.665	14019000	14228000	15679000	10221000	12286000	9509600	12925000	13278000	8823000
TRINITY_DN38110_c0_g3	TRINITY_DN38110_c0_g3;TRINITY_DN38110_c0_g1	ORF type:complete; len:475 39-1463 (+);ORF type:complete; len:476 35-1462 (+)	2	1	1	1	2.5	53.401				17219000	6697600	17632000
TRINITY_DN38117_c1_g3	TRINITY_DN38117_c1_g3;TRINITY_DN56534_c3_g1;TRINITY_DN51266_c0_g1	ORF type:internal; len:267 3-800 (+)	3	12	1	1	59	28.222	12379000	15876000	19044000	14662000			17951000	9441700	19564000
TRINITY_DN38137_c0_g1	TRINITY_DN38137_c0_g1	ORF type:5prime_partial; len:130 3343-3732 (-)	1	1	1	1	25.6	14.371	4264200	5438100	3034100	3721300	4479300			1897000	3562400
TRINITY_DN38149_c1_g2	TRINITY_DN38149_c1_g2	ORF type:5prime_partial; len:278 764-1597 (-)	1	1	1	1	6.1	30.561	10384000	10459000	15223000	6513800	7937800	5280600
TRINITY_DN38168_c1_g3	TRINITY_DN38168_c1_g3	ORF type:3prime_partial; len:274 210-1028 (+)	1	2	1	1	11	29.424	25487000	9580000		39050000		36493000
TRINITY_DN38191_c1_g2	TRINITY_DN38191_c1_g2	ORF type:complete; len:144 363-794 (+)	1	2	2	2	16.1	15.281	21838000	14541000		20253000	23018000	18916000	22025000	31587000	20786000
TRINITY_DN38226_c0_g1	TRINITY_DN38226_c0_g1	ORF type:complete; len:215 198-776 (-)	1	1	1	1	6.8	21.443	6038500	12464000			7488700	6361800	15104000	21370000	24618000
TRINITY_DN38235_c0_g1	TRINITY_DN38235_c0_g1	ORF type:complete; len:378 69-1136 (+)	1	1	1	1	4.8	38.762
TRINITY_DN38236_c0_g1	TRINITY_DN38236_c0_g1	ORF type:complete; len:376 1342-2469 (-)	1	1	1	1	3.7	42.25
TRINITY_DN56319_c0_g3	TRINITY_DN56319_c0_g3;TRINITY_DN38261_c0_g2;TRINITY_DN39727_c0_g1;TRINITY_DN51680_c0_g1	ORF type:internal; len:144 1-429 (-);ORF type:3prime_partial; len:164 592-1080 (+);ORF type:3prime_partial; len:179 199-732 (+);ORF type:complete; len:255 68-832 (+)	4	1	1	1	6.3	15.297	64841000	51871000		77024000	81256000	79638000	83492000		66831000
TRINITY_DN38263_c0_g1	TRINITY_DN38263_c0_g1	ORF type:internal; len:138 1-411 (+)	1	2	1	1	13.9	15.578	157290000	157870000	149570000	168470000	165000000	164190000	167080000	176830000	155240000
TRINITY_DN38284_c2_g2	TRINITY_DN38284_c2_g2	ORF type:complete; len:293 305-1183 (-)	1	6	6	6	29.5	32.677	249040000	224990000	248390000	200680000	269940000	244490000	234100000	241210000	199300000
TRINITY_DN38294_c0_g1	TRINITY_DN38294_c0_g1	ORF type:complete; len:319 444-1400 (-)	1	6	6	6	26.7	35.916	40683000	35141000	33501000	54750000	29291000	41916000	24283000	32657000	22684000
TRINITY_DN38311_c1_g3	TRINITY_DN38311_c1_g3	ORF type:5prime_partial; len:137 2-412 (+)	1	2	1	2	19.9	15.408	101610000	105080000	97215000	107530000	98585000	101890000	98810000	92404000	103630000
TRINITY_DN38327_c0_g1	TRINITY_DN38327_c0_g1	ORF type:5prime_partial; len:215 1-645 (+)	1	2	2	2	17.3	23.801		10058000	15401000	32555000		15069000
TRINITY_DN38331_c5_g2	TRINITY_DN38331_c5_g2	ORF type:complete; len:388 295-1458 (-)	1	5	5	5	19.1	42.152	147670000	128260000	69266000	160630000	163100000	106380000	107090000	206250000	155710000
TRINITY_DN38348_c1_g1	TRINITY_DN38348_c1_g1	ORF type:5prime_partial; len:181 1787-2329 (-)	1	2	2	2	14.4	20.537	18898000	12369000	17887000	11857000	15335000	14689000	17023000	15013000	24903000
TRINITY_DN38414_c0_g1	TRINITY_DN38414_c0_g1	ORF type:complete; len:223 278-946 (+)	1	1	1	1	5.9	23.963	15002000	16107000	16235000	13591000	14999000	15193000	12415000	14394000	12179000
TRINITY_DN38426_c1_g1	TRINITY_DN38426_c1_g1	ORF type:complete; len:250 4021-4770 (+)	1	1	1	1	4	26.798
TRINITY_DN38433_c0_g2	TRINITY_DN38433_c0_g2	ORF type:3prime_partial; len:117 895-1242 (+)	1	3	2	2	37.9	12.969	109710000	112400000	91524000	109670000	111030000	100890000	47308000	67012000	58474000
TRINITY_DN38433_c0_g3	TRINITY_DN38433_c0_g3	ORF type:internal; len:110 3-329 (+)	1	1	1	1	10.1	12.074	44920000	51158000	53147000	44415000	63434000	36260000	31184000	28057000	29951000
TRINITY_DN38437_c0_g1	TRINITY_DN38437_c0_g1	ORF type:5prime_partial; len:126 3-380 (+)	1	7	6	7	63.2	13.551	635540000	776690000	648220000	741550000	785980000	620810000	951360000	900690000	975440000
TRINITY_DN38450_c1_g1	TRINITY_DN38450_c1_g1	ORF type:5prime_partial; len:311 298-1230 (-)	1	3	3	3	12.9	33.533	58884000	50924000	48123000	43878000	39117000	42357000	38344000	40176000	72767000
TRINITY_DN38459_c0_g1	TRINITY_DN38459_c0_g1	ORF type:complete; len:201 297-899 (-)	1	2	2	2	12.5	21.673	21150000	17803000	16174000	36140000	15165000	19773000	41080000	27949000	44511000
TRINITY_DN38462_c2_g1	TRINITY_DN38462_c2_g1	ORF type:complete; len:200 924-1523 (-)	1	1	1	1	6	21.881	10717000	6928700	7242700	8892300	19161000
TRINITY_DN38467_c7_g1	TRINITY_DN38467_c7_g1	ORF type:complete; len:139 1611-2027 (+)	1	1	1	1	5.8	15.581	22531000	21621000	21973000	11462000	9172200	6921600
TRINITY_DN38475_c0_g1	TRINITY_DN38475_c0_g1	ORF type:complete; len:447 1997-3337 (-)	1	7	7	7	28	48.986	152460000	183090000	217230000	177290000	199930000	193980000	39334000	145060000	115430000
TRINITY_DN52866_c2_g1	TRINITY_DN52866_c2_g1;TRINITY_DN38476_c5_g1	ORF type:complete; len:152 47-457 (+);ORF type:complete; len:158 155-565 (-)	2	3	1	3	16.9	15.268	680140000	713740000	682260000	514090000	751670000	693860000	574010000	725020000	734160000
TRINITY_DN38489_c0_g1	TRINITY_DN38489_c0_g1	ORF type:complete; len:173 945-1463 (+)	1	5	5	5	36.6	19.529	162130000	143250000	179690000	118000000	123860000	172230000	124140000	150480000	150540000
TRINITY_DN38499_c0_g1	TRINITY_DN38499_c0_g1	ORF type:complete; len:184 317-868 (-)	1	2	2	2	15.3	19.904	28053000	31648000	23141000	29327000	32035000	35996000	23822000	33269000	27641000
TRINITY_DN38504_c0_g1	TRINITY_DN38504_c0_g1	ORF type:3prime_partial; len:205 1-612 (-)	1	4	2	2	20.6	21.766	31189000	52877000	57446000	61721000	30970000	51749000	37093000	50245000	57267000
TRINITY_DN38521_c2_g1	TRINITY_DN38521_c2_g1	ORF type:3prime_partial; len:276 3-827 (-)	1	6	6	6	32.4	30.246	44175000	73872000	41041000	61156000	43632000	43446000	74629000	99963000	92862000
TRINITY_DN38529_c1_g1	TRINITY_DN38529_c1_g1	ORF type:5prime_partial; len:120 1-360 (+)	1	6	2	2	63	13.54	20464000	19682000	18624000	24567000	15242000	22673000	19044000	19015000	27621000
TRINITY_DN38532_c1_g3	TRINITY_DN38532_c1_g3	ORF type:complete; len:229 1045-1731 (+)	1	6	1	1	28.1	26.08	6818400	7217000	5289200	6058600	8462800	5806100			4428900
TRINITY_DN38565_c3_g2	TRINITY_DN38565_c3_g2	ORF type:3prime_partial; len:122 1-363 (-)	1	1	1	1	13.2	12.931	27247000	20424000	38361000	29577000	40646000	63763000
TRINITY_DN38601_c1_g3	TRINITY_DN38601_c1_g3	ORF type:complete; len:292 284-1159 (-)	1	1	1	1	7.2	33.008	1601400
TRINITY_DN55802_c2_g1	TRINITY_DN55802_c2_g1;TRINITY_DN38602_c5_g2	ORF type:complete; len:191 352-924 (-);ORF type:5prime_partial; len:232 2-697 (+)	2	4	4	4	20.5	20.124	76921000	89502000	98951000	60955000	66235000	56964000	87383000	115280000	126490000
TRINITY_DN38608_c1_g2	TRINITY_DN38608_c1_g2	ORF type:complete; len:403 927-2135 (-)	1	11	11	11	38.6	42.889	586700000	745060000	583500000	840910000	597140000	720100000	451860000	326620000	568160000
TRINITY_DN38610_c2_g2	TRINITY_DN38610_c2_g2;TRINITY_DN17633_c0_g2;TRINITY_DN24920_c0_g1	ORF type:complete; len:250 729-1379 (-)	3	7	4	7	38.4	24.466	851850000	931660000	921410000	792690000	1078900000	925260000	1068900000	1002900000	1095700000
TRINITY_DN38612_c2_g1	TRINITY_DN38612_c2_g1	ORF type:complete; len:137 402-812 (-)	1	3	3	3	38.2	13.658	88711000	84102000	72873000	62596000	73678000	83100000	80826000	84136000	68176000
TRINITY_DN38619_c1_g1	TRINITY_DN38619_c1_g1	ORF type:complete; len:359 97-1173 (+)	1	12	12	12	53.9	37.725	532010000	560410000	448170000	520120000	520350000	507340000	485170000	432290000	441930000
TRINITY_DN38623_c0_g1	TRINITY_DN38623_c0_g1	ORF type:complete; len:231 726-1418 (-)	1	1	1	1	7.8	24.641	11812000	13280000	12254000	14896000		11707000	12566000	10450000	10486000
TRINITY_DN38636_c1_g1	TRINITY_DN38636_c1_g1	ORF type:complete; len:213 655-1293 (+)	1	5	5	5	24.1	23.213	86379000	69470000	73003000	86808000	109260000	84502000	108510000	104330000	92921000
TRINITY_DN38642_c0_g2	TRINITY_DN38642_c0_g2	ORF type:3prime_partial; len:117 793-1140 (+)	1	4	4	4	45.7	12.934	2897800000	2914100000	2460800000	3186300000	2681600000	2883700000	3119600000	3047200000	3637600000
TRINITY_DN38642_c0_g4	TRINITY_DN38642_c0_g4	ORF type:complete; len:509 1087-2613 (+)	1	1	1	1	2.4	57.559	445450000	352590000	451440000	471040000	473180000	535630000	633050000	554890000	561430000
TRINITY_DN38653_c0_g1	TRINITY_DN38653_c0_g1	ORF type:complete; len:332 60-1025 (-)	1	5	4	5	24	34.692	86152000	91745000	83356000	87159000	82324000	91330000	32207000	127160000	101540000
TRINITY_DN38653_c1_g1	TRINITY_DN38653_c1_g1	ORF type:complete; len:318 84-1037 (+)	1	5	4	4	15.8	35.252	70089000	52875000	32094000	69664000	58991000	32295000	72382000	66691000	74915000
TRINITY_DN38653_c3_g1	TRINITY_DN38653_c3_g1	ORF type:complete; len:322 326-1195 (-)	1	9	9	9	43.3	32.504	1325600000	1651800000	1240600000	1006700000	1126200000	786880000	2777400000	2283600000	2306100000
TRINITY_DN38655_c0_g1	TRINITY_DN38655_c0_g1	ORF type:complete; len:175 64-588 (+)	1	4	4	4	33.9	18.815	226590000	226990000	230980000	217420000	235180000	206470000	198050000	180190000	192850000
TRINITY_DN38675_c1_g1	TRINITY_DN38675_c1_g1	ORF type:3prime_partial; len:186 497-1051 (+)	1	7	1	1	42.2	20.834	16479000	14844000	13935000			13111000	12604000	18612000	20472000
TRINITY_DN38696_c0_g1	TRINITY_DN38696_c0_g1	ORF type:complete; len:258 189-962 (+)	1	2	2	2	10.9	28.277
TRINITY_DN38706_c0_g3	TRINITY_DN38706_c0_g3;TRINITY_DN38706_c0_g2;TRINITY_DN36118_c2_g1	ORF type:complete; len:222 629-1294 (-);ORF type:complete; len:176 203-730 (+)	3	12	8	12	72.4	25.143	1699600000	1720200000	1733300000	1793500000	1743200000	1717800000	2455000000	2355800000	2295400000
TRINITY_DN38711_c0_g3	TRINITY_DN38711_c0_g3	ORF type:5prime_partial; len:120 1-360 (+)	1	1	1	1	7.6	13.601	12192000	21559000	12801000	18943000	16311000	13975000	23600000	30204000	47590000
TRINITY_DN38742_c0_g1	TRINITY_DN38742_c0_g1	ORF type:complete; len:164 287-778 (-)	1	3	2	2	22.7	17.945	618080000	727460000	731250000	575560000	590080000	785630000	507790000	600190000	469330000
TRINITY_DN38754_c1_g2	TRINITY_DN38754_c1_g2	ORF type:complete; len:195 278-784 (-)	1	5	1	1	31	17.999	45580000	34131000	47344000	36086000	39887000	38726000	40774000	44485000	37575000
TRINITY_DN38754_c1_g4	TRINITY_DN38754_c1_g4	ORF type:internal; len:134 3-401 (+)	1	4	1	2	19.5	15.605	35366000	36287000	33596000	38725000	31803000	33189000	27549000	34596000	32244000
TRINITY_DN38754_c1_g6	TRINITY_DN38754_c1_g6	ORF type:3prime_partial; len:215 2-643 (-)	1	6	2	4	28	23.354	94107000	109160000	110330000	72412000	77438000	84774000	86609000	95560000	104550000
TRINITY_DN38758_c0_g1	TRINITY_DN38758_c0_g1	ORF type:complete; len:166 305-802 (+)	1	2	2	2	18.2	18.05	42267000	51996000	37061000	38349000	44109000	46913000		49907000	41125000
TRINITY_DN38775_c0_g2	TRINITY_DN38775_c0_g2	ORF type:complete; len:440 841-2160 (+)	1	1	1	1	2.3	49.662	17165000	12316000	19336000	13601000	13055000		13988000
TRINITY_DN38795_c0_g1	TRINITY_DN38795_c0_g1	ORF type:complete; len:180 224-763 (+)	1	2	2	2	30.7	19.062	128880000	116480000	96393000	100630000	94709000	99154000	106140000	74209000	155030000
TRINITY_DN38806_c2_g1	TRINITY_DN38806_c2_g1	ORF type:complete; len:629 667-2553 (+)	1	7	5	6	15.4	68.878	72725000	66966000	93739000	101000000	84646000	106450000	95507000	126640000	140100000
TRINITY_DN38806_c2_g2	TRINITY_DN38806_c2_g2;TRINITY_DN37988_c0_g1;TRINITY_DN35747_c0_g1	ORF type:complete; len:626 237-2114 (+)	3	4	2	2	6.9	68.296	237980000	156560000	190120000	232430000	206140000	251140000	160520000	146200000	169980000
TRINITY_DN38815_c1_g1	TRINITY_DN38815_c1_g1	ORF type:complete; len:233 332-1030 (-)	1	6	6	6	32.3	25.202	336190000	336430000	314860000	368030000	369190000	383860000	366630000	382170000	328190000
TRINITY_DN38816_c2_g1	TRINITY_DN38816_c2_g1	ORF type:5prime_partial; len:263 402-1190 (-)	1	4	3	3	21.4	28.336	63465000	41605000	26464000	33239000	21038000	35096000
TRINITY_DN38817_c2_g3	TRINITY_DN38817_c2_g3	ORF type:complete; len:363 373-1461 (-)	1	2	2	2	7.2	40.448	8046600	10289000	15442000	5166400	9633000	6602900	7319000		7518900
TRINITY_DN38822_c0_g1	TRINITY_DN38822_c0_g1	ORF type:complete; len:454 440-1801 (-)	1	1	1	1	3.1	50.856					8199900	11858000	9529400
TRINITY_DN38829_c1_g1	TRINITY_DN38829_c1_g1	ORF type:complete; len:131 4913-5305 (+)	1	4	4	4	39.2	14.575	119270000	110650000	123610000	104100000	118290000	111030000	111840000	90556000	98461000
TRINITY_DN38833_c2_g1	TRINITY_DN38833_c2_g1	ORF type:complete; len:620 2209-4068 (-)	1	1	1	1	2.6	69.979	12669000	12813000	7012900						11951000
TRINITY_DN38842_c1_g1	TRINITY_DN38842_c1_g1	ORF type:complete; len:150 1711-2160 (-)	1	1	1	1	8.1	17.287	5829200	21220000	24163000		24191000	19517000	18781000	26700000
TRINITY_DN38882_c0_g1	TRINITY_DN38882_c0_g1	ORF type:complete; len:185 291-845 (+)	1	1	1	1	8.7	18.926	51130000	56622000	56088000	46134000	45109000	53862000	35063000		46493000
TRINITY_DN38883_c2_g1	TRINITY_DN38883_c2_g1	ORF type:complete; len:188 303-866 (+)	1	4	4	4	37.4	20.914	295400000	257390000	256240000	280540000	286190000	238300000	277840000	281730000	266250000
TRINITY_DN38899_c3_g8	TRINITY_DN38899_c3_g8	ORF type:complete; len:164 95-586 (+)	1	1	1	1	14.1	17.35
TRINITY_DN38904_c1_g1	TRINITY_DN38904_c1_g1	ORF type:3prime_partial; len:370 512-1618 (+)	1	4	4	4	11.9	40.177		20169000		22387000		16296000	15079000		13652000
TRINITY_DN38977_c1_g3	TRINITY_DN38977_c1_g3	ORF type:complete; len:257 435-1205 (-)	1	1	1	1	5.9	28.269
TRINITY_DN38987_c0_g1	TRINITY_DN38987_c0_g1	ORF type:5prime_partial; len:209 1-627 (+)	1	1	1	1	9.6	21.508	35195000	38155000	35835000	27970000	42073000	36718000
TRINITY_DN38990_c0_g1	TRINITY_DN38990_c0_g1	ORF type:3prime_partial; len:180 44-538 (+)	1	6	4	5	37.6	17.074	201290000	225620000	217830000	193730000	240520000	218880000	341110000	242930000	201670000
TRINITY_DN38990_c1_g2	TRINITY_DN38990_c1_g2	ORF type:internal; len:155 1-462 (-)	1	8	4	8	54.5	16.46	1063300000	1082300000	1067200000	1086900000	1025700000	1095600000	918750000	983440000	854710000
TRINITY_DN38991_c0_g1	TRINITY_DN38991_c0_g1	ORF type:complete; len:121 1150-1512 (+)	1	7	7	7	46.7	13.448	236670000	294770000	357160000	447270000	252540000	361150000	927150000	869390000	719560000
TRINITY_DN38997_c8_g2	TRINITY_DN38997_c8_g2	ORF type:5prime_partial; len:944 3-2834 (+)	1	1	1	1	1	105.39	188190000	191730000	198500000	201020000	220160000	191830000	196190000	231470000	218970000
TRINITY_DN39013_c5_g1	TRINITY_DN39013_c5_g1	ORF type:complete; len:285 1439-2293 (+)	1	4	4	4	26.4	31.368	81234000	92398000	92263000	91996000	87629000	108420000	89627000	89184000	78638000
TRINITY_DN39031_c0_g1	TRINITY_DN39031_c0_g1	ORF type:complete; len:356 253-1320 (+)	1	7	7	7	19.2	38.038	130120000	140750000	161050000	128640000	135540000	147130000	187030000	155720000	146090000
TRINITY_DN39038_c4_g1	TRINITY_DN39038_c4_g1	ORF type:5prime_partial; len:143 2-430 (+)	1	3	3	3	27.5	14.799	77355000	60905000	66452000	66721000	57133000	60708000	70063000	77429000	71380000
TRINITY_DN39040_c0_g1	TRINITY_DN39040_c0_g1	ORF type:complete; len:484 627-2078 (+)	1	4	4	4	9.7	54.542	65792000	47694000	33835000	40469000	39393000	48262000	18781000	62846000	64647000
TRINITY_DN39049_c0_g1	TRINITY_DN39049_c0_g1;TRINITY_DN39049_c0_g4	ORF type:complete; len:167 108-608 (+);ORF type:complete; len:185 56-556 (+)	2	5	5	5	45.2	17.789	601180000	713720000	714970000	580350000	608010000	627840000	672050000	789680000	692480000
TRINITY_DN39049_c0_g3	TRINITY_DN39049_c0_g3	ORF type:complete; len:205 28-615 (+)	1	2	2	2	8.7	22.145	23529000	28093000	23316000	29923000	24686000	23032000	26404000	26204000	20797000
TRINITY_DN39064_c0_g1	TRINITY_DN39064_c0_g1	ORF type:complete; len:191 2139-2711 (+)	1	1	1	1	8.4	20.25	10601000	12807000	12336000	12249000	11248000	10907000	12907000	12073000	8938800
TRINITY_DN39074_c10_g1	TRINITY_DN39074_c10_g1	ORF type:complete; len:115 168-512 (+)	1	1	1	1	12.3	12.897		8785000					9405200
TRINITY_DN39088_c3_g1	TRINITY_DN39088_c3_g1;TRINITY_DN22723_c0_g1	ORF type:complete; len:176 785-1243 (-)	2	9	4	9	57.2	17.677	1419000000	1438700000	1487400000	1293600000	1533600000	1449700000	1536200000	1477900000	1743400000
TRINITY_DN39089_c1_g3	TRINITY_DN39089_c1_g3	ORF type:internal; len:199 1-594 (-)	1	7	7	7	46	21.73	149500000	105320000	146460000	113740000	135990000	118990000	113140000	133130000	124200000
TRINITY_DN39095_c2_g2	TRINITY_DN39095_c2_g2	ORF type:complete; len:698 23-2095 (+)	1	14	14	14	28.8	76.615	103490000	116030000	99229000	79759000	109710000	119450000	146350000	102890000	101230000
TRINITY_DN39130_c3_g1	TRINITY_DN39130_c3_g1	ORF type:5prime_partial; len:129 1-387 (+)	1	2	2	2	14.1	14.638					23491000		27548000	26952000	29093000
TRINITY_DN39133_c0_g2	TRINITY_DN39133_c0_g2	ORF type:complete; len:300 298-1197 (+)	1	4	4	4	17.1	33.458	86501000	113310000	111980000	91600000	84846000	116500000	90951000	111620000	85068000
TRINITY_DN39136_c0_g1	TRINITY_DN39136_c0_g1	ORF type:complete; len:226 124-801 (+)	1	7	7	7	35.6	25.258	97040000	96985000	91133000	76886000	75594000	92437000	78739000	67451000	73273000
TRINITY_DN39151_c2_g1	TRINITY_DN39151_c2_g1;TRINITY_DN55019_c1_g2;REV__TRINITY_DN51434_c0_g1	ORF type:complete; len:198 313-906 (+)	3	4	4	4	25.9	22.716	90867000	93279000	101660000	75616000	91691000	79932000	87892000	81360000	86200000
TRINITY_DN39195_c2_g1	TRINITY_DN39195_c2_g1	ORF type:complete; len:133 318-716 (+)	1	6	6	6	52.3	15.165	205130000	217830000	224590000	213090000	236910000	206910000	216650000	250570000	227460000
TRINITY_DN39208_c4_g1	TRINITY_DN39208_c4_g1	ORF type:complete; len:305 58-972 (+)	1	1	1	1	3.6	34.195	13210000	10008000	14024000	9585900	14343000	12145000	11227000	14130000	10412000
TRINITY_DN39210_c1_g1	TRINITY_DN39210_c1_g1	ORF type:complete; len:295 480-1364 (+)	1	4	4	4	24.5	32.228							22740000	27638000
TRINITY_DN39212_c0_g1	TRINITY_DN39212_c0_g1;TRINITY_DN49693_c2_g2	ORF type:complete; len:243 323-1051 (+);ORF type:complete; len:252 861-1616 (-)	2	1	1	1	5	28.658	8835500	11350000	8501700	8860700	13763000	9295100	12785000	11940000	10388000
TRINITY_DN39288_c0_g1	TRINITY_DN39288_c0_g1	ORF type:complete; len:224 264-935 (-)	1	1	1	1	5.8	23.332	14899000	12935000	13084000		14018000	19084000			12964000
TRINITY_DN39291_c1_g1	TRINITY_DN39291_c1_g1	ORF type:complete; len:152 1260-1715 (-)	1	6	6	6	42.4	16.56	417650000	435950000	510810000	393140000	496520000	433390000	488970000	507240000	460460000
TRINITY_DN39314_c1_g1	TRINITY_DN39314_c1_g1	ORF type:complete; len:102 1691-1996 (+)	1	2	1	1	24.8	11.512	70787000	113990000	150180000	67650000	141440000	165960000	147400000	129610000	51516000
TRINITY_DN39345_c4_g2	TRINITY_DN39345_c4_g2	ORF type:5prime_partial; len:214 236-877 (-)	1	4	4	4	25.8	24.197	145380000	139090000	153730000	162820000	116880000	134830000	109700000	99809000	124550000
TRINITY_DN39373_c1_g1	TRINITY_DN39373_c1_g1	ORF type:3prime_partial; len:391 534-1703 (+)	1	5	5	5	19	42.481	51838000	51669000	36283000	38249000	43431000	43180000	24666000	32649000	39354000
TRINITY_DN39383_c0_g2	TRINITY_DN39383_c0_g2;TRINITY_DN39383_c0_g1	ORF type:5prime_partial; len:169 869-1375 (-)	2	4	4	4	31	17.539	188960000	238840000	221780000	136120000	97959000	82536000	224030000	237990000	207980000
TRINITY_DN39384_c1_g2	TRINITY_DN39384_c1_g2	ORF type:internal; len:102 1-303 (+)	1	4	0	1	33.7	11.376	87066000	92098000	89883000	84154000	78267000	87392000	105590000	114960000	124950000
TRINITY_DN39391_c1_g1	TRINITY_DN39391_c1_g1	ORF type:complete; len:327 164-1144 (+)	1	2	2	2	7.4	35.26	51489000	43062000	47747000	46103000	47401000	66834000	34379000	32823000	26967000
TRINITY_DN39391_c1_g2	TRINITY_DN39391_c1_g2	ORF type:complete; len:359 48-1079 (+)	1	5	5	5	18.4	36.358	50897000	127130000	82163000	309920000	53144000	159830000	9760200	14314000
TRINITY_DN39407_c2_g4	TRINITY_DN39407_c2_g4	ORF type:5prime_partial; len:563 426-2114 (-)	1	2	2	2	5.3	60.748	7623800		12913000	7171600	8967100		8631000	9393100	8791500
TRINITY_DN39409_c0_g1	TRINITY_DN39409_c0_g1	ORF type:3prime_partial; len:140 110-526 (+)	1	6	1	1	57.6	15.763	13294000	10769000	8666500		6266800	5461000	3335500	11518000	18361000
TRINITY_DN39409_c1_g1	TRINITY_DN39409_c1_g1	ORF type:3prime_partial; len:323 317-1282 (+)	1	7	5	6	23	34.801	166920000	177510000	186090000	164080000	186860000	199860000	212670000	177090000	186830000
TRINITY_DN39409_c2_g1	TRINITY_DN39409_c2_g1	ORF type:5prime_partial; len:241 2-724 (+)	1	3	3	3	17.5	27.969		31854000	36233000	70723000	41046000	34453000
TRINITY_DN39409_c2_g2	TRINITY_DN39409_c2_g2	ORF type:3prime_partial; len:215 58-699 (+)	1	9	4	9	42.5	24.753	335190000	332520000	367220000	245830000	263670000	239590000	243960000	294290000	311620000
TRINITY_DN39422_c0_g2	TRINITY_DN39422_c0_g2	ORF type:complete; len:465 473-1867 (+)	1	6	6	6	14.9	51.219	108250000	115710000	144180000	111810000	148920000	110690000	217620000	160960000	155920000
TRINITY_DN39461_c3_g1	TRINITY_DN39461_c3_g1	ORF type:complete; len:290 663-1532 (+)	1	5	5	5	36.7	30.559	82402000	52903000	85269000	97233000	101660000	76629000	76559000	84294000	80401000
TRINITY_DN39462_c1_g1	TRINITY_DN39462_c1_g1	ORF type:3prime_partial; len:420 3-1259 (-)	1	8	8	8	25.5	46.352	228940000	184990000	220050000	208480000	205280000	256180000	198030000	150960000	142910000
TRINITY_DN39462_c1_g3	TRINITY_DN39462_c1_g3;TRINITY_DN46410_c1_g1;TRINITY_DN48770_c3_g1	ORF type:3prime_partial; len:401 2-1201 (-)	3	8	7	8	24.5	43.201	589550000	496890000	603690000	623430000	471800000	555390000	483080000	437780000	429780000
TRINITY_DN39477_c1_g2	TRINITY_DN39477_c1_g2	ORF type:complete; len:124 849-1220 (-)	1	1	1	1	9.8	13.102	144200000	184490000	189660000	126900000	131010000	140980000	153990000	125100000	147540000
TRINITY_DN39498_c3_g1	TRINITY_DN39498_c3_g1	ORF type:complete; len:325 2-976 (+)	1	3	2	2	10.8	35.985	16857000	11609000	19352000				14744000	22301000	15887000
TRINITY_DN39513_c0_g2	TRINITY_DN39513_c0_g2	ORF type:complete; len:277 190-1020 (+)	1	11	11	11	37	30.257	1286000000	1310400000	1234900000	1254000000	1290200000	1257200000	1498400000	1590900000	1482500000
TRINITY_DN39537_c0_g3	TRINITY_DN39537_c0_g3	ORF type:complete; len:207 671-1228 (-)	1	7	5	6	43.8	20.736	230580000	269450000	243300000	236210000	209900000	218890000	368090000	457910000	600710000
TRINITY_DN39546_c0_g4	TRINITY_DN39546_c0_g4	ORF type:3prime_partial; len:303 77-982 (+)	1	9	6	6	45.4	33.334	353110000	366460000	370060000	424380000	349900000	414970000	441570000	360800000	381310000
TRINITY_DN39549_c3_g1	TRINITY_DN39549_c3_g1	ORF type:5prime_partial; len:212 187-822 (-)	1	3	1	3	13.7	21.777	995310000	558380000	414130000	982610000	462740000	338850000	739750000	642460000	863260000
TRINITY_DN39549_c3_g4	TRINITY_DN39549_c3_g4	ORF type:complete; len:191 309-881 (-)	1	3	1	1	18.9	19.748	44385000	38204000	22931000			17625000	49373000	64213000	39071000
TRINITY_DN39558_c5_g1	TRINITY_DN39558_c5_g1	ORF type:internal; len:103 1-306 (+)	1	1	1	1	10.8	11.169	18618000	21391000	24089000	23104000	19913000	28410000	26077000	28509000	19472000
TRINITY_DN39560_c1_g1	TRINITY_DN39560_c1_g1	ORF type:complete; len:348 712-1755 (+)	1	6	5	6	20.7	37.169	157180000	141610000	122570000	112830000	132390000	91042000	201800000	199840000	239730000
TRINITY_DN39560_c1_g3	TRINITY_DN39560_c1_g3	ORF type:complete; len:373 152-1270 (+)	1	2	1	1	8.9	39.805	37696000		14219000		24679000	16214000	29044000	48193000	61199000
TRINITY_DN39568_c1_g1	TRINITY_DN39568_c1_g1	ORF type:complete; len:276 256-1083 (-)	1	5	5	5	23.3	30.311	71925000	86059000	60674000	69281000	67009000	60584000	130510000	158100000	150410000
TRINITY_DN39580_c0_g1	TRINITY_DN39580_c0_g1	ORF type:complete; len:119 155-511 (+)	1	1	1	1	10.2	13.337	20013000	15659000	24565000	12395000	31470000	9804200	9625900		7913900
TRINITY_DN39580_c0_g2	TRINITY_DN39580_c0_g2	ORF type:5prime_partial; len:169 1-507 (+)	1	4	4	4	29.2	20.038	62681000	38345000	57251000	42939000	27145000	36102000
TRINITY_DN39603_c0_g1	TRINITY_DN39603_c0_g1	ORF type:complete; len:322 392-1357 (-)	1	9	9	9	35.8	35.563	417840000	431940000	391130000	393930000	446840000	440150000	414140000	397570000	390690000
TRINITY_DN39606_c1_g1	TRINITY_DN39606_c1_g1	ORF type:5prime_partial; len:130 1-390 (+)	1	6	6	6	55.8	13.569	323370000	264250000	306750000	326550000	325540000	328970000	310870000	330090000	300020000
TRINITY_DN39607_c1_g1	TRINITY_DN39607_c1_g1	ORF type:5prime_partial; len:209 483-1109 (-)	1	1	1	1	5.8	23.159	25949000		30439000	23804000	29673000	22039000			26205000
TRINITY_DN39624_c0_g1	TRINITY_DN39624_c0_g1	ORF type:complete; len:221 557-1219 (-)	1	2	2	2	13.2	24.266							8397000	9680100
TRINITY_DN39631_c0_g1	TRINITY_DN39631_c0_g1	ORF type:complete; len:239 87-719 (+)	1	5	5	5	30	23.579	233820000	230910000	243540000	241970000	225080000	225640000	200100000	227750000	249220000
TRINITY_DN39672_c0_g1	TRINITY_DN39672_c0_g1	ORF type:complete; len:625 249-1877 (+)	1	3	1	1	7.2	60.591	9763600	7537600	6872500	7465000	8643800	13559000		11206000
TRINITY_DN39672_c0_g2	TRINITY_DN39672_c0_g2	ORF type:5prime_partial; len:201 1-603 (+)	1	4	1	2	24.5	22.612					39421000
TRINITY_DN39673_c1_g3	TRINITY_DN39673_c1_g3;TRINITY_DN49902_c4_g3	ORF type:complete; len:336 94-1008 (+)	2	9	9	9	37.2	33.331	2316900000	2410200000	2195700000	2188400000	2398000000	2269300000	2203600000	2268300000	2483000000
TRINITY_DN39677_c0_g4	TRINITY_DN39677_c0_g4	ORF type:5prime_partial; len:329 374-1360 (-)	1	5	2	4	16.2	35.652	45180000	43843000	64339000	58818000	72000000	74321000	43796000	42492000	32363000
TRINITY_DN39702_c1_g1	TRINITY_DN39702_c1_g1	ORF type:complete; len:625 434-2308 (-)	1	26	20	26	57.2	69.005	13129000000	13374000000	12168000000	10960000000	12162000000	11626000000	10440000000	10385000000	10936000000
TRINITY_DN39718_c1_g1	TRINITY_DN39718_c1_g1	ORF type:complete; len:142 633-1058 (-)	1	1	1	1	7.1	14.842				10360000	8675200	40066000	18085000	15928000
TRINITY_DN39725_c0_g1	TRINITY_DN39725_c0_g1	ORF type:5prime_partial; len:105 1-315 (+)	1	4	1	1	44.2	11.494	32550000	39973000	49030000	50420000	38146000	43577000	31172000	46618000	30636000
TRINITY_DN39757_c0_g2	TRINITY_DN39757_c0_g2	ORF type:complete; len:394 182-1363 (+)	1	4	4	4	16.8	42.479	43774000	30338000	29190000	36415000	27615000	31088000	37902000	42667000	45100000
TRINITY_DN39759_c0_g4	TRINITY_DN39759_c0_g4	ORF type:complete; len:204 433-1044 (-)	1	4	4	4	31	22.044	40091000	45084000	26689000	45654000	29040000	39755000	29944000	24154000	26406000
TRINITY_DN39763_c0_g1	TRINITY_DN39763_c0_g1	ORF type:complete; len:179 449-985 (+)	1	1	1	1	6.2	20.1	6625000			5405400	7456900			7240600
TRINITY_DN39771_c0_g1	TRINITY_DN39771_c0_g1	ORF type:5prime_partial; len:181 3-545 (+)	1	4	4	4	30.6	20.098	168140000	180440000	187280000	159340000	149360000	169720000	187830000	194390000	197110000
TRINITY_DN39791_c0_g2	TRINITY_DN39791_c0_g2	ORF type:complete; len:114 782-1123 (+)	1	1	1	1	14.2	12.541						6596200			8993000
TRINITY_DN39834_c7_g2	TRINITY_DN39834_c7_g2	ORF type:complete; len:807 1761-4181 (-)	1	19	19	19	26.8	89.729	443050000	477650000	468820000	428790000	481640000	515860000	502740000	627740000	518670000
TRINITY_DN39837_c2_g2	TRINITY_DN39837_c2_g2	ORF type:complete; len:150 62-511 (+)	1	1	1	1	6	16.794	35260000	34163000	29667000	34371000	34896000	38313000	20099000	29888000	29839000
TRINITY_DN39847_c1_g1	TRINITY_DN39847_c1_g1	ORF type:complete; len:365 46-1095 (+)	1	5	2	2	20.1	39.357	12961000	12666000	13054000			10239000	15079000		11027000
TRINITY_DN39878_c4_g1	TRINITY_DN39878_c4_g1;TRINITY_DN38028_c1_g4;TRINITY_DN39878_c4_g3	ORF type:complete; len:176 71-529 (+);ORF type:5prime_partial; len:117 602-952 (-);ORF type:complete; len:161 43-483 (+)	3	7	1	7	44.7	16.778	5879700000	6605000000	4657400000	5533800000	6840500000	6903700000	4864600000	7315000000	6406600000
TRINITY_DN39878_c4_g2	TRINITY_DN39878_c4_g2;TRINITY_DN38028_c1_g2	ORF type:internal; len:161 2-481 (+);ORF type:3prime_partial; len:127 3-380 (-)	2	5	1	1	31.9	17.952	3986000000	3521100000	4112500000	2696300000	2467800000	3493200000	2128400000	3793800000	2846100000
TRINITY_DN39880_c3_g1	TRINITY_DN39880_c3_g1	ORF type:complete; len:241 157-879 (-)	1	2	2	2	7.1	25.961	18946000	16915000	17894000	18363000	19858000	21750000	16603000	23249000	19335000
TRINITY_DN39893_c1_g3	TRINITY_DN39893_c1_g3	ORF type:5prime_partial; len:103 60-368 (-)	1	1	1	1	9.8	10.78	218030000	225980000	251610000	272580000	270330000	255920000	270030000	270680000	241670000
TRINITY_DN39907_c0_g4	TRINITY_DN39907_c0_g4;TRINITY_DN53491_c2_g4	ORF type:complete; len:104 502-813 (-);ORF type:5prime_partial; len:125 468-842 (-)	2	7	7	7	57.3	11.409	1769200000	1441600000	1685600000	1208800000	1638200000	1589700000	1379400000	1876500000	1747400000
TRINITY_DN39932_c0_g1	TRINITY_DN39932_c0_g1	ORF type:5prime_partial; len:272 1023-1838 (-)	1	6	5	6	25.8	29.556	169970000	169230000	90277000	119120000	106340000	94135000	176720000	134780000	161910000
TRINITY_DN39933_c5_g1	TRINITY_DN39933_c5_g1;TRINITY_DN54289_c1_g1	ORF type:3prime_partial; len:154 1049-1507 (+);ORF type:5prime_partial; len:177 873-1403 (-)	2	2	2	2	18.3	17.776	121940000	133470000	114720000	117220000	141500000	127510000	122420000	153280000	123900000
TRINITY_DN39946_c4_g1	TRINITY_DN39946_c4_g1	ORF type:complete; len:354 207-1268 (+)	1	2	2	2	7.1	39.104	10127000	9208500	10726000	8658600	8912500	7883700	9180500
TRINITY_DN39954_c0_g1	TRINITY_DN39954_c0_g1	ORF type:3prime_partial; len:330 3-989 (-)	1	2	2	2	7.3	36.626	1955300	2055500				1295800		25753000	1859300
TRINITY_DN39955_c1_g2	TRINITY_DN39955_c1_g2	ORF type:complete; len:225 1341-2015 (+)	1	1	1	1	7.6	24.788	1689400	2221200	1305500	1661500	1717700	1459400
TRINITY_DN39968_c1_g2	TRINITY_DN39968_c1_g2	ORF type:3prime_partial; len:180 1411-1947 (+)	1	1	1	1	8.9	19.52	32767000	36720000	27063000		38775000	31936000
TRINITY_DN39972_c1_g1	TRINITY_DN39972_c1_g1	ORF type:complete; len:195 149-733 (+)	1	12	12	12	76.3	21.583	2200400000	2387500000	2435600000	2247900000	1941300000	2243800000	2773000000	3018800000	3072300000
TRINITY_DN39994_c0_g2	TRINITY_DN39994_c0_g2	ORF type:5prime_partial; len:304 1126-2037 (-)	1	7	7	7	28.7	31.392	223550000	212880000	198330000	201850000	197620000	223050000	212290000	191260000	225270000
TRINITY_DN40019_c2_g3	TRINITY_DN40019_c2_g3	ORF type:complete; len:103 386-667 (-)	1	3	1	1	49.5	9.9864	13205000	12125000	10314000				13110000	13008000
TRINITY_DN40021_c0_g1	TRINITY_DN40021_c0_g1	ORF type:complete; len:938 644-3457 (-)	1	1	1	1	1.2	101.95				7577900	7657700			8182100	8631700
TRINITY_DN40022_c5_g1	TRINITY_DN40022_c5_g1	ORF type:5prime_partial; len:158 1636-2109 (-)	1	1	1	1	11.5	18.286	19186000	26056000	23548000	24533000	26120000	20086000	17267000	23803000	26104000
TRINITY_DN40036_c4_g1	TRINITY_DN40036_c4_g1	ORF type:5prime_partial; len:217 894-1544 (-)	1	11	5	5	56	24.224	849320000	1011200000	842900000	955230000	908350000	791330000	651730000	592570000	547780000
TRINITY_DN40039_c1_g1	TRINITY_DN40039_c1_g1	ORF type:3prime_partial; len:203 3-608 (-)	1	3	3	3	12.9	23.693	40222000	32877000	44718000	30005000	33380000	33639000	43493000	59772000	48163000
TRINITY_DN40046_c0_g1	TRINITY_DN40046_c0_g1	ORF type:complete; len:383 550-1698 (+)	1	7	5	7	20.9	41.147	498090000	456460000	517570000	539770000	605050000	550810000	393930000	437610000	382940000
TRINITY_DN40048_c2_g1	TRINITY_DN40048_c2_g1	ORF type:complete; len:470 453-1862 (-)	1	8	1	8	17.1	51.155	6983400000	7024600000	7260000000	6414300000	6788800000	6764900000	8291000000	7894800000	7524900000
TRINITY_DN40053_c1_g3	TRINITY_DN40053_c1_g3;TRINITY_DN37183_c3_g1	ORF type:complete; len:212 464-1099 (+)	2	5	5	5	35.1	23.412	443660000	449630000	491520000	483360000	486710000	445350000	364490000	354970000	413290000
TRINITY_DN40063_c1_g1	TRINITY_DN40063_c1_g1	ORF type:complete; len:162 969-1454 (+)	1	3	3	3	34.2	17.889	36776000	32970000	39334000	33111000	34014000	39776000	30238000	34279000	42827000
TRINITY_DN40073_c3_g1	TRINITY_DN40073_c3_g1	ORF type:internal; len:391 2-1171 (-)	1	5	3	5	19.7	42.8	145360000	172800000	200780000	210800000	159110000	181120000	216740000	190970000	198830000
TRINITY_DN40074_c0_g2	TRINITY_DN40074_c0_g2	ORF type:internal; len:102 3-305 (-)	1	4	2	2	60.4	11.347	41981000	91949000	49350000	128650000	41335000	178870000	74547000	83766000	46810000
TRINITY_DN40079_c0_g1	TRINITY_DN40079_c0_g1	ORF type:complete; len:178 844-1377 (-)	1	2	2	2	10.7	19.229	199620000	170530000	225900000	198100000	216450000	194520000	152660000	203270000	197740000
TRINITY_DN40079_c0_g2	TRINITY_DN40079_c0_g2	ORF type:complete; len:193 522-1100 (-)	1	3	3	3	18.8	22.019	456980000	267670000	444050000	498210000	471290000	549780000	363030000	407240000	472150000
TRINITY_DN40083_c0_g4	TRINITY_DN40083_c0_g4	ORF type:5prime_partial; len:244 3-734 (+)	1	2	2	2	8.6	26.796	6507400	7062000	9054800		8251600	8232200
TRINITY_DN40090_c2_g3	TRINITY_DN40090_c2_g3;TRINITY_DN40532_c1_g3;TRINITY_DN44304_c0_g1;TRINITY_DN46379_c1_g1;TRINITY_DN41592_c2_g1;TRINITY_DN58261_c7_g1;TRINITY_DN40090_c2_g1;TRINITY_DN45169_c1_g1;TRINITY_DN45180_c0_g1	ORF type:internal; len:111 3-332 (-);ORF type:internal; len:143 2-427 (+);ORF type:3prime_partial; len:157 32-469 (+);ORF type:3prime_partial; len:152 1-453 (-);ORF type:internal; len:167 1-498 (-);ORF type:internal; len:203 1-606 (-);ORF type:internal; le	9	1	1	1	10	12.23					11439000
TRINITY_DN40103_c0_g1	TRINITY_DN40103_c0_g1	ORF type:complete; len:143 227-655 (+)	1	2	2	2	14.1	16.122
TRINITY_DN40118_c0_g8	TRINITY_DN40118_c0_g8;TRINITY_DN42470_c2_g1	ORF type:complete; len:123 1270-1638 (+)	2	5	5	5	41	13.666	634620000	662260000	759860000	566540000	696900000	451970000	646050000	791740000	1184900000
TRINITY_DN40120_c4_g1	TRINITY_DN40120_c4_g1	ORF type:complete; len:255 2144-2908 (+)	1	6	6	6	40.2	27.067	794510000	796430000	789620000	788380000	744610000	847660000	721370000	690210000	730190000
TRINITY_DN40130_c1_g1	TRINITY_DN40130_c1_g1	ORF type:complete; len:156 1828-2295 (+)	1	1	1	1	7.1	16.891	58003000	47012000	54042000	46647000	47697000	45231000	15472000		18713000
TRINITY_DN40135_c3_g2	TRINITY_DN40135_c3_g2	ORF type:complete; len:197 1380-1970 (-)	1	1	1	1	8.7	22.407	5421300			6334000			4039800	6738700
TRINITY_DN40138_c0_g1	TRINITY_DN40138_c0_g1	ORF type:complete; len:108 1583-1906 (+)	1	2	2	2	18.7	12.48	59155000	56851000	63591000	75257000	64879000	67841000	64292000	72376000	63015000
TRINITY_DN40152_c0_g1	TRINITY_DN40152_c0_g1	ORF type:complete; len:163 2225-2713 (-)	1	5	3	5	25.9	18.356	373530000	457620000	427640000	339330000	415850000	422600000	439340000	505840000	379330000
TRINITY_DN40161_c5_g1	TRINITY_DN40161_c5_g1	ORF type:5prime_partial; len:220 2-661 (+)	1	2	2	2	14.6	24.35								9861400
TRINITY_DN40165_c1_g1	TRINITY_DN40165_c1_g1	ORF type:complete; len:475 400-1824 (-)	1	9	9	9	26.4	52.343	271990000	336880000	228700000	316160000	292950000	267370000	378800000	172430000	251810000
TRINITY_DN40173_c1_g1	TRINITY_DN40173_c1_g1	ORF type:complete; len:192 679-1254 (-)	1	2	2	2	12	21.502	6858600	4542700	8603900	5296400	8017200	5400000	4974200	16773000	10582000
TRINITY_DN40176_c1_g1	TRINITY_DN40176_c1_g1	ORF type:complete; len:298 239-1132 (-)	1	2	2	2	13.8	30.61	55777000	40994000	38875000	49014000	48887000	46498000	57409000	49427000	46802000
TRINITY_DN40257_c1_g2	TRINITY_DN40257_c1_g2	ORF type:complete; len:113 393-731 (-)	1	2	2	2	12.5	12.143	279750000	379370000	374670000	263980000	348830000	296730000	174590000	374330000	483080000
TRINITY_DN40259_c1_g1	TRINITY_DN40259_c1_g1	ORF type:complete; len:174 400-921 (-)	1	1	1	1	6.9	19.98				8181300	7828200	9141800
TRINITY_DN40275_c0_g1	TRINITY_DN40275_c0_g1	ORF type:5prime_partial; len:340 2-1021 (+)	1	1	1	1	3.5	37.594
TRINITY_DN40277_c2_g1	TRINITY_DN40277_c2_g1	ORF type:3prime_partial; len:212 2173-2805 (+)	1	3	3	3	17.1	23.086	25738000	27815000	27867000	31971000	28290000	27713000	19136000	19740000	17025000
TRINITY_DN40279_c2_g1	TRINITY_DN40279_c2_g1	ORF type:5prime_partial; len:536 2-1609 (+)	1	3	3	3	7.1	58.891	8863800	7959200	9507300	7389000	8110900	8865500			7795900
TRINITY_DN40286_c2_g1	TRINITY_DN40286_c2_g1	ORF type:complete; len:179 1394-1903 (-)	1	5	2	5	49.1	18.793	264580000	266590000	311730000	210440000	229380000	315000000	199800000	185040000	206520000
TRINITY_DN40286_c2_g2	TRINITY_DN40286_c2_g2	ORF type:3prime_partial; len:388 2-1162 (-)	1	1	1	1	5.2	42.553	16705000	15211000	17235000
TRINITY_DN40287_c0_g1	TRINITY_DN40287_c0_g1	ORF type:complete; len:162 490-975 (+)	1	1	1	1	9.9	18.161		10366000	16095000			12985000		6007000
TRINITY_DN40287_c0_g2	TRINITY_DN40287_c0_g2	ORF type:complete; len:396 173-1360 (+)	1	2	2	2	6.6	45.376	4749400	5491400	4719100	6390200	8071500	5167600	14256000	3011200	3957400
TRINITY_DN40291_c0_g4	TRINITY_DN40291_c0_g4	ORF type:complete; len:280 491-1330 (-)	1	4	4	4	20.4	30.124	42904000	54571000	47173000	62162000	80016000	52838000			27389000
TRINITY_DN40329_c1_g1	TRINITY_DN40329_c1_g1	ORF type:complete; len:333 198-1196 (+)	1	13	1	3	56.6	37.046	817700000	935910000	855230000	961490000	919540000	741780000	863980000	885660000	1010300000
TRINITY_DN40331_c1_g1	TRINITY_DN40331_c1_g1	ORF type:complete; len:279 1400-2236 (+)	1	1	1	1	4.3	31.322	7771100	9364800	8274100	9926800	9814300	12513000	10068000	10181000
TRINITY_DN40333_c1_g1	TRINITY_DN40333_c1_g1	ORF type:complete; len:320 230-1189 (-)	1	6	6	6	28.5	34.821	49436000	47663000	68287000	68333000	56806000	58164000	64173000	50031000	61689000
TRINITY_DN40364_c0_g1	TRINITY_DN40364_c0_g1	ORF type:complete; len:309 1018-1944 (+)	1	2	2	2	8.8	34.509							7339600	9635600
TRINITY_DN40366_c1_g1	TRINITY_DN40366_c1_g1	ORF type:internal; len:146 2-436 (-)	1	4	1	1	36.6	15.803	32239000	8740000	32914000	26531000	26484000	31692000	17959000	29475000	20399000
TRINITY_DN40370_c1_g1	TRINITY_DN40370_c1_g1	ORF type:5prime_partial; len:153 105-563 (-)	1	1	1	1	6.6	17.589	13917000	12186000	5511600	20734000	9523900	10933000	14623000	9702100	14089000
TRINITY_DN40383_c1_g1	TRINITY_DN40383_c1_g1	ORF type:complete; len:219 1645-2301 (-)	1	1	1	1	7.3	24.751	7397700			7712400				6765000
TRINITY_DN40390_c1_g2	TRINITY_DN40390_c1_g2;TRINITY_DN52955_c1_g4	ORF type:complete; len:394 678-1859 (+)	2	15	5	7	45.3	43.184	366140000	478330000	484400000	604620000	397680000	534760000	169890000	175590000	186040000
TRINITY_DN40390_c1_g3	TRINITY_DN40390_c1_g3	ORF type:complete; len:220 45-662 (+)	1	8	1	2	51.2	22.46	11478000	20931000	15563000	37989000	10308000	28909000
TRINITY_DN40395_c0_g1	TRINITY_DN40395_c0_g1	ORF type:complete; len:169 250-756 (-)	1	1	1	1	8.9	18.698	9298100	13730000	15267000	9577800	13134000	11514000	10212000	13209000	10198000
TRINITY_DN40400_c0_g1	TRINITY_DN40400_c0_g1;TRINITY_DN30305_c0_g1	ORF type:complete; len:330 905-1894 (+)	2	13	7	13	40.4	37.582	1985200000	2064600000	2128700000	1938400000	2138700000	2010800000	2277000000	2271200000	2330000000
TRINITY_DN40405_c0_g1	TRINITY_DN40405_c0_g1	ORF type:5prime_partial; len:428 747-2030 (-)	1	1	1	1	4.7	46.577
TRINITY_DN40406_c1_g1	TRINITY_DN40406_c1_g1	ORF type:internal; len:344 1-1029 (-)	1	11	6	11	28	39.483	595980000	638590000	579160000	507600000	576700000	602940000	532720000	510570000	511270000
TRINITY_DN40424_c0_g1	TRINITY_DN40424_c0_g1	ORF type:5prime_partial; len:209 366-992 (-)	1	1	1	1	5.8	21.648	66736000	64253000	48946000	55464000	76166000	65827000	67101000		70419000
TRINITY_DN40440_c0_g2	TRINITY_DN40440_c0_g2	ORF type:complete; len:363 188-1276 (-)	1	3	3	3	12.2	39.816	13939000	12567000	11058000	13141000	11492000		15165000	17519000	14948000
TRINITY_DN40460_c0_g1	TRINITY_DN40460_c0_g1	ORF type:complete; len:171 431-943 (+)	1	2	2	2	12.9	19.043	6780400	11627000				8511100	17204000	17784000	13137000
TRINITY_DN40466_c2_g1	TRINITY_DN40466_c2_g1	ORF type:3prime_partial; len:295 1-882 (-)	1	10	9	10	39.5	32.529	540730000	591930000	619330000	532170000	543380000	573200000	735610000	724060000	806770000
TRINITY_DN40479_c0_g1	TRINITY_DN40479_c0_g1	ORF type:5prime_partial; len:366 220-1317 (-)	1	1	1	1	4.1	41.086					12130000
TRINITY_DN40485_c1_g3	TRINITY_DN40485_c1_g3	ORF type:complete; len:776 189-2516 (+)	1	5	4	5	11.2	85.22	82503000	105540000	103590000	97127000	86429000	87673000	119140000	89392000	97365000
TRINITY_DN40491_c1_g1	TRINITY_DN40491_c1_g1	ORF type:complete; len:555 231-1895 (+)	1	8	8	8	18.2	61.099	91947000	80807000	81889000	77122000	73786000	82446000	68032000	71757000	66299000
TRINITY_DN40491_c1_g2	TRINITY_DN40491_c1_g2	ORF type:3prime_partial; len:301 193-1092 (+)	1	5	5	5	21.3	32.672	422610000	376270000	395120000	471270000	412790000	518270000	200040000	88119000	81337000
TRINITY_DN40492_c2_g2	TRINITY_DN40492_c2_g2	ORF type:3prime_partial; len:227 414-1091 (+)	1	4	2	3	27	24.888	31692000	25970000	35950000	12072000	25274000	29131000	18670000	24417000
TRINITY_DN40500_c3_g1	TRINITY_DN40500_c3_g1;TRINITY_DN56848_c0_g2	ORF type:internal; len:414 1-1239 (+)	2	12	4	12	38	46.848	417940000	391820000	389100000	366130000	393580000	381610000	519850000	469430000	529410000
TRINITY_DN40511_c0_g1	TRINITY_DN40511_c0_g1	ORF type:5prime_partial; len:110 2-331 (+)	1	2	2	2	22.9	12.197	31648000	34601000	31121000	30226000	32965000	36300000	22855000	42445000	23320000
TRINITY_DN40517_c0_g1	TRINITY_DN40517_c0_g1	ORF type:complete; len:208 811-1434 (+)	1	6	6	6	44	23.099	1039600000	828220000	897390000	733300000	1116300000	757030000	305830000	281790000	252490000
TRINITY_DN40519_c0_g3	TRINITY_DN40519_c0_g3	ORF type:complete; len:208 1198-1821 (-)	1	3	3	3	24.6	22.444	36035000	31056000	31149000	29786000	38585000	33149000	30816000	40035000	34811000
TRINITY_DN40526_c1_g1	TRINITY_DN40526_c1_g1	ORF type:complete; len:342 185-1210 (+)	1	3	3	3	10.9	38.187	115270000	113600000	129670000	96625000	114910000	96861000	114170000	148370000	121490000
TRINITY_DN40535_c2_g1	TRINITY_DN40535_c2_g1	ORF type:3prime_partial; len:288 459-1319 (+)	1	1	1	1	6.3	30.336	20175000	17549000	20579000	26761000	21863000	21050000	10006000	8765600
TRINITY_DN40535_c3_g2	TRINITY_DN40535_c3_g2;TRINITY_DN57546_c4_g2	ORF type:internal; len:168 1-501 (+);ORF type:5prime_partial; len:519 1-1557 (+)	2	2	2	2	16.8	18.075	18680000	24747000	56526000	163060000	62069000	137850000			5521600
TRINITY_DN40543_c0_g2	TRINITY_DN40543_c0_g2	ORF type:complete; len:382 948-2093 (+)	1	7	7	7	24.4	40.428	158970000	174280000	157490000	164150000	212150000	177310000	158020000	153400000	157510000
TRINITY_DN40548_c1_g1	TRINITY_DN40548_c1_g1	ORF type:3prime_partial; len:174 2-520 (-)	1	1	1	1	11.6	19.242
TRINITY_DN40556_c0_g1	TRINITY_DN40556_c0_g1	ORF type:complete; len:366 716-1813 (-)	1	2	2	2	7.4	37.583	7829100	8411400	10069000		12249000		15669000	11677000	13850000
TRINITY_DN40558_c1_g1	TRINITY_DN40558_c1_g1	ORF type:complete; len:251 121-873 (+)	1	4	4	4	14.8	27.921	86225000	81408000	106320000	97144000	111170000	109580000	89141000	122440000	107410000
TRINITY_DN40561_c5_g1	TRINITY_DN40561_c5_g1	ORF type:complete; len:129 1814-2200 (-)	1	5	5	5	57.8	14.227	297670000	333550000	337410000	289100000	324730000	317040000	345770000	356070000	325660000
TRINITY_DN40562_c0_g1	TRINITY_DN40562_c0_g1	ORF type:complete; len:119 807-1163 (-)	1	7	3	7	60.2	13.644	225570000	235800000	226470000	241690000	202610000	236040000	241530000	292790000	261360000
TRINITY_DN40585_c0_g1	TRINITY_DN40585_c0_g1	ORF type:complete; len:361 422-1504 (-)	1	4	4	4	13.9	39.898	19260000	28354000	16580000	32238000	31994000	19778000	20461000	11969000	25515000
TRINITY_DN40586_c0_g1	TRINITY_DN40586_c0_g1	ORF type:5prime_partial; len:444 599-1930 (-)	1	7	7	7	18.3	48.313	207960000	224500000	198580000	195390000	208910000	255110000	198900000	167940000	180340000
TRINITY_DN40586_c0_g2	TRINITY_DN40586_c0_g2	ORF type:5prime_partial; len:127 1-381 (+)	1	3	2	2	23.8	14.807	66851000	50921000	64569000	56085000	76640000	62117000	69752000	70884000	70254000
TRINITY_DN40597_c0_g2	TRINITY_DN40597_c0_g2	ORF type:3prime_partial; len:194 82-579 (+)	1	2	2	2	17.5	17.656							1663900		3336300
TRINITY_DN40620_c0_g1	TRINITY_DN40620_c0_g1	ORF type:complete; len:284 467-1318 (-)	1	1	1	1	4.6	29.698	26565000	33091000	22182000	19412000	26887000	28843000	24355000	32682000	26738000
TRINITY_DN40699_c1_g1	TRINITY_DN40699_c1_g1	ORF type:complete; len:146 390-827 (-)	1	5	4	5	51.7	16.037	32322000	27373000	27888000	36153000	31309000	43782000		20533000	20655000
TRINITY_DN40716_c1_g2	TRINITY_DN40716_c1_g2	ORF type:complete; len:156 2219-2686 (+)	1	13	11	13	67.7	18.073	10199000000	8969400000	8463000000	9949300000	10873000000	9620600000	12066000000	11929000000	15692000000
TRINITY_DN40739_c2_g7	TRINITY_DN40739_c2_g7	ORF type:3prime_partial; len:113 3-338 (-)	1	1	1	1	17.9	12.334	13957000	15282000	14381000	26393000	16325000	7748900		8630300	23889000
TRINITY_DN40745_c0_g1	TRINITY_DN40745_c0_g1	ORF type:complete; len:179 2205-2741 (-)	1	2	2	2	14.6	19.888	16624000	8662700	9194700	6754100	10796000			6094400	7942800
TRINITY_DN40776_c1_g2	TRINITY_DN40776_c1_g2	ORF type:complete; len:281 1611-2453 (+)	1	2	2	2	11.8	30.795	47640000	18159000	38662000	26838000	28209000	44551000	16442000
TRINITY_DN40791_c1_g2	TRINITY_DN40791_c1_g2	ORF type:complete; len:140 426-845 (+)	1	1	1	1	6.5	16.322	7084800	5647500	9279200	6229700	5773600	6367100	5248900	7324400	8176300
TRINITY_DN40794_c3_g1	TRINITY_DN40794_c3_g1	ORF type:5prime_partial; len:147 1846-2286 (-)	1	2	2	2	12.3	16.21	36740000	33226000	41435000	40820000	43125000	34429000	33232000	37978000	39445000
TRINITY_DN40801_c0_g2	TRINITY_DN40801_c0_g2;TRINITY_DN40801_c0_g3	ORF type:5prime_partial; len:168 1-504 (+);ORF type:3prime_partial; len:456 394-1758 (+)	2	1	1	1	6.6	18.485	25061000	26341000	24376000		22548000		18110000	16502000
TRINITY_DN40802_c1_g1	TRINITY_DN40802_c1_g1	ORF type:complete; len:365 547-1590 (-)	1	6	6	6	27.7	36.466	161060000	135960000	132760000	134390000	118030000	153770000	126340000	168550000	139010000
TRINITY_DN40805_c1_g1	TRINITY_DN40805_c1_g1;TRINITY_DN56028_c2_g1;TRINITY_DN43393_c1_g1	ORF type:3prime_partial; len:352 2-1054 (-)	3	11	5	5	39	37.297	47538000	44290000	46317000	41599000	44280000	39482000	53573000	46576000	61882000
TRINITY_DN40809_c0_g3	TRINITY_DN40809_c0_g3	ORF type:complete; len:377 143-1273 (+)	1	11	11	11	37	41.217	556780000	501130000	473930000	496740000	520240000	521640000	407270000	405380000	454430000
TRINITY_DN40853_c0_g1	TRINITY_DN40853_c0_g1	ORF type:complete; len:137 2073-2483 (+)	1	3	3	3	27.9	14.975	197870000	198950000	203110000	204450000	201210000	193400000	161920000	160270000	172170000
TRINITY_DN40865_c2_g1	TRINITY_DN40865_c2_g1	ORF type:complete; len:193 779-1357 (-)	1	6	6	6	44.8	20.77	375980000	332780000	350840000	303790000	296180000	300570000	305620000	336340000	392960000
TRINITY_DN40871_c0_g2	TRINITY_DN40871_c0_g2	ORF type:complete; len:244 910-1641 (+)	1	1	1	1	3.7	27.869
TRINITY_DN40877_c0_g1	TRINITY_DN40877_c0_g1	ORF type:complete; len:1116 481-3828 (-)	1	3	3	3	2.7	123.1			14245000		10739000
TRINITY_DN40878_c2_g1	TRINITY_DN40878_c2_g1	ORF type:complete; len:108 237-560 (+)	1	3	3	3	29	11.796	39927000	34915000	59604000	48293000	21098000	38514000	28096000	24473000	27085000
TRINITY_DN40892_c0_g1	TRINITY_DN40892_c0_g1	ORF type:5prime_partial; len:388 1-1164 (+)	1	2	2	2	5.4	43.241	15045000		10000000		12719000	12792000		14048000
TRINITY_DN40894_c0_g1	TRINITY_DN40894_c0_g1	ORF type:5prime_partial; len:116 3-350 (+)	1	1	1	1	8.7	13.351		6399000		6434700			8630500	10822000	10496000
TRINITY_DN40902_c0_g1	TRINITY_DN40902_c0_g1	ORF type:complete; len:224 228-899 (+)	1	1	1	1	7.2	24.128	10462000	9628100	8858900	14136000	11743000	10294000			10606000
TRINITY_DN40937_c4_g1	TRINITY_DN40937_c4_g1	ORF type:5prime_partial; len:316 931-1878 (-)	1	3	3	3	10.8	34.095	27288000	32996000	29798000	21339000	34731000	29960000	36853000	34857000	23509000
TRINITY_DN40941_c3_g2	TRINITY_DN40941_c3_g2	ORF type:5prime_partial; len:151 813-1265 (-)	1	2	2	2	16	16.011	37329000	32818000	29245000	39697000	25344000	32940000
TRINITY_DN40955_c0_g3	TRINITY_DN40955_c0_g3;TRINITY_DN41087_c1_g2	ORF type:complete; len:174 1166-1687 (-);ORF type:complete; len:126 628-1005 (-)	2	2	2	2	13.9	19.055	70620000	71406000	83238000	80802000	93482000	89033000	48627000	48924000	46270000
TRINITY_DN40962_c0_g1	TRINITY_DN40962_c0_g1	ORF type:3prime_partial; len:236 1-705 (-)	1	3	3	3	17.4	25.175	40717000	54922000	55763000	57349000	47274000	38478000	46823000	44125000	49545000
TRINITY_DN40980_c1_g1	TRINITY_DN40980_c1_g1	ORF type:complete; len:103 112-420 (+)	1	3	3	3	34.3	11.908	24365000	25055000	25525000	20868000	28986000	26387000		22564000	25684000
TRINITY_DN40996_c0_g4	TRINITY_DN40996_c0_g4	ORF type:3prime_partial; len:248 32-742 (+)	1	6	2	2	26.2	26	180220000	173930000	163010000	150930000	175500000	182740000	170560000	191580000	202060000
TRINITY_DN40997_c0_g5	TRINITY_DN40997_c0_g5;TRINITY_DN40997_c0_g4	ORF type:3prime_partial; len:158 97-567 (+)	2	3	3	3	21	17.729	74547000	64011000	54783000	49041000	48151000	47513000	89900000	39207000	69007000
TRINITY_DN41018_c0_g2	TRINITY_DN41018_c0_g2	ORF type:complete; len:113 798-1136 (-)	1	1	1	1	15.2	12.537	22127000	25112000	19448000		14867000	22444000			25877000
TRINITY_DN41034_c0_g1	TRINITY_DN41034_c0_g1	ORF type:5prime_partial; len:333 1-999 (+)	1	10	10	10	41	36.167	348320000	382760000	323690000	385410000	337890000	348480000	474550000	383320000	309340000
TRINITY_DN41037_c2_g2	TRINITY_DN41037_c2_g2	ORF type:3prime_partial; len:518 1-1551 (-)	1	3	2	3	7.5	56.377	82645000	85561000	89464000	92715000	88952000	93452000	44385000	42793000	42284000
TRINITY_DN41069_c1_g1	TRINITY_DN41069_c1_g1	ORF type:complete; len:182 1094-1639 (-)	1	4	4	4	30.4	20.142	35679000	33830000	24508000	34081000	27071000	32024000			27663000
TRINITY_DN41072_c0_g1	TRINITY_DN41072_c0_g1	ORF type:complete; len:242 967-1692 (+)	1	1	1	1	5.8	27.142	13672000				15513000		11958000	16690000	15280000
TRINITY_DN41074_c2_g1	TRINITY_DN41074_c2_g1	ORF type:complete; len:292 66-941 (+)	1	3	2	2	10.3	33.014	38811000	24846000	34023000	22627000	32096000	27633000	38919000	30009000	37671000
TRINITY_DN41157_c2_g1	TRINITY_DN41157_c2_g1	ORF type:complete; len:426 819-2096 (+)	1	6	6	6	16.9	46.874	29998000	22059000	38996000	29710000	23451000	23287000	38963000	27598000	37452000
TRINITY_DN41161_c1_g1	TRINITY_DN41161_c1_g1	ORF type:3prime_partial; len:394 2-1180 (-)	1	2	2	2	6.1	43.032
TRINITY_DN41183_c0_g1	TRINITY_DN41183_c0_g1	ORF type:5prime_partial; len:130 2-391 (+)	1	1	1	1	9.3	13.816			53577000	47692000	47235000	55149000	43335000	57396000	40777000
TRINITY_DN41207_c0_g1	TRINITY_DN41207_c0_g1	ORF type:complete; len:196 227-814 (-)	1	8	8	8	62.1	20.65	591050000	574860000	489410000	476510000	516220000	499580000	499050000	475410000	539130000
TRINITY_DN41216_c1_g1	TRINITY_DN41216_c1_g1	ORF type:complete; len:544 355-1986 (-)	1	4	4	4	14	60.682	22446000	23393000	17260000	14810000	22740000	15852000	13479000	15282000	11452000
TRINITY_DN41219_c2_g1	TRINITY_DN41219_c2_g1	ORF type:5prime_partial; len:372 2-1117 (+)	1	3	3	3	10.8	41.208	28816000	37803000	35450000	31458000	39470000	37474000	43188000	40074000	30298000
TRINITY_DN41221_c0_g1	TRINITY_DN41221_c0_g1	ORF type:complete; len:350 133-1182 (+)	1	12	12	12	60.7	38.745	1102000000	1047400000	1118500000	1164100000	1221200000	1147200000	994740000	1018400000	1141100000
TRINITY_DN41238_c1_g2	TRINITY_DN41238_c1_g2	ORF type:complete; len:186 343-900 (+)	1	2	2	2	16.8	20.33	286450000	314240000	229110000	271550000	261250000	326520000	274760000	307430000	287620000
TRINITY_DN41238_c1_g3	TRINITY_DN41238_c1_g3	ORF type:internal; len:118 2-352 (+)	1	1	1	1	8.5	14.014	147370000	134380000	139920000	124090000	132940000	162720000	133980000	158390000	146990000
TRINITY_DN41247_c1_g1	TRINITY_DN41247_c1_g1;TRINITY_DN35599_c1_g1;TRINITY_DN51305_c2_g1	ORF type:5prime_partial; len:400 2-1201 (+)	3	15	3	4	49.9	44.157	653920000	879120000	649770000	834540000	624430000	777380000	958960000	767230000	1014300000
TRINITY_DN41249_c0_g1	TRINITY_DN41249_c0_g1;TRINITY_DN41249_c0_g2	ORF type:3prime_partial; len:386 73-1155 (+);ORF type:3prime_partial; len:477 42-1430 (+)	2	1	1	1	3.3	38.62	14106000	17829000	43212000	18266000	12520000	14875000
TRINITY_DN41258_c1_g1	TRINITY_DN41258_c1_g1;TRINITY_DN36234_c2_g1	ORF type:complete; len:146 177-614 (+);ORF type:complete; len:110 445-774 (-)	2	2	2	2	13.8	17.197	191190000	218060000	203880000	177610000	256650000	197830000	172850000	260310000	240260000
TRINITY_DN41263_c0_g1	TRINITY_DN41263_c0_g1	ORF type:5prime_partial; len:578 3-1736 (+)	1	3	3	3	7.5	65.216	6203600	8939700	6759600	7232500	9251100	6499500
TRINITY_DN41279_c6_g6	TRINITY_DN41279_c6_g6	ORF type:internal; len:171 1-510 (+)	1	2	1	1	15.9	18.565	8503100	18851000	12320000	14325000	13037000	17239000	16589000		10593000
TRINITY_DN41281_c2_g1	TRINITY_DN41281_c2_g1	ORF type:complete; len:242 60-785 (+)	1	2	2	2	9.5	27.287	41828000	39567000		43423000	35035000	42184000	46715000	45324000	40380000
TRINITY_DN41282_c0_g1	TRINITY_DN41282_c0_g1	ORF type:complete; len:169 2047-2553 (-)	1	3	3	3	22.6	19.067	120620000	121410000	190100000	138720000	170770000	117330000	163330000	129050000	152970000
TRINITY_DN41283_c0_g1	TRINITY_DN41283_c0_g1	ORF type:5prime_partial; len:319 3533-4489 (-)	1	2	1	1	8.2	36.187	37968000	36013000	15790000	35307000	15164000	15740000	15588000	26427000	17054000
TRINITY_DN41283_c0_g2	TRINITY_DN41283_c0_g2	ORF type:3prime_partial; len:246 1-735 (-)	1	5	4	5	24.5	27.991	93959000	92776000	117500000	71463000	96778000	81843000	98711000	95631000	94026000
TRINITY_DN41311_c1_g1	TRINITY_DN41311_c1_g1;TRINITY_DN41311_c1_g2;TRINITY_DN42465_c0_g2;TRINITY_DN48117_c1_g1;TRINITY_DN42465_c0_g1	ORF type:complete; len:478 448-1881 (-);ORF type:5prime_partial; len:296 308-1195 (-)	5	8	8	8	16.4	52.417	253790000	272110000	296320000	237550000	285810000	243220000	330670000	352900000	321970000
TRINITY_DN41313_c0_g1	TRINITY_DN41313_c0_g1;TRINITY_DN56465_c0_g2	ORF type:complete; len:939 139-2817 (+)	2	5	4	5	7.5	102.37	7660300	8825500		9021700	7197300	8510700	13305000	14133000	11779000
TRINITY_DN41320_c0_g1	TRINITY_DN41320_c0_g1	ORF type:complete; len:454 373-1734 (-)	1	6	6	6	13.9	49.267	248210000	240230000	228480000	127160000	247820000	217150000	225200000	268980000	246450000
TRINITY_DN41323_c5_g2	TRINITY_DN41323_c5_g2	ORF type:internal; len:149 1-444 (+)	1	1	1	1	9.5	17.287
TRINITY_DN41340_c1_g1	TRINITY_DN41340_c1_g1;TRINITY_DN46274_c0_g2	ORF type:complete; len:205 211-825 (-);ORF type:complete; len:239 752-1468 (+)	2	1	1	1	5.9	22.585	8275600		8254700	8477200	7725900	6398200	8981500	7644500	8600100
TRINITY_DN41344_c4_g1	TRINITY_DN41344_c4_g1;TRINITY_DN42066_c4_g3	ORF type:complete; len:262 308-1093 (+)	2	5	5	5	19.9	30.562	121670000	104230000	98771000	100880000	109850000	91060000	97138000	143820000	116550000
TRINITY_DN41346_c0_g5	TRINITY_DN41346_c0_g5;TRINITY_DN51729_c0_g2	ORF type:5prime_partial; len:226 2-679 (+)	2	4	4	4	20.4	25.878	61703000	54604000	53819000	66260000	56983000	60207000	41739000	40719000	38836000
TRINITY_DN41354_c0_g1	TRINITY_DN41354_c0_g1	ORF type:complete; len:221 316-978 (+)	1	8	1	8	38.6	24.585	321540000	321300000	401340000	289190000	316930000	407770000	192940000	303820000	267220000
TRINITY_DN41360_c0_g1	TRINITY_DN41360_c0_g1	ORF type:internal; len:143 3-428 (+)	1	5	1	2	42.3	16.304	4850700	5399000	4408600	4564300	4771200	4483000	20002000	21777000	6535000
TRINITY_DN41360_c1_g1	TRINITY_DN41360_c1_g1	ORF type:5prime_partial; len:360 165-1244 (-)	1	5	0	1	16.7	40.357	12656000		11465000	9028000	7825400		7774000	17699000	17899000
TRINITY_DN41360_c1_g2	TRINITY_DN41360_c1_g2	ORF type:3prime_partial; len:526 346-1920 (+)	1	6	1	1	13.1	57.857	25165000	31922000	21733000	28306000	25820000	35462000	21101000	20028000	25750000
TRINITY_DN41381_c2_g1	TRINITY_DN41381_c2_g1;TRINITY_DN37466_c0_g3;TRINITY_DN37466_c0_g4;TRINITY_DN37466_c0_g2	ORF type:complete; len:226 421-1098 (+);ORF type:3prime_partial; len:100 2-298 (-);ORF type:3prime_partial; len:148 2-394 (-);ORF type:5prime_partial; len:143 495-923 (-)	4	4	1	1	17.8	24.932	13629000	13491000	22149000	16768000	13977000	13364000	20396000	23130000	21122000
TRINITY_DN41409_c0_g1	TRINITY_DN41409_c0_g1	ORF type:complete; len:212 944-1579 (+)	1	5	5	5	24.6	22.993	316850000	296670000	300900000	274350000	298480000	296690000	260820000	262960000	224040000
TRINITY_DN41412_c0_g1	TRINITY_DN41412_c0_g1	ORF type:complete; len:431 1424-2716 (+)	1	2	2	2	5.1	47.783	23057000				15115000
TRINITY_DN41426_c0_g1	TRINITY_DN41426_c0_g1	ORF type:complete; len:607 1751-3571 (+)	1	5	5	5	12.2	69.264	29296000	39161000	45125000	21966000	44560000	32347000	21385000	29742000
TRINITY_DN41428_c2_g2	TRINITY_DN41428_c2_g2	ORF type:complete; len:137 34-444 (+)	1	1	1	1	11	14.475	50575000	58152000	62448000	42482000	51265000	52627000	64529000	71104000	60530000
TRINITY_DN41454_c1_g1	TRINITY_DN41454_c1_g1	ORF type:complete; len:323 246-1214 (+)	1	1	1	1	5	35.238					12559000			5944700
TRINITY_DN41455_c1_g1	TRINITY_DN41455_c1_g1	ORF type:5prime_partial; len:319 2-958 (+)	1	2	2	2	14.8	34.352	13869000	12320000	16368000		10443000	16947000		11416000	12810000
TRINITY_DN41463_c5_g1	TRINITY_DN41463_c5_g1	ORF type:complete; len:286 3512-4369 (+)	1	2	2	2	9.8	32.771									1008900
TRINITY_DN41482_c0_g1	TRINITY_DN41482_c0_g1	ORF type:complete; len:468 464-1867 (+)	1	3	3	3	7.7	50.945	24091000			27159000	34074000	29078000		11936000
TRINITY_DN41485_c3_g1	TRINITY_DN41485_c3_g1	ORF type:complete; len:103 3208-3516 (+)	1	2	2	2	26.5	11.882									17708000
TRINITY_DN41496_c0_g1	TRINITY_DN41496_c0_g1	ORF type:5prime_partial; len:241 1-723 (+)	1	3	3	3	9.6	27.385	23385000	32957000	21064000	39149000	26871000	34522000		22279000
TRINITY_DN41522_c1_g1	TRINITY_DN41522_c1_g1	ORF type:complete; len:385 210-1364 (+)	1	3	2	2	9.1	43.664	21884000	29754000	31454000	32521000	33483000	26993000	36348000	29283000	38539000
TRINITY_DN41555_c2_g2	TRINITY_DN41555_c2_g2	ORF type:complete; len:100 28-300 (+)	1	1	1	1	11.1	10.221
TRINITY_DN41556_c3_g1	TRINITY_DN41556_c3_g1	ORF type:complete; len:116 2923-3270 (-)	1	4	3	3	45.2	12.644	405210000	475570000	440450000	372770000	339740000	405860000	462420000	416650000	364250000
TRINITY_DN41566_c1_g1	TRINITY_DN41566_c1_g1	ORF type:complete; len:1589 2695-7461 (-)	1	8	8	8	7.5	173.35	18852000	18835000	18725000	23377000	18186000	18051000	35415000	27242000	16966000
TRINITY_DN41606_c1_g1	TRINITY_DN41606_c1_g1	ORF type:internal; len:553 3-1658 (+)	1	2	1	1	4.9	64.257	14018000	22424000	27412000	15187000	19440000	20328000	15442000		10607000
TRINITY_DN41616_c3_g1	TRINITY_DN41616_c3_g1	ORF type:3prime_partial; len:232 234-926 (+)	1	1	1	1	5.6	24.251			22965000	14031000			11272000
TRINITY_DN41622_c2_g3	TRINITY_DN41622_c2_g3;TRINITY_DN48718_c2_g1	ORF type:complete; len:359 38-1078 (+)	2	9	8	8	36.7	38.288	148470000	127770000	146410000	121710000	125910000	149160000	114830000	107490000	139690000
TRINITY_DN41630_c1_g1	TRINITY_DN41630_c1_g1	ORF type:complete; len:343 708-1736 (-)	1	9	9	9	35.7	38.39	447370000	479020000	443270000	377760000	421410000	417160000	379430000	378360000	466980000
TRINITY_DN41645_c2_g1	TRINITY_DN41645_c2_g1;TRINITY_DN47534_c4_g1	ORF type:complete; len:158 251-724 (-)	2	4	1	4	26.1	17.756	118210000	123820000	132350000	435380000	115870000	152850000	623070000	518860000	304750000
TRINITY_DN41645_c2_g2	TRINITY_DN41645_c2_g2	ORF type:complete; len:152 7-462 (-)	1	4	1	1	27.2	17.185			5612200			8241900	93823000		11976000
TRINITY_DN41653_c1_g1	TRINITY_DN41653_c1_g1	ORF type:complete; len:186 128-685 (+)	1	1	1	1	5.4	20.508	15861000	10921000	15081000	14386000	12660000				11967000
TRINITY_DN41656_c0_g2	TRINITY_DN41656_c0_g2	ORF type:complete; len:328 362-1345 (-)	1	10	6	10	41.6	35.859	1337500000	1301600000	1474800000	794490000	1158500000	866400000	1901700000	1973500000	2113400000
TRINITY_DN41663_c2_g1	TRINITY_DN41663_c2_g1	ORF type:complete; len:331 350-1342 (-)	1	1	1	1	4.8	38.001		13649000		18320000		14907000
TRINITY_DN41696_c1_g1	TRINITY_DN41696_c1_g1	ORF type:complete; len:293 2238-3116 (+)	1	1	1	1	4.5	33.832	2858100							6464600	13691000
TRINITY_DN41697_c0_g1	TRINITY_DN41697_c0_g1	ORF type:complete; len:183 267-815 (-)	1	2	2	2	14.8	19.564	109010000	71278000	66601000	54853000	84024000	44323000	26864000	24822000	20982000
TRINITY_DN41698_c1_g4	TRINITY_DN41698_c1_g4	ORF type:complete; len:291 318-1190 (-)	1	6	5	6	22.1	32.089	527500000	560210000	554690000	608230000	586660000	566390000	625720000	591410000	569890000
TRINITY_DN41701_c0_g5	TRINITY_DN41701_c0_g5;TRINITY_DN51147_c1_g1	ORF type:internal; len:142 2-424 (+);ORF type:complete; len:382 670-1815 (-)	2	4	4	4	28.4	15.81	80121000	67242000	57320000	47161000	53247000	41508000	180500000	100490000	77373000
TRINITY_DN41710_c1_g1	TRINITY_DN41710_c1_g1	ORF type:complete; len:232 647-1342 (-)	1	4	4	4	19	25.621	51962000	47701000	54154000	52284000	58279000	46095000	47128000	45204000	56558000
TRINITY_DN41713_c4_g1	TRINITY_DN41713_c4_g1	ORF type:3prime_partial; len:151 2-451 (-)	1	2	2	2	20	16.564	16804000	22448000	16021000		13116000	11928000			12315000
TRINITY_DN41725_c0_g1	TRINITY_DN41725_c0_g1	ORF type:5prime_partial; len:277 2-832 (+)	1	1	1	1	4.3	30.993					8959800			9750200	7758100
TRINITY_DN41727_c1_g2	TRINITY_DN41727_c1_g2	ORF type:complete; len:447 245-1585 (+)	1	12	12	12	34.8	49.587	643040000	597310000	705220000	627680000	694980000	610790000	608320000	622490000	629700000
TRINITY_DN41733_c1_g2	TRINITY_DN41733_c1_g2	ORF type:complete; len:180 1538-2005 (-)	1	3	3	3	23.9	16.492	91310000	211490000	202850000	63518000	182960000	180570000	34260000	91713000	77518000
TRINITY_DN41734_c1_g2	TRINITY_DN41734_c1_g2	ORF type:complete; len:127 473-853 (-)	1	6	1	1	57.1	14.21	22663000	12533000	23233000	16810000	36127000	26250000	23606000	34301000	18486000
TRINITY_DN41734_c1_g5	TRINITY_DN41734_c1_g5	ORF type:complete; len:261 270-1052 (-)	1	10	5	10	47.7	29.103	583700000	528240000	554450000	528970000	493510000	528340000	543540000	565960000	553110000
TRINITY_DN41735_c1_g1	TRINITY_DN41735_c1_g1	ORF type:5prime_partial; len:244 1881-2612 (-)	1	9	4	4	46.1	28.783	19039000	14633000	15776000	10112000	12374000	12971000	15704000	14782000	25101000
TRINITY_DN41742_c1_g1	TRINITY_DN41742_c1_g1	ORF type:5prime_partial; len:141 911-1333 (-)	1	1	1	1	6.4	15.859	48501000	59009000	44453000	55256000	47852000	69349000	46650000	57505000	46492000
TRINITY_DN41756_c1_g1	TRINITY_DN41756_c1_g1	ORF type:5prime_partial; len:339 2-1018 (+)	1	1	1	1	4.4	37.19	11351000	15120000	9636600		10663000	9982200	13486000	10022000	15139000
TRINITY_DN41770_c0_g1	TRINITY_DN41770_c0_g1	ORF type:internal; len:143 1-426 (-)	1	3	3	3	28.2	16.355	17786000	15527000	16144000	13742000	24786000	15679000	19644000	19731000	23755000
TRINITY_DN41792_c2_g1	TRINITY_DN41792_c2_g1	ORF type:complete; len:247 2417-3157 (-)	1	1	1	1	6.9	28.342						11353000		6731400
TRINITY_DN41794_c1_g1	TRINITY_DN41794_c1_g1	ORF type:complete; len:307 388-1308 (-)	1	7	7	7	34.3	33.778	139780000	140010000	133990000	150760000	172280000	157460000	89407000	108880000	88128000
TRINITY_DN41814_c1_g1	TRINITY_DN41814_c1_g1	ORF type:5prime_partial; len:486 1-1458 (+)	1	1	1	1	3.3	54.56	5132700	5394900	6703600			4362200
TRINITY_DN41821_c0_g1	TRINITY_DN41821_c0_g1	ORF type:complete; len:599 380-2122 (-)	1	1	1	1	3.6	64.353
TRINITY_DN41833_c0_g1	TRINITY_DN41833_c0_g1	ORF type:complete; len:141 1564-1986 (+)	1	2	2	2	22.9	15.612		28903000	39757000	26786000	35979000	30349000		32578000
TRINITY_DN41870_c0_g1	TRINITY_DN41870_c0_g1	ORF type:complete; len:311 1137-2069 (-)	1	4	4	4	18.1	33.442	47547000	56147000	47157000	44833000	56157000	53279000	44860000		48826000
TRINITY_DN41872_c1_g1	TRINITY_DN41872_c1_g1	ORF type:complete; len:328 64-1047 (+)	1	5	5	5	15.3	36.848	18033000	22634000	25614000		19737000		22798000	19871000	25425000
TRINITY_DN41873_c0_g2	TRINITY_DN41873_c0_g2	ORF type:5prime_partial; len:316 944-1891 (-)	1	10	7	10	37.8	34.868	398950000	368590000	408030000	423510000	378070000	391250000	339630000	310450000	293940000
TRINITY_DN41883_c0_g1	TRINITY_DN41883_c0_g1	ORF type:5prime_partial; len:123 1926-2294 (-)	1	4	2	4	41	13.371	1209500000	1121800000	890260000	1002700000	1039100000	911740000	919840000	935220000	1211100000
TRINITY_DN41887_c6_g1	TRINITY_DN41887_c6_g1	ORF type:complete; len:121 4264-4626 (-)	1	1	1	1	14.2	14.085	22306000	14518000	19331000		12753000	18850000
TRINITY_DN41913_c7_g1	TRINITY_DN41913_c7_g1	ORF type:5prime_partial; len:104 1-312 (+)	1	1	1	1	17.5	12.095	21013000	14875000	21393000	10903000	13086000	14419000	14396000	20341000	25548000
TRINITY_DN41940_c1_g1	TRINITY_DN41940_c1_g1;TRINITY_DN50618_c0_g2	ORF type:3prime_partial; len:355 1025-2086 (+)	2	3	2	3	9.9	40.324	9254000	7210000	11196000	7383000	9014700	9312600	12237000	8908700	8972000
TRINITY_DN41948_c0_g1	TRINITY_DN41948_c0_g1	ORF type:complete; len:297 2449-3339 (+)	1	2	2	2	13.2	30.518	96876000	45814000	74100000	100220000	60129000	86121000	18787000	3300200	74364000
TRINITY_DN41961_c1_g2	TRINITY_DN41961_c1_g2	ORF type:complete; len:280 1533-2372 (+)	1	6	6	6	26.5	30.683	157340000	160150000	180250000	141680000	169840000	171800000	202540000	195920000	175950000
TRINITY_DN42022_c1_g2	TRINITY_DN42022_c1_g2	ORF type:complete; len:368 402-1505 (+)	1	4	4	4	10.4	42.561	24359000	23442000	30421000	20736000	27313000	30627000	30620000	31771000	22319000
TRINITY_DN42031_c3_g6	TRINITY_DN42031_c3_g6;TRINITY_DN42031_c3_g1	ORF type:3prime_partial; len:287 21-878 (+)	2	5	1	1	21.3	31.574	66333000	83491000	72180000	51838000	66335000	69342000	81550000	78513000	70826000
TRINITY_DN42032_c2_g1	TRINITY_DN42032_c2_g1	ORF type:5prime_partial; len:205 3-617 (+)	1	2	2	2	9.3	23.288	13369000	12466000	10685000	10167000	13761000	12131000	14924000	15777000	13798000
TRINITY_DN42036_c0_g2	TRINITY_DN42036_c0_g2	ORF type:complete; len:118 114-467 (+)	1	1	1	1	6.8	13.226	99193000	78058000	93945000	106700000	112920000	93315000	88124000	109890000	113610000
TRINITY_DN42037_c5_g1	TRINITY_DN42037_c5_g1	ORF type:5prime_partial; len:523 2-1570 (+)	1	6	6	6	17	56.634	117800000	109610000	124040000	133930000	121300000	109790000	93472000	119360000	104770000
TRINITY_DN42046_c0_g1	TRINITY_DN42046_c0_g1	ORF type:3prime_partial; len:334 965-1963 (+)	1	3	2	2	12.9	35.793
TRINITY_DN42081_c0_g1	TRINITY_DN42081_c0_g1	ORF type:complete; len:338 137-1150 (+)	1	3	3	3	14.8	37.553	16268000	15942000	21893000	24835000	24612000	19038000	31904000		20133000
TRINITY_DN42084_c1_g2	TRINITY_DN42084_c1_g2;TRINITY_DN42084_c1_g1	ORF type:5prime_partial; len:136 2-409 (+);ORF type:complete; len:345 1255-2289 (+)	2	1	1	1	7.4	14.898	32507000	37516000	32195000	32513000	35952000	36940000	32939000	40813000	35357000
TRINITY_DN42105_c2_g1	TRINITY_DN42105_c2_g1	ORF type:complete; len:284 887-1738 (-)	1	1	1	1	3.9	31.564	3858100	3664200	3381400	3787100	3333000		5579700	3777400	3486300
TRINITY_DN42121_c1_g1	TRINITY_DN42121_c1_g1	ORF type:complete; len:261 413-1195 (-)	1	4	4	4	20.8	29.242	72844000	81483000	83163000	65717000	63995000	72790000	53912000	59614000	66812000
TRINITY_DN42132_c1_g1	TRINITY_DN42132_c1_g1	ORF type:5prime_partial; len:267 1-801 (+)	1	6	5	6	22.2	31.342	35326000	30437000	41117000	32152000	39144000	34666000	44229000	47977000	44039000
TRINITY_DN42135_c0_g1	TRINITY_DN42135_c0_g1	ORF type:complete; len:321 873-1835 (+)	1	2	2	2	6.2	34.497							13829000	12720000
TRINITY_DN42139_c4_g1	TRINITY_DN42139_c4_g1	ORF type:complete; len:214 362-1003 (-)	1	3	3	3	17.4	24.036	39622000	47645000	51770000	47188000	42155000	48678000	53517000	43178000	52375000
TRINITY_DN42147_c1_g1	TRINITY_DN42147_c1_g1	ORF type:complete; len:135 1654-2058 (+)	1	3	3	3	30.6	14.776	35081000	34485000	36465000	32842000	40890000	47571000	38059000	39983000	37825000
TRINITY_DN42151_c1_g2	TRINITY_DN42151_c1_g2	ORF type:complete; len:135 630-1034 (-)	1	1	1	1	8.2	14.983	19613000	22613000	25772000	15591000	27335000	28909000	16784000	19832000	19196000
TRINITY_DN42157_c0_g3	TRINITY_DN42157_c0_g3;TRINITY_DN37147_c1_g1;TRINITY_DN42157_c0_g2	ORF type:complete; len:259 34-777 (+);ORF type:3prime_partial; len:216 3-614 (-);ORF type:5prime_partial; len:244 2-733 (+)	3	2	2	2	8.9	27.164	129980000	143320000	135130000	175580000	127870000	175200000	174750000	200860000	222270000
TRINITY_DN42158_c2_g1	TRINITY_DN42158_c2_g1;TRINITY_DN58198_c2_g1	ORF type:complete; len:138 319-732 (-);ORF type:complete; len:138 986-1399 (+)	2	5	5	5	36.5	15.318	78835000	92856000	106040000	83155000	80419000	73661000	61838000	93724000	90557000
TRINITY_DN42169_c1_g1	TRINITY_DN42169_c1_g1	ORF type:5prime_partial; len:394 2-1183 (+)	1	2	2	2	7.6	41.896	4713300	4063400	5436900		5537400	4587100	22103000	8433700	6440500
TRINITY_DN42173_c2_g1	TRINITY_DN42173_c2_g1	ORF type:complete; len:155 773-1237 (-)	1	7	7	7	44.2	17.228	664600000	676990000	684130000	638490000	710090000	727130000	711570000	661350000	677170000
TRINITY_DN42180_c3_g1	TRINITY_DN42180_c3_g1	ORF type:complete; len:395 122-1306 (+)	1	9	9	9	29.4	43.495	261430000	262730000	236690000	200920000	244870000	217600000	211640000	249210000	281230000
TRINITY_DN42218_c0_g1	TRINITY_DN42218_c0_g1	ORF type:complete; len:296 1739-2626 (+)	1	7	7	7	33.9	31.827	125220000	125550000	130410000	131540000	128510000	114880000	114310000	110160000	122430000
TRINITY_DN42219_c1_g1	TRINITY_DN42219_c1_g1	ORF type:complete; len:332 82-996 (+)	1	5	5	5	21.1	32.541	93192000	106500000	97840000	102380000	103490000	110560000	92097000	98270000	83559000
TRINITY_DN42241_c0_g1	TRINITY_DN42241_c0_g1	ORF type:5prime_partial; len:184 1501-2052 (-)	1	3	3	3	20.2	20.515	105340000	76810000	107350000	104950000	94073000	113750000	107720000	78970000	79275000
TRINITY_DN42251_c3_g2	TRINITY_DN42251_c3_g2	ORF type:complete; len:658 425-2398 (-)	1	10	7	10	17.2	74.279	223170000	228350000	213190000	214200000	233930000	197270000	204830000	239870000	217600000
TRINITY_DN42260_c0_g1	TRINITY_DN42260_c0_g1	ORF type:complete; len:955 688-3552 (-)	1	1	1	1	1	107.2	50998000	35118000	70382000	34447000	50433000			70271000
TRINITY_DN42267_c3_g2	TRINITY_DN42267_c3_g2	ORF type:5prime_partial; len:111 394-726 (-)	1	4	4	4	47.3	12.023	150030000	144480000	150680000	145910000	150040000	139310000	150820000	133020000	150070000
TRINITY_DN42267_c3_g4	TRINITY_DN42267_c3_g4	ORF type:3prime_partial; len:164 276-764 (+)	1	1	1	1	9.8	16.435	20143000	17426000	13782000	17664000	13936000	15709000	61476000	50446000	18414000
TRINITY_DN42268_c0_g2	TRINITY_DN42268_c0_g2	ORF type:3prime_partial; len:214 1-639 (-)	1	8	8	8	44.1	22.949	257070000	229090000	176570000	193400000	197270000	185940000	225110000	225980000	260950000
TRINITY_DN42269_c1_g1	TRINITY_DN42269_c1_g1	ORF type:complete; len:103 270-578 (+)	1	1	1	1	12.7	11.56	6371800	11331000					8631100		11031000
TRINITY_DN42276_c0_g1	TRINITY_DN42276_c0_g1	ORF type:complete; len:109 546-872 (+)	1	1	1	1	12	11.325				66316000			61983000	71404000
TRINITY_DN42282_c1_g1	TRINITY_DN42282_c1_g1	ORF type:complete; len:189 2-568 (+)	1	2	1	1	10.1	20.392	16082000	19187000	15143000	24541000	17762000	19202000	18563000	20075000	17941000
TRINITY_DN42300_c0_g1	TRINITY_DN42300_c0_g1	ORF type:complete; len:511 265-1797 (-)	1	25	25	25	68.6	55.355	4137200000	4608000000	5071000000	4651600000	3400000000	4712200000	6402500000	8961500000	10135000000
TRINITY_DN42308_c1_g1	TRINITY_DN42308_c1_g1	ORF type:complete; len:127 413-793 (-)	1	2	2	2	31.7	13.469	172790000	212860000	200040000	167700000	181330000	192050000	224070000	209280000	203190000
TRINITY_DN42310_c3_g1	TRINITY_DN42310_c3_g1;TRINITY_DN49901_c1_g2	ORF type:complete; len:275 415-1239 (-)	2	8	7	8	33.2	29.254	255230000	252980000	202970000	255880000	282290000	216160000	168960000	130600000	163150000
TRINITY_DN42324_c1_g1	TRINITY_DN42324_c1_g1	ORF type:complete; len:337 1091-2101 (-)	1	3	3	3	11.6	37.138	39296000	58414000	55757000	53373000	54344000	33787000	76117000	31964000	66071000
TRINITY_DN42332_c0_g1	TRINITY_DN42332_c0_g1	ORF type:complete; len:282 529-1374 (+)	1	1	1	1	5.3	31.642
TRINITY_DN42346_c0_g2	TRINITY_DN42346_c0_g2	ORF type:complete; len:318 543-1496 (-)	1	2	2	2	8.2	35.89	32612000	40252000	42601000	45887000	36407000	31148000	39395000	36725000	38030000
TRINITY_DN42355_c1_g2	TRINITY_DN42355_c1_g2	ORF type:5prime_partial; len:171 1721-2233 (-)	1	2	2	2	19.4	18.862	80940000	76794000	89293000	70786000	91382000	75226000	66828000	51229000	15580000
TRINITY_DN42364_c0_g1	TRINITY_DN42364_c0_g1	ORF type:complete; len:214 147-788 (+)	1	1	1	1	8	23.083	35662000	26476000	34404000	20366000	29216000	28479000	27784000	25486000	33686000
TRINITY_DN42366_c2_g1	TRINITY_DN42366_c2_g1	ORF type:complete; len:260 182-961 (+)	1	2	2	2	10.8	28.293	26278000	24822000	16912000	25621000	18868000	25220000	21363000	22623000	22128000
TRINITY_DN42367_c1_g1	TRINITY_DN42367_c1_g1	ORF type:complete; len:217 1473-2123 (+)	1	3	3	3	16.7	22.375	16615000	17501000	18326000	21230000	19520000	19936000	21909000	21811000	23646000
TRINITY_DN42372_c4_g1	TRINITY_DN42372_c4_g1	ORF type:complete; len:171 349-861 (+)	1	3	3	3	27.6	18.817	31871000	36689000	19370000	38459000	53183000	37562000			24639000
TRINITY_DN42379_c5_g1	TRINITY_DN42379_c5_g1	ORF type:complete; len:411 1671-2903 (+)	1	9	9	9	31	45.82	94095000	102350000	112430000	103330000	97140000	104410000	144570000	113020000	109240000
TRINITY_DN42389_c4_g1	TRINITY_DN42389_c4_g1	ORF type:complete; len:575 559-2283 (+)	1	3	3	3	8.4	64.096	39326000	17218000	39782000	40707000	28461000		24621000		27372000
TRINITY_DN42416_c1_g1	TRINITY_DN42416_c1_g1	ORF type:complete; len:207 214-834 (+)	1	9	9	9	42.2	22.463	661190000	699460000	673950000	640090000	683890000	615360000	436990000	537370000	606520000
TRINITY_DN42429_c0_g3	TRINITY_DN42429_c0_g3	ORF type:complete; len:476 461-1888 (+)	1	4	4	4	13.1	52.504		19637000	25195000	5545300	35148000	18088000	26778000	23960000	20656000
TRINITY_DN42444_c1_g1	TRINITY_DN42444_c1_g1	ORF type:3prime_partial; len:322 2-964 (-)	1	3	3	3	13.1	35.465	11815000	16766000	10410000		17432000	17035000	21211000	21114000	18399000
TRINITY_DN42463_c1_g2	TRINITY_DN42463_c1_g2;TRINITY_DN42463_c1_g1	ORF type:complete; len:283 510-1358 (+);ORF type:complete; len:315 222-1166 (+)	2	1	1	1	3.2	32.26	5798700	7183100		6150000	7579100	7693200	8051600
TRINITY_DN42467_c6_g2	TRINITY_DN42467_c6_g2	ORF type:complete; len:214 189-830 (+)	1	3	2	3	16.9	23.673	77641000	64533000	63825000	70728000	80244000	66673000	111390000	73361000	86587000
TRINITY_DN42476_c0_g1	TRINITY_DN42476_c0_g1	ORF type:complete; len:535 3187-4791 (+)	1	5	5	5	11.2	59.653	48408000	52032000	42929000	59307000	53268000	48723000	48179000	48485000	44724000
TRINITY_DN42479_c1_g1	TRINITY_DN42479_c1_g1	ORF type:complete; len:277 524-1354 (-)	1	2	2	2	7.6	30.097			23359000	30259000	19953000		16207000	28330000	19175000
TRINITY_DN42481_c0_g1	TRINITY_DN42481_c0_g1	ORF type:complete; len:509 142-1668 (+)	1	1	1	1	3.9	58.176									2301400
TRINITY_DN42494_c0_g1	TRINITY_DN42494_c0_g1	ORF type:complete; len:393 83-1261 (+)	1	6	6	6	18.9	42.584	183860000	155010000	184870000	176600000	173150000	176580000	152180000	168900000	152100000
TRINITY_DN42496_c1_g1	TRINITY_DN42496_c1_g1	ORF type:complete; len:133 1359-1757 (-)	1	1	1	1	12.1	13.375	142680000	141740000	153320000	103270000	128710000	134350000	172550000	126140000	123880000
TRINITY_DN42498_c1_g1	TRINITY_DN42498_c1_g1	ORF type:complete; len:364 442-1533 (-)	1	2	2	2	9.9	39.883		11208000					11929000		14300000
TRINITY_DN42499_c2_g1	TRINITY_DN42499_c2_g1	ORF type:complete; len:149 1038-1484 (+)	1	1	1	1	6.1	16.146	20805000	19515000	26908000	23343000	23906000		16430000	19632000	16515000
TRINITY_DN42504_c1_g4	TRINITY_DN42504_c1_g4	ORF type:internal; len:108 3-323 (+)	1	1	1	1	13.1	11.997	24157000	17164000	19095000	18930000	26700000	27521000	26396000	27096000	21911000
TRINITY_DN42504_c3_g1	TRINITY_DN42504_c3_g1	ORF type:complete; len:370 188-1261 (-)	1	5	5	5	26.9	38.926	156210000	156310000	162560000	161910000	160530000	147050000	196340000	187120000	146430000
TRINITY_DN42507_c1_g1	TRINITY_DN42507_c1_g1	ORF type:complete; len:143 265-693 (-)	1	2	2	2	16.9	15.92		13948000	13816000	14586000	16163000	10765000	12640000	15888000	17183000
TRINITY_DN42546_c0_g1	TRINITY_DN42546_c0_g1	ORF type:complete; len:272 54-818 (+)	1	5	5	5	35.4	27.95	69615000	53011000	65720000	65122000	73668000	62906000	50949000	41227000	62386000
TRINITY_DN42550_c1_g1	TRINITY_DN42550_c1_g1	ORF type:3prime_partial; len:307 1-918 (-)	1	1	1	1	4.6	33.797			10234000	8918300		9419500
TRINITY_DN42554_c0_g2	TRINITY_DN42554_c0_g2	ORF type:5prime_partial; len:150 1944-2393 (-)	1	6	6	6	36.9	16.345	488030000	513380000	575810000	629710000	549370000	585060000	495070000	449260000	439260000
TRINITY_DN42565_c1_g2	TRINITY_DN42565_c1_g2	ORF type:complete; len:455 1064-2428 (+)	1	9	9	9	25.1	51.553	175480000	167780000	186260000	176520000	167230000	175310000	153480000	204270000	177560000
TRINITY_DN42570_c0_g1	TRINITY_DN42570_c0_g1	ORF type:5prime_partial; len:118 1-354 (+)	1	2	1	2	23.1	12.951	246670000	264270000	239610000	256810000	256430000	235750000	208580000	215270000	152860000
TRINITY_DN42583_c3_g1	TRINITY_DN42583_c3_g1	ORF type:complete; len:357 486-1556 (+)	1	9	9	9	34.3	39.936	185180000	221820000	234180000	189250000	208420000	202800000	230580000	228500000	220870000
TRINITY_DN42588_c0_g1	TRINITY_DN42588_c0_g1	ORF type:complete; len:594 244-2025 (-)	1	1	1	1	1.9	65.711	8944400			9586200	6589200				23364000
TRINITY_DN42592_c1_g1	TRINITY_DN42592_c1_g1	ORF type:3prime_partial; len:212 2-634 (-)	1	2	2	2	10	24.055								8938800
TRINITY_DN42599_c1_g1	TRINITY_DN42599_c1_g1	ORF type:complete; len:103 274-582 (-)	1	1	1	1	12.7	11.572	18287000	11764000				18174000	9677000		14870000
TRINITY_DN42617_c3_g1	TRINITY_DN42617_c3_g1;TRINITY_DN58055_c1_g1	ORF type:complete; len:596 252-1790 (+)	2	9	8	8	19.9	56.566	52248000	48397000	58908000	49054000	55823000	50258000	64049000	74997000	60372000
TRINITY_DN46046_c2_g3	TRINITY_DN46046_c2_g3;TRINITY_DN42631_c0_g1	ORF type:internal; len:137 2-409 (-);ORF type:5prime_partial; len:347 1-1041 (+)	2	1	1	1	18.4	14.616	6776800				12851000		14831000	13692000
TRINITY_DN42637_c0_g4	TRINITY_DN42637_c0_g4	ORF type:complete; len:425 284-1558 (+)	1	3	3	3	7.8	45.17	59729000	48583000	44348000	52877000	54734000	38758000		48037000	59588000
TRINITY_DN42654_c0_g1	TRINITY_DN42654_c0_g1	ORF type:complete; len:166 1328-1825 (+)	1	4	4	4	26.7	18.785	276150000	273700000	342900000	228000000	314880000	279530000	325520000	331120000	294940000
TRINITY_DN42671_c1_g1	TRINITY_DN42671_c1_g1;TRINITY_DN40500_c2_g2;TRINITY_DN40500_c2_g3	ORF type:5prime_partial; len:190 2-571 (+)	3	5	5	5	45	20.085	371810000	326690000	413940000	301970000	391430000	422220000	328660000	321960000	379340000
TRINITY_DN42674_c3_g1	TRINITY_DN42674_c3_g1	ORF type:complete; len:399 397-1593 (-)	1	2	2	2	7.5	42.494	23444000	23704000	28672000	21960000	30886000	35652000	19498000	24146000	36167000
TRINITY_DN42687_c0_g1	TRINITY_DN42687_c0_g1	ORF type:complete; len:152 255-710 (+)	1	2	2	2	19.2	17.591			13127000	13526000		14958000		11132000	13266000
TRINITY_DN42696_c1_g1	TRINITY_DN42696_c1_g1	ORF type:complete; len:210 477-1106 (-)	1	5	5	5	24.9	22.915	216740000	275040000	293490000	255390000	310690000	270110000	247580000	272140000	305270000
TRINITY_DN42702_c0_g2	TRINITY_DN42702_c0_g2	ORF type:complete; len:291 2086-2958 (+)	1	5	5	5	21.7	32.993	144880000	122520000	130620000	116320000	136520000	143620000	120720000	136940000	107390000
TRINITY_DN42705_c0_g1	TRINITY_DN42705_c0_g1	ORF type:5prime_partial; len:218 1-654 (+)	1	2	2	2	12	23.223	3683600	4408200
TRINITY_DN42705_c1_g5	TRINITY_DN42705_c1_g5	ORF type:complete; len:263 305-1093 (-)	1	3	3	3	16	27.887	27595000	31258000	26682000	32629000	34674000	33543000	21248000	32595000	23794000
TRINITY_DN42710_c0_g1	TRINITY_DN42710_c0_g1	ORF type:complete; len:513 923-2461 (+)	1	10	10	10	22.7	57.407	270180000	288330000	390710000	325990000	337520000	287040000	410510000	502850000	605670000
TRINITY_DN42728_c3_g1	TRINITY_DN42728_c3_g1	ORF type:complete; len:540 741-2360 (-)	1	1	1	1	2.6	59.48	1146700	909110	1240700	1449100	1058600	1247900	2996100	4472700	1206200
TRINITY_DN42729_c2_g1	TRINITY_DN42729_c2_g1	ORF type:complete; len:170 395-904 (-)	1	6	4	6	43.2	19.141	145650000	125530000	144780000	139680000	129430000	150240000	155660000	169200000	168370000
TRINITY_DN42729_c2_g2	TRINITY_DN42729_c2_g2	ORF type:complete; len:165 330-824 (-)	1	3	1	1	22.6	18.436									11698000
TRINITY_DN42741_c3_g1	TRINITY_DN42741_c3_g1	ORF type:complete; len:313 848-1786 (-)	1	4	4	4	14.1	36.117	26096000	26555000	32701000	33995000	36845000	45574000	30240000	27721000	23704000
TRINITY_DN42744_c1_g1	TRINITY_DN42744_c1_g1	ORF type:complete; len:780 312-2342 (+)	1	37	20	37	71.4	73.605	12563000000	13327000000	13013000000	14082000000	13941000000	13626000000	17301000000	15485000000	15576000000
TRINITY_DN42756_c0_g1	TRINITY_DN42756_c0_g1	ORF type:complete; len:132 325-720 (+)	1	4	4	4	29.8	14.26	511140000	605130000	570180000	516080000	521940000	412560000	646850000	609300000	620160000
TRINITY_DN42769_c3_g2	TRINITY_DN42769_c3_g2	ORF type:complete; len:348 2219-3262 (-)	1	3	3	3	12.7	38.168	27018000	30902000	20288000	34164000	25741000	30100000			11794000
TRINITY_DN42771_c0_g1	TRINITY_DN42771_c0_g1	ORF type:complete; len:289 339-1205 (+)	1	8	8	8	42.7	30.512	891460000	1008200000	856940000	829160000	1024000000	1022600000	868450000	866320000	839630000
TRINITY_DN42779_c0_g1	TRINITY_DN42779_c0_g1	ORF type:internal; len:314 3-941 (-)	1	2	2	2	9.3	34.962	21625000	26432000	19500000		25146000		15700000	17947000	22399000
TRINITY_DN42780_c1_g2	TRINITY_DN42780_c1_g2	ORF type:5prime_partial; len:143 3-431 (+)	1	7	3	7	57	16.144	54425000	114490000	85460000	329490000	60234000	262210000	34827000	32133000	31533000
TRINITY_DN42788_c0_g1	TRINITY_DN42788_c0_g1	ORF type:complete; len:273 444-1262 (-)	1	9	5	5	34.2	29.675	135700000	131720000	117990000	129110000	114560000	134330000	120710000	132690000	108530000
TRINITY_DN42788_c0_g2	TRINITY_DN42788_c0_g2	ORF type:complete; len:273 366-1184 (-)	1	11	7	11	47.4	29.618	605980000	743890000	663270000	699620000	672510000	661960000	619700000	639260000	631130000
TRINITY_DN42811_c1_g1	TRINITY_DN42811_c1_g1	ORF type:3prime_partial; len:329 279-1262 (+)	1	2	2	2	5.5	35.807	21682000	19721000	22821000	19149000	17766000	25528000	14885000	21788000	18260000
TRINITY_DN42813_c0_g1	TRINITY_DN42813_c0_g1	ORF type:complete; len:164 662-1153 (-)	1	1	1	1	6.7	18.392	6105400		5960100				5483500	13298000	6222400
TRINITY_DN42825_c0_g1	TRINITY_DN42825_c0_g1	ORF type:5prime_partial; len:130 2404-2793 (-)	1	3	1	1	24	14.48	42539000	55019000	43526000	38959000	41707000	46945000	56089000	68925000	49068000
TRINITY_DN42830_c0_g1	TRINITY_DN42830_c0_g1	ORF type:3prime_partial; len:302 2-904 (-)	1	6	6	6	22.9	33.853	615570000	630340000	597670000	667570000	697670000	693850000	194070000	229500000	181740000
TRINITY_DN42830_c0_g3	TRINITY_DN42830_c0_g3	ORF type:3prime_partial; len:106 226-540 (+)	1	3	3	3	21	11.193	167520000	148220000	51311000	211180000	109260000	66758000	89492000	71570000	90855000
TRINITY_DN42849_c0_g1	TRINITY_DN42849_c0_g1	ORF type:complete; len:312 499-1434 (-)	1	3	3	3	14.1	35.389							35867000	36277000
TRINITY_DN42851_c1_g1	TRINITY_DN42851_c1_g1	ORF type:complete; len:242 878-1603 (-)	1	7	2	2	36.9	26.589		23128000		13094000	11209000
TRINITY_DN42856_c4_g1	TRINITY_DN42856_c4_g1	ORF type:5prime_partial; len:185 2-556 (+)	1	9	7	7	70.1	19.418	952270000	897940000	911960000	897760000	885780000	966970000	1041400000	1227900000	795550000
TRINITY_DN42886_c0_g1	TRINITY_DN42886_c0_g1	ORF type:complete; len:101 365-667 (+)	1	3	1	1	40	11.177
TRINITY_DN42903_c2_g1	TRINITY_DN42903_c2_g1	ORF type:3prime_partial; len:230 2-688 (-)	1	8	7	8	40.6	25.735	679280000	617520000	533530000	554700000	619490000	615180000	583860000	639410000	579890000
TRINITY_DN42911_c0_g2	TRINITY_DN42911_c0_g2	ORF type:5prime_partial; len:296 3-890 (+)	1	14	2	14	58.3	33.158	633600000	705700000	676980000	611030000	624570000	707120000	571740000	603050000	605330000
TRINITY_DN42911_c0_g3	TRINITY_DN42911_c0_g3	ORF type:complete; len:146 538-975 (-)	1	3	3	3	22.8	16.406	81075000	100540000	98140000	52545000	112750000	82745000	132010000	159170000	152660000
TRINITY_DN42912_c0_g1	TRINITY_DN42912_c0_g1	ORF type:complete; len:410 68-1231 (+)	1	6	5	6	22.2	42.033	135680000	146450000	145730000	138420000	139070000	143110000	111510000	138230000	140670000
TRINITY_DN42931_c0_g1	TRINITY_DN42931_c0_g1	ORF type:complete; len:161 599-1081 (-)	1	7	6	7	50.6	18.682	307260000	303130000	316140000	280400000	305870000	306650000	399250000	367990000	419750000
TRINITY_DN42933_c0_g2	TRINITY_DN42933_c0_g2	ORF type:complete; len:306 542-1459 (+)	1	2	2	2	8.2	32.867	24894000	19895000	16354000	21688000	16907000	18022000	22433000	26432000	23026000
TRINITY_DN42939_c1_g1	TRINITY_DN42939_c1_g1	ORF type:complete; len:164 202-693 (+)	1	7	7	7	50.3	17.678	454310000	500080000	413630000	497740000	475260000	456850000	493660000	521050000	516460000
TRINITY_DN42966_c3_g3	TRINITY_DN42966_c3_g3;TRINITY_DN53593_c3_g1;TRINITY_DN42966_c3_g2	ORF type:complete; len:113 134-472 (+);ORF type:3prime_partial; len:154 3-461 (-)	3	4	4	4	50	12.529	409260000	352430000	370230000	260390000	343860000	287060000	130740000	210120000	83901000
TRINITY_DN42992_c0_g1	TRINITY_DN42992_c0_g1	ORF type:complete; len:214 918-1559 (+)	1	4	4	4	34.3	24.673	134900000	130710000	109170000	116650000	109480000	133680000	133450000	127360000	121500000
TRINITY_DN43017_c3_g1	TRINITY_DN43017_c3_g1	ORF type:complete; len:118 36-389 (+)	1	3	1	1	19.7	13.398	90150000	61782000	99318000	63706000	81656000	37918000	73818000	71211000	1994500
TRINITY_DN43017_c3_g2	TRINITY_DN43017_c3_g2	ORF type:complete; len:235 83-706 (+)	1	5	3	5	24.6	23.599	457250000	542550000	536210000	387030000	504680000	526960000	454090000	474850000	463300000
TRINITY_DN43048_c1_g1	TRINITY_DN43048_c1_g1	ORF type:complete; len:104 2161-2472 (+)	1	1	1	1	14.6	11.354									10518000
TRINITY_DN43061_c0_g1	TRINITY_DN43061_c0_g1	ORF type:complete; len:368 1532-2569 (-)	1	1	1	1	4.9	38.328		8639300	11425000		10426000	8878300		11019000	9803200
TRINITY_DN43079_c0_g1	TRINITY_DN43079_c0_g1	ORF type:5prime_partial; len:163 1-489 (+)	1	5	2	2	42	17.748	19266000	23721000	20454000	24226000	18102000	24904000	29338000	24997000	25093000
TRINITY_DN43080_c0_g1	TRINITY_DN43080_c0_g1	ORF type:complete; len:243 502-1230 (-)	1	12	8	12	43.4	28.165	3012800000	3551400000	3561100000	3276900000	3292200000	3176200000	4187600000	4082500000	5063300000
TRINITY_DN43080_c0_g2	TRINITY_DN43080_c0_g2	ORF type:3prime_partial; len:103 1-306 (-)	1	4	3	3	67.6	11.878	2419100000	2533200000	2632700000	2188700000	2669100000	2674600000	3030800000	3788000000	3370600000
TRINITY_DN43080_c0_g4	TRINITY_DN43080_c0_g4	ORF type:5prime_partial; len:249 483-1229 (-)	1	8	6	8	35.1	27.977	3039800000	3185400000	2726500000	3176200000	3120800000	2726100000	3797500000	4745500000	4211600000
TRINITY_DN43081_c0_g2	TRINITY_DN43081_c0_g2	ORF type:complete; len:357 201-1271 (+)	1	8	8	8	28.7	40.682	121920000	115310000	155310000	155400000	151090000	131160000	145670000	130820000	130080000
TRINITY_DN43086_c0_g1	TRINITY_DN43086_c0_g1	ORF type:complete; len:131 1262-1654 (-)	1	4	2	2	35.4	14.08	25383000	24237000	20277000	15744000	19447000	22721000	24531000		13165000
TRINITY_DN43086_c0_g2	TRINITY_DN43086_c0_g2	ORF type:5prime_partial; len:199 242-838 (-)	1	9	7	9	62.6	21.277	2914300000	3201500000	3448000000	2935700000	3410600000	2929100000	3929000000	3454900000	2926100000
TRINITY_DN43089_c0_g2	TRINITY_DN43089_c0_g2;TRINITY_DN54825_c0_g1	ORF type:complete; len:165 153-647 (+);ORF type:complete; len:208 1403-2026 (-)	2	1	1	1	11	16.543	91466000	142560000	123660000	100160000	118420000	119660000	168640000	140270000	80915000
TRINITY_DN43092_c1_g2	TRINITY_DN43092_c1_g2	ORF type:5prime_partial; len:235 1-705 (+)	1	3	3	3	23.5	25.631	51087000	40840000	34944000	52360000	42879000	49541000	53959000	40003000	36348000
TRINITY_DN43111_c1_g2	TRINITY_DN43111_c1_g2;TRINITY_DN56589_c2_g2	ORF type:complete; len:960 200-3079 (-)	2	14	3	11	15.1	104.99	1020900000	1146600000	1007300000	1347200000	1245900000	1306400000	612630000	691570000	517820000
TRINITY_DN43122_c0_g1	TRINITY_DN43122_c0_g1	ORF type:complete; len:203 2784-3392 (+)	1	6	6	6	39.1	23.007	346280000	356830000	350350000	303130000	325200000	300810000	294980000	324680000	344410000
TRINITY_DN43129_c2_g1	TRINITY_DN43129_c2_g1	ORF type:complete; len:297 243-1133 (+)	1	2	2	2	9.1	34.64
TRINITY_DN43154_c0_g1	TRINITY_DN43154_c0_g1	ORF type:3prime_partial; len:257 709-1476 (+)	1	2	2	2	10.9	26.9	57633000	28804000	56894000	51874000	49131000	51829000	62511000	63102000	82822000
TRINITY_DN43160_c0_g1	TRINITY_DN43160_c0_g1	ORF type:5prime_partial; len:293 504-1382 (-)	1	9	9	9	36.6	31.057	1325100000	1121700000	1269300000	1099600000	1144500000	954370000	902630000	1090700000	1287800000
TRINITY_DN43174_c1_g1	TRINITY_DN43174_c1_g1	ORF type:complete; len:491 646-2118 (+)	1	6	6	6	20	52.218	167250000	172010000	136960000	165090000	114130000	165090000	167810000	162930000	220020000
TRINITY_DN43191_c0_g1	TRINITY_DN43191_c0_g1	ORF type:complete; len:503 498-1934 (-)	1	3	3	3	7.5	52.56	47343000	55973000	50890000	62094000	46209000	65235000	47075000	43920000	43736000
TRINITY_DN43192_c0_g1	TRINITY_DN43192_c0_g1	ORF type:complete; len:156 110-577 (+)	1	8	3	8	43.2	18.044	569840000	575470000	628570000	432940000	577800000	552340000	520680000	605760000	579510000
TRINITY_DN43232_c1_g2	TRINITY_DN43232_c1_g2	ORF type:complete; len:478 1984-3417 (-)	1	2	2	2	5.7	52.278	3441800	4252500	3642200	10472000	4152300	4244500			3721900
TRINITY_DN43232_c1_g3	TRINITY_DN43232_c1_g3	ORF type:5prime_partial; len:150 313-762 (-)	1	2	2	2	20.1	16.515	11388000	11860000		13474000	10151000	14851000
TRINITY_DN43232_c1_g5	TRINITY_DN43232_c1_g5	ORF type:internal; len:167 3-500 (-)	1	1	1	1	9	18.531		26627000	22938000	19423000	33626000	26381000	25687000	24953000	21977000
TRINITY_DN43251_c3_g2	TRINITY_DN43251_c3_g2	ORF type:complete; len:437 290-1600 (-)	1	1	1	1	2.3	48.203	44215000	37183000	45578000	27444000	43100000	51429000	46799000	47297000	40508000
TRINITY_DN43253_c0_g2	TRINITY_DN43253_c0_g2	ORF type:complete; len:185 1264-1818 (+)	1	6	5	5	42.9	19.821	67344000	69375000	72792000	59604000	68340000	70728000	62316000	71902000	64946000
TRINITY_DN43253_c0_g3	TRINITY_DN43253_c0_g3	ORF type:internal; len:101 1-300 (+)	1	2	2	2	16	10.554	10319000	9017900	14298000	15115000	12414000	13020000	22352000	18113000	16941000
TRINITY_DN43262_c0_g1	TRINITY_DN43262_c0_g1	ORF type:complete; len:216 133-780 (-)	1	4	3	3	23.3	23.946	13323000		15718000		11901000			16797000	16782000
TRINITY_DN43262_c0_g3	TRINITY_DN43262_c0_g3	ORF type:3prime_partial; len:344 3-1031 (-)	1	4	3	4	15.5	36.954	58599000	67693000	52942000	67029000	62794000	37333000	32279000		53234000
TRINITY_DN43274_c0_g1	TRINITY_DN43274_c0_g1	ORF type:complete; len:335 513-1517 (-)	1	1	1	1	2.7	36.099	11382000	8603000		11191000					21202000
TRINITY_DN43275_c0_g2	TRINITY_DN43275_c0_g2	ORF type:complete; len:242 122-847 (+)	1	2	2	2	14.9	27.197	20729000	16941000	22996000	21999000	21761000		12461000		16210000
TRINITY_DN43286_c1_g1	TRINITY_DN43286_c1_g1	ORF type:5prime_partial; len:162 3-488 (+)	1	4	3	3	53.4	17.426	357120000	237550000	253940000	305530000	296230000	317520000	189820000	151000000	176200000
TRINITY_DN43301_c6_g1	TRINITY_DN43301_c6_g1;TRINITY_DN54040_c2_g2	ORF type:5prime_partial; len:170 3-512 (+)	2	3	3	3	26	19.009	30066000	31854000	17348000	30749000	23380000	17256000	40568000	31438000	13136000
TRINITY_DN43309_c1_g1	TRINITY_DN43309_c1_g1	ORF type:complete; len:208 112-735 (+)	1	4	4	4	22.7	23.417	19017000	30906000	16935000	12192000	17444000		20801000	11274000	21946000
TRINITY_DN43310_c1_g2	TRINITY_DN43310_c1_g2	ORF type:complete; len:391 524-1696 (+)	1	6	6	6	19.5	41.702	151970000	142040000	155130000	140560000	144510000	163840000	132760000	148530000	150630000
TRINITY_DN43318_c0_g1	TRINITY_DN43318_c0_g1	ORF type:3prime_partial; len:140 1036-1452 (+)	1	7	2	2	71.2	15.014	39077000	41164000	28471000	49312000	32200000	44758000	44899000	50907000	15627000
TRINITY_DN43318_c0_g2	TRINITY_DN43318_c0_g2	ORF type:3prime_partial; len:222 678-1340 (+)	1	7	0	1	33.5	24.022	18370000	25228000	21068000	34597000	18031000	32464000		15444000	13403000
TRINITY_DN43321_c0_g5	TRINITY_DN43321_c0_g5	ORF type:complete; len:138 49-414 (+)	1	3	3	3	33.9	13.911	340620000	219850000	306300000	218950000	227590000	246410000	402590000	303230000	315040000
TRINITY_DN43328_c2_g1	TRINITY_DN43328_c2_g1	ORF type:complete; len:218 42-656 (+)	1	2	2	2	14.2	23.115	29910000	29972000	37725000	29577000	40047000	22522000	31715000	33227000	44146000
TRINITY_DN43329_c2_g1	TRINITY_DN43329_c2_g1	ORF type:complete; len:360 1137-2216 (+)	1	2	2	2	9.5	38.573	17554000	17081000	22593000	16627000	21596000	21505000			12744000
TRINITY_DN43331_c1_g1	TRINITY_DN43331_c1_g1	ORF type:complete; len:418 67-1254 (+)	1	14	14	14	39.7	42.868	498200000	584820000	472440000	591060000	552170000	568200000	256610000	237650000	246320000
TRINITY_DN43338_c4_g3	TRINITY_DN43338_c4_g3	ORF type:3prime_partial; len:159 1078-1551 (+)	1	1	1	1	10.8	17.503	32633000	32077000	27328000	27264000	40646000	19547000		27715000	29783000
TRINITY_DN43345_c0_g1	TRINITY_DN43345_c0_g1	ORF type:complete; len:273 602-1420 (-)	1	2	2	2	8.1	30.158	11423000	7515400			5139800		3719200
TRINITY_DN43354_c0_g1	TRINITY_DN43354_c0_g1	ORF type:complete; len:531 258-1850 (-)	1	12	12	12	24.2	58.84	199880000	169700000	186980000	172770000	182990000	178490000	178710000	199400000	193480000
TRINITY_DN43361_c0_g2	TRINITY_DN43361_c0_g2	ORF type:3prime_partial; len:146 3-437 (-)	1	4	4	4	39.3	16.292	743680000	684430000	828990000	843040000	758360000	648580000	645070000	586480000	827380000
TRINITY_DN43394_c0_g1	TRINITY_DN43394_c0_g1	ORF type:3prime_partial; len:151 1-393 (-)	1	3	3	3	25.2	14.4	13520000		24022000		17976000	11957000	21412000	23974000	23305000
TRINITY_DN43403_c0_g2	TRINITY_DN43403_c0_g2;TRINITY_DN43403_c0_g1	ORF type:5prime_partial; len:327 158-1138 (-)	2	4	4	4	16.9	34.55	69608000	45946000	34795000	50547000	43255000	59315000	40340000	58176000	51905000
TRINITY_DN43404_c4_g1	TRINITY_DN43404_c4_g1	ORF type:5prime_partial; len:100 2-301 (+)	1	3	3	3	26.3	11.711	47291000	53555000	45129000	47146000	43279000	32263000	55074000	58965000	49191000
TRINITY_DN43408_c1_g1	TRINITY_DN43408_c1_g1	ORF type:complete; len:238 614-1327 (-)	1	14	14	14	74.3	27.174	1189500000	1251700000	1239000000	1040300000	1176500000	1103000000	1175700000	1144600000	1227800000
TRINITY_DN43422_c5_g1	TRINITY_DN43422_c5_g1	ORF type:3prime_partial; len:239 60-716 (+)	1	7	2	5	43.4	24.453	112120000	125870000	114590000	121150000	135440000	141460000	147410000	132610000	120560000
TRINITY_DN43425_c0_g1	TRINITY_DN43425_c0_g1	ORF type:complete; len:533 116-1714 (+)	1	14	14	14	35.3	58.398	600200000	638340000	599970000	690380000	621540000	647840000	859210000	813170000	903190000
TRINITY_DN43428_c2_g1	TRINITY_DN43428_c2_g1;TRINITY_DN51544_c0_g1	ORF type:internal; len:497 2-1489 (-)	2	8	5	5	21.6	53.574	46910000	62703000	80040000	56380000	54620000	56128000
TRINITY_DN43428_c2_g2	TRINITY_DN43428_c2_g2	ORF type:5prime_partial; len:124 1-372 (+)	1	5	4	4	45.5	13.955	66275000	72169000	88811000	68664000	70898000	53611000
TRINITY_DN43452_c3_g1	TRINITY_DN43452_c3_g1	ORF type:complete; len:243 978-1706 (-)	1	2	2	2	7.4	27.172	47412000	33407000	39025000	43523000	43215000	43383000	34901000	47387000	42431000
TRINITY_DN43464_c3_g2	TRINITY_DN43464_c3_g2	ORF type:complete; len:183 395-943 (+)	1	2	2	2	17	20.819	18273000	19901000	24768000	17397000		21262000	36319000	32336000	27896000
TRINITY_DN43478_c0_g1	TRINITY_DN43478_c0_g1	ORF type:complete; len:303 208-1116 (-)	1	4	4	4	17.9	34.287	34672000	41905000	35232000	30667000	39032000	33989000	71353000	49589000	38785000
TRINITY_DN43489_c0_g2	TRINITY_DN43489_c0_g2;TRINITY_DN42304_c0_g2;TRINITY_DN42304_c1_g1;TRINITY_DN43489_c0_g4;TRINITY_DN41882_c0_g1;TRINITY_DN56150_c2_g1;TRINITY_DN52711_c3_g1	ORF type:complete; len:156 198-665 (+);ORF type:3prime_partial; len:140 816-1232 (+);ORF type:internal; len:170 1-507 (-);ORF type:internal; len:276 1-825 (+)	7	7	3	3	53.5	17.346	190230000	207240000	199620000	176500000	221260000	173170000	226630000	178580000	216120000
TRINITY_DN43530_c0_g1	TRINITY_DN43530_c0_g1	ORF type:complete; len:117 1897-2247 (-)	1	1	1	1	12.9	13.391	33131000	31782000	27029000	26222000	21721000	27378000	21941000	30570000	30167000
TRINITY_DN43540_c1_g2	TRINITY_DN43540_c1_g2	ORF type:3prime_partial; len:233 221-916 (+)	1	7	2	2	37.1	25.389	175330000	192520000	222560000	170240000	198810000	206550000	262350000	254430000	238410000
TRINITY_DN43540_c1_g3	TRINITY_DN43540_c1_g3	ORF type:complete; len:282 61-846 (+)	1	7	2	7	31	28.265	969240000	1109500000	1048400000	992200000	1053500000	1063100000	1258000000	1182900000	1104800000
TRINITY_DN43542_c1_g1	TRINITY_DN43542_c1_g1;TRINITY_DN57105_c2_g1	ORF type:3prime_partial; len:169 64-567 (+);ORF type:complete; len:112 220-555 (-)	2	3	3	3	18.5	18.419	179980000	249460000	186300000	152630000	187990000	167230000	225420000	190920000	150280000
TRINITY_DN43569_c1_g1	TRINITY_DN43569_c1_g1	ORF type:complete; len:317 780-1730 (+)	1	4	4	4	12.7	36.482	21216000	34327000	24006000		19817000	15094000	53537000	44376000	45137000
TRINITY_DN43590_c0_g2	TRINITY_DN43590_c0_g2	ORF type:complete; len:110 1929-2258 (+)	1	2	2	2	11	11.7	38271000	34770000	42252000	38989000	42168000	37504000	31357000	31131000	19145000
TRINITY_DN43606_c1_g1	TRINITY_DN43606_c1_g1	ORF type:5prime_partial; len:130 370-759 (-)	1	2	2	2	20.2	14.6	23028000	24025000	23136000	23442000	26206000	24823000	23362000	16890000	21504000
TRINITY_DN43632_c1_g1	TRINITY_DN43632_c1_g1	ORF type:complete; len:153 510-968 (+)	1	2	2	2	21.1	17.945	17493000	23620000	17359000	16633000	12643000	20583000	27072000	35036000	31233000
TRINITY_DN43634_c0_g1	TRINITY_DN43634_c0_g1	ORF type:complete; len:122 622-987 (-)	1	4	3	4	38	13.858	25089000	72442000	43315000	376950000		285600000
TRINITY_DN43637_c1_g2	TRINITY_DN43637_c1_g2	ORF type:complete; len:134 1271-1672 (+)	1	3	3	3	26.3	15.321	36131000	35180000	39497000	35539000	30981000	35180000	39432000	33280000	32231000
TRINITY_DN43641_c5_g1	TRINITY_DN43641_c5_g1	ORF type:complete; len:185 66-557 (+)	1	2	2	2	12.9	17.633
TRINITY_DN43643_c0_g1	TRINITY_DN43643_c0_g1	ORF type:3prime_partial; len:501 1-1500 (-)	1	2	2	2	4.4	55.945			10964000	10884000	7689700			12940000
TRINITY_DN43645_c0_g1	TRINITY_DN43645_c0_g1	ORF type:5prime_partial; len:338 3-1016 (+)	1	3	3	3	9.8	37.45		31655000	31650000	24746000	28257000	39535000	28477000	32131000	24620000
TRINITY_DN43656_c0_g1	TRINITY_DN43656_c0_g1	ORF type:complete; len:133 516-914 (-)	1	6	3	3	59.1	14.917	224600000	167370000	189010000	192180000	200900000	169240000	539770000	182680000	230740000
TRINITY_DN43679_c1_g3	TRINITY_DN43679_c1_g3	ORF type:internal; len:146 1-435 (+)	1	6	6	6	44.8	16.469	639230000	642570000	734340000	514860000	608870000	633930000	629890000	852930000	712820000
TRINITY_DN43684_c2_g1	TRINITY_DN43684_c2_g1;TRINITY_DN57634_c4_g1	ORF type:internal; len:152 1-453 (-);ORF type:3prime_partial; len:570 3-1709 (-)	2	1	1	1	7.3	16.546						9942200	10560000	12594000	12376000
TRINITY_DN43687_c1_g1	TRINITY_DN43687_c1_g1	ORF type:complete; len:315 292-1236 (+)	1	11	11	11	42	36.277	470960000	505490000	540090000	501820000	494930000	498650000	485840000	487300000	532360000
TRINITY_DN43690_c2_g1	TRINITY_DN43690_c2_g1;TRINITY_DN161_c0_g1	ORF type:complete; len:105 23-316 (+);ORF type:5prime_partial; len:163 1-489 (+)	2	4	4	4	28.9	11.455	347670000	349470000	427140000	325830000	452180000	417840000	436970000	426180000	403210000
TRINITY_DN43695_c0_g2	TRINITY_DN43695_c0_g2	ORF type:5prime_partial; len:114 1-342 (+)	1	2	2	2	23	12.621	12523000	10129000	6608600		10974000	4255800	12379000	6194800	9619100
TRINITY_DN43700_c0_g2	TRINITY_DN43700_c0_g2	ORF type:complete; len:110 1290-1619 (-)	1	1	1	1	10.1	12.025	17068000	20957000	28260000	14710000	25153000	17566000	25467000	25512000	26818000
TRINITY_DN43739_c1_g2	TRINITY_DN43739_c1_g2	ORF type:complete; len:114 337-678 (-)	1	4	4	4	20.4	13.226	337500000	395970000	356160000	326530000	392170000	362760000	390450000	276860000	345930000
TRINITY_DN43743_c0_g1	TRINITY_DN43743_c0_g1	ORF type:complete; len:223 1377-2045 (+)	1	10	7	7	43.2	24.069	898040000	1055600000	1098000000	861800000	963470000	970820000	1683800000	1493900000	1332600000
TRINITY_DN43746_c2_g2	TRINITY_DN43746_c2_g2	ORF type:complete; len:251 1003-1755 (+)	1	9	9	9	47.6	27.488	252060000	237640000	208270000	217680000	213840000	220190000	209980000	193620000	240110000
TRINITY_DN43750_c2_g1	TRINITY_DN43750_c2_g1	ORF type:complete; len:163 3811-4299 (-)	1	2	2	2	11.7	18.052	8906400	10180000	9954800		11188000		10410000	9975600	11828000
TRINITY_DN43754_c1_g1	TRINITY_DN43754_c1_g1	ORF type:complete; len:170 239-748 (+)	1	10	10	10	56.8	19.753	756900000	724110000	796630000	595020000	723280000	765800000	604490000	696370000	658760000
TRINITY_DN43761_c1_g1	TRINITY_DN43761_c1_g1;TRINITY_DN51954_c0_g2;TRINITY_DN54559_c0_g2	ORF type:complete; len:214 2415-3023 (-);ORF type:3prime_partial; len:406 3-1217 (-);ORF type:complete; len:557 561-2231 (-)	3	3	2	2	13.9	23.805									6143800
TRINITY_DN43772_c0_g1	TRINITY_DN43772_c0_g1;TRINITY_DN53604_c0_g1	ORF type:complete; len:328 262-1245 (+);ORF type:internal; len:208 3-623 (+)	2	4	3	4	16.5	35.545	42517000	36614000	29134000	54322000	42768000	45628000	54053000	37034000	30360000
TRINITY_DN43776_c0_g1	TRINITY_DN43776_c0_g1	ORF type:complete; len:172 1088-1603 (+)	1	1	1	1	9.4	20.256	5441700	4275100	2268600	6554400	4889700	2036800	5837700	2758900	4750600
TRINITY_DN43779_c0_g1	TRINITY_DN43779_c0_g1	ORF type:5prime_partial; len:154 952-1413 (-)	1	4	1	1	30.1	17.094	26645000	28949000	30045000	25188000	23307000	28009000	28289000	32326000	27913000
TRINITY_DN43786_c1_g1	TRINITY_DN43786_c1_g1	ORF type:complete; len:160 117-596 (+)	1	6	4	4	38.4	17.59	17969000	10363000	7748400	7242600	20392000	8620600	7404700	6178500	16711000
TRINITY_DN43786_c1_g2	TRINITY_DN43786_c1_g2	ORF type:internal; len:505 1-1512 (+)	1	21	20	21	54	52.882	2534200000	2733800000	2876700000	2598000000	2647900000	2749200000	2846400000	2561100000	2426200000
TRINITY_DN43804_c1_g1	TRINITY_DN43804_c1_g1	ORF type:complete; len:202 53-658 (-)	1	2	2	2	13.4	22.72	19787000	16035000	19533000	31326000	13686000	21507000	31447000	26758000
TRINITY_DN43806_c2_g2	TRINITY_DN43806_c2_g2	ORF type:5prime_partial; len:161 533-1015 (-)	1	2	2	2	21.2	15.173	33714000	24506000			31639000				37330000
TRINITY_DN43812_c1_g1	TRINITY_DN43812_c1_g1	ORF type:complete; len:141 705-1127 (+)	1	1	1	1	10	15.056	8783700	10858000		12757000			12181000		13488000
TRINITY_DN43823_c0_g1	TRINITY_DN43823_c0_g1	ORF type:complete; len:1135 1148-4552 (-)	1	2	2	2	2.2	127.43	195740000	75922000			163080000	122720000		140720000
TRINITY_DN43828_c0_g2	TRINITY_DN43828_c0_g2	ORF type:complete; len:135 1015-1419 (-)	1	2	2	2	10.4	16.125	143200000	139290000	156460000	132370000	166710000	139280000	145990000	207500000	138770000
TRINITY_DN43828_c0_g5	TRINITY_DN43828_c0_g5	ORF type:complete; len:104 457-768 (-)	1	2	2	2	21.4	12.251	346870000	372340000	435150000	289560000	383450000	368260000	319540000	371880000	357730000
TRINITY_DN43845_c0_g3	TRINITY_DN43845_c0_g3	ORF type:internal; len:184 2-550 (-)	1	4	4	4	34.4	19.31	90609000	94353000	75271000	107020000	108000000	96319000	91754000	122090000	78228000
TRINITY_DN43846_c0_g1	TRINITY_DN43846_c0_g1	ORF type:5prime_partial; len:206 2-619 (+)	1	2	2	2	17.1	22.214	229740000	179400000	217340000	100160000	230140000	201400000	256350000	279760000	193720000
TRINITY_DN43860_c0_g2	TRINITY_DN43860_c0_g2	ORF type:complete; len:350 1013-2062 (+)	1	11	11	11	39.8	38.712	562600000	571640000	573520000	497380000	616690000	548880000	693460000	571840000	576100000
TRINITY_DN43862_c0_g2	TRINITY_DN43862_c0_g2	ORF type:5prime_partial; len:272 373-1188 (-)	1	4	3	4	20.3	29.695	68745000	67064000		61695000	61149000	49232000	45677000	47752000
TRINITY_DN43883_c5_g1	TRINITY_DN43883_c5_g1	ORF type:complete; len:110 484-813 (+)	1	1	1	1	9.2	12.4	31422000	22556000	25377000	29459000	36739000	25827000	37850000	36484000
TRINITY_DN43883_c5_g3	TRINITY_DN43883_c5_g3	ORF type:complete; len:230 334-1023 (+)	1	1	1	1	9.2	25.704	9638600	14297000	11859000	11061000	12727000		12932000	11548000	10447000
TRINITY_DN43887_c0_g2	TRINITY_DN43887_c0_g2	ORF type:complete; len:175 1173-1697 (-)	1	2	2	2	16.1	19.435	68041000	67658000	80489000	56619000	53443000	57866000	71770000	85377000	88119000
TRINITY_DN43892_c1_g3	TRINITY_DN43892_c1_g3	ORF type:3prime_partial; len:116 3-347 (-)	1	1	1	1	12.2	13.031	15416000	14322000	14614000	16175000			15628000	17507000
TRINITY_DN43894_c2_g2	TRINITY_DN43894_c2_g2	ORF type:complete; len:291 448-1320 (-)	1	9	9	9	38.6	31.942	156450000	144650000	161670000	153950000	146380000	156530000	185200000	206720000	238370000
TRINITY_DN43904_c2_g1	TRINITY_DN43904_c2_g1	ORF type:3prime_partial; len:225 545-1216 (+)	1	8	8	8	46.9	25.802	328170000	318900000	368200000	340090000	302330000	314450000	345260000	319330000	333390000
TRINITY_DN43912_c0_g2	TRINITY_DN43912_c0_g2	ORF type:complete; len:234 1070-1771 (-)	1	1	1	1	7.3	25.197	52706000	40029000	47173000	47908000	54405000	53370000	39694000	41715000	37302000
TRINITY_DN43933_c0_g1	TRINITY_DN43933_c0_g1	ORF type:complete; len:213 1515-2153 (+)	1	9	0	1	47.2	24.42									14082000
TRINITY_DN43954_c2_g1	TRINITY_DN43954_c2_g1	ORF type:3prime_partial; len:203 362-967 (+)	1	1	1	1	7.9	22.203	23687000	6589600	34188000	20639000	28507000	22034000	25072000	39244000	37281000
TRINITY_DN43961_c1_g2	TRINITY_DN43961_c1_g2;TRINITY_DN43961_c1_g1	ORF type:complete; len:438 557-1870 (+)	2	3	3	3	9.2	47.797	39410000	30505000	31756000	33791000	31514000	35770000	38854000	32332000	32559000
TRINITY_DN43966_c5_g1	TRINITY_DN43966_c5_g1;TRINITY_DN52445_c1_g1	ORF type:complete; len:306 1165-2082 (-);ORF type:3prime_partial; len:236 3-707 (-)	2	2	2	2	8.9	33.763	29778000	37534000	29830000	31339000	26375000	35564000	31172000	37616000	38679000
TRINITY_DN43979_c1_g3	TRINITY_DN43979_c1_g3	ORF type:complete; len:310 595-1524 (-)	1	1	1	1	3.2	34.933		8426100	12708000	11829000	6082600	14302000	4383900	7008100	9587200
TRINITY_DN43982_c2_g1	TRINITY_DN43982_c2_g1	ORF type:complete; len:278 318-1151 (+)	1	2	2	2	8.7	30.424	55144000	59206000	43597000	66293000	43942000	54487000	51230000	56085000	44804000
TRINITY_DN43989_c0_g1	TRINITY_DN43989_c0_g1	ORF type:complete; len:270 108-812 (+)	1	2	2	2	15	25.631	25013000	21245000	26686000	24602000	24300000	26268000	26779000	27405000	41776000
TRINITY_DN43991_c0_g1	TRINITY_DN43991_c0_g1	ORF type:5prime_partial; len:380 1-1140 (+)	1	8	7	7	29.3	43.263	228490000	238530000	258110000	230190000	218440000	277260000	300960000	324350000	288660000
TRINITY_DN44014_c4_g1	TRINITY_DN44014_c4_g1	ORF type:5prime_partial; len:128 125-508 (-)	1	1	1	1	17.3	14.168	24920000	14736000	11174000	13613000	8568400		21037000	16338000	14340000
TRINITY_DN44033_c1_g1	TRINITY_DN44033_c1_g1	ORF type:5prime_partial; len:143 1-429 (+)	1	7	7	7	66.2	15.367	1143200000	1073100000	1216200000	1046800000	1186600000	1048100000	1013800000	1109500000	962280000
TRINITY_DN44043_c1_g1	TRINITY_DN44043_c1_g1	ORF type:complete; len:246 610-1347 (+)	1	1	1	1	4.9	27.476		3381700	6665800			6269100		2421600
TRINITY_DN44054_c1_g1	TRINITY_DN44054_c1_g1	ORF type:complete; len:195 572-1156 (-)	1	1	1	1	4.6	20.9	56289000	54993000	71139000	46373000	56117000	70430000	52644000	63416000	45052000
TRINITY_DN44061_c0_g1	TRINITY_DN44061_c0_g1	ORF type:complete; len:380 166-1140 (+)	1	1	1	1	4.6	35.754		9507200					12201000
TRINITY_DN44066_c0_g1	TRINITY_DN44066_c0_g1	ORF type:complete; len:309 2877-3803 (-)	1	5	5	5	18.8	34.253	149220000	178070000	177480000	227500000	171730000	179830000	101980000	63223000	129780000
TRINITY_DN44069_c4_g3	TRINITY_DN44069_c4_g3	ORF type:5prime_partial; len:103 82-390 (-)	1	3	1	1	32.4	11.735	45138000	41922000	43448000	29627000	56588000	34372000	55121000	59112000	43156000
TRINITY_DN44076_c0_g2	TRINITY_DN44076_c0_g2	ORF type:5prime_partial; len:909 3-2729 (+)	1	1	1	1	1	102.94	73587000	82417000	116230000	109730000	84107000	96802000	106960000	118090000	98862000
TRINITY_DN44080_c1_g1	TRINITY_DN44080_c1_g1	ORF type:5prime_partial; len:218 2-655 (+)	1	6	6	6	31.3	23.839	332030000	376520000	362900000	423790000	359720000	334250000	317950000	309910000	332000000
TRINITY_DN44098_c0_g1	TRINITY_DN44098_c0_g1	ORF type:5prime_partial; len:308 632-1555 (-)	1	7	7	7	30.3	33.006	301890000	322990000	276540000	306690000	354060000	352620000	215550000	282360000	278580000
TRINITY_DN44099_c0_g1	TRINITY_DN44099_c0_g1	ORF type:complete; len:399 119-1315 (+)	1	2	2	2	8.3	45.178	12103000	12765000	7639800		7993000	11252000	9174800		15620000
TRINITY_DN44101_c1_g3	TRINITY_DN44101_c1_g3	ORF type:complete; len:259 2464-3240 (+)	1	3	3	3	13.6	28.96	66161000	37122000	29435000	43470000	52069000	48557000	30760000	37408000	30703000
TRINITY_DN44103_c2_g1	TRINITY_DN44103_c2_g1	ORF type:complete; len:155 939-1403 (-)	1	1	1	1	11.7	16.649		11711000	8779300	10172000	16350000
TRINITY_DN44104_c0_g1	TRINITY_DN44104_c0_g1	ORF type:5prime_partial; len:356 446-1513 (-)	1	1	1	1	4.2	39.777
TRINITY_DN44112_c3_g1	TRINITY_DN44112_c3_g1	ORF type:complete; len:308 545-1468 (-)	1	7	7	7	27.7	33.969	305550000	373530000	354240000	359640000	348360000	366770000	329770000	363690000	341890000
TRINITY_DN44120_c0_g1	TRINITY_DN44120_c0_g1	ORF type:5prime_partial; len:266 1384-2181 (-)	1	1	1	1	7.2	29.527
TRINITY_DN44120_c1_g1	TRINITY_DN44120_c1_g1	ORF type:5prime_partial; len:226 712-1389 (-)	1	5	3	5	24.9	26.559	285040000	284010000	317770000	236040000	290590000	316260000	551720000	455720000	326810000
TRINITY_DN44123_c3_g1	TRINITY_DN44123_c3_g1	ORF type:complete; len:545 367-2001 (-)	1	9	9	9	20.6	62.189	137300000	142370000	129410000	135730000	143010000	138390000	134130000	147880000	123990000
TRINITY_DN44124_c0_g2	TRINITY_DN44124_c0_g2	ORF type:complete; len:416 269-1516 (+)	1	9	9	9	24.6	45.398	233720000	298740000	284320000	240850000	243060000	251580000	197270000	211470000	252320000
TRINITY_DN44130_c1_g1	TRINITY_DN44130_c1_g1	ORF type:complete; len:121 1376-1738 (+)	1	4	4	4	37.5	13.308	322030000	311700000	310630000	337780000	322330000	318420000	374210000	314860000	354870000
TRINITY_DN44135_c1_g1	TRINITY_DN44135_c1_g1	ORF type:complete; len:549 1883-3529 (-)	1	10	10	10	24.6	61.296	108720000	126170000	97443000	111100000	107100000	108160000	93545000	103230000	82108000
TRINITY_DN44142_c0_g1	TRINITY_DN44142_c0_g1	ORF type:complete; len:443 3101-4429 (-)	1	6	6	6	14	50.452	44869000	48044000	52634000	43818000	46032000	62261000	37766000	39863000	47638000
TRINITY_DN44149_c2_g2	TRINITY_DN44149_c2_g2	ORF type:complete; len:151 836-1288 (-)	1	5	5	5	38	17.161	239020000	194800000	249870000	258990000	207820000	227300000	185070000	207250000	209010000
TRINITY_DN44151_c0_g1	TRINITY_DN44151_c0_g1	ORF type:complete; len:406 522-1739 (+)	1	1	1	1	3.2	45.997	9200500		12955000	11696000	8781200	14198000		9443300	8597700
TRINITY_DN44153_c0_g3	TRINITY_DN44153_c0_g3	ORF type:complete; len:363 93-1181 (+)	1	2	2	2	6.6	39.982	18883000	13996000	15448000	20190000	16122000	19004000			18288000
TRINITY_DN44173_c1_g2	TRINITY_DN44173_c1_g2	ORF type:complete; len:428 785-2068 (-)	1	10	10	10	21.3	46.655	486910000	489850000	496620000	508190000	508590000	548380000	447710000	434500000	495980000
TRINITY_DN44175_c1_g1	TRINITY_DN44175_c1_g1	ORF type:complete; len:270 783-1592 (-)	1	1	1	1	5.2	28.765	18076000	24981000	17615000	20201000	23359000	22433000			14962000
TRINITY_DN44179_c5_g1	TRINITY_DN44179_c5_g1	ORF type:5prime_partial; len:136 1258-1665 (-)	1	5	5	5	44.4	15.436	155570000	143020000	120160000	128770000	135430000	183980000	94568000	83172000	91262000
TRINITY_DN44188_c5_g1	TRINITY_DN44188_c5_g1	ORF type:complete; len:150 5-394 (-)	1	2	2	2	17.1	14.695	29768000	34155000	31015000	23350000	28619000	29987000	39175000	12603000	47544000
TRINITY_DN44189_c1_g1	TRINITY_DN44189_c1_g1	ORF type:5prime_partial; len:290 303-1172 (-)	1	2	2	2	10	32.571							12335000
TRINITY_DN44197_c0_g1	TRINITY_DN44197_c0_g1	ORF type:complete; len:546 257-1894 (+)	1	23	23	23	48.6	60.631	968190000	924520000	1043500000	946250000	904580000	1062300000	948650000	991140000	941050000
TRINITY_DN44203_c4_g1	TRINITY_DN44203_c4_g1	ORF type:complete; len:121 82-444 (+)	1	2	2	2	14.2	11.962	67774000	53365000	79543000	53501000	79882000	80997000	53522000	87274000	93334000
TRINITY_DN44203_c5_g1	TRINITY_DN44203_c5_g1	ORF type:3prime_partial; len:118 3-353 (-)	1	4	3	3	36.8	13.794	145720000	191080000	146210000	135530000	142850000	137640000	154270000	133670000	123810000
TRINITY_DN44209_c0_g1	TRINITY_DN44209_c0_g1	ORF type:complete; len:440 954-2273 (-)	1	2	2	2	4.3	49.076			8768100					9547500
TRINITY_DN44214_c2_g1	TRINITY_DN44214_c2_g1	ORF type:complete; len:266 307-999 (-)	1	5	2	2	21.3	26.176	35000000	41615000	45629000	41982000	41544000	37632000	35940000	36965000	41384000
TRINITY_DN44215_c1_g2	TRINITY_DN44215_c1_g2	ORF type:complete; len:177 254-784 (-)	1	1	1	1	8.5	19.331
TRINITY_DN44216_c2_g1	TRINITY_DN44216_c2_g1	ORF type:3prime_partial; len:184 3-551 (-)	1	1	1	1	8.7	20.525		8185800		14019000		8575200		12382000
TRINITY_DN44244_c0_g1	TRINITY_DN44244_c0_g1	ORF type:5prime_partial; len:265 1-795 (+)	1	1	1	1	11.4	29.648
TRINITY_DN44267_c0_g2	TRINITY_DN44267_c0_g2	ORF type:5prime_partial; len:113 20-358 (-)	1	2	1	1	24.1	11.651
TRINITY_DN44268_c1_g2	TRINITY_DN44268_c1_g2	ORF type:complete; len:233 2365-3063 (-)	1	5	5	5	24.1	25.36	589060000	596970000	638870000	623560000	689790000	630750000	592340000	582910000	666470000
TRINITY_DN44277_c1_g1	TRINITY_DN44277_c1_g1	ORF type:complete; len:149 697-1143 (+)	1	2	2	2	22.3	15.782	48365000			36847000	42548000	37169000	44718000	42357000	41788000
TRINITY_DN44281_c0_g1	TRINITY_DN44281_c0_g1	ORF type:complete; len:202 260-865 (+)	1	4	4	4	26.4	21.364	82005000	68718000	83109000	49128000	55614000	67181000	64956000	86848000	64058000
TRINITY_DN44285_c2_g1	TRINITY_DN44285_c2_g1	ORF type:3prime_partial; len:372 1-1113 (-)	1	1	1	1	3.8	39.126
TRINITY_DN44306_c0_g2	TRINITY_DN44306_c0_g2	ORF type:complete; len:218 989-1642 (-)	1	7	7	7	33.2	24.24	473900000	481910000	473880000	371680000	420150000	439980000	520290000	614300000	625620000
TRINITY_DN44339_c0_g3	TRINITY_DN44339_c0_g3	ORF type:complete; len:387 823-1983 (-)	1	2	2	2	7	44.123	36245000	36078000	30910000	30565000	26120000	33333000			28520000
TRINITY_DN44348_c2_g1	TRINITY_DN44348_c2_g1	ORF type:complete; len:370 496-1605 (-)	1	1	1	1	4.3	39.256			10364000		7392600	6748200		7963200	6903500
TRINITY_DN44353_c0_g1	TRINITY_DN44353_c0_g1;TRINITY_DN55917_c1_g2;TRINITY_DN39833_c1_g1	ORF type:5prime_partial; len:117 1-351 (+);ORF type:internal; len:178 2-532 (+)	3	3	3	3	24.1	12.302	122460000	187630000	107630000	181720000	143350000	163610000	399580000	256270000	310020000
TRINITY_DN44354_c0_g1	TRINITY_DN44354_c0_g1	ORF type:complete; len:298 363-1256 (-)	1	11	11	11	43.1	32.19	666340000	655080000	603610000	742240000	709720000	705150000	551430000	489960000	430230000
TRINITY_DN44357_c3_g2	TRINITY_DN44357_c3_g2	ORF type:complete; len:386 363-1496 (-)	1	6	6	6	21.8	41.902	158360000	182060000	141470000	130730000	111380000	117800000	203110000	278290000	259250000
TRINITY_DN44359_c1_g1	TRINITY_DN44359_c1_g1	ORF type:complete; len:531 812-2404 (-)	1	12	12	12	35.3	60.653	401260000	403400000	394110000	421940000	390840000	362070000	329620000	294840000	401570000
TRINITY_DN44363_c1_g1	TRINITY_DN44363_c1_g1	ORF type:complete; len:244 493-1224 (+)	1	6	6	6	36.6	27.58	229350000	187770000	221850000	165740000	218300000	213920000	173850000	227640000	225650000
TRINITY_DN44365_c2_g3	TRINITY_DN44365_c2_g3	ORF type:5prime_partial; len:204 85-696 (-)	1	6	4	4	40.4	23.328	33967000	35361000	32067000	28778000	29267000	32079000	61115000	37550000	30659000
TRINITY_DN44368_c0_g1	TRINITY_DN44368_c0_g1	ORF type:complete; len:588 1050-2813 (-)	1	1	1	1	2.7	65.561	10722000			12209000		14432000			5618100
TRINITY_DN44377_c0_g1	TRINITY_DN44377_c0_g1	ORF type:5prime_partial; len:104 2199-2510 (-)	1	4	4	4	47.6	11.323	33736000	41562000	34860000	41636000	29219000	40249000	31205000	32093000
TRINITY_DN44386_c2_g1	TRINITY_DN44386_c2_g1;TRINITY_DN54181_c3_g2	ORF type:complete; len:122 662-1027 (+);ORF type:5prime_partial; len:124 2-373 (+)	2	2	2	2	18.2	13.877	30282000	32268000	18150000	27097000	25863000	21128000	37214000	36885000	52916000
TRINITY_DN44401_c1_g1	TRINITY_DN44401_c1_g1	ORF type:complete; len:344 768-1799 (+)	1	1	1	1	2.9	37.6	27990000	36242000	38898000	40205000	34911000	46007000	26812000	28991000	25558000
TRINITY_DN44405_c0_g2	TRINITY_DN44405_c0_g2	ORF type:complete; len:306 902-1819 (-)	1	1	1	1	4.6	34.792	13558000	11637000
TRINITY_DN44406_c4_g1	TRINITY_DN44406_c4_g1	ORF type:3prime_partial; len:171 1099-1608 (+)	1	1	1	1	7.6	19.059	17928000		12708000	21168000	19790000	18383000	24651000	24800000	17801000
TRINITY_DN44415_c0_g1	TRINITY_DN44415_c0_g1	ORF type:5prime_partial; len:209 894-1520 (-)	1	2	2	2	10.1	22.869	128800000	373420000	178990000	56203000	139150000	121990000	572200000	157680000	802140000
TRINITY_DN44425_c2_g1	TRINITY_DN44425_c2_g1	ORF type:complete; len:466 2779-4176 (+)	1	18	18	18	51.8	50.661	808360000	780580000	758610000	798430000	749330000	729720000	765770000	780680000	737270000
TRINITY_DN44430_c2_g1	TRINITY_DN44430_c2_g1	ORF type:complete; len:123 777-1145 (+)	1	2	2	2	13.1	14.023	30240000	37936000	46276000	38810000	44786000	47948000	37255000	31217000	58616000
TRINITY_DN44430_c2_g3	TRINITY_DN44430_c2_g3	ORF type:complete; len:123 140-508 (+)	1	3	3	3	22.1	14.098	57650000	60798000	81963000	68828000	93056000	69507000	61622000	88799000	99581000
TRINITY_DN44448_c0_g2	TRINITY_DN44448_c0_g2	ORF type:complete; len:580 384-2123 (-)	1	2	1	2	4	62.427
TRINITY_DN44450_c0_g1	TRINITY_DN44450_c0_g1	ORF type:3prime_partial; len:367 414-1511 (+)	1	6	6	6	21	40.178	285890000	314810000	330430000	396130000	307910000	315750000	236010000	243390000	270860000
TRINITY_DN44450_c0_g2	TRINITY_DN44450_c0_g2	ORF type:5prime_partial; len:107 565-885 (-)	1	5	5	5	52.8	12.374	60319000	73595000	70611000	88705000	58151000	76405000	91645000	105890000	52125000
TRINITY_DN44457_c3_g2	TRINITY_DN44457_c3_g2	ORF type:5prime_partial; len:291 3-875 (+)	1	8	8	8	32.1	31.436	299300000	328210000	317800000	302850000	317590000	359710000	338220000	356530000	351420000
TRINITY_DN44463_c0_g3	TRINITY_DN44463_c0_g3	ORF type:3prime_partial; len:169 3-506 (-)	1	6	0	3	44.6	18.334	204930000	174130000	163570000	246650000	270330000	184740000	199940000	183310000
TRINITY_DN44474_c0_g1	TRINITY_DN44474_c0_g1	ORF type:complete; len:207 167-787 (+)	1	1	1	1	5.8	23.384		11556000		7843700		9799900
TRINITY_DN44482_c1_g1	TRINITY_DN44482_c1_g1	ORF type:5prime_partial; len:564 3-1694 (+)	1	11	11	11	24.2	63.567	201940000	208330000	224860000	208520000	216750000	206650000	179130000	182950000	188720000
TRINITY_DN44490_c1_g1	TRINITY_DN44490_c1_g1	ORF type:5prime_partial; len:524 321-1892 (-)	1	7	7	7	17.6	57.508	436690000	418200000	451880000	368850000	485330000	456410000	442920000	424460000	444070000
TRINITY_DN44495_c3_g1	TRINITY_DN44495_c3_g1	ORF type:complete; len:287 50-910 (+)	1	1	1	1	4.9	32.109	4757000	5731800		6383500	3931900				7938300
TRINITY_DN44503_c1_g2	TRINITY_DN44503_c1_g2	ORF type:complete; len:588 161-1924 (-)	1	22	22	22	46.8	68.457	10677000000	14373000000	9891200000	14268000000	14712000000	17135000000	4570800000	3315900000	3268000000
TRINITY_DN44515_c0_g1	TRINITY_DN44515_c0_g1	ORF type:3prime_partial; len:200 305-901 (+)	1	6	6	6	41.2	22.221	318850000	273020000	310550000	351850000	309970000	287820000	317100000	304190000	344300000
TRINITY_DN44550_c1_g6	TRINITY_DN44550_c1_g6	ORF type:internal; len:121 1-360 (+)	1	1	1	1	10	13.469	273090000	342810000	274750000		311170000	344490000	202100000	299930000	332820000
TRINITY_DN44553_c2_g1	TRINITY_DN44553_c2_g1	ORF type:complete; len:761 545-2827 (-)	1	21	20	21	37.4	83.414	217520000	723390000	354000000	1263500000	324540000	1988100000	41231000	31037000	171750000
TRINITY_DN44572_c0_g1	TRINITY_DN44572_c0_g1;TRINITY_DN50379_c2_g1	ORF type:complete; len:258 24-797 (+);ORF type:complete; len:320 601-1560 (+)	2	1	1	1	5.1	28.469	11670000	11383000	9666400	8365100	12590000	10752000	11143000	9060000	9616100
TRINITY_DN44583_c0_g1	TRINITY_DN44583_c0_g1	ORF type:complete; len:252 74-757 (+)	1	5	5	5	34.4	24.252	83594000	77103000	86108000	52388000	68143000	54868000	54325000	63678000	87235000
TRINITY_DN44593_c1_g1	TRINITY_DN44593_c1_g1	ORF type:complete; len:361 1572-2654 (+)	1	1	1	1	4.2	40.942
TRINITY_DN44596_c0_g1	TRINITY_DN44596_c0_g1	ORF type:3prime_partial; len:388 2-1162 (-)	1	2	2	2	5.9	43.419			5983900
TRINITY_DN44601_c0_g1	TRINITY_DN44601_c0_g1	ORF type:complete; len:226 93-770 (+)	1	1	1	1	9.3	24.653	15684000	18110000	21868000	26249000	16735000	20689000		19630000	21130000
TRINITY_DN44615_c0_g3	TRINITY_DN44615_c0_g3	ORF type:3prime_partial; len:456 859-2223 (+)	1	2	2	2	4.6	51.309			8779000	9059600	10036000				6903200
TRINITY_DN44617_c0_g1	TRINITY_DN44617_c0_g1	ORF type:complete; len:265 598-1392 (+)	1	5	5	5	25	30.286	157430000	152510000	154890000	128780000	151510000	139160000	172930000	175460000	163600000
TRINITY_DN44619_c1_g1	TRINITY_DN44619_c1_g1;TRINITY_DN49685_c1_g3	ORF type:complete; len:225 544-1218 (-)	2	8	4	6	40.6	24.682	198580000	170820000	210560000	147040000	165230000	168050000	204340000	219000000	226390000
TRINITY_DN44619_c2_g2	TRINITY_DN44619_c2_g2	ORF type:complete; len:218 357-1010 (+)	1	7	2	2	30.9	24.185	47500000	44139000	47143000	56364000	63497000	54574000	44364000	47879000	34804000
TRINITY_DN44624_c2_g1	TRINITY_DN44624_c2_g1	ORF type:complete; len:169 906-1412 (+)	1	1	1	1	6.5	17.735	21752000	17867000	19806000	19716000	19992000	18670000	19862000	20769000	13508000
TRINITY_DN44630_c4_g2	TRINITY_DN44630_c4_g2	ORF type:3prime_partial; len:102 199-501 (+)	1	5	5	5	52.5	10.772	109960000	73451000	124680000	71637000	101980000	102830000	81178000	87814000	117010000
TRINITY_DN44636_c2_g1	TRINITY_DN44636_c2_g1	ORF type:complete; len:475 641-2065 (-)	1	7	7	7	18.4	51.609	210530000	209360000	222180000	399800000	268720000	321690000	83908000	33163000	73792000
TRINITY_DN44641_c1_g1	TRINITY_DN44641_c1_g1	ORF type:complete; len:327 54-983 (+)	1	4	4	4	14.6	34.692	36265000	31033000	35451000	26740000	26048000	27628000	36118000	39903000	35326000
TRINITY_DN44655_c0_g1	TRINITY_DN44655_c0_g1;TRINITY_DN18691_c0_g1	ORF type:5prime_partial; len:182 400-945 (-)	2	9	1	1	41.4	20.458	10858000	11879000	11182000				14136000	13104000	15851000
TRINITY_DN44657_c0_g2	TRINITY_DN44657_c0_g2	ORF type:complete; len:403 685-1893 (-)	1	2	2	2	5.5	44.388	21126000	18709000	18350000	19842000		16919000	13159000		17524000
TRINITY_DN44678_c0_g1	TRINITY_DN44678_c0_g1	ORF type:complete; len:509 885-2411 (-)	1	4	4	4	9.1	56.004	14999000	17196000	15848000	11525000	12801000	17141000	29347000	9370900	17845000
TRINITY_DN44680_c0_g1	TRINITY_DN44680_c0_g1	ORF type:complete; len:295 374-1258 (-)	1	8	8	8	38.1	32.285	62034000	50568000	60075000	62837000	55578000	60344000	78843000	66116000	110680000
TRINITY_DN44686_c0_g1	TRINITY_DN44686_c0_g1	ORF type:complete; len:156 228-695 (+)	1	3	2	2	33.5	18.631	21517000	18157000	20447000	15572000	19386000	18676000	16903000	26471000	29956000
TRINITY_DN44688_c0_g1	TRINITY_DN44688_c0_g1	ORF type:complete; len:469 2318-3634 (-)	1	5	5	5	15.3	48.441	82633000	105050000	75001000	83176000	77170000	79347000	67899000	71342000	57788000
TRINITY_DN44699_c2_g1	TRINITY_DN44699_c2_g1	ORF type:5prime_partial; len:126 1-378 (+)	1	4	4	4	31.2	13.728	394580000	511170000	449750000	524080000	448410000	446170000	286520000	213170000	254550000
TRINITY_DN44712_c1_g1	TRINITY_DN44712_c1_g1	ORF type:complete; len:383 1516-2664 (-)	1	5	5	5	21.5	44.063	30706000	39274000	44847000	28540000	27150000	42071000	36288000	39796000	44008000
TRINITY_DN44720_c1_g3	TRINITY_DN44720_c1_g3	ORF type:complete; len:367 455-1555 (-)	1	2	2	2	7.4	38.756	14284000	19640000		12374000	16526000	11426000	11932000
TRINITY_DN44723_c0_g1	TRINITY_DN44723_c0_g1	ORF type:complete; len:1299 748-4644 (+)	1	2	2	2	1.5	142.6	61951000	55287000	25419000	34002000	34951000	41871000	40396000	34061000	39137000
TRINITY_DN44729_c1_g1	TRINITY_DN44729_c1_g1	ORF type:5prime_partial; len:109 1050-1376 (-)	1	1	1	1	16.7	12.133
TRINITY_DN44729_c1_g2	TRINITY_DN44729_c1_g2	ORF type:3prime_partial; len:149 398-841 (+)	1	1	1	1	9.5	16.367
TRINITY_DN44733_c2_g2	TRINITY_DN44733_c2_g2	ORF type:complete; len:175 591-1115 (+)	1	1	1	1	6.3	19.336	13305000	12688000	13287000	11282000	11204000		20428000	14065000	13972000
TRINITY_DN44739_c0_g1	TRINITY_DN44739_c0_g1	ORF type:complete; len:294 857-1738 (-)	1	1	1	1	4.1	32.074
TRINITY_DN44742_c1_g1	TRINITY_DN44742_c1_g1	ORF type:5prime_partial; len:118 1-354 (+)	1	1	1	1	7.7	13.261	27132000	22176000	27129000	39268000	13166000	24602000	22581000	13938000	34175000
TRINITY_DN44753_c7_g2	TRINITY_DN44753_c7_g2	ORF type:complete; len:772 87-2402 (+)	1	20	20	20	27.5	86.962	562290000	551420000	535470000	508040000	553500000	544690000	477380000	466170000	468050000
TRINITY_DN44775_c0_g1	TRINITY_DN44775_c0_g1	ORF type:5prime_partial; len:502 2-1507 (+)	1	2	2	2	5.8	55.775	16054000		8047900	16562000				6564700
TRINITY_DN44785_c0_g1	TRINITY_DN44785_c0_g1	ORF type:complete; len:183 918-1466 (-)	1	1	1	1	7.1	20.072	26667000			29054000	25153000	36473000	31338000		38036000
TRINITY_DN44793_c1_g1	TRINITY_DN44793_c1_g1	ORF type:5prime_partial; len:220 1804-2463 (-)	1	4	1	1	21.9	25.211		7771800	7602500		7116200			7701500	5861600
TRINITY_DN44798_c0_g2	TRINITY_DN44798_c0_g2	ORF type:complete; len:148 1431-1874 (+)	1	4	4	4	29.9	17.176	40788000	45984000	57640000	36523000	30839000	42438000	32357000	46725000	50407000
TRINITY_DN44808_c0_g1	TRINITY_DN44808_c0_g1	ORF type:complete; len:286 97-954 (+)	1	4	4	4	17.9	30.813	17400000	21086000	21414000	19709000	18970000	17751000	30657000	33905000	29332000
TRINITY_DN44812_c1_g1	TRINITY_DN44812_c1_g1;TRINITY_DN58173_c2_g1	ORF type:complete; len:172 470-985 (-)	2	4	3	4	28.1	19.114	182900000	170510000	171640000	220580000	188230000	150390000	168360000	165280000	157520000
TRINITY_DN44814_c0_g2	TRINITY_DN44814_c0_g2	ORF type:5prime_partial; len:260 3-782 (+)	1	2	2	2	12.4	28.174	13153000	10224000	11999000	15391000	14472000	15364000	44718000	33621000	22045000
TRINITY_DN44816_c0_g1	TRINITY_DN44816_c0_g1	ORF type:complete; len:498 384-1877 (-)	1	10	10	10	29	54.196	207630000	217150000	173030000	216880000	213740000	220720000	208980000	215920000	220300000
TRINITY_DN44818_c1_g1	TRINITY_DN44818_c1_g1	ORF type:complete; len:157 1591-2061 (-)	1	2	2	2	14.7	18.368	93929000	99859000	111630000	85813000	78187000	91349000	82213000	68682000	53472000
TRINITY_DN44820_c1_g2	TRINITY_DN44820_c1_g2	ORF type:5prime_partial; len:302 2-907 (+)	1	12	8	12	53.5	33.306	348510000	336310000	373930000	347400000	400230000	327280000	368810000	411050000	354920000
TRINITY_DN44824_c0_g1	TRINITY_DN44824_c0_g1	ORF type:complete; len:223 441-1109 (-)	1	1	1	1	5	24.379	22872000	20435000			16248000				11151000
TRINITY_DN44836_c3_g1	TRINITY_DN44836_c3_g1;TRINITY_DN45469_c0_g2	ORF type:3prime_partial; len:125 810-1181 (+)	2	4	4	4	33.1	13.693	389000000	383960000	361980000	339960000	401370000	371080000	409230000	477400000	378640000
TRINITY_DN44840_c1_g2	TRINITY_DN44840_c1_g2	ORF type:complete; len:445 260-1594 (-)	1	4	2	2	11.5	49.759	46678000	58170000	51767000	43805000	41292000	46146000	68914000	79300000	86480000
TRINITY_DN44855_c2_g1	TRINITY_DN44855_c2_g1	ORF type:3prime_partial; len:146 43-477 (+)	1	11	10	11	82.1	16.264	1720800000	1982800000	1545300000	1597600000	1800800000	1596500000	1317300000	1175900000	1266800000
TRINITY_DN44855_c3_g1	TRINITY_DN44855_c3_g1	ORF type:3prime_partial; len:332 3-995 (-)	1	13	3	3	39.6	38.551	347340000	304850000	256230000	410370000	478770000	310100000	246480000	294770000	204450000
TRINITY_DN44856_c4_g1	TRINITY_DN44856_c4_g1;TRINITY_DN40885_c0_g1;TRINITY_DN43933_c0_g2;TRINITY_DN44856_c4_g3;TRINITY_DN44856_c3_g2;TRINITY_DN44856_c0_g2;CON__ENSEMBL:ENSBTAP00000025008	ORF type:5prime_partial; len:503 1-1509 (+)	7	17	2	17	49.4	56.582	2194300000	2123600000	2367900000	2195000000	2172600000	2405100000	3377300000	3392900000	3919300000
TRINITY_DN44865_c1_g1	TRINITY_DN44865_c1_g1;TRINITY_DN50910_c0_g1	ORF type:complete; len:218 121-774 (+);ORF type:complete; len:627 431-2311 (+)	2	2	2	2	7.8	23.984	11042000	7707200	10967000	12389000	11807000	12612000	15006000	15296000	12599000
TRINITY_DN44870_c0_g1	TRINITY_DN44870_c0_g1	ORF type:complete; len:138 549-962 (+)	1	5	5	5	46.7	15.265	499600000	573100000	543580000	599780000	429410000	545100000	688580000	726920000	490790000
TRINITY_DN44877_c3_g2	TRINITY_DN44877_c3_g2	ORF type:complete; len:285 191-1045 (+)	1	2	2	2	6.7	29.608	50537000	63724000	63924000	50314000	51617000	39730000	53979000	56417000	46386000
TRINITY_DN44877_c3_g3	TRINITY_DN44877_c3_g3	ORF type:5prime_partial; len:159 3-479 (+)	1	1	1	1	8.9	16.624
TRINITY_DN44880_c3_g1	TRINITY_DN44880_c3_g1	ORF type:complete; len:101 567-869 (+)	1	2	2	2	30	10.562	131440000	166270000	123300000	87251000	130330000	81343000	126090000	116540000	149530000
TRINITY_DN44883_c0_g1	TRINITY_DN44883_c0_g1	ORF type:5prime_partial; len:215 106-750 (-)	1	2	2	2	7.5	22.821	124360000	123540000	121370000	166170000	155300000	158390000	114130000	119850000	87668000
TRINITY_DN44902_c0_g1	TRINITY_DN44902_c0_g1	ORF type:5prime_partial; len:143 2-430 (+)	1	2	2	2	12	16.904	16250000	16089000	17887000		22938000	15483000		20754000
TRINITY_DN44904_c5_g1	TRINITY_DN44904_c5_g1	ORF type:complete; len:827 194-2674 (+)	1	4	1	1	5.7	93.59	49569000	39956000	65018000	36970000	38612000	40669000	55152000	49719000	53314000
TRINITY_DN44915_c0_g1	TRINITY_DN44915_c0_g1	ORF type:complete; len:260 1413-2192 (+)	1	7	7	7	33.2	28.007	122160000	145010000	105620000	120320000	150360000	143330000	205750000	301200000	165010000
TRINITY_DN44928_c0_g1	TRINITY_DN44928_c0_g1	ORF type:complete; len:365 292-1386 (+)	1	1	1	1	3.8	40.418						8588500			3825000
TRINITY_DN44938_c0_g1	TRINITY_DN44938_c0_g1	ORF type:complete; len:160 88-567 (+)	1	2	2	2	13.8	17.506	26011000	26022000	25074000	21099000	26037000	21393000	26608000	19417000	19322000
TRINITY_DN44940_c0_g1	TRINITY_DN44940_c0_g1	ORF type:5prime_partial; len:170 1-510 (+)	1	6	1	1	49.7	18.802	32162000	27384000	27139000	23902000	28224000	27748000	24452000	26323000	26462000
TRINITY_DN44943_c0_g2	TRINITY_DN44943_c0_g2	ORF type:complete; len:114 1556-1897 (+)	1	2	2	2	33.6	12.669	48956000	52412000	42153000	29855000	46231000	36277000	64399000	79944000	69060000
TRINITY_DN44944_c1_g1	TRINITY_DN44944_c1_g1	ORF type:5prime_partial; len:124 3185-3556 (-)	1	2	2	2	29.3	13.772	17859000	9807000	9708000		12341000				17711000
TRINITY_DN44945_c0_g1	TRINITY_DN44945_c0_g1	ORF type:complete; len:158 1320-1793 (-)	1	3	3	3	19.1	17.732	82585000	76924000	92597000	59443000	95363000	76933000			45458000
TRINITY_DN44947_c0_g2	TRINITY_DN44947_c0_g2	ORF type:complete; len:491 531-1892 (-)	1	11	11	11	32.9	48.128	308860000	313840000	328180000	320940000	337330000	298320000	335240000	307240000	257870000
TRINITY_DN44949_c0_g1	TRINITY_DN44949_c0_g1	ORF type:complete; len:315 770-1654 (-)	1	4	4	4	22.4	30.732	250820000	293760000	286530000	253180000	281900000	256190000	187590000	219100000	228940000
TRINITY_DN44949_c0_g2	TRINITY_DN44949_c0_g2	ORF type:5prime_partial; len:289 330-1196 (-)	1	1	1	1	5.6	30.346			12778000	19815000		14575000
TRINITY_DN44954_c0_g1	TRINITY_DN44954_c0_g1	ORF type:complete; len:326 980-1957 (-)	1	3	3	3	11.1	36.14	14594000	17065000	17705000	20091000	15164000	21164000	17116000	13685000	19071000
TRINITY_DN44976_c2_g1	TRINITY_DN44976_c2_g1	ORF type:complete; len:223 428-1096 (+)	1	1	1	1	10.4	24.25								14104000
TRINITY_DN44980_c0_g1	TRINITY_DN44980_c0_g1	ORF type:internal; len:239 2-715 (+)	1	3	3	3	16	26.816	45919000	39818000	36949000	42645000	36628000	34248000	26770000	31940000	33478000
TRINITY_DN44991_c2_g2	TRINITY_DN44991_c2_g2	ORF type:complete; len:185 123-677 (+)	1	2	2	2	10.3	20.03	5721400	4966600	6733900	4847900		4965100	8033600		5944300
TRINITY_DN44992_c0_g2	TRINITY_DN44992_c0_g2;TRINITY_DN44992_c0_g1	ORF type:complete; len:595 219-1787 (+)	2	21	21	21	59.2	59.323	2173400000	2156500000	1990200000	2071100000	2043900000	2011400000	2025500000	2027900000	2072100000
TRINITY_DN45029_c1_g1	TRINITY_DN45029_c1_g1;TRINITY_DN20288_c0_g1	ORF type:3prime_partial; len:267 140-937 (+)	2	13	7	7	60.5	29.238	549830000	569250000	587890000	534930000	540710000	610680000	544820000	636500000	633850000
TRINITY_DN45032_c1_g1	TRINITY_DN45032_c1_g1	ORF type:complete; len:198 2496-3089 (-)	1	8	8	8	45.2	21.902	456190000	493660000	530510000	549450000	427670000	540560000	531270000	615440000	692790000
TRINITY_DN45034_c1_g1	TRINITY_DN45034_c1_g1	ORF type:complete; len:503 559-2067 (-)	1	2	2	2	7.4	55.057			7452300		8462000	7901500	17580000	12698000	9265300
TRINITY_DN45041_c0_g3	TRINITY_DN45041_c0_g3	ORF type:complete; len:162 130-615 (+)	1	2	2	2	16.8	18.102				20516000		20317000
TRINITY_DN45051_c4_g1	TRINITY_DN45051_c4_g1	ORF type:complete; len:268 878-1681 (+)	1	6	6	6	31.5	28.594	263570000	247180000	255640000	191800000	227380000	252280000	256390000	249900000	176870000
TRINITY_DN45056_c1_g1	TRINITY_DN45056_c1_g1	ORF type:complete; len:336 101-1108 (+)	1	1	1	1	3.9	37.305			724990
TRINITY_DN45068_c1_g1	TRINITY_DN45068_c1_g1;TRINITY_DN49849_c1_g1	ORF type:3prime_partial; len:119 54-407 (+);ORF type:5prime_partial; len:107 2852-3172 (-)	2	2	2	2	25.4	12.429	41956000	46680000	39379000	30298000	47963000	36810000	36798000	37583000	43287000
TRINITY_DN45086_c0_g1	TRINITY_DN45086_c0_g1	ORF type:complete; len:279 382-1218 (+)	1	12	12	12	52.9	31.132	378230000	374430000	408240000	371470000	351720000	395780000	368070000	405060000	354060000
TRINITY_DN45106_c0_g1	TRINITY_DN45106_c0_g1	ORF type:complete; len:167 1062-1562 (-)	1	1	1	1	11.4	18.375	58556000	65194000	63919000	63081000	66392000	63815000	47214000	55353000	62680000
TRINITY_DN45114_c0_g2	TRINITY_DN45114_c0_g2	ORF type:complete; len:120 3351-3710 (-)	1	3	3	3	38.7	13.674	111240000	129650000	114990000	139550000	138730000	144030000	93339000	97908000	85800000
TRINITY_DN45117_c0_g1	TRINITY_DN45117_c0_g1	ORF type:complete; len:783 560-2908 (-)	1	25	25	25	45.9	88.414	643410000	573580000	803490000	738120000	638610000	772430000	625440000	687130000	768610000
TRINITY_DN45118_c0_g1	TRINITY_DN45118_c0_g1;TRINITY_DN53088_c1_g2	ORF type:5prime_partial; len:145 1-435 (+)	2	3	2	2	26.4	16.265	9262600	6934100		5717000	6046100				12096000
TRINITY_DN45146_c1_g2	TRINITY_DN45146_c1_g2	ORF type:5prime_partial; len:246 507-1244 (-)	1	4	4	4	22	26.721	30595000	28664000	41467000	30459000	30032000	29315000	18399000	22088000	20582000
TRINITY_DN45158_c0_g1	TRINITY_DN45158_c0_g1	ORF type:complete; len:391 936-2108 (+)	1	1	1	1	2.6	45.055	6241900	6473600	6326600	6425200	4272800	7996700	9017700	8552600	8897700
TRINITY_DN45175_c2_g1	TRINITY_DN45175_c2_g1	ORF type:complete; len:387 44-1162 (+)	1	1	1	1	4.3	40.968	573150000	759510000	726780000	788880000	783380000	655550000	1165900000	1096500000	1113100000
TRINITY_DN45192_c4_g1	TRINITY_DN45192_c4_g1	ORF type:internal; len:147 2-439 (-)	1	4	2	2	32.2	16.764		16624000				65176000	17548000
TRINITY_DN45198_c0_g1	TRINITY_DN45198_c0_g1;TRINITY_DN57735_c2_g2	ORF type:3prime_partial; len:428 254-1534 (+)	2	12	7	7	41.9	47.945	141140000	117290000	139740000	150380000	113890000	138430000	129390000	139170000	135180000
TRINITY_DN45212_c0_g3	TRINITY_DN45212_c0_g3;TRINITY_DN45212_c0_g2	ORF type:complete; len:542 122-1627 (+)	2	3	3	3	7.2	54.331									24128000
TRINITY_DN45219_c1_g1	TRINITY_DN45219_c1_g1	ORF type:complete; len:167 365-865 (-)	1	1	1	1	7.8	17.334		13753000	12390000	16768000	13229000	14724000	11433000	12374000	18371000
TRINITY_DN45225_c0_g1	TRINITY_DN45225_c0_g1	ORF type:complete; len:283 630-1478 (+)	1	2	2	2	7.1	30.834						6909700	8481800	11081000
TRINITY_DN45227_c1_g1	TRINITY_DN45227_c1_g1;TRINITY_DN39341_c7_g2	ORF type:complete; len:204 473-994 (-);ORF type:internal; len:116 1-345 (-)	2	5	5	5	38.7	18.015	50980000	24274000	60429000		29116000	65465000	117410000	149230000	162600000
TRINITY_DN45271_c0_g1	TRINITY_DN45271_c0_g1	ORF type:5prime_partial; len:165 3-497 (+)	1	1	1	1	7.3	18.111	9454500			8416400			7086400	9991500
TRINITY_DN45274_c1_g2	TRINITY_DN45274_c1_g2	ORF type:3prime_partial; len:282 2-844 (-)	1	2	2	2	12.5	30.216	8195000	9592000			11349000		7799500	9809800	5819200
TRINITY_DN45281_c1_g2	TRINITY_DN45281_c1_g2	ORF type:complete; len:421 165-1427 (-)	1	16	10	16	56.4	47.003	416190000	413350000	395790000	404820000	388720000	429030000	440430000	384280000	514950000
TRINITY_DN45281_c1_g4	TRINITY_DN45281_c1_g4	ORF type:3prime_partial; len:302 1-903 (-)	1	10	5	6	46.2	33.488	156920000	200460000	171540000	159360000	167910000	163670000	132830000	170710000	169150000
TRINITY_DN45298_c0_g1	TRINITY_DN45298_c0_g1	ORF type:complete; len:273 52-819 (+)	1	2	2	2	10.2	29.658
TRINITY_DN45314_c3_g1	TRINITY_DN45314_c3_g1	ORF type:complete; len:301 1753-2655 (-)	1	1	1	1	4.7	32.684
TRINITY_DN45316_c1_g2	TRINITY_DN45316_c1_g2	ORF type:5prime_partial; len:224 139-810 (-)	1	2	2	2	10.3	25.817	157940000	164000000	182840000	137200000	165810000	157510000	152380000	156510000	145240000
TRINITY_DN45343_c0_g1	TRINITY_DN45343_c0_g1	ORF type:complete; len:251 601-1353 (+)	1	4	4	4	21.6	27.668	48643000	52071000	48426000	41921000	45048000	47962000	64081000	60936000	43561000
TRINITY_DN45347_c3_g3	TRINITY_DN45347_c3_g3	ORF type:complete; len:278 1340-2173 (-)	1	1	1	1	3.2	30.725	23470000	17626000		12555000	16301000		37045000	27585000	29430000
TRINITY_DN45357_c3_g1	TRINITY_DN45357_c3_g1	ORF type:complete; len:230 235-924 (+)	1	2	2	2	13.5	25.964						17675000
TRINITY_DN45358_c3_g2	TRINITY_DN45358_c3_g2	ORF type:complete; len:325 2413-3387 (-)	1	6	4	4	32.7	34.556	198020000	244310000	214410000	200100000	180000000	247080000	175940000	218590000	162820000
TRINITY_DN45358_c3_g3	TRINITY_DN45358_c3_g3	ORF type:complete; len:427 699-1916 (-)	1	6	2	3	17.5	43.802	155040000	145950000	160260000	181490000	147220000	197160000	128930000	105350000	128750000
TRINITY_DN45367_c1_g1	TRINITY_DN45367_c1_g1	ORF type:complete; len:222 918-1583 (+)	1	6	3	3	33.5	25.116	29201000	53048000	45563000	51725000	27848000	47028000	32122000	35810000	39481000
TRINITY_DN45367_c1_g2	TRINITY_DN45367_c1_g2	ORF type:complete; len:176 152-679 (+)	1	7	6	7	46.3	19.368	214670000	266080000	236750000	212600000	232630000	215040000	316320000	274340000	297520000
TRINITY_DN45368_c2_g1	TRINITY_DN45368_c2_g1	ORF type:5prime_partial; len:217 2-652 (+)	1	3	3	3	20.8	24.073	7758900	9949700	10238000	10383000	9935400	8719100	11484000	9224400	6742700
TRINITY_DN45373_c0_g1	TRINITY_DN45373_c0_g1	ORF type:5prime_partial; len:220 1380-2039 (-)	1	1	1	1	5.9	24.142	14324000	10079000	9438400	16929000	9766600	16110000			17820000
TRINITY_DN45380_c0_g1	TRINITY_DN45380_c0_g1	ORF type:complete; len:613 150-1988 (+)	1	2	2	2	5.7	69.397		7820800		3088900			14045000	10558000	14770000
TRINITY_DN45396_c1_g2	TRINITY_DN45396_c1_g2	ORF type:5prime_partial; len:288 3-866 (+)	1	7	7	7	29.6	32.012	264850000	338160000	281520000	248690000	291420000	322560000	272230000	270890000	261440000
TRINITY_DN45410_c0_g3	TRINITY_DN45410_c0_g3	ORF type:3prime_partial; len:211 3-632 (-)	1	4	4	4	22.4	23.22	144860000	185460000	170130000	136770000	154930000	153080000	388980000	394820000	204160000
TRINITY_DN45413_c0_g2	TRINITY_DN45413_c0_g2	ORF type:3prime_partial; len:122 623-985 (+)	1	2	2	2	17.4	13.282	93371000	102340000	98603000	80120000	126910000	109950000	73736000	77243000	106190000
TRINITY_DN45413_c1_g1	TRINITY_DN45413_c1_g1	ORF type:complete; len:207 765-1385 (-)	1	6	6	6	37.4	22.782	334910000	407230000	404420000	343070000	356720000	345450000	414190000	343730000	382390000
TRINITY_DN45415_c1_g3	TRINITY_DN45415_c1_g3	ORF type:3prime_partial; len:448 1-1341 (-)	1	2	2	2	5.4	48.77				14022000	13348000				16550000
TRINITY_DN45424_c0_g1	TRINITY_DN45424_c0_g1	ORF type:complete; len:480 96-1535 (+)	1	5	5	5	12.7	54.329	52483000	36755000	37466000	38196000	47368000	39303000	48103000	39386000	44324000
TRINITY_DN45436_c5_g1	TRINITY_DN45436_c5_g1	ORF type:complete; len:160 271-750 (+)	1	3	3	3	23.9	17.615	12048000	14952000		11378000	12133000
TRINITY_DN45440_c1_g2	TRINITY_DN45440_c1_g2	ORF type:5prime_partial; len:478 565-1998 (-)	1	5	5	5	11.5	52.959	10477000	11697000	8922200	20057000	6135400	8740400	48126000	15702000	51228000
TRINITY_DN45446_c1_g2	TRINITY_DN45446_c1_g2	ORF type:5prime_partial; len:171 2-514 (+)	1	3	3	3	16.5	19.454	6389600	8102600	7529100	6468000	9168200	7446500	7655800	7728700	8548500
TRINITY_DN45456_c1_g1	TRINITY_DN45456_c1_g1	ORF type:complete; len:102 557-862 (+)	1	2	2	2	33.7	11.097	5276400	9170400	5195800	7504100	5938100	6961500			9183200
TRINITY_DN45472_c4_g2	TRINITY_DN45472_c4_g2	ORF type:complete; len:272 559-1374 (+)	1	3	3	3	14.4	30.005	79301000	86258000	92213000	59343000	92668000	70767000	69602000	88743000	72492000
TRINITY_DN45474_c1_g3	TRINITY_DN45474_c1_g3;TRINITY_DN48406_c1_g4;TRINITY_DN48406_c1_g1;TRINITY_DN45474_c1_g1	ORF type:3prime_partial; len:165 1-492 (-);ORF type:internal; len:250 1-747 (-);ORF type:complete; len:294 240-1028 (-)	4	3	3	3	17.7	17.29	71492000	44070000	54851000	31871000	39272000	59352000	21460000		26740000
TRINITY_DN45475_c1_g1	TRINITY_DN45475_c1_g1	ORF type:complete; len:114 341-682 (-)	1	7	3	3	42.5	12.952	130400000	122920000	116240000	89525000	123620000	137190000	125710000	147170000	133480000
TRINITY_DN45476_c3_g1	TRINITY_DN45476_c3_g1	ORF type:complete; len:375 490-1614 (-)	1	6	5	6	15.8	40.102	80514000	81760000	73143000	70936000	79069000	88310000	113680000	84214000	63619000
TRINITY_DN45476_c3_g3	TRINITY_DN45476_c3_g3	ORF type:complete; len:379 388-1524 (-)	1	2	1	1	5.6	40.41	7474400	8447800	10666000	9778500	7711000	13253000	8572200	11178000	13677000
TRINITY_DN45482_c5_g2	TRINITY_DN45482_c5_g2	ORF type:complete; len:249 526-1272 (-)	1	4	4	4	23.8	27.597	17670000	18014000	27466000	18354000	20810000	21209000	27016000	26043000	24346000
TRINITY_DN45487_c1_g1	TRINITY_DN45487_c1_g1	ORF type:complete; len:327 78-1058 (+)	1	9	9	9	31.6	36.518	119780000	130430000	151010000	94722000	95663000	103780000	143710000	173100000	178210000
TRINITY_DN45530_c0_g2	TRINITY_DN45530_c0_g2	ORF type:complete; len:209 538-1164 (+)	1	3	3	3	20.2	22.434	52418000	57453000	41084000	50674000	56736000	48759000	52305000	53106000	52987000
TRINITY_DN45557_c1_g1	TRINITY_DN45557_c1_g1	ORF type:complete; len:529 338-1924 (-)	1	16	16	16	42.2	58.381	616390000	680000000	625120000	695730000	678700000	652840000	590030000	571430000	531070000
TRINITY_DN45565_c0_g3	TRINITY_DN45565_c0_g3;TRINITY_DN43187_c0_g2	ORF type:internal; len:1005 2-3013 (-)	2	3	3	3	2.8	114.01	11713000	12673000	15101000	15763000	10919000	11180000	17966000	7325900	15429000
TRINITY_DN45568_c0_g1	TRINITY_DN45568_c0_g1	ORF type:complete; len:157 535-1005 (-)	1	2	1	1	12.2	17.654	25793000	24149000	24586000	20159000	22085000	26455000	24530000	29339000	22336000
TRINITY_DN45577_c1_g1	TRINITY_DN45577_c1_g1	ORF type:complete; len:172 1087-1602 (+)	1	2	2	2	15.8	19.249	33831000	47858000	32683000	38757000	39612000	37375000	22764000		42281000
TRINITY_DN45633_c1_g2	TRINITY_DN45633_c1_g2	ORF type:5prime_partial; len:350 903-1952 (-)	1	9	9	9	32.7	39.722	174460000	150360000	148610000	119530000	145690000	149860000	149030000	155670000	131110000
TRINITY_DN45638_c1_g1	TRINITY_DN45638_c1_g1	ORF type:complete; len:375 55-1125 (+)	1	2	2	2	6.2	39.803					16507000
TRINITY_DN45646_c0_g1	TRINITY_DN45646_c0_g1	ORF type:complete; len:297 170-1060 (+)	1	3	3	3	14.2	32.933	164180000	126420000	138780000	44707000	247550000	70703000	169940000	179590000	261710000
TRINITY_DN45652_c0_g1	TRINITY_DN45652_c0_g1	ORF type:complete; len:502 110-1615 (+)	1	3	3	3	5.6	56.296	46280000	52041000		57110000	42661000	45442000	46057000	47225000	42178000
TRINITY_DN45660_c3_g1	TRINITY_DN45660_c3_g1	ORF type:complete; len:201 169-771 (+)	1	2	2	2	10	22.122	130110000	117100000	99573000	138230000	144550000	121620000	132590000	136450000	125220000
TRINITY_DN45673_c1_g1	TRINITY_DN45673_c1_g1	ORF type:complete; len:109 532-858 (+)	1	5	5	5	45.4	11.748	398590000	480040000	509380000	439780000	373220000	482960000	342770000	379820000	526320000
TRINITY_DN45674_c1_g1	TRINITY_DN45674_c1_g1	ORF type:5prime_partial; len:126 64-441 (-)	1	1	1	1	5.6	13.903	15002000	13734000	16260000	14637000	18926000	13602000	10605000	15336000	10745000
TRINITY_DN45683_c1_g1	TRINITY_DN45683_c1_g1	ORF type:complete; len:201 636-1238 (+)	1	2	2	2	17.5	22.101	32794000	33256000	40903000	35042000	27279000	48695000	45090000	50830000	28020000
TRINITY_DN45686_c1_g1	TRINITY_DN45686_c1_g1	ORF type:complete; len:179 1322-1858 (-)	1	10	10	10	58.4	20.221	2441400000	2661500000	2647500000	2122900000	2397800000	2288700000	2455800000	2516000000	2622800000
TRINITY_DN45714_c0_g2	TRINITY_DN45714_c0_g2;TRINITY_DN46363_c0_g1;TRINITY_DN45714_c0_g1	ORF type:3prime_partial; len:100 1-297 (-);ORF type:5prime_partial; len:119 3-359 (+);ORF type:5prime_partial; len:147 1553-1993 (-)	3	3	3	3	26.3	11.757	360230000	337970000	475860000	386130000	403570000	352480000	427730000	377100000	491180000
TRINITY_DN45723_c2_g1	TRINITY_DN45723_c2_g1	ORF type:complete; len:996 300-3287 (+)	1	1	1	1	1.2	112.22
TRINITY_DN45724_c1_g1	TRINITY_DN45724_c1_g1	ORF type:complete; len:352 597-1652 (-)	1	4	4	4	14.8	38.373	31708000	32041000	35576000	36994000	28823000	40564000	51202000	58734000	46416000
TRINITY_DN45725_c3_g1	TRINITY_DN45725_c3_g1	ORF type:internal; len:146 1-435 (-)	1	1	1	1	14.5	17.592	13241000	20925000	12699000		13888000	12127000			11045000
TRINITY_DN45731_c0_g3	TRINITY_DN45731_c0_g3;TRINITY_DN45731_c0_g4	ORF type:complete; len:112 1061-1396 (-);ORF type:complete; len:119 965-1321 (-)	2	3	3	3	43.2	12.87	189460000	190370000	208120000	139510000	168190000	152620000	192290000	208430000	202330000
TRINITY_DN45732_c8_g1	TRINITY_DN45732_c8_g1	ORF type:complete; len:328 784-1767 (+)	1	4	4	4	17.1	36.154	65202000	77083000	65866000	83698000	77552000	82395000	88965000	57762000	94609000
TRINITY_DN45734_c0_g2	TRINITY_DN45734_c0_g2	ORF type:complete; len:118 393-746 (-)	1	1	1	1	13.7	12.853	14097000	13474000	12936000	14048000	14293000	15185000	11294000	9140900	8738600
TRINITY_DN45737_c0_g1	TRINITY_DN45737_c0_g1	ORF type:complete; len:118 205-558 (+)	1	1	1	1	8.5	13.126	4429500	4371200	4155000		7129600	5150700		6044300	6748900
TRINITY_DN45740_c0_g1	TRINITY_DN45740_c0_g1	ORF type:complete; len:238 409-1122 (-)	1	2	2	2	10.5	25.75		8345200	7781200	6480600	7921100	5393700			6118300
TRINITY_DN45743_c2_g1	TRINITY_DN45743_c2_g1	ORF type:5prime_partial; len:578 1-1734 (+)	1	9	9	9	21.5	65.076	84158000	92389000	83648000	82810000	80584000	88953000	104180000	118940000	109640000
TRINITY_DN45747_c1_g5	TRINITY_DN45747_c1_g5	ORF type:5prime_partial; len:131 2-394 (+)	1	2	2	2	23.1	14.36	214300000	219290000	207430000	208400000	304340000	259900000	156820000	166130000	103860000
TRINITY_DN45751_c0_g3	TRINITY_DN45751_c0_g3	ORF type:complete; len:152 1595-2050 (-)	1	1	1	1	9.3	16.893					11656000	9885500
TRINITY_DN45752_c2_g1	TRINITY_DN45752_c2_g1	ORF type:5prime_partial; len:103 2-310 (+)	1	1	1	1	19.6	10.812	13765000	22151000	15275000	22623000	10531000		23151000	15049000	16265000
TRINITY_DN45752_c2_g4	TRINITY_DN45752_c2_g4	ORF type:5prime_partial; len:260 589-1368 (-)	1	1	1	1	6.2	28.574	38393000	34559000	15395000	27746000	25544000	11926000	26982000	32158000	37922000
TRINITY_DN45759_c0_g3	TRINITY_DN45759_c0_g3	ORF type:complete; len:300 280-1179 (-)	1	14	14	14	49.2	34.587	409540000	421870000	404560000	415250000	392490000	424330000	350140000	412760000	422470000
TRINITY_DN45764_c7_g1	TRINITY_DN45764_c7_g1	ORF type:5prime_partial; len:127 2-382 (+)	1	2	2	2	29.4	14.609	25846000	17635000	14897000	19745000	20000000	21449000	25737000		15996000
TRINITY_DN45770_c0_g1	TRINITY_DN45770_c0_g1;TRINITY_DN53743_c0_g1	ORF type:5prime_partial; len:246 3-740 (+)	2	6	5	5	34.3	25.81	143290000	98098000	114700000	101670000	133210000	117660000	104750000	93955000	116920000
TRINITY_DN45770_c0_g2	TRINITY_DN45770_c0_g2	ORF type:3prime_partial; len:186 1-555 (-)	1	3	1	1	15.7	20.422	20757000	16618000	19160000	30314000	24169000	26302000			19075000
TRINITY_DN45772_c0_g4	TRINITY_DN45772_c0_g4	ORF type:5prime_partial; len:211 3-635 (+)	1	8	8	8	37.6	22.793	334320000	312060000	299910000	328560000	308950000	314890000	283490000	311740000	318400000
TRINITY_DN45776_c1_g2	TRINITY_DN45776_c1_g2	ORF type:complete; len:188 955-1437 (-)	1	4	4	4	21.9	17.925	35948000	47158000	42311000	38510000	40298000	29801000	47934000	56122000	37641000
TRINITY_DN45784_c3_g1	TRINITY_DN45784_c3_g1	ORF type:3prime_partial; len:384 3-1151 (-)	1	8	7	8	23.5	43.835	417160000	344740000	397290000	307290000	350100000	363140000	436820000	426230000	421250000
TRINITY_DN45786_c0_g1	TRINITY_DN45786_c0_g1	ORF type:complete; len:144 22-432 (+)	1	5	5	5	41.9	14.929	99058000	87634000	105290000	73842000	84315000	81720000	105170000	107900000	90654000
TRINITY_DN45797_c0_g4	TRINITY_DN45797_c0_g4	ORF type:5prime_partial; len:131 1-393 (+)	1	1	1	1	8.5	15.03	60232000	59978000	52971000	56008000	56383000	56133000	49300000	76681000	61046000
TRINITY_DN45802_c0_g1	TRINITY_DN45802_c0_g1	ORF type:complete; len:399 49-1197 (+)	1	6	6	6	27.5	41.072	258150000	293650000	209360000	298670000	292190000	257390000	263810000	352400000	425610000
TRINITY_DN45802_c1_g1	TRINITY_DN45802_c1_g1	ORF type:complete; len:299 956-1852 (+)	1	5	5	5	27.9	32.333	216370000	243110000	228670000	338230000	286150000	296400000	118560000	103650000	144100000
TRINITY_DN45807_c1_g2	TRINITY_DN45807_c1_g2	ORF type:complete; len:236 806-1408 (-)	1	1	1	1	4.5	21.404	1078000	1680400							9309000
TRINITY_DN45816_c1_g1	TRINITY_DN45816_c1_g1	ORF type:5prime_partial; len:159 2669-3145 (-)	1	3	3	3	20.3	16.531	1013400000	982870000	119340000	1526100000	421920000	153290000	1436900000	686420000	1153600000
TRINITY_DN45821_c3_g1	TRINITY_DN45821_c3_g1	ORF type:3prime_partial; len:174 401-919 (+)	1	3	3	3	20.2	18.501	123000000	127240000	139510000	150820000	132960000	130830000	163960000	144160000	154900000
TRINITY_DN45840_c1_g1	TRINITY_DN45840_c1_g1	ORF type:complete; len:256 411-1178 (+)	1	5	5	5	31.4	28.973	155550000	155060000	188510000	131780000	148410000	155100000	124910000	127980000	168790000
TRINITY_DN45856_c1_g2	TRINITY_DN45856_c1_g2	ORF type:complete; len:209 14-640 (-)	1	12	3	6	58.2	23.241	1229700000	1093400000	1102800000	1375800000	1331900000	1398300000	1857400000	1597300000	1852500000
TRINITY_DN45858_c5_g1	TRINITY_DN45858_c5_g1	ORF type:5prime_partial; len:139 1341-1757 (-)	1	2	2	2	19.6	15.674								16385000
TRINITY_DN45867_c0_g1	TRINITY_DN45867_c0_g1	ORF type:complete; len:213 1976-2614 (+)	1	4	4	4	19.8	23.131	35617000	29278000	32802000	30122000	32329000	34859000	30719000	30550000	33938000
TRINITY_DN45879_c4_g1	TRINITY_DN45879_c4_g1	ORF type:complete; len:178 118-651 (+)	1	7	7	7	68.9	19.293	156310000	185270000	161020000	160430000	213140000	153220000	240460000	257600000	172230000
TRINITY_DN45888_c1_g4	TRINITY_DN45888_c1_g4	ORF type:complete; len:474 1492-2913 (+)	1	11	11	11	33	50.232	204800000	230260000	175040000	230850000	257830000	243680000	156120000	164020000	153270000
TRINITY_DN45889_c1_g1	TRINITY_DN45889_c1_g1	ORF type:complete; len:263 160-948 (-)	1	4	4	4	20.2	28.152	155770000	119150000	124820000	89541000	107670000	79738000	95909000	102630000	65293000
TRINITY_DN45894_c1_g1	TRINITY_DN45894_c1_g1	ORF type:complete; len:135 3230-3634 (+)	1	5	5	5	41.8	15.656	279750000	266650000	244730000	249800000	220970000	262550000	297200000	269980000	283290000
TRINITY_DN45911_c2_g3	TRINITY_DN45911_c2_g3;TRINITY_DN37620_c1_g1	ORF type:complete; len:316 366-1313 (-);ORF type:complete; len:315 413-1357 (-)	2	13	13	13	64.1	34.179	4539100000	4507400000	4463200000	4706300000	4485300000	4959800000	3839800000	3890800000	3492300000
TRINITY_DN45911_c2_g5	TRINITY_DN45911_c2_g5	ORF type:3prime_partial; len:225 3-674 (-)	1	9	9	9	58.9	23.479	3492600000	3685200000	3532700000	3417300000	3599600000	3404700000	2474300000	3061200000	2799000000
TRINITY_DN45912_c2_g3	TRINITY_DN45912_c2_g3;TRINITY_DN45912_c2_g2	ORF type:complete; len:265 197-991 (+);ORF type:complete; len:119 644-1000 (+)	2	2	2	2	7.6	29.744	19209000	23011000	19765000			23319000	16589000	15940000	28391000
TRINITY_DN45928_c3_g1	TRINITY_DN45928_c3_g1	ORF type:complete; len:494 94-1575 (-)	1	4	4	4	8.5	55.673	37673000	35140000	33070000	33851000	35054000	34473000	18530000	31565000	27116000
TRINITY_DN45931_c0_g1	TRINITY_DN45931_c0_g1	ORF type:complete; len:263 761-1549 (+)	1	5	5	5	34.4	28.149	92123000	85363000	76084000	87247000	76800000	85229000	98657000	80034000	101300000
TRINITY_DN45938_c1_g1	TRINITY_DN45938_c1_g1	ORF type:5prime_partial; len:116 3-350 (+)	1	1	1	1	16.5	13.034	17920000	14935000	16273000	5891800	12170000	13108000	15544000	13692000	12396000
TRINITY_DN45943_c0_g1	TRINITY_DN45943_c0_g1	ORF type:complete; len:321 936-1853 (-)	1	4	4	4	11.5	34.673	4916600	5573100	15569000	4871400	5672600	4816900	76670000	12249000	15394000
TRINITY_DN45977_c1_g1	TRINITY_DN45977_c1_g1	ORF type:complete; len:117 514-864 (-)	1	2	2	2	24.1	12.809								14294000
TRINITY_DN45981_c0_g2	TRINITY_DN45981_c0_g2	ORF type:complete; len:386 403-1560 (-)	1	2	2	2	7.5	43.273		12356000	11314000	12714000	9187400	9339700	9691900	10897000	13133000
TRINITY_DN45982_c1_g2	TRINITY_DN45982_c1_g2	ORF type:complete; len:307 415-1335 (-)	1	2	2	2	8.2	32.549	15021000	12979000			9080900	12961000	18006000		11340000
TRINITY_DN45991_c5_g1	TRINITY_DN45991_c5_g1	ORF type:complete; len:986 577-3534 (+)	1	3	3	3	3.4	111.09	5721800		4775000	5513000	3916100		4815400	4930700	4680100
TRINITY_DN46011_c1_g2	TRINITY_DN46011_c1_g2;TRINITY_DN44712_c0_g1;TRINITY_DN52399_c2_g2;TRINITY_DN42567_c2_g1;TRINITY_DN55445_c2_g1;TRINITY_DN44802_c0_g2	ORF type:3prime_partial; len:303 1026-1931 (+);ORF type:5prime_partial; len:188 2-565 (+);ORF type:5prime_partial; len:173 2-520 (+);ORF type:complete; len:334 396-1397 (-)	6	4	4	4	14.6	34.533	20823000	18496000	19642000	17572000	15947000	20366000	15993000	21729000	30165000
TRINITY_DN46023_c0_g1	TRINITY_DN46023_c0_g1	ORF type:complete; len:1273 519-4337 (+)	1	24	24	24	24.4	138.62	299030000	315340000	269530000	264280000	299600000	279540000	283720000	292680000	287040000
TRINITY_DN46024_c0_g1	TRINITY_DN46024_c0_g1	ORF type:complete; len:131 3917-4309 (+)	1	1	1	1	10	14.913	59517000	65169000	62644000	66523000	68261000	66527000	63392000	71447000	56056000
TRINITY_DN46047_c0_g2	TRINITY_DN46047_c0_g2	ORF type:complete; len:183 257-805 (+)	1	4	4	4	33	20.306	59649000	64590000	53099000	57621000	52894000	43118000	161110000	100110000	86377000
TRINITY_DN46059_c3_g1	TRINITY_DN46059_c3_g1	ORF type:complete; len:172 347-862 (-)	1	4	4	4	31.6	19.486	27464000	24486000	28572000	23326000	29162000	22315000	27007000	35255000	31386000
TRINITY_DN46089_c0_g1	TRINITY_DN46089_c0_g1	ORF type:complete; len:146 2496-2933 (+)	1	1	1	1	9	16.272	30635000	53554000	41380000	43933000	47949000	52088000	46289000	54935000	44632000
TRINITY_DN46106_c0_g1	TRINITY_DN46106_c0_g1	ORF type:complete; len:540 852-2471 (-)	1	4	4	4	10.4	60.177	60196000	66043000	36311000	63375000	58850000	36097000	56382000	52198000	67091000
TRINITY_DN46107_c0_g1	TRINITY_DN46107_c0_g1	ORF type:5prime_partial; len:134 1-402 (+)	1	1	1	1	11.3	15.638	2259800000	1214700000	1818800000	2369900000	2509700000	2432900000	1760700000	1666900000	2198600000
TRINITY_DN46121_c2_g1	TRINITY_DN46121_c2_g1	ORF type:5prime_partial; len:357 686-1756 (-)	1	9	9	9	36.2	40.462	1969800000	1870800000	1896700000	1973100000	2081800000	2104300000	363440000	401660000	407270000
TRINITY_DN46124_c0_g1	TRINITY_DN46124_c0_g1	ORF type:complete; len:167 1279-1779 (+)	1	9	8	9	62	18.546	2294600000	2529200000	2343600000	2288900000	2334600000	2490400000	2893600000	2899200000	2595200000
TRINITY_DN46139_c2_g3	TRINITY_DN46139_c2_g3	ORF type:complete; len:435 1009-2313 (+)	1	3	3	3	12.7	48.336	10657000	11104000	9234000	21154000	11027000	16252000	14111000	11025000	18437000
TRINITY_DN46161_c2_g1	TRINITY_DN46161_c2_g1	ORF type:complete; len:186 1350-1907 (-)	1	3	3	3	27	21.13	187170000	206430000	181170000	170050000	203750000	202790000	141730000	197020000	177650000
TRINITY_DN46162_c0_g1	TRINITY_DN46162_c0_g1	ORF type:complete; len:257 323-1093 (+)	1	5	5	5	18.4	28.126	22621000	101500000	73713000	206140000	56394000	156460000
TRINITY_DN46178_c2_g1	TRINITY_DN46178_c2_g1	ORF type:complete; len:323 1648-2616 (-)	1	3	3	3	13.7	35.05	49156000	95092000		69162000		20782000	111740000	53578000	47621000
TRINITY_DN46182_c1_g7	TRINITY_DN46182_c1_g7	ORF type:internal; len:136 1-405 (+)	1	3	0	2	20.7	15.297	23177000	19804000	23508000	16028000	24035000	26009000	19528000	23414000
TRINITY_DN46189_c1_g1	TRINITY_DN46189_c1_g1	ORF type:3prime_partial; len:422 310-1572 (+)	1	3	2	2	8.8	47.403	12979000	16142000	17227000	15524000	11205000	14344000	12849000	10034000	12826000
TRINITY_DN46192_c1_g2	TRINITY_DN46192_c1_g2	ORF type:5prime_partial; len:240 3-722 (+)	1	1	1	1	5.4	25.939	51854000	14177000	41887000	50632000	47795000	43495000	35548000	44181000	48813000
TRINITY_DN46206_c0_g2	TRINITY_DN46206_c0_g2	ORF type:3prime_partial; len:238 1965-2675 (+)	1	7	7	7	31.2	25.049	208450000	212780000	219620000	223850000	197490000	218990000	120810000	88805000	114050000
TRINITY_DN46219_c0_g1	TRINITY_DN46219_c0_g1	ORF type:complete; len:1913 282-6020 (+)	1	7	5	7	4.2	219.02	38387000	29374000	33655000	31868000	26190000	35658000		31406000	39714000
TRINITY_DN46223_c0_g1	TRINITY_DN46223_c0_g1	ORF type:5prime_partial; len:424 3-1274 (+)	1	1	1	1	3.3	48.405	37330000	37676000	45574000	41699000	40082000	42430000	46821000	44164000	45401000
TRINITY_DN46232_c1_g1	TRINITY_DN46232_c1_g1	ORF type:complete; len:170 1760-2269 (+)	1	4	4	4	37.3	19.073	115610000	114860000	123770000	93260000	91328000	92702000	123760000	126740000	132580000
TRINITY_DN46242_c3_g5	TRINITY_DN46242_c3_g5	ORF type:3prime_partial; len:219 44-655 (+)	1	1	1	1	7.8	22.815	17779000	12277000	17869000	14798000	15580000	17901000	10183000
TRINITY_DN46252_c0_g1	TRINITY_DN46252_c0_g1	ORF type:5prime_partial; len:247 3-743 (+)	1	7	7	7	35	27.42	160940000	156200000	138020000	117720000	161540000	144790000	126930000	134610000	120510000
TRINITY_DN46267_c0_g1	TRINITY_DN46267_c0_g1	ORF type:5prime_partial; len:205 1983-2597 (-)	1	2	2	2	8.3	23.099	78678000	82996000	73514000	60899000	56359000	69809000	85330000	76610000	88535000
TRINITY_DN46270_c3_g2	TRINITY_DN46270_c3_g2	ORF type:complete; len:449 636-1862 (-)	1	1	1	1	3.4	45.638
TRINITY_DN46284_c1_g3	TRINITY_DN46284_c1_g3	ORF type:complete; len:536 159-1766 (-)	1	1	1	1	2.6	58.622
TRINITY_DN46292_c1_g4	TRINITY_DN46292_c1_g4	ORF type:internal; len:257 1-768 (-)	1	2	1	1	11.7	28.793		14993000	22970000	14099000		19327000			15200000
TRINITY_DN46300_c2_g1	TRINITY_DN46300_c2_g1	ORF type:complete; len:172 492-1007 (+)	1	2	2	2	14	18.599						8898700
TRINITY_DN46306_c0_g1	TRINITY_DN46306_c0_g1;TRINITY_DN46983_c0_g3;TRINITY_DN46983_c0_g2	ORF type:5prime_partial; len:467 224-1624 (-)	3	18	18	18	46.4	50.562	635040000	671720000	709960000	714420000	680300000	656740000	850110000	895620000	868240000
TRINITY_DN46308_c1_g1	TRINITY_DN46308_c1_g1	ORF type:complete; len:273 174-992 (+)	1	1	1	1	5.5	29.871		5474100	4094700	5671100	2921400	4042900	16936000	12667000	4536200
TRINITY_DN46311_c1_g1	TRINITY_DN46311_c1_g1	ORF type:complete; len:207 140-760 (+)	1	5	5	5	28.2	21.899	101270000	95634000	104600000	102250000	91043000	90300000	139510000	119570000	132930000
TRINITY_DN46313_c0_g1	TRINITY_DN46313_c0_g1	ORF type:complete; len:190 342-911 (-)	1	2	2	2	12.2	21.041		38487000		37895000	43213000	53366000			44260000
TRINITY_DN46318_c0_g1	TRINITY_DN46318_c0_g1	ORF type:complete; len:853 1193-3751 (+)	1	7	5	5	10.6	96.634				31782000			19676000	19365000	25996000
TRINITY_DN46319_c1_g1	TRINITY_DN46319_c1_g1	ORF type:complete; len:598 243-1796 (+)	1	1	1	1	3.1	57.798	7471600			17791000	12464000	9445100
TRINITY_DN46327_c8_g1	TRINITY_DN46327_c8_g1	ORF type:complete; len:1095 816-4100 (+)	1	10	10	10	12.2	123.67	60508000	56939000	54495000	49103000	61495000	61601000	44444000	37197000	51816000
TRINITY_DN46332_c0_g1	TRINITY_DN46332_c0_g1	ORF type:5prime_partial; len:376 1-1128 (+)	1	2	1	1	4.8	44.823	59539000	27158000	28167000	32859000	38627000		30677000
TRINITY_DN46332_c1_g1	TRINITY_DN46332_c1_g1	ORF type:internal; len:570 3-1709 (+)	1	12	8	12	27.4	66.531	161940000	165380000	141900000	160230000	127120000	141940000	175410000	150220000	198870000
TRINITY_DN46333_c2_g1	TRINITY_DN46333_c2_g1	ORF type:complete; len:498 1125-2618 (-)	1	1	1	1	3.4	54.965	35771000	16939000	28571000	21272000		25363000	22646000	24833000	21300000
TRINITY_DN46335_c0_g5	TRINITY_DN46335_c0_g5	ORF type:complete; len:234 357-1058 (-)	1	5	5	5	28.3	26.712	127940000	140630000	137790000	124360000	130000000	122820000	142670000	169030000	162290000
TRINITY_DN46340_c1_g1	TRINITY_DN46340_c1_g1	ORF type:complete; len:421 744-2006 (-)	1	5	5	5	14.3	46.132	102960000	118030000	129020000	110410000	90043000	114500000	26371000	84051000	62782000
TRINITY_DN46340_c1_g2	TRINITY_DN46340_c1_g2	ORF type:complete; len:378 242-1375 (-)	1	3	3	3	7.7	41.908	13284000	15639000		24782000		21349000
TRINITY_DN46341_c0_g1	TRINITY_DN46341_c0_g1	ORF type:5prime_partial; len:505 482-1996 (-)	1	6	5	6	14.5	55.733	74719000	63738000	70100000	61270000	73331000	66076000	59668000	57844000	61229000
TRINITY_DN46341_c0_g2	TRINITY_DN46341_c0_g2	ORF type:complete; len:387 300-1460 (-)	1	2	1	1	7	42.166	17929000	19845000	22356000	18347000	16259000	18206000	14840000	16325000	13217000
TRINITY_DN46362_c1_g1	TRINITY_DN46362_c1_g1	ORF type:complete; len:352 662-1672 (-)	1	1	1	1	5.4	36.685	6934200		7551500			8638500	5948800
TRINITY_DN46364_c0_g1	TRINITY_DN46364_c0_g1	ORF type:complete; len:401 201-1403 (+)	1	6	6	6	22.5	42.858	97864000	88861000	83230000	98735000	76934000	88061000	71999000	87036000	85081000
TRINITY_DN46366_c3_g2	TRINITY_DN46366_c3_g2	ORF type:complete; len:457 1299-2669 (-)	1	4	4	4	13.8	49.081	16044000	20843000	18858000		12792000	16424000		21004000	20467000
TRINITY_DN46373_c0_g2	TRINITY_DN46373_c0_g2	ORF type:complete; len:396 236-1423 (+)	1	2	2	2	6.1	44.741					16502000		9080100
TRINITY_DN46375_c3_g1	TRINITY_DN46375_c3_g1	ORF type:5prime_partial; len:262 996-1781 (-)	1	7	6	6	42.9	28.454	687410000	672180000	676280000	601020000	666200000	706170000	674160000	722780000	683390000
TRINITY_DN46375_c4_g1	TRINITY_DN46375_c4_g1	ORF type:complete; len:370 2094-3203 (-)	1	8	7	8	29.3	38.626	381440000	367130000	461730000	362490000	332750000	390770000	297720000	299000000	251940000
TRINITY_DN46382_c2_g2	TRINITY_DN46382_c2_g2	ORF type:3prime_partial; len:428 3-1283 (-)	1	8	7	8	24.1	47.393	578140000	557370000	667110000	625700000	602300000	692600000	726690000	687620000	688330000
TRINITY_DN46382_c2_g3	TRINITY_DN46382_c2_g3	ORF type:3prime_partial; len:229 3-686 (-)	1	2	1	1	12.3	25.841	20269000	18890000	22321000	15567000	23485000	24157000			18530000
TRINITY_DN46406_c0_g1	TRINITY_DN46406_c0_g1	ORF type:complete; len:785 523-2877 (-)	1	9	9	9	15.7	86.914	33095000	38092000	43444000	52639000	29689000	48287000	54148000	49934000	69368000
TRINITY_DN46409_c1_g1	TRINITY_DN46409_c1_g1	ORF type:complete; len:227 297-977 (-)	1	2	2	2	12.4	25.056	36676000	41468000	36426000	33153000	32001000	38258000	33823000	35478000	32485000
TRINITY_DN46409_c1_g3	TRINITY_DN46409_c1_g3	ORF type:complete; len:698 333-2426 (-)	1	6	6	6	12.2	76.801	620950000	403140000	634850000	447090000	564930000	573240000	601310000	593700000	634860000
TRINITY_DN46410_c0_g1	TRINITY_DN46410_c0_g1	ORF type:3prime_partial; len:268 1-801 (-)	1	1	1	1	7.1	27.938	13446000	14680000	12636000	17148000	11542000	15082000
TRINITY_DN46410_c1_g3	TRINITY_DN46410_c1_g3	ORF type:complete; len:381 26-1144 (+)	1	7	6	6	23.1	40.072	411300000	417660000	392530000	446590000	428960000	448880000	494830000	419890000	374030000
TRINITY_DN46414_c0_g1	TRINITY_DN46414_c0_g1	ORF type:5prime_partial; len:452 3-1358 (+)	1	1	1	1	5.1	44.093
TRINITY_DN46418_c0_g2	TRINITY_DN46418_c0_g2;TRINITY_DN56420_c2_g1;TRINITY_DN56420_c2_g2;TRINITY_DN54117_c1_g1	ORF type:3prime_partial; len:440 1-1317 (-);ORF type:complete; len:496 603-2090 (+);ORF type:5prime_partial; len:556 1-1668 (+);ORF type:complete; len:578 3294-5027 (-)	4	1	1	1	6.8	49.057	6860600				4540300
TRINITY_DN46421_c1_g2	TRINITY_DN46421_c1_g2	ORF type:5prime_partial; len:190 425-994 (-)	1	2	2	2	13.8	20.626	10790000	10320000	12953000	13261000	14548000	13814000
TRINITY_DN46422_c0_g3	TRINITY_DN46422_c0_g3	ORF type:complete; len:338 411-1424 (-)	1	3	3	3	10.7	37.881	9743900	13343000	18163000	12954000	13159000	14226000	15324000	14350000	12489000
TRINITY_DN46427_c0_g1	TRINITY_DN46427_c0_g1	ORF type:complete; len:114 2107-2448 (-)	1	1	1	1	12.4	12.499	8769600	5995100			8082400	8059200
TRINITY_DN46429_c0_g4	TRINITY_DN46429_c0_g4	ORF type:5prime_partial; len:114 165-506 (-)	1	1	1	1	15	12.603	14860000	23781000	11366000	42868000	15142000	16977000
TRINITY_DN46432_c0_g1	TRINITY_DN46432_c0_g1;TRINITY_DN56503_c2_g1	ORF type:3prime_partial; len:104 179-487 (+);ORF type:internal; len:101 3-302 (+)	2	2	2	2	20.4	10.845	182460000	176600000	233100000	523020000	282480000	222960000	237620000	185390000	150950000
TRINITY_DN46443_c0_g1	TRINITY_DN46443_c0_g1;TRINITY_DN44782_c0_g1	ORF type:complete; len:147 647-1087 (-);ORF type:complete; len:155 1098-1562 (+)	2	6	4	6	56.8	16.661	282660000	308710000	323080000	239000000	307670000	290750000	380240000	412000000	375500000
TRINITY_DN46452_c1_g3	TRINITY_DN46452_c1_g3	ORF type:3prime_partial; len:216 173-817 (+)	1	6	6	6	34	23.617	320480000	320490000	321970000	261060000	350460000	279340000	302730000	290900000	261370000
TRINITY_DN46460_c3_g1	TRINITY_DN46460_c3_g1	ORF type:complete; len:238 1060-1773 (+)	1	6	6	6	32.1	27.398	102690000	119030000	102550000	102350000	106590000	102490000	101160000	111510000	99557000
TRINITY_DN46461_c0_g1	TRINITY_DN46461_c0_g1	ORF type:5prime_partial; len:182 2-547 (+)	1	4	4	4	29.8	20.107	228690000	231350000	222490000	220440000	164590000	192780000	213120000	225190000	312970000
TRINITY_DN46477_c2_g1	TRINITY_DN46477_c2_g1	ORF type:complete; len:426 240-1517 (+)	1	14	14	14	44.9	49.644	537170000	473480000	587260000	490210000	556740000	548020000	570120000	612030000	548010000
TRINITY_DN46480_c0_g1	TRINITY_DN46480_c0_g1	ORF type:complete; len:126 719-1096 (+)	1	4	4	4	32	13.822	1438800000	1530800000	1820500000	1689900000	1965300000	1772200000	1536600000	1666500000	1932600000
TRINITY_DN46495_c0_g1	TRINITY_DN46495_c0_g1	ORF type:5prime_partial; len:272 1-816 (+)	1	2	2	2	8.5	29.717					7794200
TRINITY_DN46497_c2_g1	TRINITY_DN46497_c2_g1	ORF type:complete; len:380 542-1558 (-)	1	5	5	5	21.3	36.399	57917000	68283000	77622000	48706000	45655000	53794000	70859000	68636000	62270000
TRINITY_DN46498_c1_g2	TRINITY_DN46498_c1_g2	ORF type:complete; len:141 795-1217 (-)	1	2	2	2	21.4	15.206	26655000	24796000	16025000		32282000	37837000	17577000	16255000	22956000
TRINITY_DN46500_c1_g1	TRINITY_DN46500_c1_g1;TRINITY_DN45400_c0_g2	ORF type:complete; len:219 500-1156 (-)	2	3	3	3	14.2	24.002	36628000	33754000	35329000	37671000	42952000	37753000	36792000	40270000	34861000
TRINITY_DN46502_c0_g1	TRINITY_DN46502_c0_g1	ORF type:5prime_partial; len:139 1606-2022 (-)	1	1	1	1	7.2	16.285		11900000	8168600	5184400	6195500	8991000	9623000	11762000	6993300
TRINITY_DN46505_c1_g1	TRINITY_DN46505_c1_g1	ORF type:complete; len:629 157-2043 (+)	1	5	4	5	8.9	68.949	98611000	104500000	102720000	113580000	89862000	121170000	103480000	90760000	89884000
TRINITY_DN46510_c0_g1	TRINITY_DN46510_c0_g1;TRINITY_DN36979_c3_g1	ORF type:complete; len:633 321-2219 (-);ORF type:complete; len:238 3-716 (+)	2	4	4	4	10.9	70.562	20714000	24384000	21205000	24080000	22675000	29714000	32131000	33383000	39382000
TRINITY_DN46512_c1_g2	TRINITY_DN46512_c1_g2	ORF type:3prime_partial; len:213 546-1181 (+)	1	1	1	1	6.1	22.568		15221000					12399000	18803000	20290000
TRINITY_DN46520_c0_g1	TRINITY_DN46520_c0_g1	ORF type:3prime_partial; len:344 2-1030 (-)	1	5	5	5	20.7	38.432	69605000	58453000	64006000	69305000	75298000	51635000	49942000	52886000	89647000
TRINITY_DN46529_c1_g1	TRINITY_DN46529_c1_g1	ORF type:complete; len:224 912-1583 (-)	1	9	9	9	56.5	24.903	896300000	977670000	964100000	795170000	1055400000	905410000	739220000	884670000	839140000
TRINITY_DN46530_c0_g1	TRINITY_DN46530_c0_g1	ORF type:complete; len:182 364-909 (-)	1	1	1	1	7.7	20.009	10858000				21501000		13446000		17995000
TRINITY_DN46534_c0_g2	TRINITY_DN46534_c0_g2	ORF type:5prime_partial; len:223 1287-1955 (-)	1	2	2	2	9.9	25.145			17685000	19744000	21450000	18790000	12894000		13087000
TRINITY_DN46535_c1_g1	TRINITY_DN46535_c1_g1	ORF type:3prime_partial; len:272 694-1506 (+)	1	5	5	5	27.3	31.136	48837000	47481000	54995000	63723000	70169000	63480000	63381000	50663000	54249000
TRINITY_DN46544_c0_g2	TRINITY_DN46544_c0_g2	ORF type:complete; len:148 603-995 (-)	1	2	2	2	16.9	14.393	39161000	69102000	62316000			45467000	5347700	45808000	108030000
TRINITY_DN46546_c1_g2	TRINITY_DN46546_c1_g2	ORF type:complete; len:549 569-2038 (-)	1	12	12	12	33.7	52.338	517710000	599070000	542800000	681050000	589950000	641600000	381170000	422440000	402630000
TRINITY_DN46551_c1_g1	TRINITY_DN46551_c1_g1	ORF type:complete; len:165 673-1167 (-)	1	5	5	5	43.9	17.611	302310000	318350000	312730000	310060000	339220000	308920000	231070000	216590000	275880000
TRINITY_DN46555_c0_g1	TRINITY_DN46555_c0_g1	ORF type:complete; len:473 2346-3764 (-)	1	3	3	3	8.5	53.354				22533000				24148000	35850000
TRINITY_DN46555_c0_g2	TRINITY_DN46555_c0_g2	ORF type:complete; len:104 147-458 (+)	1	3	3	3	41.7	11.394	120450000	114010000	126450000	111610000	122220000	114280000	105830000	119230000	108970000
TRINITY_DN46557_c0_g1	TRINITY_DN46557_c0_g1	ORF type:complete; len:348 1044-1967 (-)	1	7	4	4	39.4	33.8	100470000	106120000	95557000	85781000	95238000	95453000	78887000	91133000	129410000
TRINITY_DN46575_c1_g2	TRINITY_DN46575_c1_g2	ORF type:complete; len:150 891-1298 (-)	1	5	3	5	37	15.704	577390000	650090000	623570000	517940000	550920000	599160000	480430000	598460000	592040000
TRINITY_DN46587_c0_g1	TRINITY_DN46587_c0_g1	ORF type:complete; len:207 541-1161 (-)	1	3	2	3	13.1	23.822	71893000	61147000	82653000	49931000	57012000	46648000	77473000	71521000	75857000
TRINITY_DN46588_c0_g1	TRINITY_DN46588_c0_g1	ORF type:complete; len:183 415-963 (+)	1	1	1	1	11	20.681	34524000	32190000			32375000	31681000			30154000
TRINITY_DN46598_c1_g3	TRINITY_DN46598_c1_g3	ORF type:internal; len:127 3-380 (+)	1	3	3	3	21.4	14.511	34039000	38084000	35328000	32787000	29223000	37237000	41247000	48913000	37318000
TRINITY_DN46609_c0_g1	TRINITY_DN46609_c0_g1	ORF type:complete; len:320 172-1131 (+)	1	2	2	2	7.8	34.8	12958000	15078000		14773000	10005000		14115000	15097000	14287000
TRINITY_DN46635_c0_g1	TRINITY_DN46635_c0_g1	ORF type:complete; len:614 2876-4717 (-)	1	1	1	1	2.8	69.862	3638000	3811400	2494400	2947800					3030400
TRINITY_DN46653_c2_g2	TRINITY_DN46653_c2_g2	ORF type:complete; len:447 60-1400 (+)	1	5	5	5	14.6	48.93	59605000	51615000	53672000	54466000	61861000	76445000	63969000	75729000	36299000
TRINITY_DN46656_c1_g1	TRINITY_DN46656_c1_g1	ORF type:complete; len:176 1407-1934 (-)	1	6	6	6	45.1	19.189	178180000	195600000	194700000	153540000	179740000	183860000	149950000	206380000	163440000
TRINITY_DN46687_c0_g2	TRINITY_DN46687_c0_g2	ORF type:complete; len:151 143-595 (+)	1	1	1	1	10	16.895				5024800		7163000
TRINITY_DN46688_c3_g1	TRINITY_DN46688_c3_g1	ORF type:complete; len:240 258-977 (+)	1	4	3	4	18.4	26.255	95170000	103020000	99075000	102150000	85232000	101730000	63709000	78975000	77496000
TRINITY_DN46691_c0_g1	TRINITY_DN46691_c0_g1	ORF type:complete; len:249 536-1282 (+)	1	1	1	1	4.4	27.771	6884400	9849500		8889000	9181700	9753800	6732000	7518500	8762700
TRINITY_DN46706_c1_g1	TRINITY_DN46706_c1_g1	ORF type:5prime_partial; len:122 1716-2081 (-)	1	2	2	2	16.5	13.291	70436000	77341000	65891000	62096000	81913000	75957000	83694000	86334000	98761000
TRINITY_DN46708_c1_g1	TRINITY_DN46708_c1_g1	ORF type:complete; len:1342 789-4814 (-)	1	1	1	1	0.8	154.47							802490	1146900
TRINITY_DN46725_c0_g3	TRINITY_DN46725_c0_g3	ORF type:complete; len:212 745-1380 (+)	1	2	2	2	9.5	23.088	15290000	13479000	15362000	18932000	15030000	16233000	9972200	9889500	14017000
TRINITY_DN46737_c1_g2	TRINITY_DN46737_c1_g2	ORF type:complete; len:391 392-1564 (+)	1	16	15	15	47.7	43.707	504200000	488520000	519610000	471490000	455160000	506670000	508740000	498640000	528980000
TRINITY_DN46743_c2_g1	TRINITY_DN46743_c2_g1	ORF type:complete; len:122 504-869 (+)	1	2	2	2	14	14.859	20377000	18069000	31542000		23905000	28304000	27576000	30922000	19235000
TRINITY_DN46757_c0_g2	TRINITY_DN46757_c0_g2	ORF type:complete; len:547 133-1773 (+)	1	7	7	7	14.5	59.16	74866000	94025000	110890000	93774000	102240000	87441000	112770000	104850000	77978000
TRINITY_DN46758_c0_g1	TRINITY_DN46758_c0_g1	ORF type:complete; len:237 77-712 (+)	1	3	3	3	18.5	22.913	36964000	37461000	37438000	39835000	26036000	40354000	30263000	54007000	45683000
TRINITY_DN46759_c0_g1	TRINITY_DN46759_c0_g1	ORF type:5prime_partial; len:165 1053-1547 (-)	1	4	2	2	28	18.985	121410000	83477000	106000000	74078000	129880000	72899000	85651000	120780000	101680000
TRINITY_DN46772_c1_g1	TRINITY_DN46772_c1_g1	ORF type:complete; len:326 1404-2381 (-)	1	2	2	2	7.7	36.017									11971000
TRINITY_DN46793_c1_g1	TRINITY_DN46793_c1_g1	ORF type:complete; len:210 563-1192 (-)	1	7	7	7	42.6	23.939	175760000	188920000	176240000	132710000	137480000	120520000	347050000	271220000	316160000
TRINITY_DN46798_c0_g2	TRINITY_DN46798_c0_g2;TRINITY_DN46652_c0_g2	ORF type:5prime_partial; len:300 440-1339 (-)	2	4	4	4	12.7	33.281	41771000	50100000	47926000	72995000	53808000	43495000	57975000	40544000	55917000
TRINITY_DN46827_c1_g1	TRINITY_DN46827_c1_g1;TRINITY_DN46827_c1_g2;TRINITY_DN1621_c0_g1	ORF type:complete; len:182 662-1207 (-);ORF type:complete; len:199 414-1010 (-)	3	9	9	9	58.6	20.778	2832900000	2769900000	2793500000	2526400000	2598000000	2790300000	2532000000	2898800000	2612600000
TRINITY_DN46858_c0_g1	TRINITY_DN46858_c0_g1	ORF type:3prime_partial; len:234 1-699 (-)	1	2	1	1	11.2	26.865	4826500	4746000	5518800	5271000	4544300	4838700
TRINITY_DN46865_c4_g2	TRINITY_DN46865_c4_g2	ORF type:complete; len:437 612-1922 (-)	1	5	5	5	14.4	48.341	65251000	55057000	48840000	49794000	55996000	41035000	43782000	60248000	57588000
TRINITY_DN46877_c3_g1	TRINITY_DN46877_c3_g1	ORF type:5prime_partial; len:254 1571-2332 (-)	1	5	5	5	22.1	27.495	92206000	92373000	89282000	82894000	85768000	92189000	110630000	108020000	52184000
TRINITY_DN46880_c4_g1	TRINITY_DN46880_c4_g1	ORF type:complete; len:173 938-1456 (-)	1	7	5	6	39	19.272	196150000	216440000	242400000	249960000	143900000	266800000	206350000	209200000	140710000
TRINITY_DN46897_c0_g4	TRINITY_DN46897_c0_g4	ORF type:complete; len:132 2166-2561 (+)	1	5	5	5	35.9	14.679	121490000	118200000	116750000	113480000	124640000	116340000	111480000	114630000	163900000
TRINITY_DN46899_c3_g1	TRINITY_DN46899_c3_g1	ORF type:complete; len:337 328-1338 (+)	1	3	3	3	11	36.955							17164000
TRINITY_DN46909_c2_g1	TRINITY_DN46909_c2_g1	ORF type:complete; len:160 584-1063 (-)	1	8	8	8	52.2	17.974	188620000	185680000	144710000	234760000	215980000	200180000	159740000	153930000	163270000
TRINITY_DN46930_c2_g1	TRINITY_DN46930_c2_g1;TRINITY_DN55644_c2_g1	ORF type:complete; len:196 1369-1956 (+);ORF type:complete; len:656 4058-6025 (-)	2	2	2	2	11.3	21.812
TRINITY_DN46933_c1_g1	TRINITY_DN46933_c1_g1	ORF type:complete; len:482 527-1972 (+)	1	1	1	1	2.1	53.319							6162600	5583800
TRINITY_DN46936_c3_g1	TRINITY_DN46936_c3_g1	ORF type:complete; len:553 426-2084 (-)	1	1	1	1	2.2	60.794	22516000	19919000	21830000	19378000	19578000	21405000	21982000	26445000	23171000
TRINITY_DN46961_c1_g1	TRINITY_DN46961_c1_g1	ORF type:complete; len:119 2090-2446 (+)	1	2	2	2	28.8	12.635	35853000	31237000	32326000	30926000	40160000	30761000	56649000	34310000	42642000
TRINITY_DN46967_c5_g1	TRINITY_DN46967_c5_g1;TRINITY_DN34318_c0_g2;TRINITY_DN46967_c5_g5	ORF type:complete; len:414 3293-4534 (+)	3	26	10	26	73.1	46.631	4544500000	4618400000	4777600000	4645900000	4678700000	4854700000	5092100000	5185300000	5025000000
TRINITY_DN46967_c5_g3	TRINITY_DN46967_c5_g3	ORF type:complete; len:287 382-1242 (+)	1	19	4	5	73.1	32.812	483040000	446550000	496430000	514610000	556260000	484690000	508940000	600980000	554670000
TRINITY_DN46969_c1_g1	TRINITY_DN46969_c1_g1;TRINITY_DN46969_c2_g1;TRINITY_DN7690_c0_g1	ORF type:complete; len:198 360-953 (+)	3	10	10	10	59.4	21.814	1369800000	1478000000	1418600000	1315600000	1447400000	1279100000	1504700000	1557900000	1714900000
TRINITY_DN46976_c1_g1	TRINITY_DN46976_c1_g1	ORF type:complete; len:300 111-1010 (+)	1	1	1	1	4.7	32.757	7691700	8166700	7519400	12805000	9998100	11768000			14493000
TRINITY_DN46979_c3_g2	TRINITY_DN46979_c3_g2	ORF type:internal; len:155 3-464 (-)	1	1	1	1	11.7	17.533
TRINITY_DN46979_c4_g1	TRINITY_DN46979_c4_g1	ORF type:complete; len:187 362-922 (+)	1	6	6	6	32.3	20.916	155710000	167460000	181430000	129620000	174330000	157730000	152100000	170470000	160760000
TRINITY_DN46982_c0_g1	TRINITY_DN46982_c0_g1	ORF type:complete; len:250 328-1077 (+)	1	5	5	5	24.5	27.581	110150000	109990000	140010000	114390000	132790000	132520000	108840000	129260000	117960000
TRINITY_DN46987_c2_g1	TRINITY_DN46987_c2_g1	ORF type:5prime_partial; len:232 1-696 (+)	1	1	1	1	6.1	27.591	26332000	23710000	21251000	22691000	19495000	25918000	23955000	29375000	26959000
TRINITY_DN46988_c2_g1	TRINITY_DN46988_c2_g1	ORF type:complete; len:107 580-900 (+)	1	3	3	3	43.4	11.104	50660000	43072000	60202000	39889000	73284000	53189000	48968000	47261000	39659000
TRINITY_DN47010_c5_g1	TRINITY_DN47010_c5_g1	ORF type:complete; len:248 39-782 (+)	1	1	1	1	10.5	27.853		3854900		1653900
TRINITY_DN47021_c0_g1	TRINITY_DN47021_c0_g1	ORF type:complete; len:120 354-713 (-)	1	3	3	3	60.5	13.365	70649000	81162000	73819000	85492000	69817000	92284000	71179000	61995000	87338000
TRINITY_DN47026_c1_g1	TRINITY_DN47026_c1_g1	ORF type:complete; len:587 184-1944 (-)	1	1	1	1	2	67.045
TRINITY_DN47046_c0_g1	TRINITY_DN47046_c0_g1	ORF type:complete; len:140 1903-2322 (+)	1	2	2	2	12.2	15.689	34620000	27681000	28967000	29766000	28647000	29921000	32415000	32608000	29681000
TRINITY_DN47057_c3_g2	TRINITY_DN47057_c3_g2;TRINITY_DN39880_c3_g2	ORF type:5prime_partial; len:415 1-1245 (+);ORF type:3prime_partial; len:157 1-468 (-)	2	4	4	4	12.1	45.793	68449000	71628000	94168000	64526000	87992000	78062000	81513000	84017000	53951000
TRINITY_DN47058_c0_g2	TRINITY_DN47058_c0_g2;TRINITY_DN56907_c1_g1	ORF type:complete; len:165 102-596 (+);ORF type:5prime_partial; len:118 3-356 (+)	2	2	2	2	11.6	19.21	128910000	327280000	12561000	96323000		116240000	272590000	315850000	109480000
TRINITY_DN47067_c1_g1	TRINITY_DN47067_c1_g1	ORF type:complete; len:253 1144-1902 (-)	1	1	1	1	7.9	26.836	18511000	16280000	14761000			17431000	15293000	16986000	12311000
TRINITY_DN47069_c0_g1	TRINITY_DN47069_c0_g1	ORF type:5prime_partial; len:139 3-419 (+)	1	3	3	3	23.9	15.187	22295000	20497000	6589800	22516000	23968000	7630200	19906000	10452000	10458000
TRINITY_DN47072_c2_g1	TRINITY_DN47072_c2_g1	ORF type:complete; len:465 477-1871 (-)	1	10	10	10	26.9	50.785	460310000	466600000	425630000	403510000	433380000	448180000	438140000	447170000	486520000
TRINITY_DN47085_c6_g2	TRINITY_DN47085_c6_g2	ORF type:5prime_partial; len:168 945-1448 (-)	1	5	5	5	28.7	18.449	250280000	194860000	228400000	220000000	234570000	266670000	164290000	190840000	209630000
TRINITY_DN47087_c2_g1	TRINITY_DN47087_c2_g1	ORF type:5prime_partial; len:561 1-1683 (+)	1	12	11	12	28.6	64.496	187700000	192430000	207810000	193360000	205300000	225960000	243340000	230210000	220580000
TRINITY_DN47093_c0_g3	TRINITY_DN47093_c0_g3	ORF type:complete; len:244 362-1093 (+)	1	1	1	1	9.5	27.114	18039000	12683000	12517000	8900700	16217000	17307000	13483000	15925000
TRINITY_DN47099_c2_g1	TRINITY_DN47099_c2_g1	ORF type:3prime_partial; len:261 511-1290 (+)	1	6	6	6	39.2	28.035	244570000	246170000	246450000	243480000	224410000	237370000	266690000	296920000	269430000
TRINITY_DN47099_c3_g2	TRINITY_DN47099_c3_g2	ORF type:complete; len:215 275-919 (-)	1	6	6	6	29	23.549	204540000	223510000	231490000	211130000	264430000	236600000	196950000	227940000	190670000
TRINITY_DN47102_c3_g1	TRINITY_DN47102_c3_g1	ORF type:complete; len:574 23-1723 (+)	1	2	2	2	4.6	59.638	49279000	53658000	42868000	51703000	38232000	56336000	52091000	37105000	54673000
TRINITY_DN47110_c2_g1	TRINITY_DN47110_c2_g1	ORF type:complete; len:348 1325-2368 (-)	1	3	3	3	10.7	36.719	79334000	80019000	81482000	82415000	79917000	83839000	122360000	74141000	110000000
TRINITY_DN47112_c0_g1	TRINITY_DN47112_c0_g1	ORF type:complete; len:368 7-1110 (+)	1	4	4	4	11.7	39.147		11727000	12666000	13344000	13153000	11230000	8408000	9674600
TRINITY_DN47117_c0_g3	TRINITY_DN47117_c0_g3	ORF type:5prime_partial; len:133 289-687 (-)	1	1	1	1	9.1	14.151							18964000	17937000	21897000
TRINITY_DN47125_c2_g3	TRINITY_DN47125_c2_g3	ORF type:complete; len:492 697-2172 (+)	1	1	1	1	3.3	54.837				1214000	1018500		1459900	1207300	1676000
TRINITY_DN47134_c0_g1	TRINITY_DN47134_c0_g1	ORF type:3prime_partial; len:484 1-1449 (-)	1	12	12	12	25.7	54.498	453000000	469540000	467210000	541150000	494920000	437100000	581370000	523470000	584620000
TRINITY_DN47136_c1_g1	TRINITY_DN47136_c1_g1	ORF type:complete; len:255 1202-1966 (+)	1	8	2	2	31.9	29.02	61851000	76336000	98817000	69498000	101110000	67577000		96554000	98667000
TRINITY_DN47139_c0_g1	TRINITY_DN47139_c0_g1	ORF type:complete; len:100 550-849 (+)	1	2	2	2	18.2	10.626	242820000	238490000	220130000	174090000	243230000	187820000	158130000	253220000	106120000
TRINITY_DN47140_c2_g1	TRINITY_DN47140_c2_g1;TRINITY_DN43395_c0_g2	ORF type:complete; len:245 21-755 (+)	2	8	5	8	42.6	26.752	535880000	623400000	543930000	503390000	609420000	521000000	552020000	511470000	562840000
TRINITY_DN47146_c2_g1	TRINITY_DN47146_c2_g1;TRINITY_DN47146_c2_g2	ORF type:complete; len:409 1058-2284 (-);ORF type:5prime_partial; len:362 1684-2769 (-)	2	12	10	12	42.4	45.676	390300000	413470000	365280000	328060000	355970000	325060000	378040000	431220000	415000000
TRINITY_DN47153_c0_g1	TRINITY_DN47153_c0_g1	ORF type:complete; len:374 1205-2326 (-)	1	5	5	5	17.2	42.297	130100000	120170000	121100000	136540000	124100000	140820000	126670000	118440000	120360000
TRINITY_DN47154_c0_g2	TRINITY_DN47154_c0_g2	ORF type:5prime_partial; len:377 620-1750 (-)	1	4	4	4	14.6	42.932	32885000	27624000	24489000	26238000	27167000		26878000	38327000	37001000
TRINITY_DN47159_c1_g3	TRINITY_DN47159_c1_g3	ORF type:complete; len:285 435-1289 (+)	1	1	1	1	6.7	31.664	2564500	3533600	3549100	2410700	3376600	2134400			6230700
TRINITY_DN47175_c0_g1	TRINITY_DN47175_c0_g1	ORF type:complete; len:120 759-1118 (+)	1	1	1	1	12.6	12.988	21993000	16153000	11807000	6891600		12720000	9439400
TRINITY_DN47176_c1_g1	TRINITY_DN47176_c1_g1	ORF type:3prime_partial; len:220 3-659 (-)	1	8	5	8	35.2	24.837	287360000	266830000	288600000	260530000	286880000	242900000	202520000	259640000	228500000
TRINITY_DN47183_c1_g1	TRINITY_DN47183_c1_g1	ORF type:complete; len:262 80-865 (+)	1	5	5	5	27.2	28.747	102310000	56051000	97977000	63479000	57552000		101690000	73203000	114410000
TRINITY_DN47190_c2_g1	TRINITY_DN47190_c2_g1	ORF type:complete; len:426 211-1488 (+)	1	2	1	1	5.6	47.306			6009500						13113000
TRINITY_DN47194_c0_g2	TRINITY_DN47194_c0_g2	ORF type:complete; len:279 85-921 (+)	1	5	5	5	26.3	31.024		14927000				17675000
TRINITY_DN47219_c0_g2	TRINITY_DN47219_c0_g2	ORF type:3prime_partial; len:126 2-376 (-)	1	2	2	2	16	12.675	43380000	46263000	50689000	50195000	42086000	55917000	39550000	27815000	48326000
TRINITY_DN47233_c0_g1	TRINITY_DN47233_c0_g1;TRINITY_DN43587_c2_g2;TRINITY_DN43587_c2_g3;TRINITY_DN56086_c1_g1;TRINITY_DN43587_c3_g3	ORF type:3prime_partial; len:275 264-1085 (+);ORF type:3prime_partial; len:303 226-1131 (+);ORF type:3prime_partial; len:304 50-958 (+)	5	3	1	1	12.4	29.448	16432000	16825000	20717000	15866000	21464000	15873000	25579000	21534000	32661000
TRINITY_DN47235_c0_g1	TRINITY_DN47235_c0_g1	ORF type:5prime_partial; len:377 1-1131 (+)	1	4	4	4	13.3	40.867	68061000	64292000	53213000	34477000	77999000	55137000	102150000	113170000	106140000
TRINITY_DN47238_c1_g1	TRINITY_DN47238_c1_g1	ORF type:complete; len:299 1347-2243 (-)	1	2	2	2	9.4	33.214	24810000	23951000	22727000	14204000	31006000	20060000	25653000	23390000	25085000
TRINITY_DN47252_c1_g2	TRINITY_DN47252_c1_g2	ORF type:complete; len:221 449-1111 (+)	1	5	5	5	35.5	24.193	299330000	306510000	348950000	308420000	343470000	292520000	338490000	363410000	331270000
TRINITY_DN47265_c0_g1	TRINITY_DN47265_c0_g1	ORF type:complete; len:132 2247-2642 (-)	1	3	3	3	33.6	15.235	38030000	26392000	44333000	34422000	31941000	29646000	49660000	87781000	38250000
TRINITY_DN47272_c0_g1	TRINITY_DN47272_c0_g1	ORF type:5prime_partial; len:146 2298-2735 (-)	1	3	2	3	35.9	16.419	133480000	170400000	181300000	98423000	171940000	156170000	274010000	193180000	220090000
TRINITY_DN47286_c1_g1	TRINITY_DN47286_c1_g1	ORF type:complete; len:4255 1278-14042 (-)	1	2	2	2	0.7	477.27	34659000	29289000	15910000		39281000	14129000	12534000	5544400
TRINITY_DN47305_c0_g4	TRINITY_DN47305_c0_g4	ORF type:complete; len:408 430-1653 (+)	1	4	4	4	15.7	42.765	410070000	416840000	548470000	458750000	499890000	459550000	426520000	506630000	521270000
TRINITY_DN47308_c0_g1	TRINITY_DN47308_c0_g1	ORF type:complete; len:117 1899-2249 (-)	1	1	1	1	12.1	12.941	12516000	10958000	9002200		7832000		14923000	12080000	10347000
TRINITY_DN47310_c0_g1	TRINITY_DN47310_c0_g1	ORF type:5prime_partial; len:327 1-981 (+)	1	3	3	3	16	36.046								14206000
TRINITY_DN47316_c2_g1	TRINITY_DN47316_c2_g1	ORF type:complete; len:136 2612-3019 (+)	1	3	3	3	28.1	14.789	81017000	90155000	79964000	76988000	78074000	78317000	59505000	60937000	68889000
TRINITY_DN47325_c2_g1	TRINITY_DN47325_c2_g1	ORF type:5prime_partial; len:147 3-443 (+)	1	1	1	1	7.5	15.487
TRINITY_DN47330_c0_g1	TRINITY_DN47330_c0_g1;TRINITY_DN47330_c0_g2	ORF type:complete; len:443 1732-3060 (+);ORF type:complete; len:501 1298-2800 (-)	2	1	1	1	2.7	48.773	9949600	12551000	13050000	6031100			8824400	7525800	7600500
TRINITY_DN47350_c0_g1	TRINITY_DN47350_c0_g1	ORF type:complete; len:221 592-1254 (+)	1	4	3	4	20.5	25.115	77499000	61567000	71099000	55971000	56874000	63846000	53602000	60771000	47100000
TRINITY_DN47355_c2_g1	TRINITY_DN47355_c2_g1	ORF type:complete; len:238 53-766 (-)	1	4	4	4	16.5	25.751	81627000	73381000	88698000	85053000	87265000	82805000	81037000	102490000	102070000
TRINITY_DN47365_c2_g1	TRINITY_DN47365_c2_g1	ORF type:3prime_partial; len:206 1448-2062 (+)	1	2	2	2	10.2	22.628	49732000	54067000	53681000	51462000	48874000	51936000	48814000	53060000	49527000
TRINITY_DN47397_c0_g1	TRINITY_DN47397_c0_g1	ORF type:complete; len:363 194-1282 (+)	1	3	3	3	9.7	39.205	29405000	39219000	36056000	33049000	38004000	35428000	33676000	27812000	30984000
TRINITY_DN47398_c0_g1	TRINITY_DN47398_c0_g1	ORF type:complete; len:457 224-1594 (+)	1	13	13	13	37.5	49.895	244260000	235970000	237810000	206590000	219160000	221520000	194820000	210180000	196270000
TRINITY_DN47403_c0_g1	TRINITY_DN47403_c0_g1	ORF type:5prime_partial; len:128 1489-1872 (-)	1	1	1	1	8.7	13.973	39841000	43885000	13412000	43182000	29402000		18683000	15306000
TRINITY_DN47429_c0_g2	TRINITY_DN47429_c0_g2	ORF type:complete; len:238 664-1377 (-)	1	2	2	2	12.2	26.196	25014000	25970000	23566000	16323000	14140000	21671000	20394000	23739000	20485000
TRINITY_DN47430_c1_g3	TRINITY_DN47430_c1_g3;TRINITY_DN47430_c1_g1	ORF type:complete; len:233 80-700 (+);ORF type:complete; len:207 92-712 (+)	2	9	9	9	40.8	23.377	625320000	662550000	755200000	525210000	565450000	623270000	583830000	730090000	758930000
TRINITY_DN47439_c1_g2	TRINITY_DN47439_c1_g2	ORF type:3prime_partial; len:313 2250-3185 (+)	1	14	14	14	67.6	32.892	2800400000	2810100000	2619700000	2760300000	2905600000	2880500000	2100600000	1908800000	1701200000
TRINITY_DN47440_c0_g1	TRINITY_DN47440_c0_g1	ORF type:complete; len:320 1080-2039 (+)	1	15	15	15	55.8	35.394	1500700000	1296700000	1426600000	1280400000	1468100000	1445600000	1467000000	1714300000	1633200000
TRINITY_DN47441_c0_g1	TRINITY_DN47441_c0_g1	ORF type:internal; len:165 3-494 (-)	1	6	6	6	42.1	17.659	69867000	322180000	24408000	506010000	97279000	73775000		5765100
TRINITY_DN47450_c1_g1	TRINITY_DN47450_c1_g1	ORF type:complete; len:414 315-1556 (-)	1	1	1	1	2.9	46.456		15289000	13981000		9679600	17410000	7702100	14493000	14995000
TRINITY_DN47451_c2_g1	TRINITY_DN47451_c2_g1	ORF type:complete; len:269 1250-2056 (-)	1	2	2	2	11.9	29.84	17207000	24375000	16345000	10448000	13750000	18781000		17834000	15467000
TRINITY_DN47452_c0_g3	TRINITY_DN47452_c0_g3	ORF type:complete; len:200 72-602 (+)	1	3	3	3	19.3	19.837	27432000	38429000	23674000	26424000	31442000	30382000	27014000	22627000	18981000
TRINITY_DN47458_c0_g1	TRINITY_DN47458_c0_g1	ORF type:5prime_partial; len:228 1-684 (+)	1	6	6	6	37.9	24.645	13112000	25564000	31143000	27301000	14852000	35204000	44974000	82191000	114890000
TRINITY_DN47460_c0_g1	TRINITY_DN47460_c0_g1	ORF type:complete; len:183 53-601 (-)	1	4	4	4	30.8	19.319	92429000	122040000	115070000	151570000	133690000	100570000	115210000	23827000	104850000
TRINITY_DN47463_c2_g2	TRINITY_DN47463_c2_g2;TRINITY_DN47463_c2_g1	ORF type:5prime_partial; len:151 402-854 (-);ORF type:complete; len:156 600-1067 (-)	2	8	8	8	48	16.962	811570000	855140000	884780000	823330000	939450000	907680000	834420000	923310000	818100000
TRINITY_DN47466_c1_g1	TRINITY_DN47466_c1_g1	ORF type:5prime_partial; len:246 1151-1888 (-)	1	4	0	1	16.3	26.943	41118000	68402000	59769000	37733000	66992000	73319000	28675000	43193000	24506000
TRINITY_DN47469_c1_g1	TRINITY_DN47469_c1_g1	ORF type:5prime_partial; len:156 265-732 (-)	1	1	1	1	11	17.031	15067000	15806000	15915000	15703000	14565000	16291000	12991000	14060000	11715000
TRINITY_DN47484_c0_g1	TRINITY_DN47484_c0_g1	ORF type:complete; len:387 1160-2320 (-)	1	9	9	9	26.2	44.408	366120000	346480000	399170000	341420000	428010000	356200000	373320000	343460000	389520000
TRINITY_DN47499_c0_g1	TRINITY_DN47499_c0_g1	ORF type:complete; len:261 465-1247 (-)	1	2	2	2	9.2	28.781		5722200	5255200	7921700	3250500	5746700	8192400		10893000
TRINITY_DN47517_c0_g1	TRINITY_DN47517_c0_g1	ORF type:complete; len:636 97-2004 (+)	1	16	16	16	32.9	71.71	1106700000	1041700000	1083200000	1043600000	1207400000	1222200000	1125100000	1059300000	1047500000
TRINITY_DN47551_c0_g1	TRINITY_DN47551_c0_g1	ORF type:5prime_partial; len:606 329-2146 (-)	1	11	10	10	20.5	68.65	591700000	564140000	584080000	598180000	622230000	562560000	747740000	787540000	713440000
TRINITY_DN47557_c0_g1	TRINITY_DN47557_c0_g1	ORF type:complete; len:370 615-1724 (-)	1	8	8	8	26	41.52	248180000	248890000	224800000	250850000	250390000	232100000	227890000	237370000	230630000
TRINITY_DN47560_c2_g1	TRINITY_DN47560_c2_g1	ORF type:3prime_partial; len:112 1399-1731 (+)	1	5	2	3	46.8	12.874	88226000	100580000	110380000	97159000	122980000	103820000	96674000	109580000	102580000
TRINITY_DN47571_c0_g1	TRINITY_DN47571_c0_g1	ORF type:complete; len:391 275-1447 (-)	1	2	1	1	4.6	44.384									2151000
TRINITY_DN47583_c2_g1	TRINITY_DN47583_c2_g1	ORF type:complete; len:197 2838-3353 (-)	1	1	1	1	14	18.574		13180000	8353700	9773100	14909000	9371700	16203000	13288000	10280000
TRINITY_DN47587_c1_g1	TRINITY_DN47587_c1_g1	ORF type:complete; len:267 388-1188 (-)	1	2	2	2	6.8	27.645	39750000	35939000	47205000	31161000	44982000	45870000	32682000	42411000	31593000
TRINITY_DN47592_c1_g1	TRINITY_DN47592_c1_g1	ORF type:complete; len:417 262-1512 (+)	1	8	8	8	25.7	46.292	105440000	102520000	99179000	98138000	104080000	122420000	98420000	104860000	79241000
TRINITY_DN47601_c1_g1	TRINITY_DN47601_c1_g1;TRINITY_DN57724_c0_g1;TRINITY_DN36827_c3_g2	ORF type:5prime_partial; len:303 1635-2543 (-);ORF type:internal; len:153 2-457 (+)	3	3	2	3	10.9	33.512	5700700		5443200			1352900	35069000	2173800	35897000
TRINITY_DN47607_c0_g1	TRINITY_DN47607_c0_g1	ORF type:complete; len:355 321-1385 (-)	1	8	8	8	28	36.709	458460000	511110000	539550000	538340000	493230000	553090000	346850000	302230000	329830000
TRINITY_DN47614_c0_g1	TRINITY_DN47614_c0_g1	ORF type:3prime_partial; len:478 1-1317 (-)	1	21	17	21	55.8	46.245	1272100000	1151200000	1223500000	1432700000	1228300000	1339000000	1158200000	1052100000	1089500000
TRINITY_DN47614_c1_g1	TRINITY_DN47614_c1_g1	ORF type:3prime_partial; len:275 1-822 (-)	1	13	8	10	45.6	28.832	3985400000	4252200000	4247400000	3532400000	4312100000	4112100000	4079300000	4060200000	4345600000
TRINITY_DN47628_c0_g1	TRINITY_DN47628_c0_g1	ORF type:complete; len:568 649-2352 (-)	1	15	15	15	33.9	66.433	520320000	527770000	564410000	497110000	500820000	559470000	572650000	651690000	668640000
TRINITY_DN47629_c0_g1	TRINITY_DN47629_c0_g1	ORF type:complete; len:238 699-1412 (+)	1	1	1	1	5.9	26.189	5961900			10752000	15309000	11396000		6504400	5651400
TRINITY_DN47638_c1_g1	TRINITY_DN47638_c1_g1	ORF type:internal; len:361 2-1081 (-)	1	7	6	7	28.6	39.012	176530000	162480000	165010000	184030000	154270000	164750000	181670000	174110000	178910000
TRINITY_DN47642_c2_g2	TRINITY_DN47642_c2_g2	ORF type:complete; len:378 328-1461 (-)	1	2	2	2	6.4	43.329	114080000		163100000		121760000	249380000		22973000
TRINITY_DN47673_c2_g1	TRINITY_DN47673_c2_g1	ORF type:complete; len:164 1279-1770 (-)	1	1	1	1	8.6	18.073	6114100	7759500		3694200		5886300	8541000
TRINITY_DN47677_c0_g1	TRINITY_DN47677_c0_g1;TRINITY_DN39504_c0_g1	ORF type:complete; len:282 347-1192 (-)	2	5	5	5	21.7	31.389	127440000	140210000	191820000	225460000	136670000	209990000
TRINITY_DN47684_c1_g1	TRINITY_DN47684_c1_g1	ORF type:complete; len:394 183-1364 (+)	1	5	3	3	20.9	44.297	26102000	25696000	23517000	19212000	27555000	21655000	18974000	24685000	26961000
TRINITY_DN47684_c1_g2	TRINITY_DN47684_c1_g2	ORF type:complete; len:111 272-604 (-)	1	5	5	5	48.2	12.452	158730000	141090000	140390000	133140000	153820000	155020000	204600000	125760000	167620000
TRINITY_DN47690_c4_g7	TRINITY_DN47690_c4_g7	ORF type:5prime_partial; len:236 3-710 (+)	1	3	3	3	15.3	25.608	44882000	56159000	42870000	39577000	38231000	58801000	114510000	82264000	67703000
TRINITY_DN47691_c1_g1	TRINITY_DN47691_c1_g1	ORF type:5prime_partial; len:621 137-1999 (-)	1	7	7	7	16.3	69.661	68229000	76220000	84277000	43802000	58097000	67830000	63033000	67778000	63138000
TRINITY_DN47691_c1_g2	TRINITY_DN47691_c1_g2	ORF type:complete; len:317 469-1419 (+)	1	12	12	12	50.6	34.528	317160000	329440000	349430000	267320000	290080000	270100000	304590000	296030000	277070000
TRINITY_DN47701_c0_g1	TRINITY_DN47701_c0_g1	ORF type:complete; len:291 1839-2711 (-)	1	1	1	1	9	32.887		14067000			8609200
TRINITY_DN47707_c1_g1	TRINITY_DN47707_c1_g1	ORF type:complete; len:735 1431-3635 (+)	1	1	1	1	1.8	81.277
TRINITY_DN47720_c0_g1	TRINITY_DN47720_c0_g1	ORF type:complete; len:272 250-1065 (+)	1	6	6	6	29.5	31.214	160870000	163180000	152000000	156970000	136970000	160840000	160910000	185710000	162990000
TRINITY_DN47725_c0_g1	TRINITY_DN47725_c0_g1	ORF type:complete; len:332 486-1481 (-)	1	4	4	4	15.1	36.877	107790000	107360000	112900000	111300000	91742000	103640000	101670000	79588000	100040000
TRINITY_DN47748_c2_g1	TRINITY_DN47748_c2_g1	ORF type:5prime_partial; len:526 3-1580 (+)	1	2	2	2	5	58.993							17171000	13892000
TRINITY_DN47750_c1_g1	TRINITY_DN47750_c1_g1	ORF type:complete; len:443 54-1331 (+)	1	5	5	5	12.9	45.908	102690000	98264000	119510000	65375000	79634000	73795000	134550000	144500000	117980000
TRINITY_DN47752_c5_g1	TRINITY_DN47752_c5_g1;TRINITY_DN37760_c2_g1;TRINITY_DN47752_c4_g2	ORF type:complete; len:124 1837-2208 (-);ORF type:complete; len:141 554-925 (-);ORF type:internal; len:162 1-483 (+)	3	5	5	5	36.6	14.454	398610000	426390000	433350000	272270000	401760000	343990000	263380000	438090000	381090000
TRINITY_DN47769_c1_g1	TRINITY_DN47769_c1_g1	ORF type:complete; len:119 330-686 (+)	1	8	3	3	73.7	13.654	55384000	63397000	54943000	41799000	76092000	46666000	52833000	53520000	75733000
TRINITY_DN47783_c1_g1	TRINITY_DN47783_c1_g1	ORF type:complete; len:101 6-308 (-)	1	2	2	2	24	11.851	24592000	31197000	29150000	26392000		31700000		14448000	13533000
TRINITY_DN47800_c1_g1	TRINITY_DN47800_c1_g1	ORF type:3prime_partial; len:456 115-1479 (+)	1	7	7	7	16.5	51.35	94812000	76263000	101970000	93784000	107770000	107500000	131720000	129580000	120170000
TRINITY_DN47812_c1_g3	TRINITY_DN47812_c1_g3	ORF type:complete; len:448 34-1344 (+)	1	16	16	16	46.8	47.766	1159900000	1227100000	1181800000	1058500000	1106500000	1205000000	1166400000	1137300000	1282900000
TRINITY_DN47827_c0_g1	TRINITY_DN47827_c0_g1	ORF type:complete; len:127 93-473 (+)	1	2	2	2	19	13.396	20006000	21511000	20136000		19927000	33863000	15580000	13158000	16900000
TRINITY_DN47833_c1_g3	TRINITY_DN47833_c1_g3	ORF type:complete; len:116 192-539 (+)	1	2	2	2	10.4	11.527	403980000	510210000	455630000	370210000	425800000	394300000	397850000	498840000	413780000
TRINITY_DN47835_c1_g1	TRINITY_DN47835_c1_g1	ORF type:complete; len:296 464-1351 (-)	1	15	15	15	63.4	33.28	2501500000	2506600000	2527300000	2417800000	2237600000	2542800000	2143700000	2360100000	3033900000
TRINITY_DN47836_c0_g1	TRINITY_DN47836_c0_g1	ORF type:complete; len:323 417-1385 (-)	1	11	11	11	34.8	33.729	955100000	898640000	998600000	1116800000	865580000	1095000000	1191100000	1121300000	1272400000
TRINITY_DN47852_c0_g4	TRINITY_DN47852_c0_g4	ORF type:complete; len:190 1379-1918 (-)	1	1	1	1	4.5	20.008	435150000	465460000	436640000	566620000	419810000	702670000	479320000	386370000	345920000
TRINITY_DN47855_c0_g1	TRINITY_DN47855_c0_g1	ORF type:complete; len:354 1476-2420 (-)	1	1	1	1	4.8	35.365	38572000	64447000	54825000	55222000	53305000	42764000	51222000	39307000	59402000
TRINITY_DN47860_c1_g1	TRINITY_DN47860_c1_g1	ORF type:5prime_partial; len:150 1-450 (+)	1	4	1	1	33.6	17.251	20122000	19853000	20600000	16470000	18705000		41735000	37508000	43568000
TRINITY_DN47860_c1_g2	TRINITY_DN47860_c1_g2	ORF type:3prime_partial; len:390 73-1167 (+)	1	12	1	1	51	41.08	32371000	29790000	35102000	29653000	43386000	40017000	47958000	67745000	56825000
TRINITY_DN47869_c2_g1	TRINITY_DN47869_c2_g1	ORF type:complete; len:263 66-830 (-)	1	1	1	1	9.4	28.601	4269600	4129800		4107200	4070000	3975200			3127700
TRINITY_DN47871_c0_g1	TRINITY_DN47871_c0_g1	ORF type:3prime_partial; len:405 325-1536 (+)	1	4	4	4	14.6	44.085	98717000	91412000	85364000	80193000	75892000	68018000	87021000	90580000	92646000
TRINITY_DN47875_c0_g3	TRINITY_DN47875_c0_g3;TRINITY_DN56879_c1_g1;TRINITY_DN56879_c1_g3;TRINITY_DN36634_c3_g3	ORF type:3prime_partial; len:277 265-1092 (+);ORF type:internal; len:143 3-428 (+)	4	3	3	3	10.5	31.479	39384000	34800000	35907000	36699000	34670000	22872000	40844000	43620000	31726000
TRINITY_DN47900_c1_g1	TRINITY_DN47900_c1_g1	ORF type:5prime_partial; len:301 2-904 (+)	1	2	2	2	13.3	33.169	17467000	17161000	30078000	15427000	23237000	23612000	18397000	27224000	13498000
TRINITY_DN47902_c3_g2	TRINITY_DN47902_c3_g2	ORF type:complete; len:118 147-500 (+)	1	3	3	3	26.5	13.039	49066000	41934000	51128000	40578000	46561000	41106000	57318000	37586000	88945000
TRINITY_DN47903_c0_g1	TRINITY_DN47903_c0_g1	ORF type:complete; len:130 533-922 (-)	1	1	1	1	10.9	14.67	15205000		12264000	15505000	11372000	7289700		31039000	22181000
TRINITY_DN47909_c0_g1	TRINITY_DN47909_c0_g1	ORF type:complete; len:154 9-470 (-)	1	2	2	2	17	16.969	24886000	28236000			27142000
TRINITY_DN47932_c2_g5	TRINITY_DN47932_c2_g5	ORF type:complete; len:247 3600-4340 (+)	1	5	5	5	26.8	27.261	35923000	25580000	34738000	43965000	22292000	35579000	28072000	41268000	41641000
TRINITY_DN47945_c0_g1	TRINITY_DN47945_c0_g1	ORF type:complete; len:165 904-1398 (+)	1	3	2	2	15.9	18.159	83215000	94490000	77071000	49460000	89040000	105180000	67782000	51227000	70491000
TRINITY_DN47946_c0_g1	TRINITY_DN47946_c0_g1	ORF type:complete; len:285 404-1258 (-)	1	9	9	9	38.7	30.988	523830000	560190000	562190000	542390000	609520000	610300000	525030000	610730000	540660000
TRINITY_DN47957_c1_g1	TRINITY_DN47957_c1_g1	ORF type:complete; len:133 656-1054 (-)	1	3	3	3	19.7	15.023	103190000	101110000	105230000	100520000	109480000	107690000	87606000	136670000	131980000
TRINITY_DN47962_c0_g1	TRINITY_DN47962_c0_g1	ORF type:complete; len:582 253-1998 (-)	1	4	4	4	9.3	64.569		13925000			12606000		19703000	15722000	17332000
TRINITY_DN47983_c1_g1	TRINITY_DN47983_c1_g1	ORF type:3prime_partial; len:314 1267-2205 (+)	1	12	9	9	61.3	33.502	462670000	466320000	426260000	511580000	460630000	384970000	399830000	382820000	367220000
TRINITY_DN47986_c0_g2	TRINITY_DN47986_c0_g2;TRINITY_DN69983_c0_g1	ORF type:complete; len:234 434-1135 (-)	2	13	9	13	68.7	25.896	1309000000	1339400000	1351300000	1340800000	1405800000	1300800000	1526800000	1665100000	1680800000
TRINITY_DN47993_c1_g1	TRINITY_DN47993_c1_g1	ORF type:complete; len:110 491-820 (-)	1	3	3	3	22	12.114	98466000	99722000	104450000	94977000	116780000	89662000	126610000	127320000	108100000
TRINITY_DN47999_c1_g3	TRINITY_DN47999_c1_g3	ORF type:5prime_partial; len:135 818-1222 (-)	1	2	1	1	14.9	15.673	9052000	11476000	14793000	10490000	14157000	14246000	11945000	15792000	13073000
TRINITY_DN47999_c1_g4	TRINITY_DN47999_c1_g4	ORF type:5prime_partial; len:219 25-681 (-)	1	5	4	5	29.4	25.33	81482000	78059000	61274000	58288000	71606000	63935000	78273000	72457000	70737000
TRINITY_DN48000_c1_g1	TRINITY_DN48000_c1_g1	ORF type:complete; len:341 1019-2041 (-)	1	6	6	6	25.6	36.416	178000000	197460000	205020000	179160000	212380000	188690000	200020000	239640000	248650000
TRINITY_DN48015_c0_g1	TRINITY_DN48015_c0_g1	ORF type:5prime_partial; len:706 555-2672 (-)	1	1	1	1	1.8	80.517
TRINITY_DN48016_c1_g1	TRINITY_DN48016_c1_g1	ORF type:complete; len:108 1748-2071 (+)	1	2	2	2	20.6	11.969	11249000	8771200	9757000	9680800	9102000	9019600		11337000
TRINITY_DN48024_c0_g1	TRINITY_DN48024_c0_g1	ORF type:5prime_partial; len:123 1-369 (+)	1	3	3	3	32.8	13.554	211330000	177360000	193550000	252400000	221350000	266220000	128460000	153940000	100790000
TRINITY_DN48026_c0_g2	TRINITY_DN48026_c0_g2	ORF type:3prime_partial; len:148 1-441 (-)	1	1	1	1	10.9	16.419								12408000
TRINITY_DN48030_c1_g1	TRINITY_DN48030_c1_g1	ORF type:complete; len:312 1020-1955 (+)	1	1	1	1	4.2	34.213	33503000	40695000	38162000				23321000	23212000
TRINITY_DN48045_c2_g6	TRINITY_DN48045_c2_g6	ORF type:5prime_partial; len:491 2-1474 (+)	1	3	3	3	6.5	53.413	77566000	80021000	86665000	89336000	78549000	86291000	93250000	85543000	86091000
TRINITY_DN48053_c0_g1	TRINITY_DN48053_c0_g1	ORF type:complete; len:408 413-1636 (-)	1	8	8	8	30	43.398	402000000	449860000	331330000	147940000	238000000	153990000	1341300000	921140000	1118100000
TRINITY_DN48072_c3_g2	TRINITY_DN48072_c3_g2	ORF type:3prime_partial; len:204 3-611 (-)	1	1	1	1	6.9	21.856				8158100			9684000		12554000
TRINITY_DN48073_c2_g1	TRINITY_DN48073_c2_g1	ORF type:complete; len:200 609-1208 (+)	1	2	2	2	14.6	21.377							16329000	24932000	20860000
TRINITY_DN48074_c1_g1	TRINITY_DN48074_c1_g1	ORF type:complete; len:301 666-1568 (+)	1	1	1	1	5.7	33.034			11261000				13374000		8478200
TRINITY_DN48079_c4_g1	TRINITY_DN48079_c4_g1	ORF type:5prime_partial; len:200 2723-3322 (-)	1	1	1	1	7	22.094	11174000				10403000	9646000			10381000
TRINITY_DN48103_c1_g1	TRINITY_DN48103_c1_g1	ORF type:complete; len:477 449-1879 (-)	1	3	3	3	9.2	51.126	19700000	15684000	24432000	25668000	23820000	26702000	17033000	20638000	18392000
TRINITY_DN48104_c3_g1	TRINITY_DN48104_c3_g1	ORF type:3prime_partial; len:149 1-444 (-)	1	2	1	1	19.6	16.068	17478000	25863000	18976000	23544000	23937000	29109000	11312000	15691000	14098000
TRINITY_DN48104_c5_g2	TRINITY_DN48104_c5_g2	ORF type:complete; len:212 1054-1689 (-)	1	4	4	4	21.3	23.752	82821000	86989000	111470000	88469000	82997000	93675000	77503000	75227000	96119000
TRINITY_DN48116_c1_g1	TRINITY_DN48116_c1_g1;TRINITY_DN49473_c0_g1	ORF type:complete; len:149 376-822 (+);ORF type:complete; len:149 577-1023 (-)	2	2	1	2	12.2	16.762	217510000	180660000	189600000	241130000	259190000	137160000	243690000	258330000	292640000
TRINITY_DN48119_c0_g1	TRINITY_DN48119_c0_g1	ORF type:complete; len:247 409-1149 (-)	1	1	1	1	6.1	27.449	5267600	5703900	8135700	6890200	5146400	5453900	7733800	8414900	5707500
TRINITY_DN48120_c0_g1	TRINITY_DN48120_c0_g1	ORF type:5prime_partial; len:207 959-1579 (-)	1	1	1	1	7.8	22.873
TRINITY_DN48120_c1_g1	TRINITY_DN48120_c1_g1	ORF type:complete; len:385 1927-3081 (-)	1	4	3	4	15.6	41.458	64370000	72557000	67956000	61209000	56368000	88236000	85502000	77027000	73437000
TRINITY_DN48131_c1_g1	TRINITY_DN48131_c1_g1	ORF type:complete; len:574 434-2155 (-)	1	1	1	1	3.3	62.26
TRINITY_DN48148_c1_g1	TRINITY_DN48148_c1_g1	ORF type:complete; len:352 162-1217 (+)	1	6	6	6	22.2	38.172	117730000	148210000	154460000	129020000	162580000	151670000	150550000	149010000	155050000
TRINITY_DN48158_c0_g2	TRINITY_DN48158_c0_g2	ORF type:internal; len:290 2-868 (-)	1	5	4	5	28.7	31.549	284470000	246590000	307810000	229430000	224900000	295380000	255890000	237650000	221590000
TRINITY_DN48159_c0_g2	TRINITY_DN48159_c0_g2	ORF type:3prime_partial; len:318 744-1694 (+)	1	14	13	14	47	35.8	745360000	841720000	791390000	972900000	774690000	870630000	667260000	617570000	640320000
TRINITY_DN48182_c3_g1	TRINITY_DN48182_c3_g1	ORF type:complete; len:257 98-868 (+)	1	3	3	3	18	28.127	46713000	52535000	46449000	34262000	49539000	46858000	26693000	33740000	37293000
TRINITY_DN48184_c1_g1	TRINITY_DN48184_c1_g1	ORF type:complete; len:135 302-706 (+)	1	6	6	6	64.2	14.951	757680000	726680000	766680000	707180000	686580000	738420000	596000000	727240000	635070000
TRINITY_DN48192_c0_g2	TRINITY_DN48192_c0_g2	ORF type:3prime_partial; len:144 2-430 (-)	1	3	3	3	27.3	16.362	103680000	114570000	113300000	92183000	100210000	100240000	201980000	232460000	214540000
TRINITY_DN48201_c4_g1	TRINITY_DN48201_c4_g1	ORF type:complete; len:635 726-2630 (-)	1	2	2	2	6.2	71.558		6121900	4653400	5181200			4957200		5536200
TRINITY_DN48204_c1_g1	TRINITY_DN48204_c1_g1	ORF type:complete; len:445 389-1723 (+)	1	1	1	1	2.9	48.339
TRINITY_DN48213_c0_g1	TRINITY_DN48213_c0_g1	ORF type:complete; len:288 493-1356 (+)	1	6	6	6	27.5	31.316	114640000	100980000	133290000	95287000	118890000	115710000	108700000	86732000	100650000
TRINITY_DN48218_c2_g2	TRINITY_DN48218_c2_g2	ORF type:complete; len:158 489-962 (+)	1	1	1	1	6.4	16.992							68638000
TRINITY_DN48222_c1_g2	TRINITY_DN48222_c1_g2	ORF type:complete; len:249 445-1191 (-)	1	2	2	2	10.1	27.571	17939000		19374000	17882000	12531000	22356000			10484000
TRINITY_DN48225_c0_g1	TRINITY_DN48225_c0_g1	ORF type:complete; len:441 236-1558 (+)	1	3	3	3	10.5	50.848	10135000	9989400	14065000	11264000	9888400	11005000	20204000	18223000	12489000
TRINITY_DN48247_c0_g1	TRINITY_DN48247_c0_g1	ORF type:complete; len:221 355-1017 (-)	1	6	5	5	20.9	25.258	657890000	684360000	699580000	674760000	674550000	608730000	606670000	674620000	689130000
TRINITY_DN48250_c1_g1	TRINITY_DN48250_c1_g1	ORF type:complete; len:271 1400-2146 (-)	1	3	3	3	13.7	27.365	77516000	109770000	101460000	66762000	103740000	106830000	83815000	102350000	87265000
TRINITY_DN48252_c0_g1	TRINITY_DN48252_c0_g1	ORF type:complete; len:133 123-521 (+)	1	2	2	2	18.2	14.243	64367000	79400000	113900000	54114000	80685000	97700000	78590000	81681000	87606000
TRINITY_DN48253_c2_g1	TRINITY_DN48253_c2_g1	ORF type:complete; len:211 1169-1801 (+)	1	1	1	1	6.2	22.67	7713400			23788000	2410200	2499200			7517300
TRINITY_DN48253_c2_g2	TRINITY_DN48253_c2_g2	ORF type:3prime_partial; len:357 172-1239 (+)	1	14	11	11	48	38.508	374450000	395530000	394030000	382390000	350700000	382610000	411070000	385140000	373270000
TRINITY_DN48254_c0_g1	TRINITY_DN48254_c0_g1	ORF type:5prime_partial; len:339 1841-2857 (-)	1	3	3	3	9.5	36.327	117910000	181900000	148820000	206910000	100710000	47813000	195570000	122810000	160750000
TRINITY_DN48262_c0_g1	TRINITY_DN48262_c0_g1	ORF type:complete; len:301 33-905 (+)	1	8	8	8	32.1	33.213	80547000	62737000	65820000	80086000	58272000	70045000	76026000	63138000	84313000
TRINITY_DN48264_c0_g1	TRINITY_DN48264_c0_g1;TRINITY_DN51149_c0_g1	ORF type:3prime_partial; len:171 181-690 (+);ORF type:5prime_partial; len:107 2-322 (+)	2	2	1	1	12.9	18.604	36049000	33245000	49791000	32544000	31346000	36638000	49872000	52922000	59810000
TRINITY_DN48264_c0_g2	TRINITY_DN48264_c0_g2	ORF type:complete; len:371 187-1299 (+)	1	13	13	13	49.5	39.925	2582900000	2691400000	1851800000	2843000000	2638100000	2147600000	3920400000	2760200000	3451400000
TRINITY_DN48268_c2_g1	TRINITY_DN48268_c2_g1	ORF type:complete; len:186 1145-1702 (-)	1	3	3	3	21.6	19.936	75627000	82754000	86173000	88333000	89608000	82428000	71367000	81051000	80435000
TRINITY_DN48293_c0_g1	TRINITY_DN48293_c0_g1	ORF type:complete; len:240 429-1148 (+)	1	2	2	2	15.5	26.428	14807000	13560000		21158000
TRINITY_DN48300_c2_g1	TRINITY_DN48300_c2_g1	ORF type:complete; len:153 212-670 (+)	1	2	2	2	19.1	17.291	114800000	116840000		60509000	109820000	61791000	104120000		97191000
TRINITY_DN48320_c1_g1	TRINITY_DN48320_c1_g1	ORF type:3prime_partial; len:124 2-370 (-)	1	2	1	1	16.3	13.39							6657600	5761400	5661800
TRINITY_DN48333_c0_g1	TRINITY_DN48333_c0_g1	ORF type:5prime_partial; len:403 1-1209 (+)	1	4	4	4	14.9	44.124	29439000	25801000	29423000	25720000	30806000	27364000	32329000	32568000	30519000
TRINITY_DN48337_c1_g1	TRINITY_DN48337_c1_g1	ORF type:complete; len:541 193-1815 (+)	1	7	7	7	19.3	59.897	201140000	216220000	177810000	188230000	175550000	186020000	182670000	179200000	188900000
TRINITY_DN48339_c1_g1	TRINITY_DN48339_c1_g1	ORF type:3prime_partial; len:388 120-1280 (+)	1	2	2	2	5.4	42.962	38147000	21649000		17266000
TRINITY_DN48340_c1_g1	TRINITY_DN48340_c1_g1;TRINITY_DN57676_c1_g1;TRINITY_DN48340_c2_g2	ORF type:complete; len:297 253-1143 (+)	3	3	3	3	11.5	33.011							13163000
TRINITY_DN48343_c1_g1	TRINITY_DN48343_c1_g1;TRINITY_DN47001_c0_g1	ORF type:complete; len:850 4021-6570 (+)	2	22	20	22	31	94.169	466100000	443680000	436530000	478720000	461270000	452120000	352910000	338280000	343330000
TRINITY_DN48363_c0_g1	TRINITY_DN48363_c0_g1	ORF type:complete; len:217 59-652 (+)	1	1	1	1	7.6	20.957		7188700					5810800	7124800
TRINITY_DN48376_c1_g4	TRINITY_DN48376_c1_g4	ORF type:complete; len:368 403-1506 (+)	1	4	4	4	11.4	38.254	109720000	121990000	92786000	111890000	116300000	121360000	95078000	104810000	116320000
TRINITY_DN48401_c1_g1	TRINITY_DN48401_c1_g1	ORF type:complete; len:149 336-782 (+)	1	4	4	4	29.1	16.61	19359000	28829000	26920000	26493000			34138000	34299000	38108000
TRINITY_DN48405_c0_g2	TRINITY_DN48405_c0_g2	ORF type:complete; len:302 80-985 (+)	1	2	2	2	7.3	32.054	56673000	49840000	55015000	58643000	46894000	47213000	69705000	88726000	67021000
TRINITY_DN48416_c2_g2	TRINITY_DN48416_c2_g2	ORF type:complete; len:278 1490-2323 (-)	1	2	2	2	8.3	31.801								10063000
TRINITY_DN48439_c0_g1	TRINITY_DN48439_c0_g1	ORF type:complete; len:274 1536-2357 (-)	1	3	3	3	13.9	30.693			4417200		12587000	11395000
TRINITY_DN48441_c1_g1	TRINITY_DN48441_c1_g1	ORF type:complete; len:108 964-1287 (-)	1	1	1	1	13.1	12.063	18134000	22826000			12049000	21632000	15777000	21851000	17440000
TRINITY_DN48446_c0_g1	TRINITY_DN48446_c0_g1	ORF type:5prime_partial; len:522 430-1995 (-)	1	3	3	3	6	58.741	38056000	26007000	32166000	30205000	34339000	29151000	25324000	27257000	23417000
TRINITY_DN48447_c0_g1	TRINITY_DN48447_c0_g1	ORF type:3prime_partial; len:173 973-1488 (+)	1	4	3	4	22.7	18.743	757630000	706480000	760620000	870740000	832270000	830210000	541460000	520820000	418820000
TRINITY_DN48447_c0_g2	TRINITY_DN48447_c0_g2	ORF type:complete; len:238 235-948 (+)	1	2	1	1	7.6	25.816	69109000	72855000	52553000	70756000		70237000		58350000	56131000
TRINITY_DN48448_c0_g1	TRINITY_DN48448_c0_g1	ORF type:complete; len:247 193-933 (+)	1	9	9	9	44.7	27.318	784670000	805300000	738760000	882050000	832010000	864190000	615350000	523340000	521470000
TRINITY_DN48456_c3_g1	TRINITY_DN48456_c3_g1	ORF type:3prime_partial; len:242 749-1471 (+)	1	7	4	6	35.3	26.674	356430000	298500000	355550000	346510000	459370000	331350000	288280000	241720000	261250000
TRINITY_DN48463_c0_g1	TRINITY_DN48463_c0_g1	ORF type:complete; len:402 121-1326 (+)	1	2	2	2	5.7	45.855	28961000	28470000	24023000	19804000	26122000	23650000	19798000	19052000	14077000
TRINITY_DN48464_c0_g2	TRINITY_DN48464_c0_g2	ORF type:internal; len:159 3-476 (-)	1	3	1	3	17.1	17.641	38936000	29429000	36587000	56594000	35380000	39957000	59790000	48727000	61505000
TRINITY_DN48465_c3_g1	TRINITY_DN48465_c3_g1	ORF type:complete; len:152 143-598 (+)	1	7	5	7	49	17.157	755800000	738080000	748720000	588790000	725890000	712340000	797170000	955310000	933640000
TRINITY_DN48469_c0_g2	TRINITY_DN48469_c0_g2	ORF type:complete; len:244 205-936 (+)	1	5	5	5	32.1	26.688	97416000	108330000	69753000	81107000	74999000	74335000	71554000	83849000	96804000
TRINITY_DN48484_c0_g2	TRINITY_DN48484_c0_g2;TRINITY_DN48484_c0_g1	ORF type:complete; len:135 268-672 (-);ORF type:complete; len:159 155-631 (-)	2	1	1	1	11.9	14.657	6021700	5821600	6682000	9638400		7414800		7549000	7701000
TRINITY_DN48485_c2_g1	TRINITY_DN48485_c2_g1	ORF type:complete; len:167 288-788 (+)	1	6	6	6	42.2	17.808	195860000	181700000	228490000	172990000	186950000	203260000	140380000	151860000	134500000
TRINITY_DN48493_c0_g2	TRINITY_DN48493_c0_g2	ORF type:complete; len:494 144-1625 (-)	1	2	1	2	4.3	54.685	4308900	5377700	6978000	5997900					3902700
TRINITY_DN48494_c2_g4	TRINITY_DN48494_c2_g4	ORF type:5prime_partial; len:235 2-706 (+)	1	3	3	3	22.2	26.351	15789000	31763000	14076000	16807000	18395000	17531000	15791000	17062000	18782000
TRINITY_DN48496_c1_g1	TRINITY_DN48496_c1_g1	ORF type:complete; len:325 208-1182 (-)	1	4	4	4	16	36.251	33647000	41500000	34558000	37134000	30839000	28063000	35988000	33412000	34805000
TRINITY_DN48512_c1_g1	TRINITY_DN48512_c1_g1	ORF type:complete; len:205 253-867 (+)	1	3	3	3	25	22.805	136350000	161770000	128680000	126700000	141830000	120120000	136570000	124480000	158790000
TRINITY_DN48519_c1_g1	TRINITY_DN48519_c1_g1	ORF type:complete; len:259 1325-2101 (-)	1	2	2	2	9.3	28.531	122140000	152580000	112930000	133580000	140920000	111690000	161300000	125650000	153980000
TRINITY_DN48523_c0_g1	TRINITY_DN48523_c0_g1	ORF type:complete; len:504 226-1512 (+)	1	13	13	13	39.5	47.176	422760000	474390000	442890000	471330000	428110000	445890000	498980000	522680000	479770000
TRINITY_DN48526_c0_g1	TRINITY_DN48526_c0_g1	ORF type:complete; len:325 218-1192 (+)	1	4	4	4	14.8	37.236	44905000	40188000	48580000	36660000	58908000	48065000	47593000	57397000	44959000
TRINITY_DN48530_c1_g2	TRINITY_DN48530_c1_g2	ORF type:5prime_partial; len:223 1510-2178 (-)	1	7	7	7	54.1	23.345	258000000	233580000	258870000	180760000	215880000	190980000	315840000	243670000	276260000
TRINITY_DN48546_c1_g1	TRINITY_DN48546_c1_g1	ORF type:3prime_partial; len:558 2-1672 (-)	1	2	1	1	6.1	64.391	9894000	7897500	6645300	7482200	6529300	6744200			6876000
TRINITY_DN48548_c0_g3	TRINITY_DN48548_c0_g3	ORF type:5prime_partial; len:127 1-381 (+)	1	2	2	2	42.9	13.167							36455000	74037000	51515000
TRINITY_DN48558_c2_g3	TRINITY_DN48558_c2_g3	ORF type:5prime_partial; len:173 179-697 (-)	1	3	3	3	27.3	18.597	492370000	755760000	121880000	1111500000	179940000	394220000	2599700000	814550000	1847700000
TRINITY_DN48560_c0_g1	TRINITY_DN48560_c0_g1	ORF type:complete; len:601 135-1937 (+)	1	19	19	19	45.5	65.004	435150000	461350000	458740000	456090000	471790000	408800000	520090000	531790000	559860000
TRINITY_DN48566_c0_g1	TRINITY_DN48566_c0_g1	ORF type:5prime_partial; len:711 3-2135 (+)	1	7	7	7	15.1	78.347	44966000	52511000	41204000	60574000	48263000	50864000	44020000	55147000	44574000
TRINITY_DN48583_c1_g1	TRINITY_DN48583_c1_g1	ORF type:5prime_partial; len:134 1523-1924 (-)	1	3	2	2	36.8	14.239	76794000	256380000	32523000	292900000	164000000	224020000	45329000		281230000
TRINITY_DN48584_c1_g1	TRINITY_DN48584_c1_g1	ORF type:complete; len:377 737-1867 (-)	1	3	3	3	10.6	41.438	22212000	22753000	20370000	25167000	27510000	13292000	24197000		28427000
TRINITY_DN48599_c2_g3	TRINITY_DN48599_c2_g3	ORF type:complete; len:532 593-2188 (-)	1	4	4	4	7.9	60.143	47622000	56364000	48854000	48391000	56732000	39548000	26031000	30658000	28950000
TRINITY_DN48601_c0_g1	TRINITY_DN48601_c0_g1	ORF type:complete; len:153 1736-2194 (+)	1	7	5	7	53.9	15.919	1485000000	1589900000	1926300000	1948000000	1843300000	1814200000	263200000	179860000	225470000
TRINITY_DN48601_c0_g3	TRINITY_DN48601_c0_g3	ORF type:5prime_partial; len:120 2-361 (+)	1	5	3	3	44.5	12.519	3479200000	3204000000	3357600000	4612900000	3842600000	3695500000	594810000	557720000	630640000
TRINITY_DN48606_c0_g1	TRINITY_DN48606_c0_g1	ORF type:complete; len:133 1455-1853 (-)	1	2	2	2	19.7	15.849							15260000	21704000
TRINITY_DN48607_c0_g1	TRINITY_DN48607_c0_g1	ORF type:complete; len:813 313-2751 (-)	1	4	4	4	6	88.286	26867000	15446000	28287000	26462000	17453000	22880000	18567000	13185000	23754000
TRINITY_DN48614_c3_g1	TRINITY_DN48614_c3_g1	ORF type:complete; len:305 220-1134 (+)	1	5	5	5	28.9	34.442	61203000	51527000	62768000	48492000	59522000	62411000	55390000	57357000	101710000
TRINITY_DN48615_c0_g1	TRINITY_DN48615_c0_g1	ORF type:complete; len:556 224-1891 (-)	1	2	2	2	4.5	60.344	3152100	3555000	7300600	4892900	5192300	3680900	6977000	7125400	1540500
TRINITY_DN48620_c3_g1	TRINITY_DN48620_c3_g1	ORF type:complete; len:285 1133-1987 (-)	1	6	6	6	32.7	30.787	105310000	125430000	122820000	98315000	100910000	83781000	130020000	117990000	145180000
TRINITY_DN48629_c1_g1	TRINITY_DN48629_c1_g1	ORF type:5prime_partial; len:160 3-482 (+)	1	1	1	1	8.8	18.256	18299000	15594000	18588000	16185000		17071000	27635000	24449000	24444000
TRINITY_DN48639_c1_g2	TRINITY_DN48639_c1_g2	ORF type:complete; len:400 757-1956 (-)	1	1	1	1	2.8	44.645	8128800		8869500				10697000	12577000	10029000
TRINITY_DN48642_c1_g3	TRINITY_DN48642_c1_g3;TRINITY_DN48642_c1_g1	ORF type:complete; len:496 625-2112 (+)	2	7	6	7	14.7	57.347	107390000	96371000	109930000	97373000	96227000	101050000	108980000	100710000	111620000
TRINITY_DN48644_c4_g2	TRINITY_DN48644_c4_g2	ORF type:complete; len:521 334-1896 (+)	1	5	5	5	13.8	57.896	83197000	96153000	96016000	138680000	106040000	116350000	115680000	103880000	97999000
TRINITY_DN48647_c0_g1	TRINITY_DN48647_c0_g1	ORF type:5prime_partial; len:729 411-2597 (-)	1	1	1	1	1.6	82.402								8866500
TRINITY_DN48654_c0_g1	TRINITY_DN48654_c0_g1	ORF type:complete; len:202 483-1088 (-)	1	1	1	1	4	22.486	16936000	14360000	19862000	14874000	16962000	21275000	13419000	18406000	18103000
TRINITY_DN48660_c1_g1	TRINITY_DN48660_c1_g1	ORF type:5prime_partial; len:282 2393-3238 (-)	1	3	3	3	13.2	32.122	26478000	28831000	36943000	28651000	34491000	33240000	34597000	42702000	29627000
TRINITY_DN48661_c0_g1	TRINITY_DN48661_c0_g1;TRINITY_DN54647_c2_g2	ORF type:complete; len:255 691-1455 (-)	2	12	12	12	53.5	27.919	1641500000	1372700000	1545100000	1466800000	1543700000	1689800000	1338200000	1274500000	1396700000
TRINITY_DN48672_c0_g1	TRINITY_DN48672_c0_g1	ORF type:complete; len:204 618-1229 (-)	1	3	3	3	21.7	22.143	17097000	16636000	16380000	12304000	15838000	16419000	16446000	21879000	17095000
TRINITY_DN48685_c2_g1	TRINITY_DN48685_c2_g1;TRINITY_DN48685_c2_g2	ORF type:complete; len:211 1401-2033 (+);ORF type:complete; len:117 2070-2420 (+)	2	7	7	7	46.2	22.879	312850000	250880000	253650000	277650000	272130000	254550000	254050000	205880000	240780000
TRINITY_DN48687_c0_g1	TRINITY_DN48687_c0_g1	ORF type:5prime_partial; len:258 2-775 (+)	1	5	5	5	35	29.499	36547000	45029000	33491000	33075000	36565000	29327000	35001000	95812000	36597000
TRINITY_DN48691_c3_g2	TRINITY_DN48691_c3_g2	ORF type:internal; len:196 3-587 (+)	1	1	1	1	4.6	21.175	108700000	98845000	112300000	111270000	112700000	94829000	99548000	57261000	123370000
TRINITY_DN48695_c3_g1	TRINITY_DN48695_c3_g1;TRINITY_DN54977_c0_g1	ORF type:3prime_partial; len:376 3-1127 (-)	2	9	7	9	29.1	42.796	85724000	110840000	115660000	51888000	74573000	98900000	100270000	141460000	122240000
TRINITY_DN48696_c0_g1	TRINITY_DN48696_c0_g1	ORF type:complete; len:168 81-584 (+)	1	6	6	6	47.3	18.134	835540000	736320000	828520000	872600000	798480000	845150000	518290000	613340000	501780000
TRINITY_DN48708_c0_g1	TRINITY_DN48708_c0_g1	ORF type:complete; len:295 1690-2574 (+)	1	1	1	1	3.7	30.718	9315400	17965000	12740000	8026700	10851000	8211100	7421600	7516100
TRINITY_DN48717_c1_g2	TRINITY_DN48717_c1_g2	ORF type:internal; len:433 3-1298 (-)	1	2	2	2	8.1	47.545		12598000	9707300	17484000		18513000
TRINITY_DN48752_c3_g1	TRINITY_DN48752_c3_g1	ORF type:complete; len:387 417-1577 (-)	1	1	1	1	3.6	42.062
TRINITY_DN48753_c0_g1	TRINITY_DN48753_c0_g1	ORF type:complete; len:336 138-1145 (+)	1	3	3	3	9.9	36.298	44694000	57553000	55557000	45304000	57998000	44077000	63598000	66541000	52658000
TRINITY_DN48759_c1_g1	TRINITY_DN48759_c1_g1	ORF type:complete; len:277 267-1097 (+)	1	2	2	2	12	29.118				6817500			7453100	6323500
TRINITY_DN48766_c0_g1	TRINITY_DN48766_c0_g1;TRINITY_DN62570_c0_g1	ORF type:complete; len:135 69-473 (+);ORF type:3prime_partial; len:135 54-455 (+)	2	4	3	4	41	14.302	527270000	484430000	589590000	327610000	478090000	500960000	381370000	503520000	492690000
TRINITY_DN48775_c0_g1	TRINITY_DN48775_c0_g1	ORF type:complete; len:413 324-1532 (-)	1	2	2	2	6	46		27441000		18064000		17540000	27711000	20487000	37555000
TRINITY_DN48776_c0_g1	TRINITY_DN48776_c0_g1	ORF type:complete; len:341 475-1497 (-)	1	11	11	11	48.2	36.969	417560000	448360000	405730000	422500000	360880000	415290000	460290000	545400000	534310000
TRINITY_DN48785_c0_g2	TRINITY_DN48785_c0_g2	ORF type:complete; len:501 759-2261 (-)	1	1	1	1	2.6	55.016	10584000	9206200	9056100	9366400	9736600				10534000
TRINITY_DN48791_c0_g1	TRINITY_DN48791_c0_g1	ORF type:5prime_partial; len:459 1-1377 (+)	1	7	7	7	26.4	48.933	242100000	238650000	230310000	210740000	224060000	231110000	207750000	263170000	263430000
TRINITY_DN48796_c5_g2	TRINITY_DN48796_c5_g2	ORF type:5prime_partial; len:110 2-331 (+)	1	3	3	3	32.1	12.823	45831000	59225000	60510000	47465000	43308000	66180000	49848000	50455000	59841000
TRINITY_DN48796_c5_g3	TRINITY_DN48796_c5_g3	ORF type:5prime_partial; len:206 2-619 (+)	1	3	3	3	17.6	23.078	36059000	40644000	37622000	32783000	45929000	42616000	34287000	46244000	49803000
TRINITY_DN48804_c5_g3	TRINITY_DN48804_c5_g3	ORF type:internal; len:121 3-362 (-)	1	1	1	1	9.2	13.133	11301000	11672000				11435000	16091000	16317000	11538000
TRINITY_DN48818_c0_g1	TRINITY_DN48818_c0_g1	ORF type:complete; len:217 328-978 (-)	1	1	1	1	6	23.794		8186700		9119300	7916800	8166500	8238100	22986000
TRINITY_DN48824_c2_g1	TRINITY_DN48824_c2_g1	ORF type:5prime_partial; len:166 2-499 (+)	1	4	3	3	30.3	18.158	120870000	87092000	147360000	86632000	118700000	132990000	108390000	119790000	78019000
TRINITY_DN48828_c2_g1	TRINITY_DN48828_c2_g1	ORF type:complete; len:123 191-559 (+)	1	3	3	3	31.1	14.45	105900000	101780000	112950000	132270000	97758000	111060000	90406000	96509000	91423000
TRINITY_DN48843_c0_g1	TRINITY_DN48843_c0_g1	ORF type:complete; len:432 158-1453 (+)	1	19	19	19	60.8	48.572	1015300000	1107100000	904730000	1243200000	1007100000	1149700000	928560000	785660000	852660000
TRINITY_DN48844_c0_g1	TRINITY_DN48844_c0_g1	ORF type:complete; len:210 40-669 (-)	1	7	7	7	40.2	22.906	166420000	161400000	197110000	161200000	185280000	184880000	236600000	258960000	217210000
TRINITY_DN48847_c0_g1	TRINITY_DN48847_c0_g1	ORF type:complete; len:157 350-820 (+)	1	2	2	2	14.1	17.025	12191000	12249000	8459100	9298400		9311400		13324000	13751000
TRINITY_DN48861_c0_g2	TRINITY_DN48861_c0_g2	ORF type:internal; len:272 3-815 (+)	1	3	3	3	11.8	29.945	33926000	20336000	41836000	48851000	32740000	42317000
TRINITY_DN48878_c1_g2	TRINITY_DN48878_c1_g2	ORF type:complete; len:145 831-1265 (+)	1	1	1	1	13.9	15.801	11651000
TRINITY_DN48882_c1_g2	TRINITY_DN48882_c1_g2	ORF type:complete; len:161 550-1032 (+)	1	2	2	2	17.5	17.759						25535000		15036000	15685000
TRINITY_DN48883_c2_g2	TRINITY_DN48883_c2_g2	ORF type:3prime_partial; len:872 3-2504 (-)	1	3	3	3	4.4	90.863	26140000	20735000	24446000	22986000	22684000	16875000	48543000	41556000	41938000
TRINITY_DN48889_c0_g1	TRINITY_DN48889_c0_g1	ORF type:complete; len:173 1252-1770 (-)	1	1	1	1	9.3	19.65			7686200		7855800			4312600
TRINITY_DN48890_c0_g2	TRINITY_DN48890_c0_g2	ORF type:3prime_partial; len:290 81-869 (+)	1	1	1	1	3.4	29.065									6334100
TRINITY_DN48898_c0_g1	TRINITY_DN48898_c0_g1	ORF type:complete; len:564 378-2069 (-)	1	2	2	2	4.3	64.031	20968000	20552000	32637000	19487000	31019000	20557000	24698000	26880000	22476000
TRINITY_DN48923_c0_g1	TRINITY_DN48923_c0_g1	ORF type:complete; len:295 228-1112 (+)	1	3	3	3	11.9	30.734	14779000		23253000	16468000	11235000	12652000			14581000
TRINITY_DN48932_c0_g1	TRINITY_DN48932_c0_g1	ORF type:complete; len:236 1483-2190 (+)	1	7	2	2	31.5	26.886	22746000	24817000	19714000	20232000	14300000	21916000	26677000	34775000	41919000
TRINITY_DN48934_c1_g2	TRINITY_DN48934_c1_g2	ORF type:complete; len:259 2083-2859 (-)	1	4	4	4	18.6	29.408	142080000	122580000	111740000	110660000	154530000	113960000	76166000		107390000
TRINITY_DN48937_c1_g2	TRINITY_DN48937_c1_g2	ORF type:3prime_partial; len:228 175-855 (+)	1	7	7	7	25.1	24.169	2637800000	2373500000	2623200000	2416500000	3058700000	2261100000	2435400000	2274900000	2512400000
TRINITY_DN48970_c0_g1	TRINITY_DN48970_c0_g1	ORF type:5prime_partial; len:117 2-352 (+)	1	1	1	1	13.8	13.194	5434000			10574000			10536000	6887200
TRINITY_DN48970_c1_g3	TRINITY_DN48970_c1_g3	ORF type:5prime_partial; len:266 330-1127 (-)	1	7	7	7	48.7	27.931	179930000	148190000	151480000	152650000	161740000	140000000	165240000	178830000	187390000
TRINITY_DN48991_c0_g2	TRINITY_DN48991_c0_g2	ORF type:complete; len:370 710-1819 (-)	1	1	1	1	4.3	40.935					3998500			8092400
TRINITY_DN48999_c0_g1	TRINITY_DN48999_c0_g1	ORF type:3prime_partial; len:321 3-887 (-)	1	1	1	1	5.8	32.165								6503400
TRINITY_DN49004_c2_g1	TRINITY_DN49004_c2_g1	ORF type:complete; len:243 1294-2022 (-)	1	2	2	2	16.1	26.729	13824000	13265000	3726100	12631000	9570600	3861300	26663000	10924000	11394000
TRINITY_DN49012_c1_g1	TRINITY_DN49012_c1_g1	ORF type:complete; len:103 2095-2403 (-)	1	1	1	1	18.6	11.791	3074600	5059200	3536300	2072800	2863300	4386900		2814500	3521200
TRINITY_DN49016_c2_g1	TRINITY_DN49016_c2_g1	ORF type:complete; len:485 350-1804 (+)	1	10	10	10	27.1	53.31	318530000	307900000	350250000	289970000	288120000	321290000	296170000	299350000	306910000
TRINITY_DN49025_c1_g2	TRINITY_DN49025_c1_g2	ORF type:5prime_partial; len:266 3-800 (+)	1	1	1	1	3.8	30.945
TRINITY_DN49026_c0_g1	TRINITY_DN49026_c0_g1	ORF type:complete; len:537 282-1892 (-)	1	7	7	7	20.5	57.174	124040000	115940000	119380000	102190000	129480000	121620000	104400000	117920000	109430000
TRINITY_DN49027_c0_g1	TRINITY_DN49027_c0_g1	ORF type:complete; len:148 1222-1665 (-)	1	1	1	1	12.9	16.516							9454100
TRINITY_DN49027_c0_g2	TRINITY_DN49027_c0_g2	ORF type:internal; len:110 3-329 (-)	1	1	1	1	14.7	12.039	3366800	2667300	2316800	2367200	2086300	2020100		1178200	3885100
TRINITY_DN49033_c1_g1	TRINITY_DN49033_c1_g1	ORF type:complete; len:410 85-1314 (-)	1	1	1	1	3.9	45.533		10910000					10142000	13089000
TRINITY_DN49042_c0_g1	TRINITY_DN49042_c0_g1	ORF type:complete; len:346 614-1651 (-)	1	1	1	1	4.9	38.117	6501200	9619500	9211400		10433000	5993900	8955300	8056600	6142900
TRINITY_DN49047_c4_g1	TRINITY_DN49047_c4_g1;TRINITY_DN23003_c1_g2;TRINITY_DN26721_c0_g3;TRINITY_DN23003_c1_g1	ORF type:complete; len:517 985-2535 (+)	4	25	22	25	55	56.413	7843500000	8191400000	8228800000	8847400000	9060700000	8893300000	7173300000	6958300000	7104600000
TRINITY_DN49078_c1_g2	TRINITY_DN49078_c1_g2	ORF type:5prime_partial; len:465 2-1396 (+)	1	3	2	2	8.2	51.542	13368000	13612000	12614000	15160000	13917000	15984000	14224000	18242000	14738000
TRINITY_DN49086_c2_g1	TRINITY_DN49086_c2_g1	ORF type:complete; len:350 1195-2244 (-)	1	10	10	10	43.3	36.299	309860000	293460000	298670000	291990000	284640000	316720000	238790000	218420000	276860000
TRINITY_DN49100_c0_g1	TRINITY_DN49100_c0_g1	ORF type:complete; len:162 3230-3715 (+)	1	6	5	6	48.4	17.506	117020000	123930000	108920000	104300000	108970000	124030000	103290000	111550000	97498000
TRINITY_DN49104_c1_g4	TRINITY_DN49104_c1_g4	ORF type:5prime_partial; len:103 131-439 (-)	1	1	1	1	10.8	11.39	151050000	136180000					136820000	130240000	139150000
TRINITY_DN49110_c2_g2	TRINITY_DN49110_c2_g2	ORF type:complete; len:327 90-1070 (+)	1	1	1	1	5.5	36.22
TRINITY_DN49112_c3_g2	TRINITY_DN49112_c3_g2	ORF type:complete; len:178 964-1497 (+)	1	3	3	3	20.3	17.312	233140000	261850000	239860000	187470000	239520000	214560000	199800000	239540000	200280000
TRINITY_DN49125_c2_g1	TRINITY_DN49125_c2_g1	ORF type:complete; len:171 2194-2706 (+)	1	3	3	3	21.8	19.315	26798000	27920000	35727000	26374000	34438000	30443000	19046000	26453000	23894000
TRINITY_DN49130_c2_g1	TRINITY_DN49130_c2_g1	ORF type:complete; len:540 977-2596 (-)	1	3	3	3	7.2	58.311		28677000				40429000
TRINITY_DN49132_c0_g1	TRINITY_DN49132_c0_g1	ORF type:complete; len:234 121-822 (+)	1	4	4	4	22.7	25.343	94545000	90485000	98267000	84331000	75742000	96262000	56850000	74868000	68590000
TRINITY_DN49142_c1_g1	TRINITY_DN49142_c1_g1	ORF type:complete; len:155 333-797 (+)	1	2	2	2	18.2	17.839	25375000	45731000	24226000	30499000	45519000	24132000	44082000	55008000	42253000
TRINITY_DN49145_c2_g2	TRINITY_DN49145_c2_g2	ORF type:3prime_partial; len:106 928-1242 (+)	1	4	3	3	52.4	12.02	33593000	29198000	22998000	36258000	35363000	30055000	23749000	27189000	18929000
TRINITY_DN49154_c2_g1	TRINITY_DN49154_c2_g1	ORF type:complete; len:127 1027-1407 (+)	1	2	1	1	25.4	13.523
TRINITY_DN49162_c1_g1	TRINITY_DN49162_c1_g1	ORF type:complete; len:165 1135-1629 (+)	1	7	7	7	56.1	18.391	102240000	55707000	116570000	84942000	106970000	122140000	117150000	109020000	89258000
TRINITY_DN49164_c0_g1	TRINITY_DN49164_c0_g1	ORF type:complete; len:314 197-1138 (+)	1	12	11	12	46.3	34.241	509460000	512730000	542550000	535050000	528390000	524250000	496820000	526910000	501510000
TRINITY_DN49166_c0_g1	TRINITY_DN49166_c0_g1	ORF type:complete; len:490 940-2250 (-)	1	12	12	12	36.5	46.362	482390000	470300000	560830000	514300000	422540000	523550000	576470000	571360000	593520000
TRINITY_DN49174_c1_g1	TRINITY_DN49174_c1_g1	ORF type:complete; len:186 382-939 (-)	1	1	1	1	5.4	20.35		7234100						6563000
TRINITY_DN49175_c0_g1	TRINITY_DN49175_c0_g1	ORF type:complete; len:165 1378-1872 (+)	1	5	5	5	42.7	17.453	40888000	31457000	41857000	39299000	48480000	42881000	47610000	49745000	50021000
TRINITY_DN49176_c2_g2	TRINITY_DN49176_c2_g2	ORF type:complete; len:242 787-1512 (+)	1	1	1	1	3.7	28.304	4970500	5253500	5433600	4886900	5286500	5095500	6178300	6848400	6827100
TRINITY_DN49186_c0_g1	TRINITY_DN49186_c0_g1	ORF type:5prime_partial; len:166 1-498 (+)	1	5	5	5	40.6	17.819	187620000	204690000	191650000	193730000	190150000	182940000	178080000	216480000	203450000
TRINITY_DN49196_c3_g2	TRINITY_DN49196_c3_g2	ORF type:complete; len:250 515-1264 (+)	1	2	1	1	9.6	26.43	15948000	12796000	14295000	24028000	17155000	26679000
TRINITY_DN49203_c4_g1	TRINITY_DN49203_c4_g1	ORF type:complete; len:370 331-1440 (+)	1	4	2	2	13	42.479	17598000	16453000	18350000	21269000	19901000		13302000	16695000
TRINITY_DN49204_c1_g1	TRINITY_DN49204_c1_g1	ORF type:complete; len:194 839-1420 (-)	1	2	2	2	11.4	21.367	18703000	20792000	19080000	20625000	20137000	25053000	20943000	21763000	21574000
TRINITY_DN49207_c1_g1	TRINITY_DN49207_c1_g1	ORF type:complete; len:350 146-1195 (+)	1	9	9	9	30.7	38.154	380080000	453240000	428950000	470140000	390140000	438030000	418110000	442990000	535850000
TRINITY_DN49211_c1_g1	TRINITY_DN49211_c1_g1	ORF type:complete; len:426 703-1980 (-)	1	22	22	22	56.5	47.625	599030000	611220000	612230000	563850000	617440000	580380000	669130000	615680000	597760000
TRINITY_DN49226_c2_g2	TRINITY_DN49226_c2_g2;TRINITY_DN49226_c2_g3	ORF type:3prime_partial; len:229 1-633 (-)	2	3	2	2	21.3	22.287	234790000	402920000	165560000	276770000	236710000	233250000	12486000
TRINITY_DN49232_c0_g2	TRINITY_DN49232_c0_g2	ORF type:complete; len:1009 271-3171 (-)	1	4	4	4	3.3	111.37	21619000	26685000	29263000	26837000	23977000	22566000	20986000	26279000	30633000
TRINITY_DN49235_c1_g1	TRINITY_DN49235_c1_g1	ORF type:5prime_partial; len:305 1-915 (+)	1	13	11	13	56.2	32.378	1852200000	1819000000	1621700000	1982500000	1784500000	1819900000	1483600000	1280200000	1366400000
TRINITY_DN49235_c1_g2	TRINITY_DN49235_c1_g2	ORF type:complete; len:332 605-1600 (+)	1	9	7	7	40.2	35.101	360250000	373570000	327780000	436830000	342270000	378250000	296030000	180730000	184690000
TRINITY_DN49237_c0_g1	TRINITY_DN49237_c0_g1;TRINITY_DN56065_c1_g3	ORF type:complete; len:462 534-1778 (-)	2	9	9	9	21.5	47.591	135060000	130380000	145650000	147110000	157820000	154380000	141370000	136670000	164920000
TRINITY_DN49259_c0_g1	TRINITY_DN49259_c0_g1	ORF type:complete; len:609 869-2626 (-)	1	1	1	1	2.1	63.549	22430000	13602000	12719000	12200000	16026000	15287000	13694000	14339000	10714000
TRINITY_DN49268_c1_g1	TRINITY_DN49268_c1_g1;TRINITY_DN56440_c3_g1;TRINITY_DN45795_c6_g1	ORF type:5prime_partial; len:101 1-303 (+);ORF type:complete; len:114 935-1276 (-)	3	3	3	3	32	11.454	121310000	126320000	94206000	108940000	112300000	100200000	94229000	76264000	108340000
TRINITY_DN49269_c0_g1	TRINITY_DN49269_c0_g1	ORF type:5prime_partial; len:648 462-2405 (-)	1	16	16	16	25.3	73.504	304590000	252980000	272220000	287660000	256410000	246840000	202550000	219970000	226010000
TRINITY_DN49271_c4_g2	TRINITY_DN49271_c4_g2;TRINITY_DN49271_c4_g8	ORF type:5prime_partial; len:153 3-461 (+)	2	7	7	7	58.6	17.24	333530000	305760000	332740000	298640000	340420000	370870000	344450000	384910000	337290000
TRINITY_DN49277_c0_g1	TRINITY_DN49277_c0_g1	ORF type:complete; len:263 1107-1895 (-)	1	1	1	1	15.6	29.052	13707000	13756000	18957000	7787300	17052000	15504000	23995000
TRINITY_DN49285_c0_g1	TRINITY_DN49285_c0_g1	ORF type:complete; len:154 710-1171 (-)	1	3	3	3	32	17.691	48568000	51811000	51871000	39609000	45806000	53656000	66169000	61637000	49406000
TRINITY_DN49292_c1_g1	TRINITY_DN49292_c1_g1	ORF type:complete; len:442 499-1824 (-)	1	2	2	2	5.9	49.595		18139000	16099000	17468000	23673000			22471000	16683000
TRINITY_DN49304_c1_g3	TRINITY_DN49304_c1_g3	ORF type:complete; len:260 118-897 (+)	1	1	1	1	3.9	28.428	70558000	74900000	83853000	106670000	68907000	107360000	47375000	45288000	41550000
TRINITY_DN49319_c2_g1	TRINITY_DN49319_c2_g1	ORF type:5prime_partial; len:802 267-2672 (-)	1	7	7	7	15.2	86.201	340180000	262650000	330990000	297040000	389470000	326120000	333340000	349890000	295700000
TRINITY_DN49320_c0_g1	TRINITY_DN49320_c0_g1	ORF type:complete; len:318 1988-2941 (+)	1	3	2	2	8.2	35.041	7014400	11000000	10666000	10006000	8793700	10724000	16566000	17438000	12478000
TRINITY_DN49321_c0_g1	TRINITY_DN49321_c0_g1;TRINITY_DN40713_c0_g1;TRINITY_DN49321_c0_g2	ORF type:complete; len:316 1458-2405 (-)	3	8	8	8	27.9	35.435	279140000	317350000	283780000	164390000	214540000	258220000	264380000	261060000	234860000
TRINITY_DN49327_c0_g1	TRINITY_DN49327_c0_g1	ORF type:5prime_partial; len:100 1-300 (+)	1	5	5	5	44.4	10.974	260740000	249930000	260550000	232670000	246850000	226350000	307510000	316380000	306790000
TRINITY_DN49332_c1_g1	TRINITY_DN49332_c1_g1	ORF type:complete; len:374 159-1280 (-)	1	5	5	5	17.4	42.318	74588000	77368000	71325000	56825000	80211000	70527000	78579000	63009000	71700000
TRINITY_DN49362_c0_g1	TRINITY_DN49362_c0_g1	ORF type:complete; len:388 504-1625 (-)	1	9	9	9	41.3	42.339	428100000	270340000	397970000	203760000	321150000	315580000	337730000	361110000	335170000
TRINITY_DN49379_c0_g1	TRINITY_DN49379_c0_g1;TRINITY_DN56804_c1_g1	ORF type:5prime_partial; len:468 644-2047 (-)	2	3	1	3	8.1	53.387	19831000	27431000	29002000	40035000	23612000	28458000
TRINITY_DN49383_c3_g6	TRINITY_DN49383_c3_g6	ORF type:complete; len:461 3062-4444 (-)	1	3	3	3	7.8	51.997		9128400	14234000		13296000			14443000	18562000
TRINITY_DN49394_c0_g1	TRINITY_DN49394_c0_g1	ORF type:5prime_partial; len:248 3-746 (+)	1	5	5	5	34.4	26.917	551800000	477960000	487520000	833230000	483160000	628750000	1645500000	1236400000	1057300000
TRINITY_DN49398_c1_g1	TRINITY_DN49398_c1_g1	ORF type:complete; len:347 935-1975 (+)	1	5	5	5	18.8	38.772	99710000	93895000	89439000	81795000	88315000	75918000	95364000	110570000	112780000
TRINITY_DN49405_c0_g1	TRINITY_DN49405_c0_g1	ORF type:complete; len:540 217-1836 (+)	1	1	1	1	1.9	58.241									7191900
TRINITY_DN49406_c1_g1	TRINITY_DN49406_c1_g1;TRINITY_DN41381_c2_g3	ORF type:complete; len:215 350-994 (+)	2	7	4	4	35.5	23.738	28348000	13111000	48273000	37813000	47759000	35752000	25535000	30367000	53597000
TRINITY_DN49406_c2_g1	TRINITY_DN49406_c2_g1	ORF type:complete; len:307 382-1302 (+)	1	1	1	1	4.2	32.763
TRINITY_DN49421_c0_g1	TRINITY_DN49421_c0_g1	ORF type:complete; len:616 278-2125 (+)	1	3	3	3	6.5	69.768	28215000	34302000	29036000	20217000	33503000	17403000		21538000	20472000
TRINITY_DN49427_c0_g2	TRINITY_DN49427_c0_g2	ORF type:complete; len:152 359-814 (-)	1	2	1	1	11.3	17.234				69159000		17748000	60254000	40719000
TRINITY_DN49427_c0_g3	TRINITY_DN49427_c0_g3;TRINITY_DN36134_c1_g1;TRINITY_DN49427_c0_g1	ORF type:5prime_partial; len:116 307-654 (-)	3	6	3	6	47.8	13.19	646930000	925030000	1087600000	1229600000	710920000	1026900000	3115800000	1982500000	2038400000
TRINITY_DN49428_c0_g1	TRINITY_DN49428_c0_g1	ORF type:5prime_partial; len:675 1509-3533 (-)	1	7	7	7	14.2	76.048	57324000	52346000	34964000	41929000	49260000	41721000	67334000	51393000	48503000
TRINITY_DN49429_c0_g2	TRINITY_DN49429_c0_g2	ORF type:complete; len:444 689-2020 (+)	1	1	1	1	3.4	49.531	7449400	5330900	8121200	11434000		7618400	4201000
TRINITY_DN49441_c1_g1	TRINITY_DN49441_c1_g1	ORF type:complete; len:496 928-2415 (-)	1	3	3	3	5.9	54.313	21464000	21592000	22848000	21176000	13029000	22451000	23761000	24919000	26425000
TRINITY_DN49475_c1_g2	TRINITY_DN49475_c1_g2	ORF type:complete; len:376 274-1401 (+)	1	3	3	3	8.3	44.107	25606000	13637000	17668000	23591000	27819000	23928000	18320000	17701000	28980000
TRINITY_DN49482_c0_g4	TRINITY_DN49482_c0_g4	ORF type:5prime_partial; len:116 536-883 (-)	1	4	4	4	35.7	12.16	305860000	238640000	319160000	247050000	349900000	285410000	250330000	282530000	293420000
TRINITY_DN49489_c0_g1	TRINITY_DN49489_c0_g1	ORF type:5prime_partial; len:336 1-1008 (+)	1	11	11	11	42.1	36.997	254620000	279210000	276170000	272260000	230590000	254210000	320150000	346390000	375970000
TRINITY_DN49493_c0_g5	TRINITY_DN49493_c0_g5	ORF type:5prime_partial; len:233 1-699 (+)	1	2	2	2	9.9	25.958	73515000	64142000	97999000	62117000	85548000	59716000	85108000	82079000	92244000
TRINITY_DN49497_c1_g1	TRINITY_DN49497_c1_g1;TRINITY_DN46955_c0_g1	ORF type:5prime_partial; len:551 922-2574 (-)	2	5	1	2	10.2	59.801	207030000	207040000	220730000	198410000	195550000	187610000	173600000	203770000	178500000
TRINITY_DN49505_c0_g2	TRINITY_DN49505_c0_g2;TRINITY_DN55485_c0_g1	ORF type:3prime_partial; len:184 3-551 (-)	2	3	3	3	20.8	20.738		11343000		12106000	10228000		9842700	10083000	7303100
TRINITY_DN49510_c3_g1	TRINITY_DN49510_c3_g1	ORF type:complete; len:322 498-1463 (+)	1	18	16	18	65.1	36.496	1452500000	1538900000	1515400000	1526400000	1474000000	1511600000	1530700000	1479800000	1664100000
TRINITY_DN49521_c1_g1	TRINITY_DN49521_c1_g1	ORF type:complete; len:503 127-1635 (+)	1	1	1	1	2.2	56.588	44424000	54321000	46984000	42166000	47250000	49783000	55661000	48438000	57495000
TRINITY_DN49528_c3_g1	TRINITY_DN49528_c3_g1	ORF type:complete; len:343 1125-2153 (-)	1	3	1	1	9.4	37.706							19247000	28162000
TRINITY_DN49529_c1_g1	TRINITY_DN49529_c1_g1	ORF type:complete; len:396 177-1364 (-)	1	6	6	6	25.8	41.047	154580000	165230000	157000000	121420000	143500000	140310000	389130000	159220000	183940000
TRINITY_DN49550_c0_g1	TRINITY_DN49550_c0_g1	ORF type:complete; len:493 676-2154 (-)	1	1	1	1	2.6	54.453	9685500			11257000	13495000	11269000
TRINITY_DN49566_c2_g1	TRINITY_DN49566_c2_g1	ORF type:complete; len:281 3139-3981 (-)	1	2	2	2	6.8	31.481			10630000		11282000	7033000
TRINITY_DN49582_c0_g1	TRINITY_DN49582_c0_g1	ORF type:3prime_partial; len:1420 204-4460 (+)	1	2	2	2	1.9	160.65								15509000
TRINITY_DN49584_c2_g1	TRINITY_DN49584_c2_g1	ORF type:complete; len:169 796-1302 (-)	1	1	1	1	7.7	18.968	14071000	10572000	13003000		9478100	13074000	9899600	11150000	13973000
TRINITY_DN49587_c0_g1	TRINITY_DN49587_c0_g1	ORF type:complete; len:616 199-2046 (+)	1	12	12	12	27.8	66.661	105100000	104260000	125410000	113890000	113310000	120830000	149540000	136780000	126450000
TRINITY_DN49590_c0_g3	TRINITY_DN49590_c0_g3	ORF type:3prime_partial; len:196 1-585 (-)	1	3	3	3	20	20.742	41693000	32624000	39447000	32085000	40015000	35151000	24104000	31575000	21321000
TRINITY_DN49595_c0_g1	TRINITY_DN49595_c0_g1	ORF type:complete; len:403 88-1209 (+)	1	2	2	2	8.8	41.796	15051000	14349000	22311000	24281000	16870000		15713000	14263000	24476000
TRINITY_DN49596_c1_g1	TRINITY_DN49596_c1_g1;TRINITY_DN46480_c0_g3	ORF type:complete; len:112 960-1295 (-)	2	6	6	6	57.7	12.258	1172600000	1197400000	1298500000	1095100000	1336200000	1151400000	1305000000	1420000000	1370700000
TRINITY_DN49601_c1_g1	TRINITY_DN49601_c1_g1	ORF type:complete; len:279 354-1190 (-)	1	3	3	3	18.3	31.122	72702000	77068000	72032000	55176000	74496000	88197000	57743000	38067000	63358000
TRINITY_DN49606_c0_g1	TRINITY_DN49606_c0_g1	ORF type:complete; len:264 524-1315 (-)	1	8	8	8	35	30.815	193870000	229270000	193020000	164190000	192120000	196310000	206150000	193880000	211560000
TRINITY_DN49616_c1_g1	TRINITY_DN49616_c1_g1	ORF type:complete; len:303 1009-1917 (-)	1	6	6	6	25.8	33.533	89345000	78668000	75326000	71699000	74348000	70354000	86167000	49606000	94017000
TRINITY_DN49627_c1_g2	TRINITY_DN49627_c1_g2	ORF type:complete; len:215 269-913 (+)	1	2	2	2	9.3	24.072	31797000	28332000	32253000	34456000	30262000	32939000	24427000	34105000	28608000
TRINITY_DN49649_c0_g1	TRINITY_DN49649_c0_g1	ORF type:complete; len:339 203-1219 (-)	1	2	2	2	9.8	37.461	15500000	26986000	29527000	19351000	36956000	14918000	31734000		18634000
TRINITY_DN49651_c2_g1	TRINITY_DN49651_c2_g1	ORF type:complete; len:464 123-1514 (+)	1	1	1	1	4.3	50.746	51997000	11877000	44080000	49376000		44157000			30228000
TRINITY_DN49652_c1_g1	TRINITY_DN49652_c1_g1	ORF type:3prime_partial; len:183 1-546 (-)	1	4	1	1	32.4	19.245									31275000
TRINITY_DN49652_c2_g1	TRINITY_DN49652_c2_g1;TRINITY_DN57826_c2_g1	ORF type:5prime_partial; len:682 630-2675 (-)	2	6	2	6	9.1	74.517	42502000	40139000	53513000	32502000	38343000	44168000	44266000	42144000	58070000
TRINITY_DN49659_c0_g1	TRINITY_DN49659_c0_g1	ORF type:complete; len:300 254-1153 (+)	1	1	1	1	3	34.754	107670000	110810000	123250000
TRINITY_DN49670_c0_g2	TRINITY_DN49670_c0_g2	ORF type:complete; len:205 1307-1921 (+)	1	6	4	4	45.6	23.4	133800000	170520000	151380000	43919000	47499000	52224000	16530000		23197000
TRINITY_DN49672_c1_g1	TRINITY_DN49672_c1_g1	ORF type:complete; len:189 831-1397 (-)	1	5	5	5	37.2	21.269	75255000	71859000	72253000	78232000	66605000	65701000	71819000	86752000	74134000
TRINITY_DN49673_c0_g2	TRINITY_DN49673_c0_g2	ORF type:complete; len:293 762-1640 (-)	1	1	1	1	2.7	33.069				300870	402230				1716600
TRINITY_DN49676_c2_g1	TRINITY_DN49676_c2_g1	ORF type:complete; len:394 570-1751 (+)	1	8	8	8	25.2	43.352	207070000	218120000	265440000	231700000	206830000	250690000	218960000	199180000	197500000
TRINITY_DN49679_c0_g1	TRINITY_DN49679_c0_g1	ORF type:complete; len:342 1224-2249 (+)	1	1	1	1	2.6	36.804			6314900	12867000	7146900	7047500
TRINITY_DN49684_c1_g3	TRINITY_DN49684_c1_g3	ORF type:complete; len:561 575-2257 (-)	1	1	1	1	2.7	64.579	1901800	4097700	1749400	1537200					2138000
TRINITY_DN58249_c2_g5	TRINITY_DN58249_c2_g5;TRINITY_DN49687_c0_g1	ORF type:internal; len:159 1-474 (-);ORF type:complete; len:236 1667-2374 (+)	2	1	1	1	12	17.877	20326000		23841000			19250000			31089000
TRINITY_DN49705_c0_g1	TRINITY_DN49705_c0_g1	ORF type:complete; len:762 292-2577 (+)	1	15	15	15	29.7	82.92	667850000	714830000	655310000	658870000	624420000	661250000	544750000	584940000	598030000
TRINITY_DN49717_c1_g1	TRINITY_DN49717_c1_g1	ORF type:complete; len:760 206-2485 (+)	1	6	6	6	9.2	82.479	119710000	92918000	115790000	120170000	123610000	114850000	102930000	131550000	120220000
TRINITY_DN49728_c0_g1	TRINITY_DN49728_c0_g1	ORF type:complete; len:122 502-867 (-)	1	2	2	2	15.7	13.992		6318400					16826000
TRINITY_DN49728_c0_g3	TRINITY_DN49728_c0_g3	ORF type:3prime_partial; len:102 3-305 (-)	1	2	1	1	17.8	11.237	295490000	302100000	323950000	285700000	348640000	309950000	342010000	342260000	399520000
TRINITY_DN49732_c0_g1	TRINITY_DN49732_c0_g1	ORF type:complete; len:139 1270-1686 (+)	1	3	3	3	28.3	15.543	110200000	113740000	142510000	111910000	156420000	164440000	168420000	145870000	137730000
TRINITY_DN49738_c2_g3	TRINITY_DN49738_c2_g3	ORF type:internal; len:110 3-329 (+)	1	1	1	1	12.8	11.315
TRINITY_DN49741_c0_g2	TRINITY_DN49741_c0_g2	ORF type:3prime_partial; len:863 3-2588 (-)	1	1	1	1	2.1	95.103	44690000	38064000	41626000	31094000	46056000	42863000	44332000	41939000	32601000
TRINITY_DN49743_c1_g1	TRINITY_DN49743_c1_g1	ORF type:complete; len:109 1915-2241 (+)	1	1	1	1	14.8	11.684	27748000	30803000	25500000	36663000	27461000	39007000	37127000	31686000	20665000
TRINITY_DN49746_c1_g1	TRINITY_DN49746_c1_g1	ORF type:3prime_partial; len:276 2-826 (-)	1	7	7	7	41.8	30.523	112670000	127660000	113200000	89301000	89122000	103700000	95541000	114990000	97849000
TRINITY_DN49763_c1_g1	TRINITY_DN49763_c1_g1	ORF type:complete; len:120 2961-3320 (-)	1	1	1	1	8.4	13.49	16992000	19084000	14016000	17663000	15911000	12541000	11062000	12361000	14740000
TRINITY_DN49773_c1_g2	TRINITY_DN49773_c1_g2	ORF type:complete; len:587 143-1903 (+)	1	3	3	3	7.3	63.806	6190200	4439000	5848800	7000600	5761300	5072200	4671400	3255600	11429000
TRINITY_DN49781_c1_g2	TRINITY_DN49781_c1_g2;TRINITY_DN49781_c1_g3	ORF type:complete; len:143 360-788 (-);ORF type:complete; len:143 505-933 (-)	2	7	7	7	57.7	16.02	566020000	689490000	650110000	532780000	563150000	618650000	718440000	780140000	696720000
TRINITY_DN49783_c2_g2	TRINITY_DN49783_c2_g2	ORF type:complete; len:312 240-1175 (+)	1	1	1	1	5.1	34.321	28356000	30691000	33168000	29083000	23584000	22175000	30593000	20380000	21663000
TRINITY_DN49794_c0_g1	TRINITY_DN49794_c0_g1	ORF type:complete; len:289 217-1083 (-)	1	6	6	6	32.3	32.599	69271000	55388000	77041000	65266000	50178000	39355000	48142000	66204000	47645000
TRINITY_DN49830_c0_g1	TRINITY_DN49830_c0_g1	ORF type:complete; len:373 299-1417 (-)	1	2	2	2	5.6	40.422					12445000	12656000	17487000	45905000	18505000
TRINITY_DN49844_c1_g1	TRINITY_DN49844_c1_g1	ORF type:complete; len:267 657-1457 (-)	1	2	2	2	7.5	29.961	64888000	67364000	62323000	65859000	59110000	69382000	72600000	70610000	75817000
TRINITY_DN49845_c0_g2	TRINITY_DN49845_c0_g2	ORF type:complete; len:284 55-906 (+)	1	3	3	3	8.5	29.422			9996600	12879000	13282000	10764000
TRINITY_DN49847_c1_g1	TRINITY_DN49847_c1_g1	ORF type:complete; len:288 2200-3063 (+)	1	4	4	4	12.9	32.21	26420000	21262000	22830000	10918000	31159000	20357000	9909300
TRINITY_DN49855_c0_g1	TRINITY_DN49855_c0_g1	ORF type:complete; len:240 816-1535 (-)	1	6	2	2	29.3	26.136	191790000	77174000	135930000	226860000	171560000	220760000	61299000	69874000	94905000
TRINITY_DN49855_c0_g2	TRINITY_DN49855_c0_g2;TRINITY_DN26279_c0_g2	ORF type:5prime_partial; len:140 582-1001 (-);ORF type:5prime_partial; len:205 2-616 (+)	2	6	4	4	46.8	16.174	169200000	178130000	166330000	219530000	205620000	172750000	110530000	118910000	78470000
TRINITY_DN49855_c0_g4	TRINITY_DN49855_c0_g4	ORF type:3prime_partial; len:206 29-616 (+)	1	13	8	11	67.3	21.631	499300000	538740000	464970000	634260000	495550000	634520000	193070000	254050000	231600000
TRINITY_DN49858_c2_g1	TRINITY_DN49858_c2_g1	ORF type:5prime_partial; len:400 289-1488 (-)	1	5	5	5	12	45.4	322730000	306240000	318420000	320170000	359270000	355550000	290720000	391930000	313980000
TRINITY_DN49864_c1_g1	TRINITY_DN49864_c1_g1	ORF type:5prime_partial; len:493 1-1479 (+)	1	5	5	5	14.4	56.078	19236000	8008300	20358000		11351000		18795000	11928000	16270000
TRINITY_DN49876_c1_g2	TRINITY_DN49876_c1_g2	ORF type:complete; len:505 818-2332 (-)	1	22	22	22	57.9	54.468	1123200000	1164700000	1211200000	1118700000	1143500000	1178300000	1128900000	1200500000	1330300000
TRINITY_DN49882_c1_g1	TRINITY_DN49882_c1_g1	ORF type:5prime_partial; len:315 3-947 (+)	1	2	1	2	12.7	34.786									25866000
TRINITY_DN49883_c0_g4	TRINITY_DN49883_c0_g4	ORF type:complete; len:348 211-1254 (+)	1	2	2	2	6.3	38.472	27240000	35029000	38032000	33123000	41899000	29881000	7653200	29226000	30152000
TRINITY_DN49885_c0_g1	TRINITY_DN49885_c0_g1;TRINITY_DN52673_c0_g1	ORF type:complete; len:384 94-1245 (+)	2	6	5	6	23.8	42.584	68979000	49310000	80919000	42033000	50752000	74753000	87692000	104140000	75953000
TRINITY_DN49886_c0_g4	TRINITY_DN49886_c0_g4	ORF type:complete; len:171 177-689 (+)	1	1	1	1	15.9	19.337	2767600		7182900	1731100
TRINITY_DN49887_c0_g1	TRINITY_DN49887_c0_g1	ORF type:complete; len:147 360-800 (+)	1	4	4	4	38.4	15.573	110180000	162950000	183900000	181110000	185780000	171390000	150440000	96642000	104710000
TRINITY_DN49889_c0_g2	TRINITY_DN49889_c0_g2	ORF type:complete; len:328 1196-2179 (+)	1	2	2	2	7	34.669	23819000	17696000	36614000	21750000	22498000	37880000	10109000	9450000
TRINITY_DN49894_c1_g1	TRINITY_DN49894_c1_g1	ORF type:complete; len:283 1155-2003 (-)	1	7	7	7	29.1	31.004		9791800	21872000	12461000	20890000	23672000	17070000	19796000	36473000
TRINITY_DN49896_c0_g1	TRINITY_DN49896_c0_g1	ORF type:complete; len:279 856-1692 (+)	1	4	4	4	20.5	30.458	98034000	126080000	121910000	137480000	119390000	117740000	115720000	70401000	151680000
TRINITY_DN49898_c0_g1	TRINITY_DN49898_c0_g1	ORF type:complete; len:352 446-1501 (-)	1	2	2	2	5.1	38.882	40830000	28070000	24080000	27635000	34962000	33546000	21943000	19869000	35316000
TRINITY_DN49903_c1_g1	TRINITY_DN49903_c1_g1	ORF type:complete; len:260 561-1340 (+)	1	6	6	6	23.6	29.051	165900000	152210000	148020000	139700000	142670000	137650000	129320000	140000000	147890000
TRINITY_DN49904_c2_g1	TRINITY_DN49904_c2_g1	ORF type:3prime_partial; len:543 2-1627 (-)	1	11	11	11	25.5	61.401	210420000	214480000	205400000	249510000	244020000	217580000	182120000	167400000	168850000
TRINITY_DN49906_c0_g1	TRINITY_DN49906_c0_g1	ORF type:complete; len:311 173-1105 (-)	1	2	2	2	6.1	33.613			6662700	7674300	8273400	6569300	8551700	8822200
TRINITY_DN49909_c0_g1	TRINITY_DN49909_c0_g1	ORF type:complete; len:162 421-906 (-)	1	2	2	2	19.3	17.462	13746000		13172000	12944000	14587000	28126000	13437000	12644000	13671000
TRINITY_DN49929_c2_g1	TRINITY_DN49929_c2_g1;TRINITY_DN50063_c2_g1	ORF type:3prime_partial; len:446 338-1672 (+)	2	6	6	6	16	50.603	109050000	68973000	101940000	82366000	93186000	82558000	79416000	117270000	127480000
TRINITY_DN49931_c1_g2	TRINITY_DN49931_c1_g2;TRINITY_DN36207_c2_g5	ORF type:5prime_partial; len:259 3-779 (+)	2	3	3	3	19	27.814	18761000	19511000			15473000	18503000			22130000
TRINITY_DN49936_c0_g2	TRINITY_DN49936_c0_g2	ORF type:complete; len:431 1758-3050 (-)	1	7	7	7	22.3	48.545	117360000	82365000	74973000	117960000	102200000	84627000	82817000	46264000	76306000
TRINITY_DN49939_c0_g1	TRINITY_DN49939_c0_g1	ORF type:complete; len:165 346-816 (-)	1	1	1	1	7.7	17.22	14587000	13751000	11275000	13154000	14570000	11491000	13881000	11628000	12830000
TRINITY_DN49954_c1_g2	TRINITY_DN49954_c1_g2	ORF type:complete; len:428 1542-2825 (-)	1	1	1	1	4	46.398								7191600
TRINITY_DN49955_c0_g1	TRINITY_DN49955_c0_g1	ORF type:complete; len:330 174-1163 (-)	1	1	1	1	5.8	35.534	7212200		8039100	9940400	8983500	6872700			4583600
TRINITY_DN49956_c3_g1	TRINITY_DN49956_c3_g1	ORF type:internal; len:286 1-855 (-)	1	2	1	1	6.7	30.584	20254000	73371000		159710000	33427000	115360000
TRINITY_DN49970_c0_g1	TRINITY_DN49970_c0_g1	ORF type:complete; len:257 307-1077 (+)	1	3	3	3	10.5	28.518	31582000	31891000	41248000	36104000	43827000	41595000	34393000	32969000	36146000
TRINITY_DN49975_c1_g5	TRINITY_DN49975_c1_g5	ORF type:5prime_partial; len:363 447-1535 (-)	1	1	1	1	5	37.845		8466100			11204000	9629100
TRINITY_DN49976_c3_g1	TRINITY_DN49976_c3_g1	ORF type:complete; len:318 989-1942 (-)	1	3	3	3	14.2	35.318	65574000	43341000	73416000	63485000	72843000	66941000	54924000	62832000	55601000
TRINITY_DN49986_c1_g1	TRINITY_DN49986_c1_g1;TRINITY_DN46927_c4_g1	ORF type:complete; len:219 975-1631 (-)	2	4	4	4	20.6	23.811	106110000	199060000	211390000	102870000	134790000	158840000	144390000	183080000	320440000
TRINITY_DN49990_c0_g1	TRINITY_DN49990_c0_g1	ORF type:complete; len:285 359-1213 (-)	1	2	2	2	6	31.616	48329000	57719000	50627000	52143000	46600000	50207000	48396000	52402000	53483000
TRINITY_DN49998_c1_g1	TRINITY_DN49998_c1_g1	ORF type:complete; len:478 233-1666 (+)	1	5	5	5	14.7	53.286	28504000	42152000	34916000	25962000	32595000	37034000	49208000	47886000	37365000
TRINITY_DN50003_c1_g1	TRINITY_DN50003_c1_g1	ORF type:5prime_partial; len:483 3-1451 (+)	1	5	5	5	13.9	53.954	36910000	34557000	31195000	27409000	26961000	27822000	24713000	38929000	22867000
TRINITY_DN50009_c3_g2	TRINITY_DN50009_c3_g2	ORF type:3prime_partial; len:475 679-2100 (+)	1	4	4	4	12.2	50.721	108170000	104760000	133050000	119170000	122070000	118390000	143990000	144390000	151270000
TRINITY_DN50012_c1_g1	TRINITY_DN50012_c1_g1	ORF type:complete; len:270 1881-2690 (-)	1	8	8	8	34.6	28.803	169550000	148690000	193680000	155530000	142690000	170160000	161330000	199510000	171540000
TRINITY_DN50016_c1_g1	TRINITY_DN50016_c1_g1	ORF type:5prime_partial; len:500 2-1501 (+)	1	11	11	11	29.5	55.344	265320000	246930000	247050000	250890000	243230000	260650000	265170000	281440000	236410000
TRINITY_DN50032_c1_g1	TRINITY_DN50032_c1_g1	ORF type:complete; len:236 2128-2835 (-)	1	7	7	7	29.8	25.791	261670000	277020000	286260000	252900000	261080000	292260000	211040000	212420000	226790000
TRINITY_DN50039_c1_g2	TRINITY_DN50039_c1_g2	ORF type:complete; len:255 674-1438 (-)	1	2	2	2	9.8	28.043	15691000	26136000	18999000	14711000	16530000	17627000	15254000	20989000	17306000
TRINITY_DN50041_c1_g1	TRINITY_DN50041_c1_g1	ORF type:complete; len:432 859-2154 (-)	1	8	8	8	29	49.392	37170000	40483000	31639000	41423000	30287000	32215000	29813000	23844000	33891000
TRINITY_DN50044_c4_g4	TRINITY_DN50044_c4_g4	ORF type:complete; len:747 90-2330 (+)	1	3	3	3	8	82.336	51629000	37216000	51004000	37650000	42851000	46430000	47089000		27870000
TRINITY_DN50045_c0_g1	TRINITY_DN50045_c0_g1	ORF type:3prime_partial; len:181 1-540 (-)	1	1	1	1	5	19.616	9004500	8915900	11315000		8875800	8577300	5297500	5412200	5670600
TRINITY_DN50048_c2_g1	TRINITY_DN50048_c2_g1	ORF type:3prime_partial; len:135 1363-1764 (+)	1	1	1	1	11.9	14.9	3017700	2920900	3081000	6428600	5247700		4050400		5568400
TRINITY_DN50049_c0_g3	TRINITY_DN50049_c0_g3	ORF type:complete; len:150 347-796 (+)	1	4	4	4	29.5	17.124	70021000	87767000	79891000	95859000	81555000	82247000	92491000	91124000	108370000
TRINITY_DN50054_c0_g1	TRINITY_DN50054_c0_g1;TRINITY_DN43651_c1_g5	ORF type:complete; len:277 865-1695 (+)	2	6	6	6	33	28.806	140110000	165220000	152000000	123100000	140400000	135360000	156220000	148540000	173050000
TRINITY_DN50058_c0_g2	TRINITY_DN50058_c0_g2	ORF type:3prime_partial; len:243 2-727 (-)	1	6	6	6	34.3	27.081	164960000	172870000	200080000	167310000	182290000	189040000	179430000	193490000	195700000
TRINITY_DN50061_c1_g1	TRINITY_DN50061_c1_g1	ORF type:complete; len:114 1993-2334 (+)	1	4	4	4	31	13.224	79724000	110770000	82381000	67176000	73078000	64466000	69866000	108300000	94030000
TRINITY_DN50061_c1_g2	TRINITY_DN50061_c1_g2	ORF type:3prime_partial; len:392 629-1801 (+)	1	3	2	2	10	44.213	46156000	40728000	31286000	37633000	26184000	34883000	42341000	35635000	45603000
TRINITY_DN50063_c1_g1	TRINITY_DN50063_c1_g1	ORF type:complete; len:198 382-975 (+)	1	2	2	2	15.7	21.424				15719000			15014000	24976000	19346000
TRINITY_DN50064_c2_g2	TRINITY_DN50064_c2_g2	ORF type:5prime_partial; len:198 1006-1599 (-)	1	3	3	3	21.3	22.17		11388000	12706000		14673000	20719000			9995300
TRINITY_DN50073_c1_g1	TRINITY_DN50073_c1_g1	ORF type:complete; len:418 110-1363 (+)	1	11	9	11	33.3	46.397	410090000	386370000	414950000	561870000	473550000	528480000	869620000	826290000	765830000
TRINITY_DN50085_c2_g1	TRINITY_DN50085_c2_g1	ORF type:complete; len:327 389-1369 (+)	1	9	9	9	25.5	34.993	199170000	177420000	191240000	188050000	194550000	206010000	225640000	238920000	194540000
TRINITY_DN50089_c2_g3	TRINITY_DN50089_c2_g3	ORF type:internal; len:324 1-969 (+)	1	3	3	3	13.3	36.551	31117000	25987000	44058000	23273000	37531000	25658000	40049000	38977000	42486000
TRINITY_DN50091_c2_g1	TRINITY_DN50091_c2_g1	ORF type:complete; len:684 1715-3766 (-)	1	2	2	2	4.8	76.617	9319500	9891100	7900500	9774600	7489200	8790700	7292800	5658400	11077000
TRINITY_DN50107_c0_g1	TRINITY_DN50107_c0_g1	ORF type:complete; len:470 1274-2683 (+)	1	24	18	18	57.6	54.242	609970000	687260000	661700000	718650000	645550000	688700000	1039000000	1012400000	917210000
TRINITY_DN50116_c0_g1	TRINITY_DN50116_c0_g1	ORF type:complete; len:395 219-1403 (+)	1	4	4	4	12.2	44.128	58968000	66438000	60273000	56356000	71129000	60146000	74747000	75835000	64683000
TRINITY_DN50137_c1_g1	TRINITY_DN50137_c1_g1	ORF type:5prime_partial; len:575 525-2249 (-)	1	10	10	10	20.4	60.966	200120000	207440000	191550000	190060000	183300000	166260000	211950000	229930000	203510000
TRINITY_DN50144_c1_g2	TRINITY_DN50144_c1_g2	ORF type:complete; len:161 384-866 (-)	1	1	1	1	13.1	18.441	4423700	4905700	5534500		4599600	5596600			5941100
TRINITY_DN50158_c0_g1	TRINITY_DN50158_c0_g1	ORF type:complete; len:384 1176-2327 (-)	1	11	11	11	39.9	42.967	420940000	518930000	572620000	575110000	526430000	432610000	845290000	732980000	673040000
TRINITY_DN50173_c1_g1	TRINITY_DN50173_c1_g1;TRINITY_DN47957_c0_g1;TRINITY_DN40222_c1_g3	ORF type:3prime_partial; len:555 162-1823 (+);ORF type:3prime_partial; len:320 2-889 (-)	3	4	4	4	9.9	61.912	49038000	61765000	45344000	50164000	67753000	47168000	50168000	90024000	58324000
TRINITY_DN50182_c3_g1	TRINITY_DN50182_c3_g1	ORF type:5prime_partial; len:118 1280-1633 (-)	1	1	1	1	12.8	13.188	45737000	44952000	25910000	47498000	30264000	21913000	40910000	27312000	38109000
TRINITY_DN50184_c1_g2	TRINITY_DN50184_c1_g2	ORF type:3prime_partial; len:260 1-777 (-)	1	1	1	1	5.8	27.756	2405700	1873800		1973600			2984400	2112100	3803500
TRINITY_DN50189_c1_g1	TRINITY_DN50189_c1_g1	ORF type:complete; len:305 440-1354 (+)	1	1	1	1	6.2	32.743
TRINITY_DN50195_c1_g1	TRINITY_DN50195_c1_g1	ORF type:complete; len:300 270-1169 (+)	1	4	4	4	14.7	33.939	300610000	239720000	309820000	282180000	235780000	286920000	360890000	357390000	248490000
TRINITY_DN50201_c0_g1	TRINITY_DN50201_c0_g1	ORF type:internal; len:635 2-1903 (+)	1	8	5	8	13.7	70.375	146060000	156850000	133810000	160900000	153320000	129600000	126360000	121740000	161770000
TRINITY_DN50201_c0_g2	TRINITY_DN50201_c0_g2	ORF type:3prime_partial; len:682 421-2463 (+)	1	6	3	3	10.4	75.949	17063000	17178000	21039000	18975000	21510000	19912000	19499000	23376000	19292000
TRINITY_DN50202_c1_g1	TRINITY_DN50202_c1_g1	ORF type:complete; len:323 72-1040 (+)	1	5	4	5	20.8	34.422	11296000	36244000	31191000	98618000	17325000	118610000
TRINITY_DN50208_c3_g1	TRINITY_DN50208_c3_g1	ORF type:5prime_partial; len:206 614-1231 (-)	1	2	1	1	13.7	22.594	13086000	12365000	9153700	17207000	12180000	7220500	21943000	28846000	45271000
TRINITY_DN50219_c2_g1	TRINITY_DN50219_c2_g1	ORF type:3prime_partial; len:489 438-1901 (+)	1	7	6	7	18.2	52.782	249220000	339610000	454940000	334630000	358400000	443180000		127680000	6399000
TRINITY_DN50229_c0_g1	TRINITY_DN50229_c0_g1	ORF type:complete; len:102 1716-1994 (-)	1	2	2	2	33.7	10.32	626680000	538100000	546160000	480750000	619100000	422630000	910280000	473620000	874160000
TRINITY_DN50229_c0_g2	TRINITY_DN50229_c0_g2;TRINITY_DN50672_c1_g1	ORF type:complete; len:101 95-397 (-);ORF type:5prime_partial; len:104 1-312 (+)	2	1	1	1	17	11.272	239200000	275080000	233890000	246900000	130270000	214650000	258650000	222380000	324550000
TRINITY_DN50231_c1_g3	TRINITY_DN50231_c1_g3	ORF type:complete; len:317 34-984 (+)	1	3	3	3	10.4	35.947	34084000	31128000	33916000	28817000	36762000	29370000	37266000	38285000	23971000
TRINITY_DN50235_c2_g1	TRINITY_DN50235_c2_g1	ORF type:complete; len:1866 299-5896 (+)	1	12	12	12	7.2	202.82	208310000	248750000	273410000	296280000	278010000	283760000	260680000	212600000	259350000
TRINITY_DN50243_c1_g1	TRINITY_DN50243_c1_g1	ORF type:complete; len:582 384-2129 (+)	1	10	10	10	22.7	64.184	177000000	188760000	174630000	181980000	181000000	170050000	211780000	206120000	192930000
TRINITY_DN50247_c0_g1	TRINITY_DN50247_c0_g1	ORF type:complete; len:419 25-1257 (+)	1	12	10	10	43.2	43.447	800310000	829770000	798330000	772640000	888420000	816030000	866420000	803130000	665990000
TRINITY_DN50250_c3_g1	TRINITY_DN50250_c3_g1;TRINITY_DN50250_c3_g2	ORF type:complete; len:146 63-440 (+);ORF type:internal; len:153 2-457 (+)	2	4	4	4	36	14.147	595180000	620090000	589400000	596370000	528540000	545690000	598680000	708070000	729850000
TRINITY_DN50272_c0_g1	TRINITY_DN50272_c0_g1	ORF type:complete; len:267 691-1491 (+)	1	3	3	3	12.4	29.268	679500000	744470000	717070000	640960000	680890000	786580000	421880000	469610000	371300000
TRINITY_DN50273_c0_g1	TRINITY_DN50273_c0_g1	ORF type:complete; len:567 1124-2824 (-)	1	7	7	7	18.2	64.793	72316000	77980000	62811000	72002000	65406000	70461000	66139000	66575000	68245000
TRINITY_DN50275_c0_g1	TRINITY_DN50275_c0_g1	ORF type:complete; len:220 64-660 (+)	1	7	7	7	55.6	21.544	231740000	225540000	249070000	251690000	223540000	276510000	138460000	212170000	179660000
TRINITY_DN50286_c2_g1	TRINITY_DN50286_c2_g1	ORF type:complete; len:169 1468-1974 (+)	1	1	1	1	10.7	18.787					12569000
TRINITY_DN50288_c0_g1	TRINITY_DN50288_c0_g1	ORF type:complete; len:263 373-1161 (-)	1	10	10	10	50.8	30.315	628470000	589900000	599400000	608040000	702170000	646400000	724350000	515060000	612290000
TRINITY_DN50288_c0_g2	TRINITY_DN50288_c0_g2	ORF type:complete; len:496 610-2097 (-)	1	21	21	21	55.2	57.159	4248500000	3805300000	3310700000	4313500000	4009800000	4850500000	2114900000	1410200000	1336500000
TRINITY_DN50291_c1_g1	TRINITY_DN50291_c1_g1	ORF type:complete; len:461 559-1941 (+)	1	4	4	4	13.3	52.088	20228000	14767000	13654000	23085000		10528000	24407000	29768000	22134000
TRINITY_DN50299_c0_g1	TRINITY_DN50299_c0_g1	ORF type:complete; len:516 885-2432 (+)	1	18	18	18	46.4	57.194	736460000	749180000	703910000	707780000	783730000	648410000	983860000	1036700000	1181300000
TRINITY_DN50312_c0_g1	TRINITY_DN50312_c0_g1	ORF type:complete; len:455 496-1860 (+)	1	1	1	1	2.9	51.004	6244300					8671500	13812000	17909000	8655900
TRINITY_DN50314_c0_g3	TRINITY_DN50314_c0_g3	ORF type:complete; len:125 500-874 (-)	1	1	1	1	8.9	13.296	33927000	30325000	26765000		30895000	28576000	21323000	23359000	22924000
TRINITY_DN50318_c1_g2	TRINITY_DN50318_c1_g2	ORF type:complete; len:483 223-1671 (+)	1	4	4	4	11.4	52.931	45786000	37617000	50958000	34014000	56542000	37632000	34917000	39958000	42759000
TRINITY_DN50321_c0_g1	TRINITY_DN50321_c0_g1;TRINITY_DN50321_c0_g3	ORF type:complete; len:389 1906-3072 (-)	2	7	7	7	24.7	42.303	94464000	85996000	97643000	91993000	96054000	90502000	113270000	119570000	95563000
TRINITY_DN50334_c1_g1	TRINITY_DN50334_c1_g1	ORF type:complete; len:224 1542-2213 (-)	1	6	6	6	31.8	25.115	85535000	107190000	107110000	88688000	77747000	94113000	112450000	136220000	128230000
TRINITY_DN50337_c0_g1	TRINITY_DN50337_c0_g1	ORF type:complete; len:192 881-1411 (-)	1	4	4	4	39.2	18.078	106510000	29908000	89778000	98512000	96161000	83820000	92091000	113880000	125050000
TRINITY_DN50338_c0_g1	TRINITY_DN50338_c0_g1	ORF type:complete; len:131 44-394 (+)	1	2	2	2	25.9	13.237	4454600	9829000					25872000	23103000	10749000
TRINITY_DN50340_c0_g1	TRINITY_DN50340_c0_g1	ORF type:complete; len:326 909-1886 (-)	1	8	8	8	31.7	36.885	246390000	262230000	266310000	237620000	232150000	233070000	193500000	196070000	205880000
TRINITY_DN50353_c0_g1	TRINITY_DN50353_c0_g1	ORF type:5prime_partial; len:149 2-448 (+)	1	5	4	5	41.2	16.133	691510000	622850000	591020000	527960000	524860000	484990000	518150000	463200000	540930000
TRINITY_DN50368_c2_g1	TRINITY_DN50368_c2_g1	ORF type:complete; len:179 1065-1601 (+)	1	1	1	1	10.1	20.21									26106000
TRINITY_DN50372_c0_g2	TRINITY_DN50372_c0_g2	ORF type:3prime_partial; len:261 334-1113 (+)	1	1	1	1	5	27.957	19611000	13159000	18172000	10946000	5381200			16613000	7531300
TRINITY_DN50378_c0_g1	TRINITY_DN50378_c0_g1	ORF type:complete; len:244 379-1110 (+)	1	13	12	12	59.3	26.297	1596700000	1706900000	1720200000	1671900000	1802700000	1822500000	1657800000	1546700000	1632000000
TRINITY_DN50380_c1_g1	TRINITY_DN50380_c1_g1	ORF type:3prime_partial; len:1292 2-3754 (-)	1	7	7	7	7.8	134.18	24633000	18617000	23750000		16324000	29118000	25969000	26860000	25334000
TRINITY_DN50393_c0_g2	TRINITY_DN50393_c0_g2	ORF type:complete; len:361 492-1574 (+)	1	1	1	1	4.2	40.708
TRINITY_DN50406_c1_g1	TRINITY_DN50406_c1_g1	ORF type:5prime_partial; len:280 1187-2026 (-)	1	3	3	3	7.9	31.28	57476000	64944000	74851000	47776000	60988000	72568000	44056000	72266000	63360000
TRINITY_DN50406_c1_g4	TRINITY_DN50406_c1_g4	ORF type:5prime_partial; len:131 442-834 (-)	1	1	1	1	7.7	15.419
TRINITY_DN50417_c1_g2	TRINITY_DN50417_c1_g2	ORF type:complete; len:318 466-1419 (-)	1	2	2	2	8.5	35.934									14474000
TRINITY_DN50426_c0_g1	TRINITY_DN50426_c0_g1	ORF type:complete; len:231 1376-2068 (-)	1	4	3	3	18.3	25.661	68562000	74028000	66907000	75641000	65981000	66755000	64971000	66499000	87241000
TRINITY_DN50440_c1_g1	TRINITY_DN50440_c1_g1	ORF type:complete; len:156 785-1252 (+)	1	6	6	6	63.9	16.514	336410000	348700000	363420000	372220000	384710000	392120000	254380000	281070000	294800000
TRINITY_DN50454_c2_g2	TRINITY_DN50454_c2_g2	ORF type:5prime_partial; len:343 1-1029 (+)	1	3	2	2	11.1	36.811	18073000	26468000	20643000	16651000	25524000	18767000	18053000	20949000	14230000
TRINITY_DN50458_c2_g3	TRINITY_DN50458_c2_g3	ORF type:complete; len:271 263-1075 (-)	1	4	4	4	23	29.524	44424000	46848000	48115000	53070000	45596000	42425000	53476000	48307000	44297000
TRINITY_DN50474_c1_g1	TRINITY_DN50474_c1_g1	ORF type:complete; len:371 556-1668 (-)	1	6	6	6	15.4	40.273	226670000	235370000	260420000	215200000	211730000	199430000	264790000	264950000	268720000
TRINITY_DN50486_c1_g1	TRINITY_DN50486_c1_g1	ORF type:complete; len:117 414-764 (+)	1	1	1	1	13.8	11.918	36872000	28497000	32479000	24454000	22761000	26850000	29173000	32592000	29406000
TRINITY_DN50487_c0_g1	TRINITY_DN50487_c0_g1	ORF type:complete; len:991 130-3102 (+)	1	3	3	3	3.7	108.13		12111000
TRINITY_DN50489_c0_g1	TRINITY_DN50489_c0_g1	ORF type:complete; len:404 285-1496 (-)	1	3	3	3	10.2	44.951	3991000		4097200	5034300	4170900		23706000	32202000	15171000
TRINITY_DN50498_c0_g2	TRINITY_DN50498_c0_g2	ORF type:complete; len:196 278-865 (-)	1	1	1	1	9.2	22.014	9924700	11139000		8246600			10175000		9691500
TRINITY_DN50512_c0_g1	TRINITY_DN50512_c0_g1	ORF type:complete; len:251 2037-2789 (+)	1	7	7	7	37.6	26.532	651230000	695560000	696810000	686360000	675030000	646910000	683630000	628830000	557990000
TRINITY_DN50516_c0_g2	TRINITY_DN50516_c0_g2	ORF type:5prime_partial; len:105 591-905 (-)	1	1	1	1	18.3	12.002
TRINITY_DN50520_c0_g1	TRINITY_DN50520_c0_g1	ORF type:complete; len:147 128-568 (-)	1	8	8	8	68.5	16.22	189660000	186260000	228230000	171250000	192760000	185510000	334510000	339190000	334120000
TRINITY_DN50520_c0_g2	TRINITY_DN50520_c0_g2	ORF type:5prime_partial; len:150 51-500 (-)	1	3	3	3	20.1	16.147	136230000	110820000	145910000	114900000	115500000	118710000	263120000	312640000	253060000
TRINITY_DN50531_c2_g1	TRINITY_DN50531_c2_g1	ORF type:complete; len:362 1284-2258 (-)	1	1	1	1	5.9	36.202
TRINITY_DN50534_c2_g1	TRINITY_DN50534_c2_g1	ORF type:5prime_partial; len:190 812-1381 (-)	1	3	3	3	20.1	21.499	18051000		25132000	17313000	19573000	21815000	22868000	25098000	23628000
TRINITY_DN50535_c0_g1	TRINITY_DN50535_c0_g1	ORF type:5prime_partial; len:142 618-1043 (-)	1	3	3	3	22.7	16.205	10516000			19924000	10874000	11823000	12000000		11109000
TRINITY_DN50535_c0_g3	TRINITY_DN50535_c0_g3;TRINITY_DN53474_c0_g1	ORF type:internal; len:160 3-479 (-);ORF type:3prime_partial; len:236 106-810 (+)	2	1	1	1	6.3	17.718
TRINITY_DN50536_c1_g1	TRINITY_DN50536_c1_g1	ORF type:complete; len:1558 305-4675 (+)	1	2	2	2	1.6	160.27
TRINITY_DN50539_c1_g2	TRINITY_DN50539_c1_g2;TRINITY_DN44989_c1_g1	ORF type:complete; len:212 363-998 (+)	2	8	8	8	43.6	23	147770000	144670000	146320000	141240000	134570000	132920000	127520000	132980000	144960000
TRINITY_DN50548_c3_g2	TRINITY_DN50548_c3_g2	ORF type:3prime_partial; len:556 1-1665 (-)	1	5	5	5	12.1	57.969	443530000	320280000	413720000	164220000	326620000	217320000	234520000	302310000	335080000
TRINITY_DN50564_c0_g3	TRINITY_DN50564_c0_g3	ORF type:3prime_partial; len:346 101-1135 (+)	1	6	6	6	26.1	36.655	73765000	78089000	82347000	68921000	64335000	64847000	68552000	72938000	75007000
TRINITY_DN50567_c3_g1	TRINITY_DN50567_c3_g1	ORF type:complete; len:770 2271-4580 (-)	1	9	9	9	13.5	83.459	59225000	61231000	60289000	67446000	59297000	61166000	47704000	53690000	62340000
TRINITY_DN50568_c0_g1	TRINITY_DN50568_c0_g1;TRINITY_DN50568_c1_g3	ORF type:complete; len:322 111-1076 (+)	2	16	10	16	55.8	35.317	1144000000	1280700000	1160600000	1176100000	1057800000	1154100000	1276000000	1411500000	1229300000
TRINITY_DN50568_c1_g1	TRINITY_DN50568_c1_g1	ORF type:5prime_partial; len:100 1011-1310 (-)	1	3	1	1	33.3	10.993	144850000	143710000	210230000	176490000	153280000	184200000	158830000	173470000	171980000
TRINITY_DN50568_c1_g4	TRINITY_DN50568_c1_g4	ORF type:5prime_partial; len:118 1-354 (+)	1	1	1	1	9.4	13.7	9560300	15547000			4928300				5572300
TRINITY_DN50569_c0_g1	TRINITY_DN50569_c0_g1	ORF type:5prime_partial; len:189 381-947 (-)	1	1	1	1	5.3	21.485	56172000	46615000	53896000	72549000	55224000	49717000		35522000	18044000
TRINITY_DN50584_c1_g1	TRINITY_DN50584_c1_g1	ORF type:complete; len:502 474-1979 (-)	1	4	4	4	9.6	53.787	22516000	25127000	24842000	26983000	23825000	16976000	26169000	25824000	20971000
TRINITY_DN50585_c2_g1	TRINITY_DN50585_c2_g1	ORF type:complete; len:320 68-961 (+)	1	20	15	20	65.7	33.896	3361900000	3622300000	3305500000	3602400000	3670700000	3986600000	2330800000	2484400000	2215200000
TRINITY_DN50586_c0_g1	TRINITY_DN50586_c0_g1	ORF type:internal; len:153 2-457 (-)	1	1	1	1	9.9	16.8	27117000	32012000	21046000	25785000	30484000	27872000	34634000	31979000	24260000
TRINITY_DN50586_c1_g1	TRINITY_DN50586_c1_g1	ORF type:complete; len:229 1388-2074 (+)	1	4	4	4	21.1	25.155	4699300	5239600	6386700	4727500	7005500	7484100			3472500
TRINITY_DN50593_c1_g1	TRINITY_DN50593_c1_g1;TRINITY_DN41657_c4_g1	ORF type:5prime_partial; len:280 2-841 (+)	2	13	10	13	59.1	30.481	3977200000	4457700000	3778500000	4698000000	4586700000	4509800000	3611600000	3588200000	3669000000
TRINITY_DN50593_c1_g3	TRINITY_DN50593_c1_g3	ORF type:complete; len:222 996-1661 (+)	1	10	7	7	57	24.508	381950000	431660000	415480000	485500000	354350000	533840000	488390000	564150000	697320000
TRINITY_DN50601_c0_g1	TRINITY_DN50601_c0_g1	ORF type:complete; len:464 177-1568 (-)	1	2	2	2	5.2	50.871								7682000
TRINITY_DN50603_c1_g2	TRINITY_DN50603_c1_g2	ORF type:3prime_partial; len:308 2-922 (-)	1	1	1	1	3.9	33.563		17588000	13225000		23111000	13818000	27728000		15994000
TRINITY_DN50608_c0_g3	TRINITY_DN50608_c0_g3	ORF type:complete; len:245 572-1306 (+)	1	3	3	3	13.5	25.854	28555000	22140000	28596000	15722000		23633000	33176000	32437000	34592000
TRINITY_DN50610_c1_g5	TRINITY_DN50610_c1_g5	ORF type:complete; len:734 575-2776 (-)	1	5	5	5	7.2	85.393	19892000	14594000	14949000			19596000	20847000	19034000	12540000
TRINITY_DN50611_c1_g1	TRINITY_DN50611_c1_g1	ORF type:complete; len:290 2085-2954 (-)	1	7	7	7	28.4	32.547	156390000	146670000	156530000	159000000	189480000	176980000	135020000	177070000	118900000
TRINITY_DN50616_c0_g1	TRINITY_DN50616_c0_g1	ORF type:complete; len:468 365-1768 (-)	1	9	7	9	22.9	49.429	244290000	221990000	267300000	235120000	251150000	250230000	243670000	283940000	266940000
TRINITY_DN50636_c1_g2	TRINITY_DN50636_c1_g2	ORF type:complete; len:259 1013-1789 (-)	1	18	9	17	74	27.62	3073900000	3843900000	3664700000	3019100000	3569900000	3571500000	4965100000	4844500000	4481000000
TRINITY_DN50641_c1_g2	TRINITY_DN50641_c1_g2	ORF type:3prime_partial; len:115 689-1030 (+)	1	5	1	1	75.4	12.126	34451000	54224000			23107000		71502000	46618000	72303000
TRINITY_DN50645_c1_g1	TRINITY_DN50645_c1_g1	ORF type:complete; len:376 2309-3388 (-)	1	15	15	15	54.9	39.625	2758700000	3768000000	2488400000	3176600000	3204900000	2707100000	1749400000	1792900000	2340200000
TRINITY_DN50646_c2_g3	TRINITY_DN50646_c2_g3	ORF type:complete; len:373 47-1120 (+)	1	1	1	1	5	38.851		10447000
TRINITY_DN50647_c0_g1	TRINITY_DN50647_c0_g1	ORF type:complete; len:349 677-1723 (-)	1	8	8	8	27.9	38.233	124620000	102450000	98574000	230910000	119900000	105580000	108600000	56773000	39478000
TRINITY_DN50647_c0_g2	TRINITY_DN50647_c0_g2	ORF type:complete; len:336 103-1110 (-)	1	8	8	8	24.2	37.26	350560000	376990000	334880000	429380000	375000000	416950000	259120000	234240000	209420000
TRINITY_DN50670_c0_g1	TRINITY_DN50670_c0_g1	ORF type:complete; len:342 330-1355 (-)	1	5	5	5	18.5	38.442	26251000	20034000		26080000	26370000	20065000		30638000	18029000
TRINITY_DN50671_c1_g1	TRINITY_DN50671_c1_g1	ORF type:complete; len:469 878-2284 (-)	1	9	9	9	27.1	50.417	465310000	547890000	529550000	583830000	526460000	544000000	570120000	550030000	552480000
TRINITY_DN50674_c0_g1	TRINITY_DN50674_c0_g1	ORF type:complete; len:1034 443-3544 (-)	1	18	18	18	24.5	112.42	304660000	272530000	323030000	267910000	297040000	238150000	346560000	323920000	281400000
TRINITY_DN50680_c0_g2	TRINITY_DN50680_c0_g2	ORF type:complete; len:173 523-1041 (+)	1	7	1	1	43	19.061	116630000	148950000	118860000	97039000	106880000	122120000	94503000	116350000	134420000
TRINITY_DN50680_c0_g3	TRINITY_DN50680_c0_g3;TRINITY_DN25377_c0_g1	ORF type:5prime_partial; len:197 2-592 (+)	2	11	5	11	56.6	21.99	1380700000	1543700000	1331600000	1266300000	1381300000	1437400000	1476100000	1467600000	1504400000
TRINITY_DN50696_c3_g2	TRINITY_DN50696_c3_g2	ORF type:5prime_partial; len:554 481-2142 (-)	1	1	1	1	2.5	62.517							9487000	11635000
TRINITY_DN50702_c0_g2	TRINITY_DN50702_c0_g2	ORF type:complete; len:181 436-978 (-)	1	7	7	7	52.8	19.757	149140000	156230000	181720000	143470000	141480000	141770000	146190000	134050000	124150000
TRINITY_DN50702_c0_g3	TRINITY_DN50702_c0_g3	ORF type:5prime_partial; len:241 1-723 (+)	1	3	2	2	19.2	26.452	108270000	123700000	66489000	183400000	99290000	65293000	142330000	163110000	158790000
TRINITY_DN50707_c1_g2	TRINITY_DN50707_c1_g2	ORF type:complete; len:262 1290-2075 (+)	1	2	1	1	8.8	29.722	4204100	4965500	9257400	5381700	7867300	8331700	6880100	5935200
TRINITY_DN50711_c0_g2	TRINITY_DN50711_c0_g2	ORF type:5prime_partial; len:419 2-1258 (+)	1	9	9	9	28	47.154	95581000	100310000	105260000	97674000	81588000	89627000	87191000	99071000	85540000
TRINITY_DN50713_c0_g1	TRINITY_DN50713_c0_g1	ORF type:complete; len:260 902-1600 (-)	1	12	8	11	59.9	26.145	2343500000	2509000000	2493400000	2173700000	2595500000	2465000000	3198400000	2499300000	2850800000
TRINITY_DN50724_c1_g1	TRINITY_DN50724_c1_g1	ORF type:complete; len:481 814-2256 (-)	1	12	12	12	33.5	52.601	340340000	217280000	209420000	164590000	263840000	192590000	104210000	55073000	93175000
TRINITY_DN50727_c1_g1	TRINITY_DN50727_c1_g1;TRINITY_DN50727_c1_g2;TRINITY_DN43045_c3_g1	ORF type:complete; len:564 191-1882 (+)	3	7	7	7	12.1	62.153	279660000	233770000	270080000	204350000	140760000	258440000	339220000	315060000	390360000
TRINITY_DN50731_c0_g1	TRINITY_DN50731_c0_g1;TRINITY_DN54689_c6_g5	ORF type:complete; len:438 1027-2340 (-)	2	12	12	12	27.7	48.979	378340000	345090000	393020000	330700000	327650000	349870000	346550000	395640000	343670000
TRINITY_DN50744_c0_g2	TRINITY_DN50744_c0_g2	ORF type:5prime_partial; len:342 650-1675 (-)	1	2	2	2	4.4	38.907	69111000	71672000	49191000	68738000	66418000	81350000	61763000	21992000	59479000
TRINITY_DN50757_c2_g1	TRINITY_DN50757_c2_g1	ORF type:complete; len:632 363-2258 (+)	1	12	12	12	19.5	71.773	516860000	631060000	610530000	576100000	728470000	540000000	282700000	266080000	273800000
TRINITY_DN50778_c0_g4	TRINITY_DN50778_c0_g4	ORF type:complete; len:173 669-1187 (+)	1	4	4	4	21.5	19.425	238730000	231930000	240300000	236460000	240170000	209620000	245300000	258960000	240980000
TRINITY_DN50778_c0_g5	TRINITY_DN50778_c0_g5	ORF type:internal; len:500 2-1498 (+)	1	14	14	14	29.5	56.482	743480000	803180000	839480000	688240000	836200000	773910000	733110000	748310000	800790000
TRINITY_DN50786_c3_g1	TRINITY_DN50786_c3_g1	ORF type:complete; len:346 741-1778 (+)	1	4	4	4	14.5	38.851	36509000	34426000	37024000	33599000	30493000	44960000	33793000	28888000	31788000
TRINITY_DN50787_c0_g1	TRINITY_DN50787_c0_g1	ORF type:3prime_partial; len:129 1-384 (-)	1	1	1	1	14.8	13.612	13116000	11100000	11988000	14858000	13933000	11842000	4713500		5385500
TRINITY_DN50791_c0_g1	TRINITY_DN50791_c0_g1	ORF type:complete; len:317 590-1540 (-)	1	16	16	16	52.5	35.384	863850000	876680000	880690000	920650000	923160000	902110000	846540000	859170000	877410000
TRINITY_DN50805_c1_g1	TRINITY_DN50805_c1_g1	ORF type:complete; len:313 227-1165 (-)	1	2	2	2	8.3	34.798	29107000	29613000	28311000	24381000	29697000	29081000	33048000	35144000	28659000
TRINITY_DN50810_c1_g2	TRINITY_DN50810_c1_g2	ORF type:complete; len:106 124-441 (+)	1	3	2	2	36.2	12.039	27398000		18115000	19300000	11645000		15552000	7340800	13456000
TRINITY_DN50814_c1_g3	TRINITY_DN50814_c1_g3	ORF type:complete; len:457 2069-3439 (+)	1	2	2	2	5	49.257			5672000				5477600	6244800	4845000
TRINITY_DN50831_c1_g1	TRINITY_DN50831_c1_g1	ORF type:complete; len:532 131-1726 (+)	1	18	18	18	39.4	57.625	474170000	453200000	539130000	429750000	482820000	470600000	568560000	628670000	568250000
TRINITY_DN50833_c1_g1	TRINITY_DN50833_c1_g1	ORF type:5prime_partial; len:304 438-1349 (-)	1	2	1	1	9.2	34.257			5732400		7151600			7260800	21285000
TRINITY_DN50833_c1_g2	TRINITY_DN50833_c1_g2;TRINITY_DN50833_c1_g3;TRINITY_DN43429_c2_g1	ORF type:3prime_partial; len:470 1-1314 (-)	3	4	3	4	11	47.615	32030000	35516000	38598000	31588000	32338000	9950900		49006000	15040000
TRINITY_DN50838_c0_g1	TRINITY_DN50838_c0_g1	ORF type:complete; len:188 879-1442 (+)	1	5	5	5	28.9	20.098	83057000	86086000	99885000	85658000	93195000	97113000	124710000	128550000	169310000
TRINITY_DN50844_c2_g2	TRINITY_DN50844_c2_g2;TRINITY_DN47619_c1_g2	ORF type:complete; len:306 919-1836 (-);ORF type:complete; len:423 2102-3370 (-)	2	2	2	2	6.9	34.97	47186000	40019000	31207000	44413000	31071000	38049000
TRINITY_DN50845_c1_g1	TRINITY_DN50845_c1_g1	ORF type:complete; len:495 187-1671 (-)	1	12	12	12	30.8	55.248	236840000	236940000	250250000	218920000	189370000	225870000	184350000	135690000	164280000
TRINITY_DN50850_c0_g1	TRINITY_DN50850_c0_g1	ORF type:complete; len:340 2313-3332 (-)	1	3	3	3	14.2	38.233			51913000	63453000	66225000	54645000	44779000		38002000
TRINITY_DN50852_c0_g1	TRINITY_DN50852_c0_g1	ORF type:5prime_partial; len:110 257-586 (-)	1	2	1	2	15.6	12.309	74594000	100710000	198960000	308040000	109560000	331220000
TRINITY_DN50852_c0_g2	TRINITY_DN50852_c0_g2	ORF type:5prime_partial; len:177 299-829 (-)	1	2	2	2	10.8	20.122	125770000	183550000	265890000	579830000	212090000	468470000
TRINITY_DN50856_c3_g1	TRINITY_DN50856_c3_g1	ORF type:complete; len:112 45-338 (+)	1	1	1	1	15.5	10.791	4979000	6104000	4617900		5064500	3474200			4752000
TRINITY_DN50871_c0_g2	TRINITY_DN50871_c0_g2;TRINITY_DN50871_c0_g1	ORF type:5prime_partial; len:192 241-816 (-);ORF type:complete; len:159 347-823 (-)	2	6	3	6	33	21.511	125820000	90884000	145770000	95209000	86364000	84719000	105380000	134720000	90573000
TRINITY_DN50873_c1_g1	TRINITY_DN50873_c1_g1	ORF type:complete; len:444 809-2140 (-)	1	8	8	8	26.9	48.565	149500000	131670000	142140000	159150000	133430000	164080000	110090000	102720000	112520000
TRINITY_DN50885_c0_g1	TRINITY_DN50885_c0_g1	ORF type:complete; len:308 502-1425 (+)	1	6	6	6	18.6	33.48	474620000	473010000	383210000	501540000	424360000	303280000	426460000	392470000	458110000
TRINITY_DN50889_c0_g1	TRINITY_DN50889_c0_g1	ORF type:complete; len:429 181-1467 (+)	1	1	1	1	2.6	47.925	11629000	14947000	19519000	15803000	13177000	15708000	10804000	19752000	16382000
TRINITY_DN50901_c1_g1	TRINITY_DN50901_c1_g1	ORF type:complete; len:101 2594-2896 (+)	1	4	4	4	55	10.647	97844000	68959000	119740000	65882000	109960000	85766000	97704000	106400000	100640000
TRINITY_DN50911_c0_g1	TRINITY_DN50911_c0_g1	ORF type:complete; len:414 1297-2538 (+)	1	7	7	7	18.9	46.957	137700000	141000000	154160000	128580000	137850000	106610000	132200000	127630000	151460000
TRINITY_DN50913_c1_g1	TRINITY_DN50913_c1_g1	ORF type:complete; len:730 275-2464 (-)	1	2	2	2	2.9	80.685	33957000	32446000	60874000	32786000	33263000	15652000	30748000	34862000	38854000
TRINITY_DN50914_c1_g1	TRINITY_DN50914_c1_g1	ORF type:complete; len:379 374-1510 (-)	1	2	2	2	7.1	41.539								5924200
TRINITY_DN50917_c0_g2	TRINITY_DN50917_c0_g2	ORF type:complete; len:311 181-1113 (+)	1	5	5	5	28.4	33.99	52473000	52011000	48771000	45871000	45040000	44145000	62299000	65729000	54448000
TRINITY_DN50920_c0_g1	TRINITY_DN50920_c0_g1	ORF type:5prime_partial; len:477 285-1715 (-)	1	2	2	2	6.1	51.701	9734900	5965300	14443000	11075000	20936000	13835000	15765000		17407000
TRINITY_DN50922_c1_g1	TRINITY_DN50922_c1_g1	ORF type:5prime_partial; len:409 1297-2523 (-)	1	2	2	2	4.9	44.731	18613000	19585000	24801000	17195000	20250000	17986000	12921000	23022000	18111000
TRINITY_DN50922_c2_g1	TRINITY_DN50922_c2_g1	ORF type:internal; len:151 2-451 (-)	1	1	1	1	7.3	16.897		6676600		5336100			5403900	5026100	5790500
TRINITY_DN50934_c0_g1	TRINITY_DN50934_c0_g1	ORF type:complete; len:287 368-1228 (+)	1	3	3	3	12.9	32.199	22624000	23026000	29764000	21734000	22133000	27986000	23465000	32350000	22628000
TRINITY_DN50943_c2_g1	TRINITY_DN50943_c2_g1	ORF type:complete; len:439 455-1771 (-)	1	6	6	6	15.5	49.307	70540000	72219000	65307000	77431000	76486000	57756000	71865000	93867000	60526000
TRINITY_DN50949_c0_g1	TRINITY_DN50949_c0_g1	ORF type:complete; len:508 93-1526 (+)	1	21	19	19	48.8	52.218	3237500000	3181300000	3657700000	3311000000	3556900000	3646800000	3394800000	4114100000	3592100000
TRINITY_DN50954_c2_g2	TRINITY_DN50954_c2_g2	ORF type:complete; len:255 198-962 (+)	1	2	2	2	6.3	27.049	30978000	22319000	25712000	25185000	24378000	28055000	24184000	26427000	28832000
TRINITY_DN50964_c1_g1	TRINITY_DN50964_c1_g1	ORF type:complete; len:187 956-1516 (+)	1	12	12	12	79	21.22	976170000	1071600000	1004700000	893620000	1025200000	1012300000	1078400000	1228800000	1350300000
TRINITY_DN50964_c1_g2	TRINITY_DN50964_c1_g2	ORF type:internal; len:134 1-399 (+)	1	2	1	1	21.1	14.741	162030000	170470000	150980000	95879000	120430000	141610000	132430000	210090000	152150000
TRINITY_DN50972_c0_g2	TRINITY_DN50972_c0_g2	ORF type:3prime_partial; len:104 249-557 (+)	1	2	2	2	27.2	11.68	65973000	43311000	34467000	48805000	49336000		48995000	27855000	26417000
TRINITY_DN50981_c2_g2	TRINITY_DN50981_c2_g2	ORF type:5prime_partial; len:250 1-750 (+)	1	1	1	1	5.2	27.388	18044000	22629000	21912000	20493000	18906000	24715000	17063000	12849000	18531000
TRINITY_DN50997_c2_g1	TRINITY_DN50997_c2_g1	ORF type:complete; len:448 1423-2766 (-)	1	11	11	11	30	49.263	256350000	286750000	273020000	278420000	299250000	272560000	293980000	273270000	315360000
TRINITY_DN51002_c0_g1	TRINITY_DN51002_c0_g1	ORF type:complete; len:540 288-1907 (-)	1	1	1	1	1.9	59.692	38008000	38974000		44115000	54891000	43208000	31011000	39409000	37173000
TRINITY_DN52846_c0_g1	TRINITY_DN52846_c0_g1;TRINITY_DN51022_c0_g1	ORF type:complete; len:149 790-1236 (+);ORF type:complete; len:149 322-768 (+)	2	2	1	1	25.7	16.552		9307300			6397000		7262600	9712700
TRINITY_DN51026_c0_g1	TRINITY_DN51026_c0_g1	ORF type:complete; len:203 433-1041 (-)	1	1	1	1	6.9	21.006		4141300		15081000	9284400	11116000		6168400	7600200
TRINITY_DN51035_c0_g1	TRINITY_DN51035_c0_g1	ORF type:complete; len:369 773-1879 (-)	1	7	7	7	23.1	41.358	139610000	134530000	125640000	127300000	137590000	143250000	116520000	135460000	139120000
TRINITY_DN51038_c0_g1	TRINITY_DN51038_c0_g1	ORF type:complete; len:357 1403-2473 (-)	1	1	1	1	4.8	38.261	8878000	11149000	8164400	19381000	7988900	10628000			9353500
TRINITY_DN51040_c1_g2	TRINITY_DN51040_c1_g2	ORF type:complete; len:318 1602-2555 (-)	1	4	4	4	17.7	34.205	25687000	41003000	34833000	27888000	24145000	41260000	69005000	66711000	88670000
TRINITY_DN51049_c1_g1	TRINITY_DN51049_c1_g1	ORF type:complete; len:722 662-2827 (+)	1	14	13	14	26.5	79.647	158760000	151140000	155460000	143240000	152880000	133940000	188240000	186090000	175330000
TRINITY_DN51054_c0_g1	TRINITY_DN51054_c0_g1	ORF type:complete; len:380 538-1677 (-)	1	1	1	1	4.2	42.372									10622000
TRINITY_DN51057_c1_g1	TRINITY_DN51057_c1_g1	ORF type:complete; len:417 2068-3318 (-)	1	4	4	4	12.5	46.198	46316000	49745000	54032000	63044000	61803000	68695000	51221000	34343000	40975000
TRINITY_DN51065_c0_g1	TRINITY_DN51065_c0_g1	ORF type:5prime_partial; len:245 779-1513 (-)	1	4	3	4	19.7	26.402	25968000						44102000	52442000	42215000
TRINITY_DN51070_c0_g2	TRINITY_DN51070_c0_g2	ORF type:complete; len:226 1689-2366 (+)	1	2	2	2	11.6	24.349	6216300	5348600
TRINITY_DN51072_c1_g3	TRINITY_DN51072_c1_g3	ORF type:3prime_partial; len:116 1-345 (-)	1	2	2	2	27	12.639	76111000	150490000	140540000	150330000	121830000	172390000
TRINITY_DN51086_c10_g1	TRINITY_DN51086_c10_g1	ORF type:5prime_partial; len:473 436-1854 (-)	1	8	8	8	21.4	52.416	288790000	265590000	277000000	287870000	322000000	333250000	263270000	281230000	250100000
TRINITY_DN51093_c2_g2	TRINITY_DN51093_c2_g2	ORF type:complete; len:168 174-677 (+)	1	3	3	3	20.4	19.618	47949000	51107000	55877000	48270000	52867000	48170000	52628000	56757000	64155000
TRINITY_DN51121_c1_g1	TRINITY_DN51121_c1_g1	ORF type:5prime_partial; len:157 728-1198 (-)	1	6	6	6	51.3	16.849	136990000	142830000	151960000	156030000	110580000	148180000	178370000	203020000	258430000
TRINITY_DN51125_c2_g1	TRINITY_DN51125_c2_g1;TRINITY_DN51125_c2_g2	ORF type:complete; len:476 306-1733 (-)	2	6	6	6	19.4	51.804	49428000	37190000	46158000	32006000	29943000	24704000	67238000	58318000	60937000
TRINITY_DN51135_c0_g1	TRINITY_DN51135_c0_g1	ORF type:complete; len:474 482-1903 (+)	1	1	1	1	3.6	51.59				9825300	7227000	5875300
TRINITY_DN51145_c0_g2	TRINITY_DN51145_c0_g2	ORF type:3prime_partial; len:406 3-1217 (-)	1	12	12	12	37	44.164	670330000	708210000	740220000	692590000	763410000	692860000	799700000	891190000	828780000
TRINITY_DN51145_c0_g7	TRINITY_DN51145_c0_g7	ORF type:complete; len:146 310-747 (-)	1	4	4	4	33.8	15.505	70402000						89681000	91716000	116030000
TRINITY_DN51149_c0_g2	TRINITY_DN51149_c0_g2	ORF type:internal; len:161 1-480 (+)	1	5	4	5	39.4	17.811	159790000	134350000	210430000	176510000	158720000	155460000	253560000	227160000	251480000
TRINITY_DN51179_c1_g1	TRINITY_DN51179_c1_g1	ORF type:complete; len:484 293-1744 (+)	1	3	3	3	8.7	52.433	145690000	132060000	159700000	111170000	121840000	131300000	114180000	135190000	129100000
TRINITY_DN51182_c0_g1	TRINITY_DN51182_c0_g1	ORF type:5prime_partial; len:220 1-660 (+)	1	3	2	2	13.2	24.968
TRINITY_DN51182_c0_g2	TRINITY_DN51182_c0_g2	ORF type:complete; len:200 1283-1882 (+)	1	3	2	3	24.1	22.546	38455000	38706000	38072000	46691000	41661000	49950000	38828000	40078000	41303000
TRINITY_DN51191_c2_g1	TRINITY_DN51191_c2_g1;TRINITY_DN55342_c0_g1;TRINITY_DN54722_c3_g2	ORF type:5prime_partial; len:429 3-1289 (+)	3	19	18	19	53	48.035	566880000	665800000	576490000	568500000	595640000	526780000	558660000	651880000	583320000
TRINITY_DN51195_c0_g1	TRINITY_DN51195_c0_g1	ORF type:5prime_partial; len:140 322-741 (-)	1	4	1	1	51.1	15.623			10242000					13728000
TRINITY_DN51195_c1_g1	TRINITY_DN51195_c1_g1;TRINITY_DN47748_c1_g3	ORF type:internal; len:368 1-1101 (-)	2	11	1	4	40.6	40.756	542510000	446760000	398560000	520820000	544920000	415150000	437530000	621080000	907600000
TRINITY_DN51195_c1_g3	TRINITY_DN51195_c1_g3	ORF type:3prime_partial; len:221 2-661 (-)	1	7	3	3	50.9	24.26	69396000	62825000	66412000	59359000	66001000	65204000	87411000	75058000	102160000
TRINITY_DN51196_c1_g1	TRINITY_DN51196_c1_g1	ORF type:complete; len:558 312-1985 (+)	1	25	25	25	60	60.691	814090000	857990000	807420000	788490000	732030000	719500000	924750000	918500000	973240000
TRINITY_DN51211_c0_g1	TRINITY_DN51211_c0_g1	ORF type:complete; len:176 1153-1680 (+)	1	1	1	1	8.6	19.283	17493000	23650000	22030000	25268000	22782000	21862000	17216000	19985000	21058000
TRINITY_DN51214_c0_g3	TRINITY_DN51214_c0_g3	ORF type:3prime_partial; len:190 1-567 (-)	1	3	3	3	17.5	20.825	57722000	65181000	67103000	49615000	55289000	51985000	53658000	65571000	65213000
TRINITY_DN51214_c0_g4	TRINITY_DN51214_c0_g4	ORF type:complete; len:294 148-1029 (+)	1	1	1	1	4.1	32.495	18746000	18972000		14789000	22216000		17179000	18682000
TRINITY_DN51224_c2_g1	TRINITY_DN51224_c2_g1;TRINITY_DN37144_c2_g1	ORF type:complete; len:481 961-2403 (+)	2	23	20	23	61.2	53.097	1621200000	1544100000	1817500000	746480000	1128700000	1164800000	1792600000	2176100000	1975000000
TRINITY_DN51228_c3_g1	TRINITY_DN51228_c3_g1	ORF type:complete; len:124 1107-1478 (-)	1	1	1	1	10.6	13.837	9647700	12105000	10828000		10310000		12569000	13914000	14931000
TRINITY_DN51251_c1_g1	TRINITY_DN51251_c1_g1	ORF type:complete; len:450 213-1562 (+)	1	5	5	5	12.7	48.179	70751000	82007000	85869000	66751000	65396000	71136000	112780000	94910000	65239000
TRINITY_DN51256_c0_g2	TRINITY_DN51256_c0_g2;TRINITY_DN44776_c0_g2	ORF type:complete; len:308 692-1615 (+)	2	3	3	3	11.1	33.035	93656000	74369000	92348000	116660000	89493000	82844000	70684000	61032000	79857000
TRINITY_DN51262_c1_g1	TRINITY_DN51262_c1_g1	ORF type:5prime_partial; len:241 1-723 (+)	1	1	1	1	4.2	26.735	15481000	10383000	16292000	11772000	11394000	9916700	3578300	5182300	4132400
TRINITY_DN51267_c1_g3	TRINITY_DN51267_c1_g3	ORF type:5prime_partial; len:161 1-483 (+)	1	3	3	3	26.2	16.875	18983000	29125000	37435000	39991000	28857000	33679000	50300000	39017000	40228000
TRINITY_DN51275_c0_g2	TRINITY_DN51275_c0_g2	ORF type:complete; len:362 475-1560 (+)	1	1	1	1	5.5	41.293		8627900					18217000		10546000
TRINITY_DN51278_c2_g1	TRINITY_DN51278_c2_g1	ORF type:complete; len:211 1498-2130 (+)	1	1	1	1	8.6	22.99		8274900						10959000
TRINITY_DN51282_c0_g1	TRINITY_DN51282_c0_g1;TRINITY_DN40836_c1_g1	ORF type:complete; len:348 118-1044 (+)	2	5	5	5	24.7	33.781	59867000	64359000	66825000	65098000	63578000	55089000	51277000	66214000	69670000
TRINITY_DN51282_c0_g3	TRINITY_DN51282_c0_g3	ORF type:5prime_partial; len:296 425-1312 (-)	1	2	2	2	7.5	31.283	59168000	52015000	46470000	53593000	48100000	48614000	54593000	56610000	50010000
TRINITY_DN51282_c0_g4	TRINITY_DN51282_c0_g4	ORF type:5prime_partial; len:130 3-392 (+)	1	1	1	1	14.7	13.932	9062000	11665000	9483700	6750200	12223000	13664000	9202100	13941000	9549300
TRINITY_DN51284_c0_g2	TRINITY_DN51284_c0_g2	ORF type:complete; len:287 1046-1906 (+)	1	9	9	9	34.6	31.273	395960000	410310000	422900000	412180000	425190000	437050000	486340000	524570000	503600000
TRINITY_DN51286_c0_g1	TRINITY_DN51286_c0_g1;TRINITY_DN50771_c2_g1	ORF type:3prime_partial; len:362 690-1772 (+);ORF type:complete; len:548 149-1792 (+)	2	5	4	5	14.4	41.18	55128000	47743000	64785000	68683000	77084000	59720000	51459000	51414000	57320000
TRINITY_DN51286_c0_g2	TRINITY_DN51286_c0_g2	ORF type:3prime_partial; len:173 2229-2744 (+)	1	2	1	1	12.8	19.316
TRINITY_DN51290_c1_g1	TRINITY_DN51290_c1_g1	ORF type:complete; len:777 1049-3379 (+)	1	10	9	10	17	89.187	126910000	108920000	122340000	104310000	126720000	129780000	138950000	129030000	160000000
TRINITY_DN51295_c1_g1	TRINITY_DN51295_c1_g1	ORF type:complete; len:232 221-916 (+)	1	5	5	5	29	25.396	94355000	100320000	83779000	87505000	81533000	87354000	88169000	104700000	102530000
TRINITY_DN51305_c5_g2	TRINITY_DN51305_c5_g2;TRINITY_DN51305_c4_g1;TRINITY_DN35825_c1_g1;TRINITY_DN29641_c0_g1	ORF type:5prime_partial; len:404 3-1214 (+)	4	17	3	17	58.1	44.534	3913100000	3644400000	4179200000	3450800000	3396200000	3752000000	5971100000	6530000000	6274800000
TRINITY_DN51307_c0_g1	TRINITY_DN51307_c0_g1	ORF type:complete; len:221 1206-1868 (+)	1	4	4	4	25.5	24.882	22294000	25921000	23730000	26104000	15716000	31441000	33744000	44197000	34766000
TRINITY_DN51309_c0_g1	TRINITY_DN51309_c0_g1	ORF type:complete; len:549 510-2054 (-)	1	1	1	1	2.3	58.975	7041900	7987800	6625900	9547800		9511800		5473200	10094000
TRINITY_DN51317_c0_g1	TRINITY_DN51317_c0_g1	ORF type:5prime_partial; len:104 310-621 (-)	1	1	1	1	10.7	11.831									11037000
TRINITY_DN51319_c1_g2	TRINITY_DN51319_c1_g2	ORF type:complete; len:230 317-1006 (-)	1	10	10	10	34.1	26.202	1320700000	1434800000	1450200000	1220900000	1388500000	1221300000	1479000000	1593100000	1566600000
TRINITY_DN51321_c3_g1	TRINITY_DN51321_c3_g1	ORF type:complete; len:521 284-1846 (+)	1	3	3	3	9.6	55.954	95220000	94589000	95593000	81123000	110700000	111060000	82098000	94522000	85615000
TRINITY_DN51326_c0_g6	TRINITY_DN51326_c0_g6	ORF type:3prime_partial; len:110 148-474 (+)	1	1	1	1	16.5	12.483	6250300	6462200	4168100	6483500	4858700	2298800			4717300
TRINITY_DN51327_c1_g1	TRINITY_DN51327_c1_g1	ORF type:5prime_partial; len:101 3-305 (+)	1	2	2	2	27	10.872	120250000	182490000	81948000	153430000	74951000	104120000	184900000	200500000	217450000
TRINITY_DN51328_c0_g1	TRINITY_DN51328_c0_g1	ORF type:complete; len:447 544-1884 (-)	1	7	7	7	26.7	48.479	311780000	337750000	314120000	302290000	318050000	352180000	290070000	317560000	269580000
TRINITY_DN51329_c0_g1	TRINITY_DN51329_c0_g1	ORF type:complete; len:550 150-1652 (+)	1	4	4	4	10.6	54.653	11409000	12445000	12944000	17439000	11372000		9197200	11954000
TRINITY_DN51339_c2_g1	TRINITY_DN51339_c2_g1	ORF type:complete; len:270 1085-1894 (-)	1	1	1	1	5.6	28.812					14429000
TRINITY_DN51347_c0_g2	TRINITY_DN51347_c0_g2	ORF type:complete; len:194 162-743 (+)	1	1	1	1	8.3	20.797	22219000	27656000	22455000		28346000	28355000	16425000	15827000	19425000
TRINITY_DN51348_c2_g4	TRINITY_DN51348_c2_g4;TRINITY_DN47739_c0_g1;TRINITY_DN55847_c0_g2	ORF type:complete; len:150 382-831 (+);ORF type:5prime_partial; len:139 1-417 (+)	3	12	8	12	57	16.848	2089900000	2166300000	2202200000	1820200000	2264000000	2367100000	2151100000	2444500000	2316400000
TRINITY_DN51383_c1_g1	TRINITY_DN51383_c1_g1	ORF type:complete; len:332 1487-2482 (-)	1	4	4	4	16	36.561	11650000	27450000	19566000	16344000	17008000	11171000	96426000	53427000	54843000
TRINITY_DN51385_c1_g1	TRINITY_DN51385_c1_g1	ORF type:complete; len:518 1314-2867 (-)	1	14	14	14	29.4	57.376	1240900000	1445500000	1827300000	1738200000	1394900000	1724300000	1144700000	1186300000	1367500000
TRINITY_DN51391_c4_g3	TRINITY_DN51391_c4_g3	ORF type:5prime_partial; len:409 1644-2870 (-)	1	3	3	3	7.6	44.745	34632000	27734000	31442000	37462000	31751000	36020000	33199000	33543000	24899000
TRINITY_DN51392_c1_g1	TRINITY_DN51392_c1_g1;TRINITY_DN37069_c0_g1	ORF type:complete; len:328 607-1590 (+)	2	5	4	5	21.4	35.061	124770000	110270000	164630000	106710000	107480000	123400000	111030000	146180000	112150000
TRINITY_DN51398_c0_g1	TRINITY_DN51398_c0_g1	ORF type:complete; len:582 32-1747 (+)	1	13	13	13	27.7	64.897	225840000	234240000	225010000	267160000	261300000	266370000	225250000	189720000	282790000
TRINITY_DN51428_c0_g2	TRINITY_DN51428_c0_g2;TRINITY_DN36898_c3_g2	ORF type:complete; len:419 255-1511 (+)	2	17	8	17	51	46.953	562560000	595090000	635270000	500160000	584060000	546990000	653960000	629000000	648260000
TRINITY_DN51434_c0_g1	TRINITY_DN51434_c0_g1	ORF type:complete; len:501 1343-2845 (-)	1	2	2	2	5	58.079		11540000	9187700					14678000
TRINITY_DN51440_c0_g1	TRINITY_DN51440_c0_g1	ORF type:3prime_partial; len:500 3-1499 (-)	1	1	1	1	2.4	55.338	16810000	11207000	16665000	21056000	18241000	17800000			11014000
TRINITY_DN51449_c0_g1	TRINITY_DN51449_c0_g1	ORF type:complete; len:299 1868-2764 (-)	1	2	2	2	7.7	33.77	355910000	337140000	375110000	374030000	321440000	354380000	348310000	177680000
TRINITY_DN51458_c0_g1	TRINITY_DN51458_c0_g1	ORF type:internal; len:137 3-410 (-)	1	9	1	1	79.4	14.902	68428000	76228000	80011000	72326000	70080000	84307000	100160000	89416000	91362000
TRINITY_DN51459_c0_g1	TRINITY_DN51459_c0_g1	ORF type:3prime_partial; len:182 1241-1783 (+)	1	1	1	1	4.4	19.862	85096000	80110000	78569000	95050000	84713000	94051000	86710000	97088000	107770000
TRINITY_DN51470_c2_g1	TRINITY_DN51470_c2_g1	ORF type:5prime_partial; len:222 644-1309 (-)	1	3	3	3	19.5	24.786	41483000	56981000	43874000	45222000	55803000	64054000	52958000	70898000	48532000
TRINITY_DN51470_c2_g2	TRINITY_DN51470_c2_g2	ORF type:internal; len:103 3-308 (-)	1	3	1	1	40.2	11.787	17343000	15065000	13444000	10723000	15464000	16164000	12187000		13764000
TRINITY_DN51473_c1_g1	TRINITY_DN51473_c1_g1	ORF type:complete; len:467 689-2089 (+)	1	1	1	1	3.2	52.46
TRINITY_DN51484_c0_g3	TRINITY_DN51484_c0_g3	ORF type:complete; len:576 250-1977 (-)	1	17	16	17	32	64.256	714090000	697230000	723280000	715660000	739540000	789140000	646860000	714640000	731120000
TRINITY_DN51485_c1_g3	TRINITY_DN51485_c1_g3	ORF type:5prime_partial; len:237 1017-1727 (-)	1	2	2	2	8.5	26.568	16160000	12710000	15544000	14548000	13003000	13130000
TRINITY_DN51506_c0_g1	TRINITY_DN51506_c0_g1	ORF type:complete; len:275 405-1229 (+)	1	6	6	6	24.1	30.45	629400000	618970000	662000000	665300000	671470000	648420000	629250000	645240000	638810000
TRINITY_DN51509_c0_g1	TRINITY_DN51509_c0_g1	ORF type:complete; len:263 1700-2488 (-)	1	3	3	3	14.1	28.558	28097000	23729000	24631000	29664000	23018000	15246000	36135000
TRINITY_DN51516_c0_g1	TRINITY_DN51516_c0_g1	ORF type:complete; len:286 1004-1861 (-)	1	3	3	3	13.7	30.848	38043000	34280000	32794000	18415000	25252000	26633000	23158000	29517000	29991000
TRINITY_DN51532_c0_g2	TRINITY_DN51532_c0_g2	ORF type:3prime_partial; len:251 3-752 (-)	1	7	3	4	29.6	25.97	350260000	344170000	367740000	356240000	483170000	387880000	300010000	286760000	311310000
TRINITY_DN51532_c1_g1	TRINITY_DN51532_c1_g1	ORF type:complete; len:229 614-1300 (+)	1	2	2	2	8.8	24.54	94841000	83584000	33231000	133410000	46049000	56559000	146890000	85653000	75855000
TRINITY_DN51532_c1_g3	TRINITY_DN51532_c1_g3	ORF type:internal; len:190 2-568 (+)	1	3	1	2	18.5	19.822	128890000	134740000	134730000	125440000	157570000	102490000	210410000	182160000	139960000
TRINITY_DN51532_c1_g4	TRINITY_DN51532_c1_g4	ORF type:complete; len:229 306-992 (+)	1	10	10	10	62.7	24.593	1412000000	1285700000	1121200000	1315800000	1246500000	1116000000	776260000	885800000	1133500000
TRINITY_DN51543_c1_g1	TRINITY_DN51543_c1_g1	ORF type:complete; len:568 2644-4347 (+)	1	7	7	7	16.4	65.118	182910000	174290000	188880000	148960000	148640000	174570000	208550000	219220000	174850000
TRINITY_DN51545_c2_g3	TRINITY_DN51545_c2_g3;TRINITY_DN40031_c1_g1	ORF type:complete; len:596 501-2168 (-)	2	3	3	3	6.8	60.968	12385000	9720500	9168900	12137000		16577000	8878400	11618000	11133000
TRINITY_DN51549_c2_g1	TRINITY_DN51549_c2_g1	ORF type:complete; len:189 929-1495 (+)	1	3	1	1	13.8	20.48	91636000	115870000	98566000	118690000	113070000	91742000	110280000	87514000	140520000
TRINITY_DN51549_c2_g5	TRINITY_DN51549_c2_g5	ORF type:internal; len:239 1-714 (+)	1	12	11	12	86.1	25.649	3689600000	4169800000	3710800000	3649600000	3666300000	3817200000	3188100000	3735500000	3542200000
TRINITY_DN51557_c1_g1	TRINITY_DN51557_c1_g1	ORF type:3prime_partial; len:145 600-1031 (+)	1	1	1	1	9.7	15.678
TRINITY_DN51568_c0_g1	TRINITY_DN51568_c0_g1	ORF type:3prime_partial; len:725 363-2534 (+)	1	1	1	1	1.9	81.865	94798000	168940000	58318000	99424000	85200000	44397000	286510000	235410000	290930000
TRINITY_DN51568_c0_g2	TRINITY_DN51568_c0_g2	ORF type:complete; len:658 250-1974 (+)	1	3	1	1	6.8	65.673	71568000	113390000	87063000	78780000	91272000	103520000	79407000	96643000	97997000
TRINITY_DN51569_c0_g1	TRINITY_DN51569_c0_g1	ORF type:complete; len:507 426-1718 (-)	1	3	3	3	7.4	46.905	14312000	17527000	15501000	11676000	14465000	14718000	17753000	15820000	12903000
TRINITY_DN51579_c0_g1	TRINITY_DN51579_c0_g1	ORF type:complete; len:272 1766-2581 (-)	1	4	4	4	18.8	29.577	34152000	39773000	34340000	28638000	37133000	25345000	39130000	43265000	32007000
TRINITY_DN51586_c0_g3	TRINITY_DN51586_c0_g3	ORF type:internal; len:110 3-329 (-)	1	1	1	1	11	12.517	15746000	12707000	14552000	13979000	13666000	14661000	9971300	8020400
TRINITY_DN51589_c0_g2	TRINITY_DN51589_c0_g2	ORF type:complete; len:451 141-1355 (+)	1	2	2	2	6.9	43.96			6465000		4716200		8081600	9777100
TRINITY_DN51598_c0_g1	TRINITY_DN51598_c0_g1	ORF type:complete; len:839 977-3493 (+)	1	8	3	3	9.7	93.396	35443000	35621000	42235000	44090000	41785000	40201000	49646000	53196000	45730000
TRINITY_DN51609_c1_g1	TRINITY_DN51609_c1_g1	ORF type:complete; len:287 364-1224 (+)	1	1	1	1	5.9	31.693	28627000	34924000	17812000	29903000	30333000	24646000	14089000	16008000	13044000
TRINITY_DN51610_c0_g1	TRINITY_DN51610_c0_g1	ORF type:complete; len:150 40-450 (+)	1	5	4	4	61	15.105	22478000	35069000	40333000	45466000	31503000	25685000	68917000	70737000	97500000
TRINITY_DN51610_c1_g1	TRINITY_DN51610_c1_g1	ORF type:3prime_partial; len:220 301-957 (+)	1	6	3	5	35.2	23.75	203250000	154180000	281400000	258160000	193870000	214120000	391150000	432500000	497970000
TRINITY_DN51610_c1_g3	TRINITY_DN51610_c1_g3	ORF type:complete; len:377 83-1132 (+)	1	9	6	9	31.8	39.118	376520000	426700000	439260000	401100000	387970000	394960000	540200000	612110000	501580000
TRINITY_DN51616_c2_g2	TRINITY_DN51616_c2_g2	ORF type:complete; len:289 675-1541 (-)	1	5	5	5	16.7	33.574	53166000	59939000	56832000	50340000	57664000	57344000	53852000	60614000	55578000
TRINITY_DN51640_c1_g1	TRINITY_DN51640_c1_g1	ORF type:complete; len:518 117-1670 (+)	1	2	2	2	4.6	57.99			16790000		5618000	16996000		14534000	7532500
TRINITY_DN51658_c2_g1	TRINITY_DN51658_c2_g1	ORF type:complete; len:177 1262-1792 (+)	1	1	1	1	13.6	21.165
TRINITY_DN51660_c3_g1	TRINITY_DN51660_c3_g1	ORF type:complete; len:165 972-1466 (+)	1	2	2	2	29.9	18.391			27959000		6336500	16908000	17230000	12664000
TRINITY_DN51666_c0_g1	TRINITY_DN51666_c0_g1	ORF type:complete; len:431 2070-3362 (-)	1	10	10	10	33.7	47.633	1275400000	1370000000	1182500000	1527100000	1233700000	1274900000	945530000	1101600000	1017000000
TRINITY_DN51669_c0_g1	TRINITY_DN51669_c0_g1	ORF type:complete; len:399 257-1453 (-)	1	3	1	1	7	43.358							12970000	13704000
TRINITY_DN51669_c0_g2	TRINITY_DN51669_c0_g2	ORF type:complete; len:411 544-1776 (-)	1	15	13	15	48.3	44.893	1342700000	1291400000	1398800000	1395400000	1409600000	1340800000	1366000000	1413300000	1545800000
TRINITY_DN51673_c1_g1	TRINITY_DN51673_c1_g1	ORF type:3prime_partial; len:373 73-1116 (+)	1	4	4	4	14.9	37.485	23382000	25697000	26481000	23417000	14483000	20900000	43354000	33893000	37095000
TRINITY_DN51686_c0_g1	TRINITY_DN51686_c0_g1	ORF type:internal; len:443 1-1326 (-)	1	3	3	3	8.8	47.845	9863800	14900000	10968000	8221900	12902000	12105000	35960000	41373000	14925000
TRINITY_DN51692_c1_g3	TRINITY_DN51692_c1_g3	ORF type:complete; len:712 110-2245 (-)	1	1	1	1	2.3	79.608	5579100						6587300	13189000
TRINITY_DN51700_c1_g2	TRINITY_DN51700_c1_g2	ORF type:complete; len:572 684-2399 (+)	1	10	10	10	23.6	65.173	121370000	112470000	141040000	112610000	113910000	133530000	188020000	215020000	172730000
TRINITY_DN51710_c3_g1	TRINITY_DN51710_c3_g1	ORF type:internal; len:182 3-545 (+)	1	7	3	4	63.5	19.921	129180000	202130000	180640000	153270000	158210000	129880000	261020000	271190000	321530000
TRINITY_DN51711_c1_g1	TRINITY_DN51711_c1_g1	ORF type:complete; len:220 956-1615 (-)	1	6	6	6	37.4	23.663	122360000	111100000	130550000	113320000	124970000	138770000	124830000	138780000	131630000
TRINITY_DN51718_c1_g2	TRINITY_DN51718_c1_g2	ORF type:complete; len:424 153-1424 (+)	1	7	7	7	20.1	43.563	201530000	242560000	275590000	237670000	261680000	239320000	264140000	286520000	267850000
TRINITY_DN51723_c0_g4	TRINITY_DN51723_c0_g4	ORF type:complete; len:440 805-2124 (+)	1	2	2	2	6.2	47.305	9616900	12158000	15129000	9658100	11825000		12550000	11451000	12845000
TRINITY_DN51740_c1_g2	TRINITY_DN51740_c1_g2	ORF type:5prime_partial; len:269 3-809 (+)	1	3	3	3	14.2	27.77	106330000	110160000	100190000	89216000	122740000	93239000	90066000	119070000	100330000
TRINITY_DN51759_c5_g1	TRINITY_DN51759_c5_g1	ORF type:complete; len:625 819-2693 (-)	1	13	13	13	26.6	71.976	261560000	242960000	282780000	249180000	281640000	293820000	285610000	335970000	278510000
TRINITY_DN51761_c0_g3	TRINITY_DN51761_c0_g3	ORF type:complete; len:126 535-912 (-)	1	1	1	1	16.8	13.599			6126800				11605000
TRINITY_DN51768_c0_g2	TRINITY_DN51768_c0_g2	ORF type:3prime_partial; len:197 735-1322 (+)	1	1	1	1	5.1	21.457	20434000	29818000		24712000			43076000		45845000
TRINITY_DN51770_c1_g1	TRINITY_DN51770_c1_g1	ORF type:complete; len:325 736-1710 (-)	1	6	6	6	23.5	35.896	59906000	60115000	65434000	63707000	75030000	70164000	73108000	60736000	60078000
TRINITY_DN51775_c0_g1	TRINITY_DN51775_c0_g1	ORF type:complete; len:489 589-2055 (+)	1	16	7	7	40.2	53.752	922380000	1055700000	866730000	1002800000	990980000	939230000	769850000	748190000	745910000
TRINITY_DN51778_c0_g1	TRINITY_DN51778_c0_g1	ORF type:complete; len:484 1419-2870 (+)	1	4	4	4	12.8	50.802	40241000	44751000	37880000	39913000	39147000	48181000	37102000	41703000	34040000
TRINITY_DN51781_c4_g1	TRINITY_DN51781_c4_g1	ORF type:complete; len:239 215-931 (+)	1	3	3	3	17.2	27.176	46275000	52190000	48363000	45370000	57892000	52694000	70829000	56218000	70644000
TRINITY_DN51782_c0_g1	TRINITY_DN51782_c0_g1;TRINITY_DN58143_c1_g1	ORF type:complete; len:742 497-2722 (-);ORF type:complete; len:702 279-2384 (-)	2	2	2	2	2.8	81.259	4668100	4502400	4298600	4967100	5533100	5286000	9565600	6378400
TRINITY_DN51789_c1_g1	TRINITY_DN51789_c1_g1	ORF type:complete; len:488 311-1774 (-)	1	9	9	9	21.6	53.256	144390000	142380000	148550000	151760000	168390000	153970000	169850000	147040000	152560000
TRINITY_DN51789_c1_g2	TRINITY_DN51789_c1_g2	ORF type:5prime_partial; len:110 194-523 (-)	1	1	1	1	11.9	11.896			8141200				12829000	12905000	20507000
TRINITY_DN51804_c0_g1	TRINITY_DN51804_c0_g1	ORF type:complete; len:584 554-2305 (+)	1	6	6	6	13.9	64.287	40848000	43677000	52364000	37072000	37090000	50327000	50989000	78585000	57377000
TRINITY_DN51815_c2_g1	TRINITY_DN51815_c2_g1	ORF type:5prime_partial; len:216 3-650 (+)	1	1	1	1	4.2	23.922									815300
TRINITY_DN51817_c0_g1	TRINITY_DN51817_c0_g1	ORF type:complete; len:108 612-935 (-)	1	5	5	5	54.2	11.717	342440000	355690000	315270000	365800000	340040000	330270000	256690000	179330000	282430000
TRINITY_DN51821_c0_g1	TRINITY_DN51821_c0_g1	ORF type:complete; len:280 1390-2229 (-)	1	2	2	2	12.2	30.916	13483000	18709000			16078000
TRINITY_DN51822_c0_g2	TRINITY_DN51822_c0_g2	ORF type:complete; len:472 1430-2749 (-)	1	4	2	2	9.8	50.059								8809000
TRINITY_DN51827_c0_g1	TRINITY_DN51827_c0_g1	ORF type:complete; len:498 360-1853 (-)	1	6	6	6	17.5	57.497	143200000	133160000	128260000	150520000	119000000	142720000	108800000	154170000	115000000
TRINITY_DN51830_c1_g1	TRINITY_DN51830_c1_g1	ORF type:complete; len:538 953-2425 (-)	1	3	3	3	7.6	54.721	20535000	25006000	35825000	26172000	21274000	19153000	21344000	27919000	28145000
TRINITY_DN51837_c4_g4	TRINITY_DN51837_c4_g4	ORF type:complete; len:300 84-902 (+)	1	12	12	12	48.2	29.85	1424700000	1357300000	1327200000	1400400000	1641600000	1478300000	1038500000	931410000	998300000
TRINITY_DN51847_c0_g1	TRINITY_DN51847_c0_g1	ORF type:complete; len:320 2352-3311 (-)	1	1	1	1	4.4	34.814	10340000	12603000	19201000			21159000	22473000	16536000	21911000
TRINITY_DN51858_c0_g3	TRINITY_DN51858_c0_g3;TRINITY_DN51858_c0_g4	ORF type:complete; len:414 112-1242 (+)	2	10	9	10	31.1	42.168	103580000	113010000	102140000	101640000	87793000	106750000	126770000	118990000	112100000
TRINITY_DN51861_c1_g1	TRINITY_DN51861_c1_g1	ORF type:complete; len:570 1533-3242 (-)	1	10	10	10	19.7	63.226	217670000	211130000	226010000	184710000	238060000	231860000	150910000	188990000	212980000
TRINITY_DN51869_c0_g1	TRINITY_DN51869_c0_g1	ORF type:complete; len:186 1177-1734 (+)	1	2	2	2	7	21.546	16391000	8462300	10114000	7450400	6932700	8935500	7083600	6166900	11214000
TRINITY_DN51870_c0_g1	TRINITY_DN51870_c0_g1	ORF type:complete; len:345 1397-2431 (-)	1	6	6	6	27.6	37.955	114390000	110670000	114080000	112620000	90496000	105520000	111610000	98118000	127860000
TRINITY_DN51881_c1_g2	TRINITY_DN51881_c1_g2	ORF type:complete; len:457 117-1487 (+)	1	16	15	16	44.3	49.479	1547100000	1701800000	1449300000	1399900000	1621100000	1647900000	1528700000	1528600000	1419000000
TRINITY_DN51894_c0_g1	TRINITY_DN51894_c0_g1	ORF type:complete; len:312 1917-2852 (-)	1	2	2	2	10.6	35.257	11816000	11910000	11830000				12431000	12472000	12846000
TRINITY_DN51898_c1_g1	TRINITY_DN51898_c1_g1	ORF type:complete; len:585 1171-2925 (+)	1	2	2	2	4.1	67.095								3396000
TRINITY_DN51903_c1_g1	TRINITY_DN51903_c1_g1	ORF type:complete; len:176 464-991 (-)	1	3	2	2	20.6	20.114	39600000	45931000	32349000	59329000	39203000	45347000	39728000	37715000	33224000
TRINITY_DN51905_c1_g1	TRINITY_DN51905_c1_g1	ORF type:complete; len:539 307-1923 (+)	1	2	2	2	5.9	60.452	24634000	36396000	34016000	29055000	37763000	27691000	28429000	28232000	24506000
TRINITY_DN51911_c2_g1	TRINITY_DN51911_c2_g1	ORF type:3prime_partial; len:874 336-2954 (+)	1	1	1	1	1.3	98.339				15279000
TRINITY_DN51913_c0_g1	TRINITY_DN51913_c0_g1	ORF type:5prime_partial; len:110 480-809 (-)	1	1	1	1	11.9	12.554	85144000	74133000	84729000	126570000	93284000	118660000	58995000	61887000	70380000
TRINITY_DN51913_c0_g2	TRINITY_DN51913_c0_g2	ORF type:complete; len:167 982-1482 (-)	1	4	2	2	25.9	18.382	138130000	147590000	154630000	156910000	150490000	158120000	149650000	179510000	161410000
TRINITY_DN51924_c0_g2	TRINITY_DN51924_c0_g2	ORF type:complete; len:318 648-1601 (-)	1	3	2	3	9.5	35.338	13137000	16192000	15213000	15865000	6736200	32548000	78812000	4825400	35443000
TRINITY_DN51936_c0_g2	TRINITY_DN51936_c0_g2	ORF type:complete; len:157 3053-3523 (+)	1	1	1	1	14.1	16.794	7420100						11945000	10170000	8146900
TRINITY_DN51941_c3_g1	TRINITY_DN51941_c3_g1	ORF type:complete; len:300 219-1118 (-)	1	1	1	1	4	32.704
TRINITY_DN51966_c0_g1	TRINITY_DN51966_c0_g1	ORF type:complete; len:412 2126-3361 (+)	1	1	1	1	3.4	47.133			16366000	20533000		18434000
TRINITY_DN51972_c0_g1	TRINITY_DN51972_c0_g1	ORF type:5prime_partial; len:504 3-1514 (+)	1	3	3	3	6.6	56.66	14003000	19325000	14641000	16874000	18543000	14014000	18153000	20329000	17504000
TRINITY_DN51973_c1_g1	TRINITY_DN51973_c1_g1	ORF type:complete; len:399 5792-6988 (-)	1	11	11	11	31.7	44.608	273380000	270960000	307760000	278150000	298400000	263040000	300870000	328180000	312710000
TRINITY_DN51974_c0_g1	TRINITY_DN51974_c0_g1	ORF type:complete; len:332 1595-2590 (-)	1	1	1	1	4.8	37.689									12877000
TRINITY_DN51984_c1_g1	TRINITY_DN51984_c1_g1	ORF type:complete; len:533 786-2384 (-)	1	2	2	2	6.6	59.068	6516900							9293100	9206800
TRINITY_DN51987_c0_g1	TRINITY_DN51987_c0_g1;TRINITY_DN47378_c0_g2	ORF type:5prime_partial; len:370 1250-2359 (-)	2	3	3	3	12.7	41.856	31298000	26062000	21060000	24865000	25523000	29788000	23648000	29736000	28346000
TRINITY_DN51988_c1_g1	TRINITY_DN51988_c1_g1	ORF type:complete; len:427 209-1489 (+)	1	3	3	3	8.5	46.991						9134300
TRINITY_DN51991_c1_g1	TRINITY_DN51991_c1_g1	ORF type:complete; len:313 831-1769 (+)	1	1	1	1	4.5	34.165	6562100	5519000	6730900	7145900	6892200	6811400	8479800	6652000	6016300
TRINITY_DN52005_c0_g1	TRINITY_DN52005_c0_g1	ORF type:complete; len:483 995-2443 (-)	1	18	15	15	51.2	53.126	935840000	860100000	956650000	754320000	811130000	804630000	677430000	641400000	637450000
TRINITY_DN52021_c1_g1	TRINITY_DN52021_c1_g1	ORF type:complete; len:132 993-1388 (-)	1	3	3	3	29.8	13.853	340900000	363060000	304160000	349730000	369100000	321570000	235810000	278430000	222720000
TRINITY_DN52022_c2_g1	TRINITY_DN52022_c2_g1;TRINITY_DN45905_c3_g5;TRINITY_DN37903_c2_g1	ORF type:complete; len:693 314-2392 (-);ORF type:complete; len:454 186-1364 (+)	3	4	4	4	7.2	74.077	21697000	24919000	31841000	23312000	20339000	25254000	18456000	18671000	16885000
TRINITY_DN52024_c1_g1	TRINITY_DN52024_c1_g1	ORF type:complete; len:504 358-1869 (+)	1	2	2	2	4.8	56.67	15821000	26137000	21047000	20287000	19607000	19883000	16993000	23310000	26519000
TRINITY_DN52030_c2_g1	TRINITY_DN52030_c2_g1	ORF type:complete; len:661 117-1985 (+)	1	10	10	10	22.7	68.032	56197000	63301000	60926000	66656000	103700000	86653000	43877000	29664000	54417000
TRINITY_DN52038_c0_g3	TRINITY_DN52038_c0_g3	ORF type:complete; len:168 1046-1549 (+)	1	6	6	6	39.5	19.162	119120000	125790000	126910000	208050000	134650000	141200000	203300000	199400000	224120000
TRINITY_DN52039_c2_g2	TRINITY_DN52039_c2_g2	ORF type:3prime_partial; len:161 428-907 (+)	1	3	3	3	18.8	18.559	64891000	62709000	70704000	52555000	64069000	64187000	83150000	83312000	66083000
TRINITY_DN52039_c2_g3	TRINITY_DN52039_c2_g3;TRINITY_DN52464_c0_g2	ORF type:complete; len:429 166-1452 (+)	2	12	11	12	35.3	48.627	266660000	281790000	311000000	257530000	259690000	257460000	320230000	271890000	284370000
TRINITY_DN52048_c0_g1	TRINITY_DN52048_c0_g1;TRINITY_DN55149_c3_g1	ORF type:complete; len:327 275-1255 (-);ORF type:complete; len:715 451-2595 (+)	2	2	2	2	9.2	37.845	14878000		15600000	16329000		23533000	15097000
TRINITY_DN52056_c0_g2	TRINITY_DN52056_c0_g2	ORF type:complete; len:920 547-3306 (+)	1	1	1	1	1.2	103.94	5753600
TRINITY_DN52058_c1_g1	TRINITY_DN52058_c1_g1	ORF type:complete; len:321 2122-3084 (+)	1	9	9	9	41.9	36.318	422460000	334740000	394550000	428860000	399390000	461420000	386280000	362290000	379730000
TRINITY_DN52063_c0_g1	TRINITY_DN52063_c0_g1	ORF type:complete; len:553 538-2196 (+)	1	4	4	4	7.2	63.617						22376000	17935000	25665000
TRINITY_DN52067_c0_g1	TRINITY_DN52067_c0_g1	ORF type:complete; len:521 92-1654 (+)	1	10	8	10	21.3	57.925	150230000	369590000	47224000	223330000	55413000	56888000	299470000	157480000	163860000
TRINITY_DN52072_c0_g1	TRINITY_DN52072_c0_g1	ORF type:complete; len:317 275-1225 (+)	1	6	1	1	22.8	33.488	148830000	161590000	143900000	166760000	141390000	142350000	163190000	171940000	158400000
TRINITY_DN52079_c3_g1	TRINITY_DN52079_c3_g1	ORF type:5prime_partial; len:176 1967-2494 (-)	1	1	1	1	8.6	19.093	6076800	8441500	5270600	7217400	5426600	8383300			4169100
TRINITY_DN52092_c0_g1	TRINITY_DN52092_c0_g1	ORF type:complete; len:216 1378-2025 (+)	1	3	3	3	14.4	23.053	156730000	264610000	349460000	314340000	264360000	309120000	296930000	252750000	545020000
TRINITY_DN52108_c2_g1	TRINITY_DN52108_c2_g1	ORF type:complete; len:516 659-2206 (+)	1	2	1	1	5.8	58.942							11030000	17416000
TRINITY_DN52113_c0_g2	TRINITY_DN52113_c0_g2	ORF type:5prime_partial; len:338 607-1620 (-)	1	6	6	6	19.6	39.675	66318000	87760000	54069000	46636000	72265000	73548000	51566000	48623000	51138000
TRINITY_DN52120_c1_g2	TRINITY_DN52120_c1_g2;TRINITY_DN40463_c0_g1;TRINITY_DN52120_c1_g1;TRINITY_DN43640_c2_g1;TRINITY_DN56797_c1_g1	ORF type:complete; len:594 328-2109 (-)	5	6	6	6	12.5	67.337	114680000	95820000	88224000	99451000	78541000	88317000	93537000	106680000	93144000
TRINITY_DN52127_c2_g1	TRINITY_DN52127_c2_g1	ORF type:3prime_partial; len:143 1166-1591 (+)	1	1	1	1	10.6	15.021	70151000	59721000	72904000	53492000	67260000	70393000	72912000	66174000	80976000
TRINITY_DN52132_c1_g4	TRINITY_DN52132_c1_g4	ORF type:complete; len:181 294-836 (-)	1	1	1	1	9.4	20.014		9184700	8277600	7438600	8969400	7604800	7354800	9348700	6688500
TRINITY_DN52132_c2_g1	TRINITY_DN52132_c2_g1	ORF type:complete; len:1039 279-3395 (-)	1	14	14	14	16	119.79	126080000	140830000	126940000	174600000	139260000	143240000	130100000	120140000	112910000
TRINITY_DN52135_c1_g1	TRINITY_DN52135_c1_g1	ORF type:complete; len:514 396-1937 (+)	1	3	3	3	7.6	56.945	18070000	13257000	13815000	16570000	15662000	18731000	9937000	17171000	17895000
TRINITY_DN52139_c1_g2	TRINITY_DN52139_c1_g2	ORF type:complete; len:124 379-750 (-)	1	4	3	3	41.5	13.555	232390000	78167000	228730000	162500000	184380000	196200000	196960000	201260000	173280000
TRINITY_DN52139_c1_g3	TRINITY_DN52139_c1_g3	ORF type:complete; len:124 8-379 (-)	1	4	3	4	41.5	13.635	305370000	350770000	391320000	331000000	326740000	336800000	314450000	394720000	292680000
TRINITY_DN52147_c0_g1	TRINITY_DN52147_c0_g1	ORF type:5prime_partial; len:105 2970-3284 (-)	1	2	2	2	26.9	11.967	12493000		11356000		10314000	15481000
TRINITY_DN52155_c0_g3	TRINITY_DN52155_c0_g3;TRINITY_DN52155_c0_g4	ORF type:complete; len:168 567-1070 (-);ORF type:complete; len:101 2-304 (+)	2	2	2	2	13.2	18.517	37945000			45705000			25720000		26637000
TRINITY_DN52157_c1_g2	TRINITY_DN52157_c1_g2	ORF type:complete; len:427 222-1502 (+)	1	3	3	3	8	46.119	36032000	42794000	28435000	29653000	29418000	29402000	26947000	22571000	26574000
TRINITY_DN52159_c0_g1	TRINITY_DN52159_c0_g1	ORF type:complete; len:761 601-2883 (+)	1	6	5	5	11.8	81.193	24490000	21058000	11850000	18355000	31553000	24756000	31990000	20128000	22353000
TRINITY_DN52161_c5_g1	TRINITY_DN52161_c5_g1	ORF type:complete; len:131 689-1081 (+)	1	6	2	2	73.1	15.004	571490000	547650000	545550000	531470000	554920000	608230000	627350000	584830000	710240000
[truncated: 1,177 more rows]
