# Supplementary material for: Transcriptomic and proteomic analysis reveals mechanisms of low pollen-pistil compatibility during water lily cross breeding
Source: BMC Plant Biol. 2019 Dec 5;19:542. doi: 10.1186/s12870-019-2166-3 (PMC6896271; doi:10.1186/s12870-019-2166-3)
Supplement: Supplementary file 3 — Additional file 3. Quantitative and differential analysis of protein. [file 12870_2019_2166_MOESM3_ESM.xls]

## Sheet: 2 h_vs_0 h 
Protein	ProteinGroup	FastaHeaders	Proteins	Peptides	UniquePeptides	RazorUniquePeptides	Coverage	MolWeight	LFQ intensity 2 h-1	LFQ intensity 2 h -2	LFQ intensity 2 h -3	average 2 h	LFQ intensity 0 h -1	LFQ intensity 0 h -2	LFQ intensity 0 h-3	average 0 h	2 h /0 h	t test p value
TRINITY_DN53923_c2_g1	TRINITY_DN53923_c2_g1	ORF type:3prime_partial; len:236 3-707 (-)	1	2	2	2	8.1	24.413	278450000	231470000	152140000	2.20687e+08	18351000	12990000	18974000	1.67717e+07	13.1583	0.00524173
TRINITY_DN49670_c0_g2	TRINITY_DN49670_c0_g2	ORF type:complete; len:205 1307-1921 (+)	1	6	4	4	45.6	23.4	133800000	170520000	151380000	151900000	16530000		23197000	19863500	7.64719	0.00248036
TRINITY_DN48601_c0_g1	TRINITY_DN48601_c0_g1	ORF type:complete; len:153 1736-2194 (+)	1	7	5	7	53.9	15.919	1485000000	1589900000	1926300000	1.66707e+09	263200000	179860000	225470000	2.22843e+08	7.48089	0.000435952
TRINITY_DN37660_c4_g2	TRINITY_DN37660_c4_g2;TRINITY_DN38816_c1_g2;TRINITY_DN38816_c1_g1;TRINITY_DN52013_c1_g1;TRINITY_DN35944_c3_g2;TRINITY_DN35944_c3_g1	ORF type:complete; len:323 145-1113 (+)	6	6	4	6	28.9	35.048	577660000	539850000	613540000	5.77017e+08	79733000	100080000	80167000	86660000	6.6584	2.53514e-05
TRINITY_DN48601_c0_g3	TRINITY_DN48601_c0_g3	ORF type:5prime_partial; len:120 2-361 (+)	1	5	3	3	44.5	12.519	3479200000	3204000000	3357600000	3.34693e+09	594810000	557720000	630640000	594390000	5.63087	4.78026e-06
TRINITY_DN46121_c2_g1	TRINITY_DN46121_c2_g1	ORF type:5prime_partial; len:357 686-1756 (-)	1	9	9	9	36.2	40.462	1969800000	1870800000	1896700000	1.91243e+09	363440000	401660000	407270000	390790000	4.89376	1.27327e-06
TRINITY_DN57542_c4_g1	TRINITY_DN57542_c4_g1	ORF type:complete; len:392 962-2104 (-)	1	4	4	4	15.8	41.235	255050000	230600000	171590000	219080000		83201000	31600000	57400500	3.81669	0.0226792
TRINITY_DN41697_c0_g1	TRINITY_DN41697_c0_g1	ORF type:complete; len:183 267-815 (-)	1	2	2	2	14.8	19.564	109010000	71278000	66601000	8.22963e+07	26864000	24822000	20982000	2.42227e+07	3.39749	0.0127403
TRINITY_DN44636_c2_g1	TRINITY_DN44636_c2_g1	ORF type:complete; len:475 641-2065 (-)	1	7	7	7	18.4	51.609	210530000	209360000	222180000	2.14023e+08	83908000	33163000	73792000	63621000	3.36404	0.000720183
TRINITY_DN40517_c0_g1	TRINITY_DN40517_c0_g1	ORF type:complete; len:208 811-1434 (+)	1	6	6	6	44	23.099	1039600000	828220000	897390000	9.21737e+08	305830000	281790000	252490000	2.80037e+08	3.29149	0.000559819
TRINITY_DN51262_c1_g1	TRINITY_DN51262_c1_g1	ORF type:5prime_partial; len:241 1-723 (+)	1	1	1	1	4.2	26.735	15481000	10383000	16292000	14052000	3578300	5182300	4132400	4.29767e+06	3.26968	0.00692618
TRINITY_DN54511_c2_g1	TRINITY_DN54511_c2_g1	ORF type:internal; len:108 3-323 (+)	1	2	2	2	23.4	11.437	207620000	175770000	158560000	180650000	62592000	53574000	49998000	55388000	3.26154	0.00108222
TRINITY_DN40491_c1_g2	TRINITY_DN40491_c1_g2	ORF type:3prime_partial; len:301 193-1092 (+)	1	5	5	5	21.3	32.672	422610000	376270000	395120000	398000000	200040000	88119000	81337000	1.23165e+08	3.23143	0.00252407
TRINITY_DN44503_c1_g2	TRINITY_DN44503_c1_g2	ORF type:complete; len:588 161-1924 (-)	1	22	22	22	46.8	68.457	10677000000	14373000000	9891200000	1.16471e+10	4570800000	3315900000	3268000000	3.71823e+09	3.13242	0.00538754
TRINITY_DN40130_c1_g1	TRINITY_DN40130_c1_g1	ORF type:complete; len:156 1828-2295 (+)	1	1	1	1	7.1	16.891	58003000	47012000	54042000	53019000	15472000		18713000	17092500	3.10189	0.00364652
TRINITY_DN42830_c0_g1	TRINITY_DN42830_c0_g1	ORF type:3prime_partial; len:302 2-904 (-)	1	6	6	6	22.9	33.853	615570000	630340000	597670000	6.14527e+08	194070000	229500000	181740000	201770000	3.04568	1.76788e-05
TRINITY_DN50724_c1_g1	TRINITY_DN50724_c1_g1	ORF type:complete; len:481 814-2256 (-)	1	12	12	12	33.5	52.601	340340000	217280000	209420000	255680000	104210000	55073000	93175000	8.41527e+07	3.03829	0.0188134
TRINITY_DN55240_c1_g1	TRINITY_DN55240_c1_g1	ORF type:complete; len:152 770-1225 (-)	1	2	2	2	16.6	16.623	134970000	116580000	113690000	1.21747e+08	48357000	42127000	30547000	4.03437e+07	3.01774	0.000653445
TRINITY_DN55547_c1_g1	TRINITY_DN55547_c1_g1	ORF type:complete; len:764 699-2990 (-)	1	15	14	15	26.7	81.441	1253700000	1273900000	1175400000	1.23433e+09	372890000	470090000	404430000	4.15803e+08	2.96855	3.89625e-05
TRINITY_DN53782_c2_g1	TRINITY_DN53782_c2_g1;TRINITY_DN34441_c0_g1	ORF type:complete; len:339 57-1073 (+)	2	13	12	13	51.2	37.573	987320000	1069900000	971140000	1.00945e+09	317380000	394940000	318760000	3.43693e+08	2.93708	7.55836e-05
TRINITY_DN55409_c1_g1	TRINITY_DN55409_c1_g1	ORF type:complete; len:368 414-1517 (+)	1	7	7	7	19.1	40.84	58158000	72975000	75652000	6.89283e+07	35215000	19909000	15519000	2.35477e+07	2.92718	0.00493243
TRINITY_DN55393_c2_g5	TRINITY_DN55393_c2_g5	ORF type:complete; len:264 417-1208 (+)	1	9	9	9	47.1	28.733	161120000	318800000	272450000	250790000	115860000	64491000	91667000	9.06727e+07	2.76588	0.0310212
TRINITY_DN52667_c0_g3	TRINITY_DN52667_c0_g3	ORF type:5prime_partial; len:120 421-780 (-)	1	4	4	4	52.9	13.065	149160000	205820000	197550000	1.84177e+08	65552000	77493000	60320000	6.77883e+07	2.71694	0.00318794
TRINITY_DN42966_c3_g3	TRINITY_DN42966_c3_g3;TRINITY_DN53593_c3_g1;TRINITY_DN42966_c3_g2	ORF type:complete; len:113 134-472 (+);ORF type:3prime_partial; len:154 3-461 (-)	3	4	4	4	50	12.529	409260000	352430000	370230000	3.77307e+08	130740000	210120000	83901000	141587000	2.66484	0.00433162
TRINITY_DN55240_c1_g2	TRINITY_DN55240_c1_g2	ORF type:3prime_partial; len:415 2-1243 (-)	1	15	15	15	49.5	46.017	1433700000	1277400000	1447800000	1386300000	576430000	537770000	464140000	5.26113e+08	2.63498	0.000174739
TRINITY_DN42780_c1_g2	TRINITY_DN42780_c1_g2	ORF type:5prime_partial; len:143 3-431 (+)	1	7	3	7	57	16.144	54425000	114490000	85460000	8.47917e+07	34827000	32133000	31533000	32831000	2.58267	0.0402963
TRINITY_DN40390_c1_g2	TRINITY_DN40390_c1_g2;TRINITY_DN52955_c1_g4	ORF type:complete; len:394 678-1859 (+)	2	15	5	7	45.3	43.184	366140000	478330000	484400000	4.42957e+08	169890000	175590000	186040000	1.77173e+08	2.50013	0.00236296
TRINITY_DN56241_c3_g1	TRINITY_DN56241_c3_g1;TRINITY_DN44063_c1_g3	ORF type:internal; len:231 3-692 (+)	2	7	7	7	40	25.54	1738400000	2177800000	1521900000	1812700000	835250000	753040000	673310000	7.53867e+08	2.40454	0.00595228
TRINITY_DN50787_c0_g1	TRINITY_DN50787_c0_g1	ORF type:3prime_partial; len:129 1-384 (-)	1	1	1	1	14.8	13.612	13116000	11100000	11988000	12068000	4713500		5385500	5049500	2.38994	0.0030477
TRINITY_DN50288_c0_g2	TRINITY_DN50288_c0_g2	ORF type:complete; len:496 610-2097 (-)	1	21	21	21	55.2	57.159	4248500000	3805300000	3310700000	3.78817e+09	2114900000	1410200000	1336500000	1.62053e+09	2.3376	0.00412525
TRINITY_DN53754_c0_g1	TRINITY_DN53754_c0_g1	ORF type:5prime_partial; len:268 407-1210 (-)	1	2	2	2	8.6	29.702	27338000	31320000	32166000	3.02747e+07	12969000	14988000	11126000	1.30277e+07	2.32388	0.000752249
TRINITY_DN52667_c0_g2	TRINITY_DN52667_c0_g2	ORF type:complete; len:109 281-607 (+)	1	2	2	2	17.6	11.997	42048000	65798000	56164000	54670000	25230000	23214000	22946000	2.37967e+07	2.29738	0.0112264
TRINITY_DN39580_c0_g1	TRINITY_DN39580_c0_g1	ORF type:complete; len:119 155-511 (+)	1	1	1	1	10.2	13.337	20013000	15659000	24565000	20079000	9625900		7913900	8769900	2.28954	0.0441971
TRINITY_DN52651_c1_g1	TRINITY_DN52651_c1_g1	ORF type:complete; len:571 211-1923 (-)	1	5	5	5	12.6	61.759	57539000	52560000	60790000	56963000	30034000	31052000	14517000	25201000	2.26035	0.00561976
TRINITY_DN53940_c2_g1	TRINITY_DN53940_c2_g1	ORF type:complete; len:260 186-965 (+)	1	5	5	5	26.3	28.781	262880000	301170000	202460000	2.55503e+08	111480000	111620000	120150000	1.14417e+08	2.2331	0.00812522
TRINITY_DN49855_c0_g4	TRINITY_DN49855_c0_g4	ORF type:3prime_partial; len:206 29-616 (+)	1	13	8	11	67.3	21.631	499300000	538740000	464970000	5.01003e+08	193070000	254050000	231600000	226240000	2.21448	0.00058578
TRINITY_DN50757_c2_g1	TRINITY_DN50757_c2_g1	ORF type:complete; len:632 363-2258 (+)	1	12	12	12	19.5	71.773	516860000	631060000	610530000	586150000	282700000	266080000	273800000	2.74193e+08	2.13773	0.000922376
TRINITY_DN53988_c0_g1	TRINITY_DN53988_c0_g1	ORF type:5prime_partial; len:621 1212-3074 (-)	1	7	7	7	20	66.778	42552000	38318000	45106000	41992000	22659000	18866000	17405000	1.96433e+07	2.13772	0.000898084
TRINITY_DN43331_c1_g1	TRINITY_DN43331_c1_g1	ORF type:complete; len:418 67-1254 (+)	1	14	14	14	39.7	42.868	498200000	584820000	472440000	5.18487e+08	256610000	237650000	246320000	246860000	2.10033	0.00139578
TRINITY_DN40535_c2_g1	TRINITY_DN40535_c2_g1	ORF type:3prime_partial; len:288 459-1319 (+)	1	1	1	1	6.3	30.336	20175000	17549000	20579000	1.94343e+07	10006000	8765600		9385800	2.07061	0.00460782
TRINITY_DN36324_c0_g1	TRINITY_DN36324_c0_g1	ORF type:5prime_partial; len:102 440-745 (-)	1	5	5	5	73.3	11.009	4027900000	4980400000	3868900000	4292400000	2072400000	2273100000	1911500000	2.08567e+09	2.05805	0.00368036
TRINITY_DN47783_c1_g1	TRINITY_DN47783_c1_g1	ORF type:complete; len:101 6-308 (-)	1	2	2	2	24	11.851	24592000	31197000	29150000	28313000		14448000	13533000	13990500	2.02373	0.0110735
TRINITY_DN46340_c1_g1	TRINITY_DN46340_c1_g1	ORF type:complete; len:421 744-2006 (-)	1	5	5	5	14.3	46.132	102960000	118030000	129020000	116670000	26371000	84051000	62782000	5.77347e+07	2.0208	0.0331194
TRINITY_DN39568_c1_g1	TRINITY_DN39568_c1_g1	ORF type:complete; len:276 256-1083 (-)	1	5	5	5	23.3	30.311	71925000	86059000	60674000	72886000	130510000	158100000	150410000	146340000	0.498059	0.00263476
TRINITY_DN57266_c1_g2	TRINITY_DN57266_c1_g2	ORF type:5prime_partial; len:104 437-748 (-)	1	3	1	1	32	12.29	22998000	19653000	12715000	1.84553e+07	39118000	38964000	33799000	3.72937e+07	0.494865	0.00573873
TRINITY_DN47860_c1_g1	TRINITY_DN47860_c1_g1	ORF type:5prime_partial; len:150 1-450 (+)	1	4	1	1	33.6	17.251	20122000	19853000	20600000	2.01917e+07	41735000	37508000	43568000	40937000	0.493238	0.000328972
TRINITY_DN50073_c1_g1	TRINITY_DN50073_c1_g1	ORF type:complete; len:418 110-1363 (+)	1	11	9	11	33.3	46.397	410090000	386370000	414950000	4.03803e+08	869620000	826290000	765830000	820580000	0.492095	0.000185407
TRINITY_DN54112_c2_g1	TRINITY_DN54112_c2_g1	ORF type:complete; len:492 1372-2847 (-)	1	2	2	2	3.1	52.765	4692400	7204600		5948500	11604000	14087000	10863000	1.21847e+07	0.488196	0.0284623
TRINITY_DN38459_c0_g1	TRINITY_DN38459_c0_g1	ORF type:complete; len:201 297-899 (-)	1	2	2	2	12.5	21.673	21150000	17803000	16174000	1.83757e+07	41080000	27949000	44511000	3.78467e+07	0.485529	0.020743
TRINITY_DN51610_c1_g1	TRINITY_DN51610_c1_g1	ORF type:3prime_partial; len:220 301-957 (+)	1	6	3	5	35.2	23.75	203250000	154180000	281400000	2.12943e+08	391150000	432500000	497970000	440540000	0.483369	0.00926905
TRINITY_DN50520_c0_g2	TRINITY_DN50520_c0_g2	ORF type:5prime_partial; len:150 51-500 (-)	1	3	3	3	20.1	16.147	136230000	110820000	145910000	1.30987e+08	263120000	312640000	253060000	2.76273e+08	0.47412	0.00236439
TRINITY_DN53831_c0_g5	TRINITY_DN53831_c0_g5	ORF type:3prime_partial; len:306 3-887 (-)	1	10	7	7	35.9	32.406	505730000	467440000	452990000	4.75387e+08	1055200000	972710000	1001900000	1.00994e+09	0.470709	4.97502e-05
TRINITY_DN56791_c3_g1	TRINITY_DN56791_c3_g1	ORF type:5prime_partial; len:212 1146-1781 (-)	1	10	4	4	53.1	22.72	65068000	91907000	93110000	8.33617e+07	166310000	179540000	203300000	183050000	0.455404	0.0021533
TRINITY_DN51040_c1_g2	TRINITY_DN51040_c1_g2	ORF type:complete; len:318 1602-2555 (-)	1	4	4	4	17.7	34.205	25687000	41003000	34833000	33841000	69005000	66711000	88670000	7.47953e+07	0.452448	0.0077426
TRINITY_DN56021_c1_g3	TRINITY_DN56021_c1_g3	ORF type:5prime_partial; len:354 569-1630 (-)	1	4	4	4	14.7	40.065	39526000	46459000	42607000	42864000	78873000	129580000	85465000	9.79727e+07	0.43751	0.0264163
TRINITY_DN44353_c0_g1	TRINITY_DN44353_c0_g1;TRINITY_DN55917_c1_g2;TRINITY_DN39833_c1_g1	ORF type:5prime_partial; len:117 1-351 (+);ORF type:internal; len:178 2-532 (+)	3	3	3	3	24.1	12.302	122460000	187630000	107630000	139240000	399580000	256270000	310020000	3.21957e+08	0.432481	0.01963
TRINITY_DN34377_c1_g2	TRINITY_DN34377_c1_g2	ORF type:5prime_partial; len:209 2-628 (+)	1	1	1	1	6.7	21.937	9929800	12286000	11319000	1.11783e+07	28059000		23966000	26012500	0.429727	0.00351847
TRINITY_DN51610_c0_g1	TRINITY_DN51610_c0_g1	ORF type:complete; len:150 40-450 (+)	1	5	4	4	61	15.105	22478000	35069000	40333000	3.26267e+07	68917000	70737000	97500000	7.90513e+07	0.412728	0.0120704
TRINITY_DN56692_c1_g1	TRINITY_DN56692_c1_g1	ORF type:internal; len:451 3-1352 (-)	1	5	5	5	13.3	50.548	26121000	48991000	40782000	3.86313e+07	93689000	90545000	108130000	9.74547e+07	0.396403	0.00239623
TRINITY_DN51568_c0_g1	TRINITY_DN51568_c0_g1	ORF type:3prime_partial; len:725 363-2534 (+)	1	1	1	1	1.9	81.865	94798000	168940000	58318000	107352000	286510000	235410000	290930000	270950000	0.396206	0.0116061
TRINITY_DN49394_c0_g1	TRINITY_DN49394_c0_g1	ORF type:5prime_partial; len:248 3-746 (+)	1	5	5	5	34.4	26.917	551800000	477960000	487520000	505760000	1645500000	1236400000	1057300000	1.31307e+09	0.385175	0.0100523
TRINITY_DN49427_c0_g3	TRINITY_DN49427_c0_g3;TRINITY_DN36134_c1_g1;TRINITY_DN49427_c0_g1	ORF type:5prime_partial; len:116 307-654 (-)	3	6	3	6	47.8	13.19	646930000	925030000	1087600000	886520000	3115800000	1982500000	2038400000	2378900000	0.37266	0.0187666
TRINITY_DN53462_c3_g2	TRINITY_DN53462_c3_g2	ORF type:5prime_partial; len:143 3-431 (+)	1	1	1	1	9.9	16.604	95160000	93800000	92035000	93665000	300460000	305960000	154430000	2.53617e+08	0.369317	0.0321863
TRINITY_DN50208_c3_g1	TRINITY_DN50208_c3_g1	ORF type:5prime_partial; len:206 614-1231 (-)	1	2	1	1	13.7	22.594	13086000	12365000	9153700	11534900	21943000	28846000	45271000	32020000	0.36024	0.0433878
TRINITY_DN38991_c0_g1	TRINITY_DN38991_c0_g1	ORF type:complete; len:121 1150-1512 (+)	1	7	7	7	46.7	13.448	236670000	294770000	357160000	296200000	927150000	869390000	719560000	838700000	0.353166	0.00157358
TRINITY_DN44814_c0_g2	TRINITY_DN44814_c0_g2	ORF type:5prime_partial; len:260 3-782 (+)	1	2	2	2	12.4	28.174	13153000	10224000	11999000	11792000	44718000	33621000	22045000	3.34613e+07	0.352407	0.0304198
TRINITY_DN48053_c0_g1	TRINITY_DN48053_c0_g1	ORF type:complete; len:408 413-1636 (-)	1	8	8	8	30	43.398	402000000	449860000	331330000	3.94397e+08	1341300000	921140000	1118100000	1.12685e+09	0.35	0.0043785
TRINITY_DN55094_c2_g2	TRINITY_DN55094_c2_g2	ORF type:complete; len:267 1158-1958 (+)	1	3	3	3	13.5	30.468	11510000	9705900	9430800	1.02156e+07	28686000	38133000	25050000	30623000	0.333591	0.00668694
TRINITY_DN45227_c1_g1	TRINITY_DN45227_c1_g1;TRINITY_DN39341_c7_g2	ORF type:complete; len:204 473-994 (-);ORF type:internal; len:116 1-345 (-)	2	5	5	5	38.7	18.015	50980000	24274000	60429000	4.52277e+07	117410000	149230000	162600000	143080000	0.316101	0.00474335
TRINITY_DN57434_c0_g2	TRINITY_DN57434_c0_g2	ORF type:complete; len:164 357-848 (-)	1	6	6	6	39.9	18.562	218910000	365350000	346720000	3.10327e+08	1415400000	948320000	813060000	1.05893e+09	0.293058	0.0164266
TRINITY_DN51383_c1_g1	TRINITY_DN51383_c1_g1	ORF type:complete; len:332 1487-2482 (-)	1	4	4	4	16	36.561	11650000	27450000	19566000	1.95553e+07	96426000	53427000	54843000	68232000	0.286601	0.0303848
TRINITY_DN53492_c0_g1	TRINITY_DN53492_c0_g1;TRINITY_DN53492_c0_g3	ORF type:5prime_partial; len:190 774-1343 (-);ORF type:5prime_partial; len:131 3-395 (+)	2	4	4	4	24.3	21.207	17047000	22535000	23585000	2.10557e+07	74961000	79702000	68857000	7.45067e+07	0.282601	0.000138741
TRINITY_DN41645_c2_g1	TRINITY_DN41645_c2_g1;TRINITY_DN47534_c4_g1	ORF type:complete; len:158 251-724 (-)	2	4	1	4	26.1	17.756	118210000	123820000	132350000	1.24793e+08	623070000	518860000	304750000	4.82227e+08	0.258786	0.0189233
TRINITY_DN36134_c1_g4	TRINITY_DN36134_c1_g4	ORF type:5prime_partial; len:118 306-659 (-)	1	3	0	1	25.6	13.394	76833000	144430000	173900000	131721000	796740000	544330000	320200000	5.53757e+08	0.237868	0.0398868
TRINITY_DN37865_c1_g2	TRINITY_DN37865_c1_g2	ORF type:3prime_partial; len:881 1-2640 (-)	1	11	11	11	16.8	98.362	40338000	16999000	25642000	2.76597e+07	130360000	125600000	171400000	1.42453e+08	0.194167	0.00202464
TRINITY_DN17048_c0_g1	TRINITY_DN17048_c0_g1	ORF type:5prime_partial; len:350 2-1051 (+)	1	7	7	7	31.8	37.383	152900000	137690000	142510000	1.44367e+08	116780000	113590000	131590000	1.20653e+08	1.19654	0.0292668
TRINITY_DN26400_c0_g1	TRINITY_DN26400_c0_g1	ORF type:5prime_partial; len:283 1-849 (+)	1	4	1	1	13.1	30.311	86281000	89689000	66850000	80940000	108620000	139630000	135630000	127960000	0.632541	0.0175584
TRINITY_DN27651_c0_g1	TRINITY_DN27651_c0_g1;TRINITY_DN60573_c0_g1	ORF type:complete; len:204 2-613 (+);ORF type:internal; len:213 1-636 (-)	2	1	1	1	4.4	22.96	106140000	118270000	132930000	1.19113e+08	154920000	154190000	166900000	158670000	0.750699	0.0107487
TRINITY_DN29778_c0_g1	TRINITY_DN29778_c0_g1	ORF type:complete; len:219 299-955 (-)	1	2	2	2	14.7	24.155	13364000	14475000	13228000	13689000	21272000	22425000	18860000	2.08523e+07	0.656473	0.00308975
TRINITY_DN31844_c0_g1	TRINITY_DN31844_c0_g1	ORF type:complete; len:326 902-1879 (-)	1	3	3	3	11.4	35.49	55553000	60254000	52264000	5.60237e+07	37464000	30464000	35096000	3.43413e+07	1.63138	0.00219502
TRINITY_DN32806_c0_g1	TRINITY_DN32806_c0_g1	ORF type:complete; len:414 240-1481 (-)	1	3	3	3	7.3	44.302	10956000	11478000	12681000	11705000	8562200	8859800		8711000	1.3437	0.0207635
TRINITY_DN33291_c0_g1	TRINITY_DN33291_c0_g1	ORF type:complete; len:547 260-1900 (-)	1	1	1	1	1.3	62.035	726700000	694780000	610610000	6.77363e+08	489940000	495200000	595370000	5.26837e+08	1.28572	0.0366287
TRINITY_DN33666_c0_g1	TRINITY_DN33666_c0_g1	ORF type:complete; len:225 2675-3349 (+)	1	2	2	2	12.9	24.788	94776000	86228000	97251000	9.27517e+07	75364000	73466000	74128000	7.43193e+07	1.24802	0.00552464
TRINITY_DN33784_c0_g1	TRINITY_DN33784_c0_g1	ORF type:complete; len:1022 792-3857 (+)	1	35	35	35	51.1	115.68	3089200000	3255100000	2943500000	3.09593e+09	2296500000	2060100000	2394500000	2.25037e+09	1.37575	0.00322425
TRINITY_DN34377_c1_g1	TRINITY_DN34377_c1_g1	ORF type:5prime_partial; len:194 1-582 (+)	1	4	4	4	30.6	21.01	40502000	30562000	35842000	3.56353e+07	53187000	48698000	44442000	4.87757e+07	0.730597	0.0263714
TRINITY_DN34912_c0_g1	TRINITY_DN34912_c0_g1	ORF type:complete; len:198 1012-1605 (+)	1	3	3	3	17.3	21.729	51005000	56159000	53210000	53458000	80702000	82938000	72230000	7.86233e+07	0.679925	0.00217309
TRINITY_DN54862_c4_g3	TRINITY_DN54862_c4_g3;TRINITY_DN35074_c3_g1	ORF type:3prime_partial; len:167 208-705 (+);ORF type:3prime_partial; len:241 889-1608 (+)	2	10	8	10	66.9	17.899	896300000	794400000	841590000	8.44097e+08	606680000	608110000	649340000	6.21377e+08	1.35843	0.00239988
TRINITY_DN35095_c0_g1	TRINITY_DN35095_c0_g1	ORF type:complete; len:366 554-1651 (-)	1	4	2	2	11.5	40.361	189450000	207870000	188040000	195120000	181280000	165340000	164170000	1.70263e+08	1.14599	0.0421991
TRINITY_DN35115_c0_g1	TRINITY_DN35115_c0_g1	ORF type:5prime_partial; len:138 347-760 (-)	1	10	10	10	81.8	15.219	725510000	811910000	665700000	7.34373e+08	1000100000	1050700000	1054700000	1.03517e+09	0.709425	0.00281129
TRINITY_DN35202_c0_g1	TRINITY_DN35202_c0_g1	ORF type:complete; len:252 605-1360 (-)	1	7	7	7	40.2	26.579	1210800000	1188300000	1256100000	1218400000	1519400000	1691600000	1680100000	1.63037e+09	0.747317	0.00221987
TRINITY_DN35383_c0_g1	TRINITY_DN35383_c0_g1	ORF type:complete; len:145 588-1022 (-)	1	3	3	3	26.4	15.554	50781000	47374000	46247000	48134000	27759000	34507000	32028000	3.14313e+07	1.5314	0.00222664
TRINITY_DN35421_c3_g2	TRINITY_DN35421_c3_g2;TRINITY_DN35421_c3_g4	ORF type:3prime_partial; len:476 80-1504 (+)	2	7	7	7	20.2	54.922	54473000	44604000	53570000	5.08823e+07	87185000	95107000	70765000	8.43523e+07	0.603212	0.012902
TRINITY_DN35499_c0_g2	TRINITY_DN35499_c0_g2;TRINITY_DN51032_c0_g1	ORF type:complete; len:290 538-1407 (+)	2	9	7	7	41.9	31.989	341330000	317130000	302360000	3.20273e+08	264330000	287330000	283910000	2.78523e+08	1.1499	0.035916
TRINITY_DN35530_c1_g2	TRINITY_DN35530_c1_g2;TRINITY_DN54746_c3_g2;TRINITY_DN53671_c0_g1;TRINITY_DN47637_c0_g1	ORF type:complete; len:186 588-1106 (-)	4	8	7	8	48.8	18.237	2176900000	2616200000	2356800000	2383300000	3416100000	3307700000	3790800000	3.50487e+09	0.679997	0.00445542
TRINITY_DN35995_c3_g1	TRINITY_DN35995_c3_g1	ORF type:5prime_partial; len:108 1-324 (+)	1	4	2	4	43	11.134	176440000	183640000	193910000	1.84663e+08	139220000	112570000	123200000	1.24997e+08	1.47735	0.00298125
TRINITY_DN36117_c0_g2	TRINITY_DN36117_c0_g2;TRINITY_DN58208_c4_g1	ORF type:5prime_partial; len:162 1-486 (+);ORF type:complete; len:159 153-629 (-)	2	6	6	6	29.2	17.5	3696400000	4071500000	3733000000	3.83363e+09	3330200000	3502300000	3174300000	3335600000	1.14931	0.0308565
TRINITY_DN36248_c5_g1	TRINITY_DN36248_c5_g1	ORF type:complete; len:260 1010-1708 (-)	1	11	6	6	58.2	25.94	807760000	748850000	833130000	796580000	899250000	1002100000	1012800000	9.71383e+08	0.820047	0.0164649
TRINITY_DN36279_c1_g1	TRINITY_DN36279_c1_g1	ORF type:complete; len:251 59-811 (+)	1	2	2	2	12.4	28.153	30516000	34986000	31423000	3.23083e+07	25366000	24033000	28103000	25834000	1.25061	0.0234583
TRINITY_DN36298_c0_g5	TRINITY_DN36298_c0_g5	ORF type:3prime_partial; len:232 227-919 (+)	1	2	2	2	11.3	26.091	22407000	22183000	19268000	21286000	17506000	13823000	13235000	1.48547e+07	1.43295	0.0184965
TRINITY_DN36422_c1_g1	TRINITY_DN36422_c1_g1	ORF type:complete; len:214 1075-1716 (+)	1	5	2	4	25.4	24.4	1238700000	1201600000	1237200000	1.22583e+09	1364800000	1275800000	1310800000	1.31713e+09	0.930683	0.0330908
TRINITY_DN36912_c1_g1	TRINITY_DN36912_c1_g1	ORF type:complete; len:264 1420-2211 (-)	1	6	6	6	25.5	30.225	215060000	213010000	211900000	2.13323e+08	237660000	224650000	236460000	2.32923e+08	0.915852	0.00996746
TRINITY_DN36974_c0_g6	TRINITY_DN36974_c0_g6	ORF type:3prime_partial; len:112 51-335 (+)	1	2	2	2	29.5	10.765	79271000	77954000	81970000	7.97317e+07	49476000	52124000	48706000	50102000	1.59139	4.65639e-05
TRINITY_DN37129_c0_g1	TRINITY_DN37129_c0_g1	ORF type:complete; len:143 263-691 (-)	1	1	1	1	8.5	16.276	5926800	4952200	5850500	5576500		7865200	7316200	7590700	0.734649	0.021141
TRINITY_DN37193_c0_g1	TRINITY_DN37193_c0_g1	ORF type:complete; len:164 65-493 (+)	1	6	2	6	57.7	15.009	848770000	1172600000	831280000	9.50883e+08	1462600000	1385100000	1246800000	1.36483e+09	0.696703	0.0316006
TRINITY_DN37254_c0_g1	TRINITY_DN37254_c0_g1	ORF type:3prime_partial; len:550 3-1649 (-)	1	17	7	7	39.2	60.772	572450000	464080000	515640000	517390000	609710000	627220000	607400000	6.14777e+08	0.84159	0.0379761
TRINITY_DN37332_c1_g1	TRINITY_DN37332_c1_g1	ORF type:5prime_partial; len:614 1-1842 (+)	1	19	3	12	31.2	70.734	6168200000	7116000000	6670900000	6651700000	9186600000	9382900000	10314000000	9.62783e+09	0.690882	0.00254693
TRINITY_DN37332_c1_g2	TRINITY_DN37332_c1_g2	ORF type:3prime_partial; len:318 198-1148 (+)	1	21	11	21	62.1	36.377	8348500000	8926700000	9222100000	8.83243e+09	13429000000	13602000000	13443000000	1.34913e+10	0.654675	5.91961e-05
TRINITY_DN37428_c0_g1	TRINITY_DN37428_c0_g1	ORF type:complete; len:235 846-1550 (+)	1	10	10	10	59.4	25.567	1806400000	1739500000	1749800000	1.76523e+09	2104500000	2070500000	2271300000	2.14877e+09	0.82151	0.00423065
TRINITY_DN37482_c2_g1	TRINITY_DN37482_c2_g1	ORF type:complete; len:104 400-711 (-)	1	1	1	1	12.6	12.036	84026000	79953000	78637000	80872000	64917000	64869000	60642000	63476000	1.27406	0.00127683
TRINITY_DN37597_c0_g1	TRINITY_DN37597_c0_g1	ORF type:complete; len:423 298-1566 (+)	1	11	11	11	34.6	48.394	87828000	93883000	93795000	9.18353e+07	129730000	114220000	112910000	1.18953e+08	0.772028	0.00926071
TRINITY_DN37621_c0_g1	TRINITY_DN37621_c0_g1	ORF type:complete; len:433 535-1833 (-)	1	4	4	4	10	48.54	31930000	25920000	32306000	30052000	57163000	41296000	61042000	53167000	0.565238	0.0223496
TRINITY_DN37639_c2_g1	TRINITY_DN37639_c2_g1	ORF type:complete; len:545 830-2464 (+)	1	4	2	2	10.1	63.069	32926000	34493000	31717000	3.30453e+07	18262000	27227000	26344000	2.39443e+07	1.38009	0.0372594
TRINITY_DN37729_c0_g1	TRINITY_DN37729_c0_g1	ORF type:5prime_partial; len:152 335-790 (-)	1	6	6	6	60.3	17.055	4963300000	5187900000	5228700000	5.12663e+09	4550800000	4571400000	4349700000	4.49063e+09	1.14163	0.00425231
TRINITY_DN38095_c2_g1	TRINITY_DN38095_c2_g1	ORF type:complete; len:256 771-1538 (+)	1	8	8	8	46.3	27.789	588560000	599530000	633130000	6.07073e+08	452660000	551120000	427830000	4.77203e+08	1.27215	0.0313836
TRINITY_DN38414_c0_g1	TRINITY_DN38414_c0_g1	ORF type:complete; len:223 278-946 (+)	1	1	1	1	5.9	23.963	15002000	16107000	16235000	1.57813e+07	12415000	14394000	12179000	12996000	1.21432	0.0257177
TRINITY_DN38433_c0_g2	TRINITY_DN38433_c0_g2	ORF type:3prime_partial; len:117 895-1242 (+)	1	3	2	2	37.9	12.969	109710000	112400000	91524000	1.04545e+08	47308000	67012000	58474000	57598000	1.81507	0.00568552
TRINITY_DN38433_c0_g3	TRINITY_DN38433_c0_g3	ORF type:internal; len:110 3-329 (+)	1	1	1	1	10.1	12.074	44920000	51158000	53147000	4.97417e+07	31184000	28057000	29951000	2.97307e+07	1.67308	0.00162409
TRINITY_DN38437_c0_g1	TRINITY_DN38437_c0_g1	ORF type:5prime_partial; len:126 3-380 (+)	1	7	6	7	63.2	13.551	635540000	776690000	648220000	6.86817e+08	951360000	900690000	975440000	9.42497e+08	0.728721	0.00700543
TRINITY_DN38521_c2_g1	TRINITY_DN38521_c2_g1	ORF type:3prime_partial; len:276 3-827 (-)	1	6	6	6	32.4	30.246	44175000	73872000	41041000	5.30293e+07	74629000	99963000	92862000	8.91513e+07	0.594824	0.0487784
TRINITY_DN38610_c2_g2	TRINITY_DN38610_c2_g2;TRINITY_DN17633_c0_g2;TRINITY_DN24920_c0_g1	ORF type:complete; len:250 729-1379 (-)	3	7	4	7	38.4	24.466	851850000	931660000	921410000	901640000	1068900000	1002900000	1095700000	1.05583e+09	0.853961	0.0144058
TRINITY_DN38636_c1_g1	TRINITY_DN38636_c1_g1	ORF type:complete; len:213 655-1293 (+)	1	5	5	5	24.1	23.213	86379000	69470000	73003000	76284000	108510000	104330000	92921000	1.0192e+08	0.748467	0.0209853
TRINITY_DN38642_c0_g4	TRINITY_DN38642_c0_g4	ORF type:complete; len:509 1087-2613 (+)	1	1	1	1	2.4	57.559	445450000	352590000	451440000	4.16493e+08	633050000	554890000	561430000	5.83123e+08	0.714246	0.0148365
TRINITY_DN38653_c3_g1	TRINITY_DN38653_c3_g1	ORF type:complete; len:322 326-1195 (-)	1	9	9	9	43.3	32.504	1325600000	1651800000	1240600000	1406000000	2777400000	2283600000	2306100000	2455700000	0.572546	0.00676663
TRINITY_DN38655_c0_g1	TRINITY_DN38655_c0_g1	ORF type:complete; len:175 64-588 (+)	1	4	4	4	33.9	18.815	226590000	226990000	230980000	2.28187e+08	198050000	180190000	192850000	1.90363e+08	1.19869	0.00231968
TRINITY_DN38706_c0_g3	TRINITY_DN38706_c0_g3;TRINITY_DN38706_c0_g2;TRINITY_DN36118_c2_g1	ORF type:complete; len:222 629-1294 (-);ORF type:complete; len:176 203-730 (+)	3	12	8	12	72.4	25.143	1699600000	1720200000	1733300000	1717700000	2455000000	2355800000	2295400000	2.36873e+09	0.725155	0.000164792
TRINITY_DN38742_c0_g1	TRINITY_DN38742_c0_g1	ORF type:complete; len:164 287-778 (-)	1	3	2	2	22.7	17.945	618080000	727460000	731250000	6.92263e+08	507790000	600190000	469330000	525770000	1.31667	0.0362275
TRINITY_DN38990_c1_g2	TRINITY_DN38990_c1_g2	ORF type:internal; len:155 1-462 (-)	1	8	4	8	54.5	16.46	1063300000	1082300000	1067200000	1.07093e+09	918750000	983440000	854710000	9.18967e+08	1.16537	0.0155967
TRINITY_DN39136_c0_g1	TRINITY_DN39136_c0_g1	ORF type:complete; len:226 124-801 (+)	1	7	7	7	35.6	25.258	97040000	96985000	91133000	9.50527e+07	78739000	67451000	73273000	7.31543e+07	1.29934	0.00451212
TRINITY_DN39345_c4_g2	TRINITY_DN39345_c4_g2	ORF type:5prime_partial; len:214 236-877 (-)	1	4	4	4	25.8	24.197	145380000	139090000	153730000	1.46067e+08	109700000	99809000	124550000	111353000	1.31174	0.0141584
TRINITY_DN39384_c1_g2	TRINITY_DN39384_c1_g2	ORF type:internal; len:102 1-303 (+)	1	4	0	1	33.7	11.376	87066000	92098000	89883000	8.96823e+07	105590000	114960000	124950000	1.15167e+08	0.778718	0.0115833
TRINITY_DN39391_c1_g1	TRINITY_DN39391_c1_g1	ORF type:complete; len:327 164-1144 (+)	1	2	2	2	7.4	35.26	51489000	43062000	47747000	4.74327e+07	34379000	32823000	26967000	3.13897e+07	1.51109	0.00846363
TRINITY_DN39462_c1_g3	TRINITY_DN39462_c1_g3;TRINITY_DN46410_c1_g1;TRINITY_DN48770_c3_g1	ORF type:3prime_partial; len:401 2-1201 (-)	3	8	7	8	24.5	43.201	589550000	496890000	603690000	5.63377e+08	483080000	437780000	429780000	4.50213e+08	1.25135	0.0388766
TRINITY_DN39513_c0_g2	TRINITY_DN39513_c0_g2	ORF type:complete; len:277 190-1020 (+)	1	11	11	11	37	30.257	1286000000	1310400000	1234900000	1277100000	1498400000	1590900000	1482500000	1.52393e+09	0.838029	0.00365257
TRINITY_DN39537_c0_g3	TRINITY_DN39537_c0_g3	ORF type:complete; len:207 671-1228 (-)	1	7	5	6	43.8	20.736	230580000	269450000	243300000	2.47777e+08	368090000	457910000	600710000	475570000	0.52101	0.0294807
TRINITY_DN39560_c1_g1	TRINITY_DN39560_c1_g1	ORF type:complete; len:348 712-1755 (+)	1	6	5	6	20.7	37.169	157180000	141610000	122570000	1.40453e+08	201800000	199840000	239730000	213790000	0.656969	0.0110412
TRINITY_DN39702_c1_g1	TRINITY_DN39702_c1_g1	ORF type:complete; len:625 434-2308 (-)	1	26	20	26	57.2	69.005	13129000000	13374000000	12168000000	1.28903e+10	10440000000	10385000000	10936000000	10587000000	1.21756	0.00483132
TRINITY_DN39972_c1_g1	TRINITY_DN39972_c1_g1	ORF type:complete; len:195 149-733 (+)	1	12	12	12	76.3	21.583	2200400000	2387500000	2435600000	2.34117e+09	2773000000	3018800000	3072300000	2954700000	0.792353	0.00628219
TRINITY_DN40036_c4_g1	TRINITY_DN40036_c4_g1	ORF type:5prime_partial; len:217 894-1544 (-)	1	11	5	5	56	24.224	849320000	1011200000	842900000	901140000	651730000	592570000	547780000	597360000	1.50854	0.0083947
TRINITY_DN40046_c0_g1	TRINITY_DN40046_c0_g1	ORF type:complete; len:383 550-1698 (+)	1	7	5	7	20.9	41.147	498090000	456460000	517570000	4.90707e+08	393930000	437610000	382940000	4.04827e+08	1.21214	0.0249953
TRINITY_DN40048_c2_g1	TRINITY_DN40048_c2_g1	ORF type:complete; len:470 453-1862 (-)	1	8	1	8	17.1	51.155	6983400000	7024600000	7260000000	7.08933e+09	8291000000	7894800000	7524900000	7.90357e+09	0.896979	0.0265353
TRINITY_DN40053_c1_g3	TRINITY_DN40053_c1_g3;TRINITY_DN37183_c3_g1	ORF type:complete; len:212 464-1099 (+)	2	5	5	5	35.1	23.412	443660000	449630000	491520000	4.61603e+08	364490000	354970000	413290000	3.77583e+08	1.22252	0.0233164
TRINITY_DN40120_c4_g1	TRINITY_DN40120_c4_g1	ORF type:complete; len:255 2144-2908 (+)	1	6	6	6	40.2	27.067	794510000	796430000	789620000	793520000	721370000	690210000	730190000	7.13923e+08	1.11149	0.00293367
TRINITY_DN40277_c2_g1	TRINITY_DN40277_c2_g1	ORF type:3prime_partial; len:212 2173-2805 (+)	1	3	3	3	17.1	23.086	25738000	27815000	27867000	27140000	19136000	19740000	17025000	1.86337e+07	1.4565	0.00141062
TRINITY_DN40286_c2_g1	TRINITY_DN40286_c2_g1	ORF type:complete; len:179 1394-1903 (-)	1	5	2	5	49.1	18.793	264580000	266590000	311730000	2.80967e+08	199800000	185040000	206520000	197120000	1.42536	0.00730131
TRINITY_DN40400_c0_g1	TRINITY_DN40400_c0_g1;TRINITY_DN30305_c0_g1	ORF type:complete; len:330 905-1894 (+)	2	13	7	13	40.4	37.582	1985200000	2064600000	2128700000	2059500000	2277000000	2271200000	2330000000	2.29273e+09	0.898273	0.0068709
TRINITY_DN40406_c1_g1	TRINITY_DN40406_c1_g1	ORF type:internal; len:344 1-1029 (-)	1	11	6	11	28	39.483	595980000	638590000	579160000	6.04577e+08	532720000	510570000	511270000	5.18187e+08	1.16672	0.0106758
TRINITY_DN40440_c0_g2	TRINITY_DN40440_c0_g2	ORF type:complete; len:363 188-1276 (-)	1	3	3	3	12.2	39.816	13939000	12567000	11058000	1.25213e+07	15165000	17519000	14948000	1.58773e+07	0.788629	0.0455908
TRINITY_DN40466_c2_g1	TRINITY_DN40466_c2_g1	ORF type:3prime_partial; len:295 1-882 (-)	1	10	9	10	39.5	32.529	540730000	591930000	619330000	5.83997e+08	735610000	724060000	806770000	755480000	0.773014	0.00775211
TRINITY_DN40491_c1_g1	TRINITY_DN40491_c1_g1	ORF type:complete; len:555 231-1895 (+)	1	8	8	8	18.2	61.099	91947000	80807000	81889000	84881000	68032000	71757000	66299000	68696000	1.2356	0.0142009
TRINITY_DN40500_c3_g1	TRINITY_DN40500_c3_g1;TRINITY_DN56848_c0_g2	ORF type:internal; len:414 1-1239 (+)	2	12	4	12	38	46.848	417940000	391820000	389100000	399620000	519850000	469430000	529410000	506230000	0.789404	0.00680531
TRINITY_DN40556_c0_g1	TRINITY_DN40556_c0_g1	ORF type:complete; len:366 716-1813 (-)	1	2	2	2	7.4	37.583	7829100	8411400	10069000	8.76983e+06	15669000	11677000	13850000	13732000	0.638642	0.0205188
TRINITY_DN40699_c1_g1	TRINITY_DN40699_c1_g1	ORF type:complete; len:146 390-827 (-)	1	5	4	5	51.7	16.037	32322000	27373000	27888000	2.91943e+07		20533000	20655000	20594000	1.41761	0.024025
TRINITY_DN40716_c1_g2	TRINITY_DN40716_c1_g2	ORF type:complete; len:156 2219-2686 (+)	1	13	11	13	67.7	18.073	10199000000	8969400000	8463000000	9.21047e+09	12066000000	11929000000	15692000000	13229000000	0.696233	0.0395977
TRINITY_DN40801_c0_g2	TRINITY_DN40801_c0_g2;TRINITY_DN40801_c0_g3	ORF type:5prime_partial; len:168 1-504 (+);ORF type:3prime_partial; len:456 394-1758 (+)	2	1	1	1	6.6	18.485	25061000	26341000	24376000	2.52593e+07	18110000	16502000		17306000	1.45957	0.00362725
TRINITY_DN40809_c0_g3	TRINITY_DN40809_c0_g3	ORF type:complete; len:377 143-1273 (+)	1	11	11	11	37	41.217	556780000	501130000	473930000	5.10613e+08	407270000	405380000	454430000	422360000	1.20895	0.0390225
TRINITY_DN40853_c0_g1	TRINITY_DN40853_c0_g1	ORF type:complete; len:137 2073-2483 (+)	1	3	3	3	27.9	14.975	197870000	198950000	203110000	1.99977e+08	161920000	160270000	172170000	1.64787e+08	1.21355	0.000966295
TRINITY_DN40955_c0_g3	TRINITY_DN40955_c0_g3;TRINITY_DN41087_c1_g2	ORF type:complete; len:174 1166-1687 (-);ORF type:complete; len:126 628-1005 (-)	2	2	2	2	13.9	19.055	70620000	71406000	83238000	75088000	48627000	48924000	46270000	4.79403e+07	1.56628	0.00286493
TRINITY_DN41037_c2_g2	TRINITY_DN41037_c2_g2	ORF type:3prime_partial; len:518 1-1551 (-)	1	3	2	3	7.5	56.377	82645000	85561000	89464000	85890000	44385000	42793000	42284000	43154000	1.99031	3.27797e-05
TRINITY_DN41216_c1_g1	TRINITY_DN41216_c1_g1	ORF type:complete; len:544 355-1986 (-)	1	4	4	4	14	60.682	22446000	23393000	17260000	21033000	13479000	15282000	11452000	1.34043e+07	1.56912	0.0257859
TRINITY_DN41311_c1_g1	TRINITY_DN41311_c1_g1;TRINITY_DN41311_c1_g2;TRINITY_DN42465_c0_g2;TRINITY_DN48117_c1_g1;TRINITY_DN42465_c0_g1	ORF type:complete; len:478 448-1881 (-);ORF type:5prime_partial; len:296 308-1195 (-)	5	8	8	8	16.4	52.417	253790000	272110000	296320000	2.74073e+08	330670000	352900000	321970000	335180000	0.81769	0.0164909
TRINITY_DN41313_c0_g1	TRINITY_DN41313_c0_g1;TRINITY_DN56465_c0_g2	ORF type:complete; len:939 139-2817 (+)	2	5	4	5	7.5	102.37	7660300	8825500		8242900	13305000	14133000	11779000	1.30723e+07	0.630561	0.0164814
TRINITY_DN41346_c0_g5	TRINITY_DN41346_c0_g5;TRINITY_DN51729_c0_g2	ORF type:5prime_partial; len:226 2-679 (+)	2	4	4	4	20.4	25.878	61703000	54604000	53819000	5.67087e+07	41739000	40719000	38836000	4.04313e+07	1.40259	0.00355063
TRINITY_DN41409_c0_g1	TRINITY_DN41409_c0_g1	ORF type:complete; len:212 944-1579 (+)	1	5	5	5	24.6	22.993	316850000	296670000	300900000	3.04807e+08	260820000	262960000	224040000	2.49273e+08	1.22278	0.0167695
TRINITY_DN41656_c0_g2	TRINITY_DN41656_c0_g2	ORF type:complete; len:328 362-1345 (-)	1	10	6	10	41.6	35.859	1337500000	1301600000	1474800000	1371300000	1901700000	1973500000	2113400000	1996200000	0.686955	0.00155836
TRINITY_DN41770_c0_g1	TRINITY_DN41770_c0_g1	ORF type:internal; len:143 1-426 (-)	1	3	3	3	28.2	16.355	17786000	15527000	16144000	1.64857e+07	19644000	19731000	23755000	2.10433e+07	0.783415	0.0395665
TRINITY_DN41794_c1_g1	TRINITY_DN41794_c1_g1	ORF type:complete; len:307 388-1308 (-)	1	7	7	7	34.3	33.778	139780000	140010000	133990000	1.37927e+08	89407000	108880000	88128000	9.54717e+07	1.44469	0.0037266
TRINITY_DN41873_c0_g2	TRINITY_DN41873_c0_g2	ORF type:5prime_partial; len:316 944-1891 (-)	1	10	7	10	37.8	34.868	398950000	368590000	408030000	3.91857e+08	339630000	310450000	293940000	3.14673e+08	1.24528	0.0125416
TRINITY_DN42121_c1_g1	TRINITY_DN42121_c1_g1	ORF type:complete; len:261 413-1195 (-)	1	4	4	4	20.8	29.242	72844000	81483000	83163000	7.91633e+07	53912000	59614000	66812000	6.01127e+07	1.31692	0.0178908
TRINITY_DN42132_c1_g1	TRINITY_DN42132_c1_g1	ORF type:5prime_partial; len:267 1-801 (+)	1	6	5	6	22.2	31.342	35326000	30437000	41117000	3.56267e+07	44229000	47977000	44039000	45415000	0.784469	0.0428772
TRINITY_DN42147_c1_g1	TRINITY_DN42147_c1_g1	ORF type:complete; len:135 1654-2058 (+)	1	3	3	3	30.6	14.776	35081000	34485000	36465000	3.53437e+07	38059000	39983000	37825000	3.86223e+07	0.91511	0.0219666
TRINITY_DN42157_c0_g3	TRINITY_DN42157_c0_g3;TRINITY_DN37147_c1_g1;TRINITY_DN42157_c0_g2	ORF type:complete; len:259 34-777 (+);ORF type:3prime_partial; len:216 3-614 (-);ORF type:5prime_partial; len:244 2-733 (+)	3	2	2	2	8.9	27.164	129980000	143320000	135130000	1.36143e+08	174750000	200860000	222270000	1.99293e+08	0.68313	0.0114869
TRINITY_DN42218_c0_g1	TRINITY_DN42218_c0_g1	ORF type:complete; len:296 1739-2626 (+)	1	7	7	7	33.9	31.827	125220000	125550000	130410000	127060000	114310000	110160000	122430000	1.15633e+08	1.09882	0.0452484
TRINITY_DN42300_c0_g1	TRINITY_DN42300_c0_g1	ORF type:complete; len:511 265-1797 (-)	1	25	25	25	68.6	55.355	4137200000	4608000000	5071000000	4605400000	6402500000	8961500000	10135000000	8.49967e+09	0.541833	0.0264684
TRINITY_DN42310_c3_g1	TRINITY_DN42310_c3_g1;TRINITY_DN49901_c1_g2	ORF type:complete; len:275 415-1239 (-)	2	8	7	8	33.2	29.254	255230000	252980000	202970000	237060000	168960000	130600000	163150000	1.54237e+08	1.53699	0.0164256
TRINITY_DN42367_c1_g1	TRINITY_DN42367_c1_g1	ORF type:complete; len:217 1473-2123 (+)	1	3	3	3	16.7	22.375	16615000	17501000	18326000	1.74807e+07	21909000	21811000	23646000	2.24553e+07	0.778464	0.00301517
TRINITY_DN42416_c1_g1	TRINITY_DN42416_c1_g1	ORF type:complete; len:207 214-834 (+)	1	9	9	9	42.2	22.463	661190000	699460000	673950000	678200000	436990000	537370000	606520000	526960000	1.287	0.0401091
TRINITY_DN42444_c1_g1	TRINITY_DN42444_c1_g1	ORF type:3prime_partial; len:322 2-964 (-)	1	3	3	3	13.1	35.465	11815000	16766000	10410000	12997000	21211000	21114000	18399000	2.02413e+07	0.642102	0.0275161
TRINITY_DN42710_c0_g1	TRINITY_DN42710_c0_g1	ORF type:complete; len:513 923-2461 (+)	1	10	10	10	22.7	57.407	270180000	288330000	390710000	3.16407e+08	410510000	502850000	605670000	5.06343e+08	0.624886	0.048557
TRINITY_DN42729_c2_g1	TRINITY_DN42729_c2_g1	ORF type:complete; len:170 395-904 (-)	1	6	4	6	43.2	19.141	145650000	125530000	144780000	1.38653e+08	155660000	169200000	168370000	164410000	0.843339	0.0309994
TRINITY_DN42744_c1_g1	TRINITY_DN42744_c1_g1	ORF type:complete; len:780 312-2342 (+)	1	37	20	37	71.4	73.605	12563000000	13327000000	13013000000	1.29677e+10	17301000000	15485000000	15576000000	1.61207e+10	0.804413	0.00750662
TRINITY_DN42911_c0_g2	TRINITY_DN42911_c0_g2	ORF type:5prime_partial; len:296 3-890 (+)	1	14	2	14	58.3	33.158	633600000	705700000	676980000	6.72093e+08	571740000	603050000	605330000	5.93373e+08	1.13267	0.0289256
TRINITY_DN42911_c0_g3	TRINITY_DN42911_c0_g3	ORF type:complete; len:146 538-975 (-)	1	3	3	3	22.8	16.406	81075000	100540000	98140000	9.32517e+07	132010000	159170000	152660000	1.47947e+08	0.630306	0.00589137
TRINITY_DN42931_c0_g1	TRINITY_DN42931_c0_g1	ORF type:complete; len:161 599-1081 (-)	1	7	6	7	50.6	18.682	307260000	303130000	316140000	3.08843e+08	399250000	367990000	419750000	3.95663e+08	0.780571	0.00502397
TRINITY_DN43080_c0_g1	TRINITY_DN43080_c0_g1	ORF type:complete; len:243 502-1230 (-)	1	12	8	12	43.4	28.165	3012800000	3551400000	3561100000	3375100000	4187600000	4082500000	5063300000	4.44447e+09	0.759394	0.0410705
TRINITY_DN43080_c0_g2	TRINITY_DN43080_c0_g2	ORF type:3prime_partial; len:103 1-306 (-)	1	4	3	3	67.6	11.878	2419100000	2533200000	2632700000	2.52833e+09	3030800000	3788000000	3370600000	3.39647e+09	0.744401	0.0188423
TRINITY_DN43080_c0_g4	TRINITY_DN43080_c0_g4	ORF type:5prime_partial; len:249 483-1229 (-)	1	8	6	8	35.1	27.977	3039800000	3185400000	2726500000	2983900000	3797500000	4745500000	4211600000	4.25153e+09	0.701841	0.0143424
TRINITY_DN43111_c1_g2	TRINITY_DN43111_c1_g2;TRINITY_DN56589_c2_g2	ORF type:complete; len:960 200-3079 (-)	2	14	3	11	15.1	104.99	1020900000	1146600000	1007300000	1.05827e+09	612630000	691570000	517820000	607340000	1.74246	0.00253887
TRINITY_DN43253_c0_g3	TRINITY_DN43253_c0_g3	ORF type:internal; len:101 1-300 (+)	1	2	2	2	16	10.554	10319000	9017900	14298000	1.12116e+07	22352000	18113000	16941000	1.91353e+07	0.585913	0.0256563
TRINITY_DN43286_c1_g1	TRINITY_DN43286_c1_g1	ORF type:5prime_partial; len:162 3-488 (+)	1	4	3	3	53.4	17.426	357120000	237550000	253940000	282870000	189820000	151000000	176200000	172340000	1.64135	0.0475476
TRINITY_DN43425_c0_g1	TRINITY_DN43425_c0_g1	ORF type:complete; len:533 116-1714 (+)	1	14	14	14	35.3	58.398	600200000	638340000	599970000	6.12837e+08	859210000	813170000	903190000	8.58523e+08	0.713826	0.00105676
TRINITY_DN43464_c3_g2	TRINITY_DN43464_c3_g2	ORF type:complete; len:183 395-943 (+)	1	2	2	2	17	20.819	18273000	19901000	24768000	2.09807e+07	36319000	32336000	27896000	3.21837e+07	0.651904	0.0229115
TRINITY_DN43540_c1_g2	TRINITY_DN43540_c1_g2	ORF type:3prime_partial; len:233 221-916 (+)	1	7	2	2	37.1	25.389	175330000	192520000	222560000	1.96803e+08	262350000	254430000	238410000	251730000	0.781803	0.0239043
TRINITY_DN43569_c1_g1	TRINITY_DN43569_c1_g1	ORF type:complete; len:317 780-1730 (+)	1	4	4	4	12.7	36.482	21216000	34327000	24006000	2.65163e+07	53537000	44376000	45137000	4.76833e+07	0.556092	0.012898
TRINITY_DN43632_c1_g1	TRINITY_DN43632_c1_g1	ORF type:complete; len:153 510-968 (+)	1	2	2	2	21.1	17.945	17493000	23620000	17359000	1.94907e+07	27072000	35036000	31233000	3.11137e+07	0.626434	0.0197671
TRINITY_DN43743_c0_g1	TRINITY_DN43743_c0_g1	ORF type:complete; len:223 1377-2045 (+)	1	10	7	7	43.2	24.069	898040000	1055600000	1098000000	1.01721e+09	1683800000	1493900000	1332600000	1.50343e+09	0.676594	0.0147432
TRINITY_DN43754_c1_g1	TRINITY_DN43754_c1_g1	ORF type:complete; len:170 239-748 (+)	1	10	10	10	56.8	19.753	756900000	724110000	796630000	7.59213e+08	604490000	696370000	658760000	6.53207e+08	1.16229	0.0353598
TRINITY_DN43804_c1_g1	TRINITY_DN43804_c1_g1	ORF type:complete; len:202 53-658 (-)	1	2	2	2	13.4	22.72	19787000	16035000	19533000	1.84517e+07	31447000	26758000		29102500	0.634023	0.0199712
TRINITY_DN43862_c0_g2	TRINITY_DN43862_c0_g2	ORF type:5prime_partial; len:272 373-1188 (-)	1	4	3	4	20.3	29.695	68745000	67064000		67904500	45677000	47752000		46714500	1.45361	0.00394707
TRINITY_DN43894_c2_g2	TRINITY_DN43894_c2_g2	ORF type:complete; len:291 448-1320 (-)	1	9	9	9	38.6	31.942	156450000	144650000	161670000	1.54257e+08	185200000	206720000	238370000	2.10097e+08	0.734218	0.0263385
TRINITY_DN43991_c0_g1	TRINITY_DN43991_c0_g1	ORF type:5prime_partial; len:380 1-1140 (+)	1	8	7	7	29.3	43.263	228490000	238530000	258110000	241710000	300960000	324350000	288660000	3.04657e+08	0.793385	0.0098413
TRINITY_DN44066_c0_g1	TRINITY_DN44066_c0_g1	ORF type:complete; len:309 2877-3803 (-)	1	5	5	5	18.8	34.253	149220000	178070000	177480000	1.68257e+08	101980000	63223000	129780000	9.83277e+07	1.71118	0.0313914
TRINITY_DN44179_c5_g1	TRINITY_DN44179_c5_g1	ORF type:5prime_partial; len:136 1258-1665 (-)	1	5	5	5	44.4	15.436	155570000	143020000	120160000	1.39583e+08	94568000	83172000	91262000	8.96673e+07	1.55668	0.010201
TRINITY_DN44306_c0_g2	TRINITY_DN44306_c0_g2	ORF type:complete; len:218 989-1642 (-)	1	7	7	7	33.2	24.24	473900000	481910000	473880000	4.76563e+08	520290000	614300000	625620000	5.86737e+08	0.812227	0.0302244
TRINITY_DN44354_c0_g1	TRINITY_DN44354_c0_g1	ORF type:complete; len:298 363-1256 (-)	1	11	11	11	43.1	32.19	666340000	655080000	603610000	6.41677e+08	551430000	489960000	430230000	490540000	1.3081	0.0194036
TRINITY_DN44357_c3_g2	TRINITY_DN44357_c3_g2	ORF type:complete; len:386 363-1496 (-)	1	6	6	6	21.8	41.902	158360000	182060000	141470000	160630000	203110000	278290000	259250000	2.46883e+08	0.650631	0.02756
TRINITY_DN44450_c0_g1	TRINITY_DN44450_c0_g1	ORF type:3prime_partial; len:367 414-1511 (+)	1	6	6	6	21	40.178	285890000	314810000	330430000	3.10377e+08	236010000	243390000	270860000	2.50087e+08	1.24108	0.0230425
TRINITY_DN44457_c3_g2	TRINITY_DN44457_c3_g2	ORF type:5prime_partial; len:291 3-875 (+)	1	8	8	8	32.1	31.436	299300000	328210000	317800000	3.15103e+08	338220000	356530000	351420000	3.48723e+08	0.903591	0.0287921
TRINITY_DN44482_c1_g1	TRINITY_DN44482_c1_g1	ORF type:5prime_partial; len:564 3-1694 (+)	1	11	11	11	24.2	63.567	201940000	208330000	224860000	211710000	179130000	182950000	188720000	183600000	1.15311	0.0189223
TRINITY_DN44617_c0_g1	TRINITY_DN44617_c0_g1	ORF type:complete; len:265 598-1392 (+)	1	5	5	5	25	30.286	157430000	152510000	154890000	1.54943e+08	172930000	175460000	163600000	1.70663e+08	0.907889	0.0154039
TRINITY_DN44655_c0_g1	TRINITY_DN44655_c0_g1;TRINITY_DN18691_c0_g1	ORF type:5prime_partial; len:182 400-945 (-)	2	9	1	1	41.4	20.458	10858000	11879000	11182000	1.13063e+07	14136000	13104000	15851000	1.43637e+07	0.787148	0.0233306
TRINITY_DN44699_c2_g1	TRINITY_DN44699_c2_g1	ORF type:5prime_partial; len:126 1-378 (+)	1	4	4	4	31.2	13.728	394580000	511170000	449750000	4.51833e+08	286520000	213170000	254550000	2.51413e+08	1.79717	0.00730935
TRINITY_DN44753_c7_g2	TRINITY_DN44753_c7_g2	ORF type:complete; len:772 87-2402 (+)	1	20	20	20	27.5	86.962	562290000	551420000	535470000	5.49727e+08	477380000	466170000	468050000	4.70533e+08	1.1683	0.000746999
TRINITY_DN44808_c0_g1	TRINITY_DN44808_c0_g1	ORF type:complete; len:286 97-954 (+)	1	4	4	4	17.9	30.813	17400000	21086000	21414000	1.99667e+07	30657000	33905000	29332000	31298000	0.637953	0.00375313
TRINITY_DN44818_c1_g1	TRINITY_DN44818_c1_g1	ORF type:complete; len:157 1591-2061 (-)	1	2	2	2	14.7	18.368	93929000	99859000	111630000	101806000	82213000	68682000	53472000	6.81223e+07	1.49446	0.0263347
TRINITY_DN44840_c1_g2	TRINITY_DN44840_c1_g2	ORF type:complete; len:445 260-1594 (-)	1	4	2	2	11.5	49.759	46678000	58170000	51767000	52205000	68914000	79300000	86480000	7.82313e+07	0.667316	0.012892
TRINITY_DN44855_c2_g1	TRINITY_DN44855_c2_g1	ORF type:3prime_partial; len:146 43-477 (+)	1	11	10	11	82.1	16.264	1720800000	1982800000	1545300000	1.74963e+09	1317300000	1175900000	1266800000	1.25333e+09	1.39598	0.0206063
TRINITY_DN44856_c4_g1	TRINITY_DN44856_c4_g1;TRINITY_DN40885_c0_g1;TRINITY_DN43933_c0_g2;TRINITY_DN44856_c4_g3;TRINITY_DN44856_c3_g2;TRINITY_DN44856_c0_g2;CON__ENSEMBL:ENSBTAP00000025008	ORF type:5prime_partial; len:503 1-1509 (+)	7	17	2	17	49.4	56.582	2194300000	2123600000	2367900000	2228600000	3377300000	3392900000	3919300000	3.56317e+09	0.625455	0.00226581
TRINITY_DN44865_c1_g1	TRINITY_DN44865_c1_g1;TRINITY_DN50910_c0_g1	ORF type:complete; len:218 121-774 (+);ORF type:complete; len:627 431-2311 (+)	2	2	2	2	7.8	23.984	11042000	7707200	10967000	9905400	15006000	15296000	12599000	1.43003e+07	0.692669	0.0343128
TRINITY_DN44943_c0_g2	TRINITY_DN44943_c0_g2	ORF type:complete; len:114 1556-1897 (+)	1	2	2	2	33.6	12.669	48956000	52412000	42153000	4.78403e+07	64399000	79944000	69060000	7.11343e+07	0.672535	0.0133471
TRINITY_DN44949_c0_g1	TRINITY_DN44949_c0_g1	ORF type:complete; len:315 770-1654 (-)	1	4	4	4	22.4	30.732	250820000	293760000	286530000	2.77037e+08	187590000	219100000	228940000	2.11877e+08	1.30754	0.0232161
TRINITY_DN44980_c0_g1	TRINITY_DN44980_c0_g1	ORF type:internal; len:239 2-715 (+)	1	3	3	3	16	26.816	45919000	39818000	36949000	4.08953e+07	26770000	31940000	33478000	3.07293e+07	1.33082	0.0380373
TRINITY_DN45114_c0_g2	TRINITY_DN45114_c0_g2	ORF type:complete; len:120 3351-3710 (-)	1	3	3	3	38.7	13.674	111240000	129650000	114990000	1.18627e+08	93339000	97908000	85800000	92349000	1.28455	0.0166644
TRINITY_DN45146_c1_g2	TRINITY_DN45146_c1_g2	ORF type:5prime_partial; len:246 507-1244 (-)	1	4	4	4	22	26.721	30595000	28664000	41467000	3.35753e+07	18399000	22088000	20582000	2.03563e+07	1.64938	0.0327905
TRINITY_DN45158_c0_g1	TRINITY_DN45158_c0_g1	ORF type:complete; len:391 936-2108 (+)	1	1	1	1	2.6	45.055	6241900	6473600	6326600	6.34737e+06	9017700	8552600	8897700	8.82267e+06	0.719439	8.98176e-05
TRINITY_DN45175_c2_g1	TRINITY_DN45175_c2_g1	ORF type:complete; len:387 44-1162 (+)	1	1	1	1	4.3	40.968	573150000	759510000	726780000	686480000	1165900000	1096500000	1113100000	1.12517e+09	0.610114	0.00199783
TRINITY_DN45358_c3_g3	TRINITY_DN45358_c3_g3	ORF type:complete; len:427 699-1916 (-)	1	6	2	3	17.5	43.802	155040000	145950000	160260000	153750000	128930000	105350000	128750000	121010000	1.27056	0.0210484
TRINITY_DN45367_c1_g2	TRINITY_DN45367_c1_g2	ORF type:complete; len:176 152-679 (+)	1	7	6	7	46.3	19.368	214670000	266080000	236750000	2.39167e+08	316320000	274340000	297520000	296060000	0.807832	0.0414992
TRINITY_DN45557_c1_g1	TRINITY_DN45557_c1_g1	ORF type:complete; len:529 338-1924 (-)	1	16	16	16	42.2	58.381	616390000	680000000	625120000	6.40503e+08	590030000	571430000	531070000	5.64177e+08	1.13529	0.0447178
TRINITY_DN45724_c1_g1	TRINITY_DN45724_c1_g1	ORF type:complete; len:352 597-1652 (-)	1	4	4	4	14.8	38.373	31708000	32041000	35576000	3.31083e+07	51202000	58734000	46416000	5.21173e+07	0.635265	0.00742801
TRINITY_DN45734_c0_g2	TRINITY_DN45734_c0_g2	ORF type:complete; len:118 393-746 (-)	1	1	1	1	13.7	12.853	14097000	13474000	12936000	1.35023e+07	11294000	9140900	8738600	9724500	1.38849	0.0118178
TRINITY_DN45737_c0_g1	TRINITY_DN45737_c0_g1	ORF type:complete; len:118 205-558 (+)	1	1	1	1	8.5	13.126	4429500	4371200	4155000	4.31857e+06		6044300	6748900	6396600	0.675135	0.00526459
TRINITY_DN45743_c2_g1	TRINITY_DN45743_c2_g1	ORF type:5prime_partial; len:578 1-1734 (+)	1	9	9	9	21.5	65.076	84158000	92389000	83648000	8.67317e+07	104180000	118940000	109640000	110920000	0.78193	0.00937061
TRINITY_DN45747_c1_g5	TRINITY_DN45747_c1_g5	ORF type:5prime_partial; len:131 2-394 (+)	1	2	2	2	23.1	14.36	214300000	219290000	207430000	2.13673e+08	156820000	166130000	103860000	142270000	1.50189	0.0222476
TRINITY_DN45802_c1_g1	TRINITY_DN45802_c1_g1	ORF type:complete; len:299 956-1852 (+)	1	5	5	5	27.9	32.333	216370000	243110000	228670000	2.29383e+08	118560000	103650000	144100000	1.22103e+08	1.8786	0.00160746
TRINITY_DN45821_c3_g1	TRINITY_DN45821_c3_g1	ORF type:3prime_partial; len:174 401-919 (+)	1	3	3	3	20.2	18.501	123000000	127240000	139510000	1.29917e+08	163960000	144160000	154900000	154340000	0.841756	0.0320438
TRINITY_DN45856_c1_g2	TRINITY_DN45856_c1_g2	ORF type:complete; len:209 14-640 (-)	1	12	3	6	58.2	23.241	1229700000	1093400000	1102800000	1.14197e+09	1857400000	1597300000	1852500000	1.76907e+09	0.645519	0.00289104
TRINITY_DN45888_c1_g4	TRINITY_DN45888_c1_g4	ORF type:complete; len:474 1492-2913 (+)	1	11	11	11	33	50.232	204800000	230260000	175040000	2.03367e+08	156120000	164020000	153270000	1.57803e+08	1.28873	0.0488531
TRINITY_DN45889_c1_g1	TRINITY_DN45889_c1_g1	ORF type:complete; len:263 160-948 (-)	1	4	4	4	20.2	28.152	155770000	119150000	124820000	1.33247e+08	95909000	102630000	65293000	87944000	1.51513	0.0487473
TRINITY_DN45911_c2_g3	TRINITY_DN45911_c2_g3;TRINITY_DN37620_c1_g1	ORF type:complete; len:316 366-1313 (-);ORF type:complete; len:315 413-1357 (-)	2	13	13	13	64.1	34.179	4539100000	4507400000	4463200000	4.50323e+09	3839800000	3890800000	3492300000	3.74097e+09	1.20376	0.0038912
TRINITY_DN45911_c2_g5	TRINITY_DN45911_c2_g5	ORF type:3prime_partial; len:225 3-674 (-)	1	9	9	9	58.9	23.479	3492600000	3685200000	3532700000	3.57017e+09	2474300000	3061200000	2799000000	2.77817e+09	1.28508	0.0116017
TRINITY_DN46124_c0_g1	TRINITY_DN46124_c0_g1	ORF type:complete; len:167 1279-1779 (+)	1	9	8	9	62	18.546	2294600000	2529200000	2343600000	2.38913e+09	2893600000	2899200000	2595200000	2796000000	0.854483	0.0298919
TRINITY_DN46206_c0_g2	TRINITY_DN46206_c0_g2	ORF type:3prime_partial; len:238 1965-2675 (+)	1	7	7	7	31.2	25.049	208450000	212780000	219620000	2.13617e+08	120810000	88805000	114050000	1.07888e+08	1.97998	0.000501696
TRINITY_DN46252_c0_g1	TRINITY_DN46252_c0_g1	ORF type:5prime_partial; len:247 3-743 (+)	1	7	7	7	35	27.42	160940000	156200000	138020000	151720000	126930000	134610000	120510000	127350000	1.19136	0.0394213
TRINITY_DN46306_c0_g1	TRINITY_DN46306_c0_g1;TRINITY_DN46983_c0_g3;TRINITY_DN46983_c0_g2	ORF type:5prime_partial; len:467 224-1624 (-)	3	18	18	18	46.4	50.562	635040000	671720000	709960000	672240000	850110000	895620000	868240000	8.71323e+08	0.771516	0.00142101
TRINITY_DN46311_c1_g1	TRINITY_DN46311_c1_g1	ORF type:complete; len:207 140-760 (+)	1	5	5	5	28.2	21.899	101270000	95634000	104600000	1.00501e+08	139510000	119570000	132930000	130670000	0.769123	0.00933027
TRINITY_DN46327_c8_g1	TRINITY_DN46327_c8_g1	ORF type:complete; len:1095 816-4100 (+)	1	10	10	10	12.2	123.67	60508000	56939000	54495000	57314000	44444000	37197000	51816000	4.44857e+07	1.28837	0.0483725
TRINITY_DN46341_c0_g1	TRINITY_DN46341_c0_g1	ORF type:5prime_partial; len:505 482-1996 (-)	1	6	5	6	14.5	55.733	74719000	63738000	70100000	69519000	59668000	57844000	61229000	5.95803e+07	1.16681	0.0405589
TRINITY_DN46341_c0_g2	TRINITY_DN46341_c0_g2	ORF type:complete; len:387 300-1460 (-)	1	2	1	1	7	42.166	17929000	19845000	22356000	2.00433e+07	14840000	16325000	13217000	14794000	1.35483	0.0284448
TRINITY_DN46375_c4_g1	TRINITY_DN46375_c4_g1	ORF type:complete; len:370 2094-3203 (-)	1	8	7	8	29.3	38.626	381440000	367130000	461730000	4.03433e+08	297720000	299000000	251940000	2.82887e+08	1.42613	0.0222714
TRINITY_DN46406_c0_g1	TRINITY_DN46406_c0_g1	ORF type:complete; len:785 523-2877 (-)	1	9	9	9	15.7	86.914	33095000	38092000	43444000	3.82103e+07	54148000	49934000	69368000	5.78167e+07	0.660888	0.041405
TRINITY_DN46443_c0_g1	TRINITY_DN46443_c0_g1;TRINITY_DN44782_c0_g1	ORF type:complete; len:147 647-1087 (-);ORF type:complete; len:155 1098-1562 (+)	2	6	4	6	56.8	16.661	282660000	308710000	323080000	3.04817e+08	380240000	412000000	375500000	3.89247e+08	0.783094	0.00685512
TRINITY_DN46452_c1_g3	TRINITY_DN46452_c1_g3	ORF type:3prime_partial; len:216 173-817 (+)	1	6	6	6	34	23.617	320480000	320490000	321970000	320980000	302730000	290900000	261370000	285000000	1.12625	0.0431072
TRINITY_DN46510_c0_g1	TRINITY_DN46510_c0_g1;TRINITY_DN36979_c3_g1	ORF type:complete; len:633 321-2219 (-);ORF type:complete; len:238 3-716 (+)	2	4	4	4	10.9	70.562	20714000	24384000	21205000	22101000	32131000	33383000	39382000	3.49653e+07	0.632083	0.00692009
TRINITY_DN46546_c1_g2	TRINITY_DN46546_c1_g2	ORF type:complete; len:549 569-2038 (-)	1	12	12	12	33.7	52.338	517710000	599070000	542800000	5.53193e+08	381170000	422440000	402630000	402080000	1.37583	0.00489904
TRINITY_DN46551_c1_g1	TRINITY_DN46551_c1_g1	ORF type:complete; len:165 673-1167 (-)	1	5	5	5	43.9	17.611	302310000	318350000	312730000	311130000	231070000	216590000	275880000	241180000	1.29003	0.0192628
TRINITY_DN46688_c3_g1	TRINITY_DN46688_c3_g1	ORF type:complete; len:240 258-977 (+)	1	4	3	4	18.4	26.255	95170000	103020000	99075000	9.90883e+07	63709000	78975000	77496000	7.33933e+07	1.3501	0.00870541
TRINITY_DN46706_c1_g1	TRINITY_DN46706_c1_g1	ORF type:5prime_partial; len:122 1716-2081 (-)	1	2	2	2	16.5	13.291	70436000	77341000	65891000	7.12227e+07	83694000	86334000	98761000	8.95963e+07	0.794928	0.0324305
TRINITY_DN46793_c1_g1	TRINITY_DN46793_c1_g1	ORF type:complete; len:210 563-1192 (-)	1	7	7	7	42.6	23.939	175760000	188920000	176240000	1.80307e+08	347050000	271220000	316160000	3.11477e+08	0.578877	0.00426659
TRINITY_DN46967_c5_g1	TRINITY_DN46967_c5_g1;TRINITY_DN34318_c0_g2;TRINITY_DN46967_c5_g5	ORF type:complete; len:414 3293-4534 (+)	3	26	10	26	73.1	46.631	4544500000	4618400000	4777600000	4.64683e+09	5092100000	5185300000	5025000000	5100800000	0.911001	0.00543806
TRINITY_DN47087_c2_g1	TRINITY_DN47087_c2_g1	ORF type:5prime_partial; len:561 1-1683 (+)	1	12	11	12	28.6	64.496	187700000	192430000	207810000	195980000	243340000	230210000	220580000	2.31377e+08	0.847017	0.0168379
TRINITY_DN47099_c2_g1	TRINITY_DN47099_c2_g1	ORF type:3prime_partial; len:261 511-1290 (+)	1	6	6	6	39.2	28.035	244570000	246170000	246450000	245730000	266690000	296920000	269430000	277680000	0.884939	0.0298225
TRINITY_DN47134_c0_g1	TRINITY_DN47134_c0_g1	ORF type:3prime_partial; len:484 1-1449 (-)	1	12	12	12	25.7	54.498	453000000	469540000	467210000	463250000	581370000	523470000	584620000	5.63153e+08	0.8226	0.00823564
TRINITY_DN47176_c1_g1	TRINITY_DN47176_c1_g1	ORF type:3prime_partial; len:220 3-659 (-)	1	8	5	8	35.2	24.837	287360000	266830000	288600000	280930000	202520000	259640000	228500000	230220000	1.22027	0.0476373
TRINITY_DN47235_c0_g1	TRINITY_DN47235_c0_g1	ORF type:5prime_partial; len:377 1-1131 (+)	1	4	4	4	13.3	40.867	68061000	64292000	53213000	6.18553e+07	102150000	113170000	106140000	1.07153e+08	0.57726	0.00118385
TRINITY_DN47316_c2_g1	TRINITY_DN47316_c2_g1	ORF type:complete; len:136 2612-3019 (+)	1	3	3	3	28.1	14.789	81017000	90155000	79964000	83712000	59505000	60937000	68889000	6.31103e+07	1.32644	0.00911996
TRINITY_DN47330_c0_g1	TRINITY_DN47330_c0_g1;TRINITY_DN47330_c0_g2	ORF type:complete; len:443 1732-3060 (+);ORF type:complete; len:501 1298-2800 (-)	2	1	1	1	2.7	48.773	9949600	12551000	13050000	11850200	8824400	7525800	7600500	7.98357e+06	1.48432	0.0211119
TRINITY_DN47398_c0_g1	TRINITY_DN47398_c0_g1	ORF type:complete; len:457 224-1594 (+)	1	13	13	13	37.5	49.895	244260000	235970000	237810000	2.39347e+08	194820000	210180000	196270000	2.00423e+08	1.19421	0.00210936
TRINITY_DN47439_c1_g2	TRINITY_DN47439_c1_g2	ORF type:3prime_partial; len:313 2250-3185 (+)	1	14	14	14	67.6	32.892	2800400000	2810100000	2619700000	2743400000	2100600000	1908800000	1701200000	1.90353e+09	1.44121	0.0030322
TRINITY_DN47469_c1_g1	TRINITY_DN47469_c1_g1	ORF type:5prime_partial; len:156 265-732 (-)	1	1	1	1	11	17.031	15067000	15806000	15915000	15596000	12991000	14060000	11715000	12922000	1.20693	0.0213599
TRINITY_DN47551_c0_g1	TRINITY_DN47551_c0_g1	ORF type:5prime_partial; len:606 329-2146 (-)	1	11	10	10	20.5	68.65	591700000	564140000	584080000	5.79973e+08	747740000	787540000	713440000	7.49573e+08	0.773738	0.00178288
TRINITY_DN47607_c0_g1	TRINITY_DN47607_c0_g1	ORF type:complete; len:355 321-1385 (-)	1	8	8	8	28	36.709	458460000	511110000	539550000	503040000	346850000	302230000	329830000	3.26303e+08	1.54163	0.00284633
TRINITY_DN47628_c0_g1	TRINITY_DN47628_c0_g1	ORF type:complete; len:568 649-2352 (-)	1	15	15	15	33.9	66.433	520320000	527770000	564410000	537500000	572650000	651690000	668640000	6.30993e+08	0.851832	0.0454308
TRINITY_DN47690_c4_g7	TRINITY_DN47690_c4_g7	ORF type:5prime_partial; len:236 3-710 (+)	1	3	3	3	15.3	25.608	44882000	56159000	42870000	4.79703e+07	114510000	82264000	67703000	88159000	0.544134	0.0496075
TRINITY_DN47691_c1_g2	TRINITY_DN47691_c1_g2	ORF type:complete; len:317 469-1419 (+)	1	12	12	12	50.6	34.528	317160000	329440000	349430000	332010000	304590000	296030000	277070000	2.92563e+08	1.13483	0.0337585
TRINITY_DN47800_c1_g1	TRINITY_DN47800_c1_g1	ORF type:3prime_partial; len:456 115-1479 (+)	1	7	7	7	16.5	51.35	94812000	76263000	101970000	91015000	131720000	129580000	120170000	1.27157e+08	0.715771	0.0128335
TRINITY_DN47827_c0_g1	TRINITY_DN47827_c0_g1	ORF type:complete; len:127 93-473 (+)	1	2	2	2	19	13.396	20006000	21511000	20136000	20551000	15580000	13158000	16900000	1.52127e+07	1.35091	0.0111572
TRINITY_DN47836_c0_g1	TRINITY_DN47836_c0_g1	ORF type:complete; len:323 417-1385 (-)	1	11	11	11	34.8	33.729	955100000	898640000	998600000	950780000	1191100000	1121300000	1272400000	1.19493e+09	0.795676	0.00958067
TRINITY_DN47860_c1_g2	TRINITY_DN47860_c1_g2	ORF type:3prime_partial; len:390 73-1167 (+)	1	12	1	1	51	41.08	32371000	29790000	35102000	32421000	47958000	67745000	56825000	5.75093e+07	0.563752	0.0133179
TRINITY_DN47983_c1_g1	TRINITY_DN47983_c1_g1	ORF type:3prime_partial; len:314 1267-2205 (+)	1	12	9	9	61.3	33.502	462670000	466320000	426260000	451750000	399830000	382820000	367220000	383290000	1.17861	0.012539
TRINITY_DN47986_c0_g2	TRINITY_DN47986_c0_g2;TRINITY_DN69983_c0_g1	ORF type:complete; len:234 434-1135 (-)	2	13	9	13	68.7	25.896	1309000000	1339400000	1351300000	1.33323e+09	1526800000	1665100000	1680800000	1.62423e+09	0.820839	0.0045072
TRINITY_DN47993_c1_g1	TRINITY_DN47993_c1_g1	ORF type:complete; len:110 491-820 (-)	1	3	3	3	22	12.114	98466000	99722000	104450000	1.00879e+08	126610000	127320000	108100000	1.20677e+08	0.835947	0.0390695
TRINITY_DN48024_c0_g1	TRINITY_DN48024_c0_g1	ORF type:5prime_partial; len:123 1-369 (+)	1	3	3	3	32.8	13.554	211330000	177360000	193550000	194080000	128460000	153940000	100790000	127730000	1.51946	0.0219132
TRINITY_DN48030_c1_g1	TRINITY_DN48030_c1_g1	ORF type:complete; len:312 1020-1955 (+)	1	1	1	1	4.2	34.213	33503000	40695000	38162000	3.74533e+07	23321000	23212000		23266500	1.60975	0.0136948
TRINITY_DN48116_c1_g1	TRINITY_DN48116_c1_g1;TRINITY_DN49473_c0_g1	ORF type:complete; len:149 376-822 (+);ORF type:complete; len:149 577-1023 (-)	2	2	1	2	12.2	16.762	217510000	180660000	189600000	1.95923e+08	243690000	258330000	292640000	2.64887e+08	0.73965	0.019505
TRINITY_DN48159_c0_g2	TRINITY_DN48159_c0_g2	ORF type:3prime_partial; len:318 744-1694 (+)	1	14	13	14	47	35.8	745360000	841720000	791390000	7.92823e+08	667260000	617570000	640320000	6.41717e+08	1.23547	0.00848825
TRINITY_DN48182_c3_g1	TRINITY_DN48182_c3_g1	ORF type:complete; len:257 98-868 (+)	1	3	3	3	18	28.127	46713000	52535000	46449000	4.85657e+07	26693000	33740000	37293000	3.25753e+07	1.49087	0.0123644
TRINITY_DN48192_c0_g2	TRINITY_DN48192_c0_g2	ORF type:3prime_partial; len:144 2-430 (-)	1	3	3	3	27.3	16.362	103680000	114570000	113300000	1.10517e+08	201980000	232460000	214540000	2.16327e+08	0.510879	0.000368087
TRINITY_DN48343_c1_g1	TRINITY_DN48343_c1_g1;TRINITY_DN47001_c0_g1	ORF type:complete; len:850 4021-6570 (+)	2	22	20	22	31	94.169	466100000	443680000	436530000	448770000	352910000	338280000	343330000	344840000	1.30139	0.000463078
TRINITY_DN48401_c1_g1	TRINITY_DN48401_c1_g1	ORF type:complete; len:149 336-782 (+)	1	4	4	4	29.1	16.61	19359000	28829000	26920000	25036000	34138000	34299000	38108000	35515000	0.704942	0.0297515
TRINITY_DN48405_c0_g2	TRINITY_DN48405_c0_g2	ORF type:complete; len:302 80-985 (+)	1	2	2	2	7.3	32.054	56673000	49840000	55015000	5.38427e+07	69705000	88726000	67021000	7.51507e+07	0.716463	0.0404804
TRINITY_DN48447_c0_g1	TRINITY_DN48447_c0_g1	ORF type:3prime_partial; len:173 973-1488 (+)	1	4	3	4	22.7	18.743	757630000	706480000	760620000	7.41577e+08	541460000	520820000	418820000	493700000	1.50208	0.00404735
TRINITY_DN48448_c0_g1	TRINITY_DN48448_c0_g1	ORF type:complete; len:247 193-933 (+)	1	9	9	9	44.7	27.318	784670000	805300000	738760000	7.76243e+08	615350000	523340000	521470000	5.53387e+08	1.40271	0.00371532
TRINITY_DN48456_c3_g1	TRINITY_DN48456_c3_g1	ORF type:3prime_partial; len:242 749-1471 (+)	1	7	4	6	35.3	26.674	356430000	298500000	355550000	3.36827e+08	288280000	241720000	261250000	263750000	1.27707	0.0356167
TRINITY_DN48463_c0_g1	TRINITY_DN48463_c0_g1	ORF type:complete; len:402 121-1326 (+)	1	2	2	2	5.7	45.855	28961000	28470000	24023000	2.71513e+07	19798000	19052000	14077000	1.76423e+07	1.53899	0.0163188
TRINITY_DN48464_c0_g2	TRINITY_DN48464_c0_g2	ORF type:internal; len:159 3-476 (-)	1	3	1	3	17.1	17.641	38936000	29429000	36587000	34984000	59790000	48727000	61505000	56674000	0.617285	0.0116152
TRINITY_DN48465_c3_g1	TRINITY_DN48465_c3_g1	ORF type:complete; len:152 143-598 (+)	1	7	5	7	49	17.157	755800000	738080000	748720000	7.47533e+08	797170000	955310000	933640000	8.95373e+08	0.834885	0.0411149
TRINITY_DN48484_c0_g2	TRINITY_DN48484_c0_g2;TRINITY_DN48484_c0_g1	ORF type:complete; len:135 268-672 (-);ORF type:complete; len:159 155-631 (-)	2	1	1	1	11.9	14.657	6021700	5821600	6682000	6175100		7549000	7701000	7625000	0.809849	0.0237204
TRINITY_DN48485_c2_g1	TRINITY_DN48485_c2_g1	ORF type:complete; len:167 288-788 (+)	1	6	6	6	42.2	17.808	195860000	181700000	228490000	2.02017e+08	140380000	151860000	134500000	1.42247e+08	1.42019	0.0154881
TRINITY_DN48560_c0_g1	TRINITY_DN48560_c0_g1	ORF type:complete; len:601 135-1937 (+)	1	19	19	19	45.5	65.004	435150000	461350000	458740000	4.51747e+08	520090000	531790000	559860000	5.37247e+08	0.840855	0.00408134
TRINITY_DN48599_c2_g3	TRINITY_DN48599_c2_g3	ORF type:complete; len:532 593-2188 (-)	1	4	4	4	7.9	60.143	47622000	56364000	48854000	5.09467e+07	26031000	30658000	28950000	2.85463e+07	1.7847	0.0018248
TRINITY_DN48629_c1_g1	TRINITY_DN48629_c1_g1	ORF type:5prime_partial; len:160 3-482 (+)	1	1	1	1	8.8	18.256	18299000	15594000	18588000	1.74937e+07	27635000	24449000	24444000	2.55093e+07	0.685775	0.00494785
TRINITY_DN48696_c0_g1	TRINITY_DN48696_c0_g1	ORF type:complete; len:168 81-584 (+)	1	6	6	6	47.3	18.134	835540000	736320000	828520000	8.00127e+08	518290000	613340000	501780000	544470000	1.46955	0.00564196
TRINITY_DN48776_c0_g1	TRINITY_DN48776_c0_g1	ORF type:complete; len:341 475-1497 (-)	1	11	11	11	48.2	36.969	417560000	448360000	405730000	4.23883e+08	460290000	545400000	534310000	5.13333e+08	0.825747	0.0390169
TRINITY_DN48828_c2_g1	TRINITY_DN48828_c2_g1	ORF type:complete; len:123 191-559 (+)	1	3	3	3	31.1	14.45	105900000	101780000	112950000	1.06877e+08	90406000	96509000	91423000	9.27793e+07	1.15194	0.0201021
TRINITY_DN48844_c0_g1	TRINITY_DN48844_c0_g1	ORF type:complete; len:210 40-669 (-)	1	7	7	7	40.2	22.906	166420000	161400000	197110000	1.74977e+08	236600000	258960000	217210000	237590000	0.736465	0.0189398
TRINITY_DN48883_c2_g2	TRINITY_DN48883_c2_g2	ORF type:3prime_partial; len:872 3-2504 (-)	1	3	3	3	4.4	90.863	26140000	20735000	24446000	2.37737e+07	48543000	41556000	41938000	4.40123e+07	0.540159	0.00187471
TRINITY_DN49047_c4_g1	TRINITY_DN49047_c4_g1;TRINITY_DN23003_c1_g2;TRINITY_DN26721_c0_g3;TRINITY_DN23003_c1_g1	ORF type:complete; len:517 985-2535 (+)	4	25	22	25	55	56.413	7843500000	8191400000	8228800000	8087900000	7173300000	6958300000	7104600000	7.07873e+09	1.14256	0.00186461
TRINITY_DN49086_c2_g1	TRINITY_DN49086_c2_g1	ORF type:complete; len:350 1195-2244 (-)	1	10	10	10	43.3	36.299	309860000	293460000	298670000	3.00663e+08	238790000	218420000	276860000	244690000	1.22875	0.0346736
TRINITY_DN49132_c0_g1	TRINITY_DN49132_c0_g1	ORF type:complete; len:234 121-822 (+)	1	4	4	4	22.7	25.343	94545000	90485000	98267000	9.44323e+07	56850000	74868000	68590000	6.67693e+07	1.41431	0.00852029
TRINITY_DN49175_c0_g1	TRINITY_DN49175_c0_g1	ORF type:complete; len:165 1378-1872 (+)	1	5	5	5	42.7	17.453	40888000	31457000	41857000	3.80673e+07	47610000	49745000	50021000	4.91253e+07	0.774902	0.0314009
TRINITY_DN49176_c2_g2	TRINITY_DN49176_c2_g2	ORF type:complete; len:242 787-1512 (+)	1	1	1	1	3.7	28.304	4970500	5253500	5433600	5219200	6178300	6848400	6827100	6.61793e+06	0.788645	0.00560542
TRINITY_DN49235_c1_g1	TRINITY_DN49235_c1_g1	ORF type:5prime_partial; len:305 1-915 (+)	1	13	11	13	56.2	32.378	1852200000	1819000000	1621700000	1764300000	1483600000	1280200000	1366400000	1.37673e+09	1.28151	0.0140633
TRINITY_DN49235_c1_g2	TRINITY_DN49235_c1_g2	ORF type:complete; len:332 605-1600 (+)	1	9	7	7	40.2	35.101	360250000	373570000	327780000	3.53867e+08	296030000	180730000	184690000	2.20483e+08	1.60496	0.0293491
TRINITY_DN49269_c0_g1	TRINITY_DN49269_c0_g1	ORF type:5prime_partial; len:648 462-2405 (-)	1	16	16	16	25.3	73.504	304590000	252980000	272220000	2.76597e+08	202550000	219970000	226010000	2.16177e+08	1.27949	0.0220536
TRINITY_DN49304_c1_g3	TRINITY_DN49304_c1_g3	ORF type:complete; len:260 118-897 (+)	1	1	1	1	3.9	28.428	70558000	74900000	83853000	76437000	47375000	45288000	41550000	4.47377e+07	1.70856	0.00175572
TRINITY_DN49320_c0_g1	TRINITY_DN49320_c0_g1	ORF type:complete; len:318 1988-2941 (+)	1	3	2	2	8.2	35.041	7014400	11000000	10666000	9.56013e+06	16566000	17438000	12478000	15494000	0.617022	0.0407679
TRINITY_DN49327_c0_g1	TRINITY_DN49327_c0_g1	ORF type:5prime_partial; len:100 1-300 (+)	1	5	5	5	44.4	10.974	260740000	249930000	260550000	2.57073e+08	307510000	316380000	306790000	3.10227e+08	0.828663	0.000353951
TRINITY_DN49421_c0_g1	TRINITY_DN49421_c0_g1	ORF type:complete; len:616 278-2125 (+)	1	3	3	3	6.5	69.768	28215000	34302000	29036000	3.05177e+07		21538000	20472000	21005000	1.45288	0.0316877
TRINITY_DN49441_c1_g1	TRINITY_DN49441_c1_g1	ORF type:complete; len:496 928-2415 (-)	1	3	3	3	5.9	54.313	21464000	21592000	22848000	21968000	23761000	24919000	26425000	25035000	0.877492	0.0260255
TRINITY_DN49489_c0_g1	TRINITY_DN49489_c0_g1	ORF type:5prime_partial; len:336 1-1008 (+)	1	11	11	11	42.1	36.997	254620000	279210000	276170000	270000000	320150000	346390000	375970000	3.47503e+08	0.776971	0.0123164
TRINITY_DN49590_c0_g3	TRINITY_DN49590_c0_g3	ORF type:3prime_partial; len:196 1-585 (-)	1	3	3	3	20	20.742	41693000	32624000	39447000	3.79213e+07	24104000	31575000	21321000	2.56667e+07	1.47745	0.0403744
TRINITY_DN49596_c1_g1	TRINITY_DN49596_c1_g1;TRINITY_DN46480_c0_g3	ORF type:complete; len:112 960-1295 (-)	2	6	6	6	57.7	12.258	1172600000	1197400000	1298500000	1.22283e+09	1305000000	1420000000	1370700000	1.36523e+09	0.895695	0.0489656
TRINITY_DN49705_c0_g1	TRINITY_DN49705_c0_g1	ORF type:complete; len:762 292-2577 (+)	1	15	15	15	29.7	82.92	667850000	714830000	655310000	679330000	544750000	584940000	598030000	5.75907e+08	1.17958	0.0128931
TRINITY_DN49844_c1_g1	TRINITY_DN49844_c1_g1	ORF type:complete; len:267 657-1457 (-)	1	2	2	2	7.5	29.961	64888000	67364000	62323000	6.48583e+07	72600000	70610000	75817000	73009000	0.888361	0.0178825
TRINITY_DN49855_c0_g2	TRINITY_DN49855_c0_g2;TRINITY_DN26279_c0_g2	ORF type:5prime_partial; len:140 582-1001 (-);ORF type:5prime_partial; len:205 2-616 (+)	2	6	4	4	46.8	16.174	169200000	178130000	166330000	171220000	110530000	118910000	78470000	1.02637e+08	1.66822	0.00589513
TRINITY_DN49904_c2_g1	TRINITY_DN49904_c2_g1	ORF type:3prime_partial; len:543 2-1627 (-)	1	11	11	11	25.5	61.401	210420000	214480000	205400000	210100000	182120000	167400000	168850000	172790000	1.21593	0.0022539
TRINITY_DN50009_c3_g2	TRINITY_DN50009_c3_g2	ORF type:3prime_partial; len:475 679-2100 (+)	1	4	4	4	12.2	50.721	108170000	104760000	133050000	1.15327e+08	143990000	144390000	151270000	146550000	0.786944	0.0276566
TRINITY_DN50032_c1_g1	TRINITY_DN50032_c1_g1	ORF type:complete; len:236 2128-2835 (-)	1	7	7	7	29.8	25.791	261670000	277020000	286260000	2.74983e+08	211040000	212420000	226790000	216750000	1.26867	0.00266163
TRINITY_DN50045_c0_g1	TRINITY_DN50045_c0_g1	ORF type:3prime_partial; len:181 1-540 (-)	1	1	1	1	5	19.616	9004500	8915900	11315000	9.74513e+06	5297500	5412200	5670600	5460100	1.78479	0.0056803
TRINITY_DN50107_c0_g1	TRINITY_DN50107_c0_g1	ORF type:complete; len:470 1274-2683 (+)	1	24	18	18	57.6	54.242	609970000	687260000	661700000	6.52977e+08	1039000000	1012400000	917210000	9.89537e+08	0.659881	0.00149004
TRINITY_DN50158_c0_g1	TRINITY_DN50158_c0_g1	ORF type:complete; len:384 1176-2327 (-)	1	11	11	11	39.9	42.967	420940000	518930000	572620000	5.04163e+08	845290000	732980000	673040000	7.50437e+08	0.671827	0.0215249
TRINITY_DN50243_c1_g1	TRINITY_DN50243_c1_g1	ORF type:complete; len:582 384-2129 (+)	1	10	10	10	22.7	64.184	177000000	188760000	174630000	180130000	211780000	206120000	192930000	203610000	0.884681	0.0296112
TRINITY_DN50272_c0_g1	TRINITY_DN50272_c0_g1	ORF type:complete; len:267 691-1491 (+)	1	3	3	3	12.4	29.268	679500000	744470000	717070000	713680000	421880000	469610000	371300000	420930000	1.69548	0.00100707
TRINITY_DN50291_c1_g1	TRINITY_DN50291_c1_g1	ORF type:complete; len:461 559-1941 (+)	1	4	4	4	13.3	52.088	20228000	14767000	13654000	1.62163e+07	24407000	29768000	22134000	2.54363e+07	0.637526	0.0387103
TRINITY_DN50299_c0_g1	TRINITY_DN50299_c0_g1	ORF type:complete; len:516 885-2432 (+)	1	18	18	18	46.4	57.194	736460000	749180000	703910000	729850000	983860000	1036700000	1181300000	1.06729e+09	0.683837	0.00507527
TRINITY_DN50314_c0_g3	TRINITY_DN50314_c0_g3	ORF type:complete; len:125 500-874 (-)	1	1	1	1	8.9	13.296	33927000	30325000	26765000	30339000	21323000	23359000	22924000	2.25353e+07	1.34629	0.0224399
TRINITY_DN50340_c0_g1	TRINITY_DN50340_c0_g1	ORF type:complete; len:326 909-1886 (-)	1	8	8	8	31.7	36.885	246390000	262230000	266310000	258310000	193500000	196070000	205880000	1.98483e+08	1.30142	0.00111626
TRINITY_DN50353_c0_g1	TRINITY_DN50353_c0_g1	ORF type:5prime_partial; len:149 2-448 (+)	1	5	4	5	41.2	16.133	691510000	622850000	591020000	6.35127e+08	518150000	463200000	540930000	5.07427e+08	1.25166	0.0273009
TRINITY_DN50440_c1_g1	TRINITY_DN50440_c1_g1	ORF type:complete; len:156 785-1252 (+)	1	6	6	6	63.9	16.514	336410000	348700000	363420000	349510000	254380000	281070000	294800000	276750000	1.26291	0.00687534
TRINITY_DN50520_c0_g1	TRINITY_DN50520_c0_g1	ORF type:complete; len:147 128-568 (-)	1	8	8	8	68.5	16.22	189660000	186260000	228230000	2.01383e+08	334510000	339190000	334120000	335940000	0.599462	0.000578626
TRINITY_DN50569_c0_g1	TRINITY_DN50569_c0_g1	ORF type:5prime_partial; len:189 381-947 (-)	1	1	1	1	5.3	21.485	56172000	46615000	53896000	5.22277e+07		35522000	18044000	26783000	1.95003	0.0427143
TRINITY_DN50585_c2_g1	TRINITY_DN50585_c2_g1	ORF type:complete; len:320 68-961 (+)	1	20	15	20	65.7	33.896	3361900000	3622300000	3305500000	3429900000	2330800000	2484400000	2215200000	2.34347e+09	1.4636	0.000961588
TRINITY_DN50608_c0_g3	TRINITY_DN50608_c0_g3	ORF type:complete; len:245 572-1306 (+)	1	3	3	3	13.5	25.854	28555000	22140000	28596000	2.64303e+07	33176000	32437000	34592000	3.34017e+07	0.791288	0.0356239
TRINITY_DN50636_c1_g2	TRINITY_DN50636_c1_g2	ORF type:complete; len:259 1013-1789 (-)	1	18	9	17	74	27.62	3073900000	3843900000	3664700000	3527500000	4965100000	4844500000	4481000000	4.76353e+09	0.740522	0.0107822
TRINITY_DN50647_c0_g2	TRINITY_DN50647_c0_g2	ORF type:complete; len:336 103-1110 (-)	1	8	8	8	24.2	37.26	350560000	376990000	334880000	3.54143e+08	259120000	234240000	209420000	234260000	1.51175	0.00315755
TRINITY_DN50702_c0_g3	TRINITY_DN50702_c0_g3	ORF type:5prime_partial; len:241 1-723 (+)	1	3	2	2	19.2	26.452	108270000	123700000	66489000	9.94863e+07	142330000	163110000	158790000	1.54743e+08	0.642912	0.0387025
TRINITY_DN50727_c1_g1	TRINITY_DN50727_c1_g1;TRINITY_DN50727_c1_g2;TRINITY_DN43045_c3_g1	ORF type:complete; len:564 191-1882 (+)	3	7	7	7	12.1	62.153	279660000	233770000	270080000	261170000	339220000	315060000	390360000	3.48213e+08	0.750029	0.0294242
TRINITY_DN50831_c1_g1	TRINITY_DN50831_c1_g1	ORF type:complete; len:532 131-1726 (+)	1	18	18	18	39.4	57.625	474170000	453200000	539130000	4.88833e+08	568560000	628670000	568250000	5.88493e+08	0.830652	0.0382913
TRINITY_DN50838_c0_g1	TRINITY_DN50838_c0_g1	ORF type:complete; len:188 879-1442 (+)	1	5	5	5	28.9	20.098	83057000	86086000	99885000	89676000	124710000	128550000	169310000	1.40857e+08	0.636647	0.0280054
TRINITY_DN50845_c1_g1	TRINITY_DN50845_c1_g1	ORF type:complete; len:495 187-1671 (-)	1	12	12	12	30.8	55.248	236840000	236940000	250250000	2.41343e+08	184350000	135690000	164280000	161440000	1.49494	0.00570236
TRINITY_DN50873_c1_g1	TRINITY_DN50873_c1_g1	ORF type:complete; len:444 809-2140 (-)	1	8	8	8	26.9	48.565	149500000	131670000	142140000	1.41103e+08	110090000	102720000	112520000	1.08443e+08	1.30117	0.00537737
TRINITY_DN51049_c1_g1	TRINITY_DN51049_c1_g1	ORF type:complete; len:722 662-2827 (+)	1	14	13	14	26.5	79.647	158760000	151140000	155460000	155120000	188240000	186090000	175330000	183220000	0.846632	0.00352693
TRINITY_DN51121_c1_g1	TRINITY_DN51121_c1_g1	ORF type:5prime_partial; len:157 728-1198 (-)	1	6	6	6	51.3	16.849	136990000	142830000	151960000	1.43927e+08	178370000	203020000	258430000	2.13273e+08	0.674846	0.044969
TRINITY_DN51125_c2_g1	TRINITY_DN51125_c2_g1;TRINITY_DN51125_c2_g2	ORF type:complete; len:476 306-1733 (-)	2	6	6	6	19.4	51.804	49428000	37190000	46158000	4.42587e+07	67238000	58318000	60937000	6.21643e+07	0.711962	0.0166027
TRINITY_DN51145_c0_g2	TRINITY_DN51145_c0_g2	ORF type:3prime_partial; len:406 3-1217 (-)	1	12	12	12	37	44.164	670330000	708210000	740220000	7.06253e+08	799700000	891190000	828780000	839890000	0.840888	0.0166186
TRINITY_DN51149_c0_g2	TRINITY_DN51149_c0_g2	ORF type:internal; len:161 1-480 (+)	1	5	4	5	39.4	17.811	159790000	134350000	210430000	168190000	253560000	227160000	251480000	2.44067e+08	0.689115	0.0337574
TRINITY_DN51196_c1_g1	TRINITY_DN51196_c1_g1	ORF type:complete; len:558 312-1985 (+)	1	25	25	25	60	60.691	814090000	857990000	807420000	826500000	924750000	918500000	973240000	938830000	0.880351	0.00873746
TRINITY_DN51228_c3_g1	TRINITY_DN51228_c3_g1	ORF type:complete; len:124 1107-1478 (-)	1	1	1	1	10.6	13.837	9647700	12105000	10828000	1.08602e+07	12569000	13914000	14931000	1.38047e+07	0.786707	0.040437
TRINITY_DN51284_c0_g2	TRINITY_DN51284_c0_g2	ORF type:complete; len:287 1046-1906 (+)	1	9	9	9	34.6	31.273	395960000	410310000	422900000	4.09723e+08	486340000	524570000	503600000	5.04837e+08	0.811596	0.00215047
TRINITY_DN51305_c5_g2	TRINITY_DN51305_c5_g2;TRINITY_DN51305_c4_g1;TRINITY_DN35825_c1_g1;TRINITY_DN29641_c0_g1	ORF type:5prime_partial; len:404 3-1214 (+)	4	17	3	17	58.1	44.534	3913100000	3644400000	4179200000	3.91223e+09	5971100000	6530000000	6274800000	6.25863e+09	0.625094	0.000465012
TRINITY_DN51307_c0_g1	TRINITY_DN51307_c0_g1	ORF type:complete; len:221 1206-1868 (+)	1	4	4	4	25.5	24.882	22294000	25921000	23730000	2.39817e+07	33744000	44197000	34766000	37569000	0.638337	0.0176463
TRINITY_DN51347_c0_g2	TRINITY_DN51347_c0_g2	ORF type:complete; len:194 162-743 (+)	1	1	1	1	8.3	20.797	22219000	27656000	22455000	24110000	16425000	15827000	19425000	1.72257e+07	1.39966	0.0303079
TRINITY_DN51458_c0_g1	TRINITY_DN51458_c0_g1	ORF type:internal; len:137 3-410 (-)	1	9	1	1	79.4	14.902	68428000	76228000	80011000	74889000	100160000	89416000	91362000	93646000	0.799703	0.0168218
TRINITY_DN51532_c0_g2	TRINITY_DN51532_c0_g2	ORF type:3prime_partial; len:251 3-752 (-)	1	7	3	4	29.6	25.97	350260000	344170000	367740000	3.54057e+08	300010000	286760000	311310000	299360000	1.18271	0.00545802
TRINITY_DN51586_c0_g3	TRINITY_DN51586_c0_g3	ORF type:internal; len:110 3-329 (-)	1	1	1	1	11	12.517	15746000	12707000	14552000	14335000	9971300	8020400		8995850	1.59351	0.0290249
TRINITY_DN51598_c0_g1	TRINITY_DN51598_c0_g1	ORF type:complete; len:839 977-3493 (+)	1	8	3	3	9.7	93.396	35443000	35621000	42235000	3.77663e+07	49646000	53196000	45730000	49524000	0.762586	0.0193327
TRINITY_DN51610_c1_g3	TRINITY_DN51610_c1_g3	ORF type:complete; len:377 83-1132 (+)	1	9	6	9	31.8	39.118	376520000	426700000	439260000	414160000	540200000	612110000	501580000	5.51297e+08	0.751247	0.0218849
TRINITY_DN51666_c0_g1	TRINITY_DN51666_c0_g1	ORF type:complete; len:431 2070-3362 (-)	1	10	10	10	33.7	47.633	1275400000	1370000000	1182500000	1.27597e+09	945530000	1101600000	1017000000	1.02138e+09	1.24926	0.0224897
TRINITY_DN51673_c1_g1	TRINITY_DN51673_c1_g1	ORF type:3prime_partial; len:373 73-1116 (+)	1	4	4	4	14.9	37.485	23382000	25697000	26481000	2.51867e+07	43354000	33893000	37095000	38114000	0.660825	0.0115805
TRINITY_DN51700_c1_g2	TRINITY_DN51700_c1_g2	ORF type:complete; len:572 684-2399 (+)	1	10	10	10	23.6	65.173	121370000	112470000	141040000	124960000	188020000	215020000	172730000	1.91923e+08	0.651093	0.0110467
TRINITY_DN51710_c3_g1	TRINITY_DN51710_c3_g1	ORF type:internal; len:182 3-545 (+)	1	7	3	4	63.5	19.921	129180000	202130000	180640000	170650000	261020000	271190000	321530000	284580000	0.599656	0.016366
TRINITY_DN51775_c0_g1	TRINITY_DN51775_c0_g1	ORF type:complete; len:489 589-2055 (+)	1	16	7	7	40.2	53.752	922380000	1055700000	866730000	948270000	769850000	748190000	745910000	754650000	1.25657	0.0267333
TRINITY_DN51781_c4_g1	TRINITY_DN51781_c4_g1	ORF type:complete; len:239 215-931 (+)	1	3	3	3	17.2	27.176	46275000	52190000	48363000	4.89427e+07	70829000	56218000	70644000	65897000	0.742715	0.0299816
TRINITY_DN51817_c0_g1	TRINITY_DN51817_c0_g1	ORF type:complete; len:108 612-935 (-)	1	5	5	5	54.2	11.717	342440000	355690000	315270000	337800000	256690000	179330000	282430000	2.39483e+08	1.41054	0.0414497
TRINITY_DN51837_c4_g4	TRINITY_DN51837_c4_g4	ORF type:complete; len:300 84-902 (+)	1	12	12	12	48.2	29.85	1424700000	1357300000	1327200000	1.36973e+09	1038500000	931410000	998300000	9.89403e+08	1.3844	0.000862536
TRINITY_DN51894_c0_g1	TRINITY_DN51894_c0_g1	ORF type:complete; len:312 1917-2852 (-)	1	2	2	2	10.6	35.257	11816000	11910000	11830000	11852000	12431000	12472000	12846000	12583000	0.941906	0.00567241
TRINITY_DN51913_c0_g1	TRINITY_DN51913_c0_g1	ORF type:5prime_partial; len:110 480-809 (-)	1	1	1	1	11.9	12.554	85144000	74133000	84729000	8.13353e+07	58995000	61887000	70380000	63754000	1.27577	0.0239976
TRINITY_DN52005_c0_g1	TRINITY_DN52005_c0_g1	ORF type:complete; len:483 995-2443 (-)	1	18	15	15	51.2	53.126	935840000	860100000	956650000	917530000	677430000	641400000	637450000	6.52093e+08	1.40705	0.00114996
TRINITY_DN52021_c1_g1	TRINITY_DN52021_c1_g1	ORF type:complete; len:132 993-1388 (-)	1	3	3	3	29.8	13.853	340900000	363060000	304160000	336040000	235810000	278430000	222720000	2.45653e+08	1.36794	0.0197742
TRINITY_DN52038_c0_g3	TRINITY_DN52038_c0_g3	ORF type:complete; len:168 1046-1549 (+)	1	6	6	6	39.5	19.162	119120000	125790000	126910000	123940000	203300000	199400000	224120000	208940000	0.593185	0.000454926
TRINITY_DN52165_c0_g3	TRINITY_DN52165_c0_g3	ORF type:complete; len:577 883-2613 (-)	1	10	10	10	20.5	63.676	69964000	66942000	68563000	6.84897e+07	93932000	83266000	91085000	8.94277e+07	0.765867	0.00318171
TRINITY_DN52214_c1_g2	TRINITY_DN52214_c1_g2	ORF type:complete; len:476 125-1552 (+)	1	8	8	8	19.2	53.966	378930000	367400000	396370000	380900000	345900000	311700000	314750000	3.24117e+08	1.17519	0.0146588
TRINITY_DN52227_c0_g1	TRINITY_DN52227_c0_g1	ORF type:complete; len:488 268-1731 (+)	1	11	11	11	34.5	50.755	245630000	264510000	270270000	2.60137e+08	299220000	313310000	290240000	3.00923e+08	0.864462	0.0152297
TRINITY_DN52311_c0_g2	TRINITY_DN52311_c0_g2	ORF type:complete; len:419 1995-3251 (+)	1	10	10	10	37.6	46.116	546010000	638270000	493660000	5.59313e+08	371220000	335500000	439790000	382170000	1.46352	0.027415
TRINITY_DN52370_c0_g2	TRINITY_DN52370_c0_g2	ORF type:5prime_partial; len:129 330-716 (-)	1	3	3	3	35.2	14.531	95769000	91654000	91543000	9.29887e+07	44210000	45234000	50873000	4.67723e+07	1.98811	4.99844e-05
TRINITY_DN52421_c0_g1	TRINITY_DN52421_c0_g1	ORF type:complete; len:754 114-2375 (+)	1	31	31	31	57.2	81.174	7578400000	8889000000	7277100000	7.91483e+09	5690300000	6096800000	6639300000	6.14213e+09	1.28861	0.035122
TRINITY_DN52494_c1_g1	TRINITY_DN52494_c1_g1	ORF type:complete; len:268 384-1187 (-)	1	4	4	4	16.5	29.056	66653000	73434000	47847000	6.26447e+07	42463000	32000000	41705000	3.87227e+07	1.61778	0.0458905
TRINITY_DN52515_c0_g2	TRINITY_DN52515_c0_g2	ORF type:complete; len:203 1275-1883 (-)	1	1	1	1	7.9	22.167	10659000	11328000	10372000	1.07863e+07		16992000	16244000	16618000	0.649075	0.0010571
TRINITY_DN52516_c1_g1	TRINITY_DN52516_c1_g1	ORF type:complete; len:358 655-1728 (+)	1	22	22	22	69.7	39.573	4512400000	5088100000	4822600000	4807700000	4072600000	4095900000	3941300000	4036600000	1.19103	0.0112237
TRINITY_DN52540_c1_g1	TRINITY_DN52540_c1_g1	ORF type:complete; len:486 958-2415 (-)	1	17	17	17	49.7	53.738	648810000	593660000	630820000	624430000	673820000	715550000	743870000	711080000	0.878143	0.0291381
TRINITY_DN52607_c1_g1	TRINITY_DN52607_c1_g1;TRINITY_DN45133_c0_g2	ORF type:complete; len:587 1326-3086 (+)	2	36	35	36	78.7	62.04	8388400000	9822600000	9135300000	9.11543e+09	12306000000	12280000000	11303000000	11963000000	0.761969	0.0057805
TRINITY_DN52672_c0_g3	TRINITY_DN52672_c0_g3	ORF type:complete; len:200 83-601 (+)	1	3	3	3	19.8	19.5	58445000	66441000	69026000	6.46373e+07	50850000	49701000	57526000	5.26923e+07	1.22669	0.0408399
TRINITY_DN52686_c1_g1	TRINITY_DN52686_c1_g1	ORF type:complete; len:319 1241-2197 (-)	1	11	11	11	47.8	33.259	341310000	368960000	289490000	3.33253e+08	202400000	190120000	225020000	2.05847e+08	1.61894	0.00744335
TRINITY_DN52761_c1_g1	TRINITY_DN52761_c1_g1	ORF type:complete; len:519 742-2298 (-)	1	5	5	5	15.3	57.617	82035000	86331000	68805000	79057000	43534000	45433000	47356000	45441000	1.73977	0.00336317
TRINITY_DN52851_c0_g2	TRINITY_DN52851_c0_g2	ORF type:complete; len:552 207-1862 (+)	1	16	16	16	36.3	59.246	350230000	343820000	353840000	3.49297e+08	424680000	429060000	402200000	4.18647e+08	0.834347	0.00141433
TRINITY_DN52853_c1_g2	TRINITY_DN52853_c1_g2	ORF type:complete; len:327 380-1360 (+)	1	6	6	6	20.6	35.123	217290000	219440000	216490000	217740000	184360000	178820000	174130000	1.79103e+08	1.21572	0.000233838
TRINITY_DN52872_c1_g1	TRINITY_DN52872_c1_g1	ORF type:complete; len:306 2238-3155 (-)	1	14	14	14	57	33.482	1962000000	2119700000	1989400000	2023700000	1181400000	1293200000	1190300000	1.22163e+09	1.65655	0.000186418
TRINITY_DN52893_c1_g3	TRINITY_DN52893_c1_g3	ORF type:complete; len:395 102-1187 (+)	1	7	7	7	30.7	39.735	180660000	166550000	156950000	1.68053e+08	131500000	106440000	134100000	1.24013e+08	1.35512	0.0170139
TRINITY_DN52905_c0_g1	TRINITY_DN52905_c0_g1	ORF type:complete; len:521 121-1683 (+)	1	15	15	15	37.3	56.278	254840000	248590000	260760000	254730000	271770000	295360000	297400000	2.88177e+08	0.883937	0.0201253
TRINITY_DN52925_c0_g1	TRINITY_DN52925_c0_g1	ORF type:complete; len:313 439-1377 (+)	1	11	10	11	56.7	33.171	494750000	438670000	411860000	4.48427e+08	217260000	312260000	365480000	2.98333e+08	1.50311	0.0392937
TRINITY_DN53005_c0_g2	TRINITY_DN53005_c0_g2	ORF type:complete; len:501 139-1641 (+)	1	1	1	1	2.4	52.658	32723000	29612000	27240000	2.98583e+07	21546000	22894000	16456000	2.02987e+07	1.47095	0.0192748
TRINITY_DN53076_c0_g2	TRINITY_DN53076_c0_g2	ORF type:3prime_partial; len:135 3-344 (-)	1	8	4	8	69.3	12.905	501010000	574310000	540520000	5.38613e+08	1001500000	774180000	862170000	8.79283e+08	0.612559	0.00802762
TRINITY_DN53116_c2_g1	TRINITY_DN53116_c2_g1	ORF type:5prime_partial; len:260 3-782 (+)	1	9	9	9	38.2	27.76	1388100000	1461900000	1412800000	1.42093e+09	1081000000	1131200000	1104200000	1.10547e+09	1.28537	0.000268436
TRINITY_DN53128_c1_g2	TRINITY_DN53128_c1_g2;TRINITY_DN46182_c1_g5	ORF type:complete; len:509 416-1942 (-)	2	6	4	6	14.4	58.008	73888000	71427000	74907000	7.34073e+07	51305000	47155000	47011000	4.84903e+07	1.51385	0.000140111
TRINITY_DN53155_c3_g1	TRINITY_DN53155_c3_g1	ORF type:3prime_partial; len:168 3-479 (-)	1	5	5	5	38.4	17.551	488780000	540250000	519910000	5.16313e+08	387400000	389380000	394790000	3.90523e+08	1.32211	0.00114289
TRINITY_DN53155_c3_g2	TRINITY_DN53155_c3_g2	ORF type:5prime_partial; len:193 3-581 (+)	1	7	4	7	52.1	21.409	679370000	740080000	718150000	7.12533e+08	464390000	496390000	545990000	5.02257e+08	1.41866	0.00208469
TRINITY_DN53192_c1_g3	TRINITY_DN53192_c1_g3;TRINITY_DN37187_c1_g1	ORF type:complete; len:183 275-823 (+)	2	3	3	3	26.4	19.369	107030000	105810000	114320000	1.09053e+08	73489000	88079000	46075000	6.92143e+07	1.57559	0.0340899
TRINITY_DN53212_c0_g2	TRINITY_DN53212_c0_g2	ORF type:complete; len:106 973-1290 (+)	1	1	1	1	11.4	10.839	121940000	126970000	114210000	121040000	99982000	112010000	107550000	106514000	1.13638	0.0466975
TRINITY_DN53218_c0_g1	TRINITY_DN53218_c0_g1	ORF type:complete; len:262 180-965 (+)	1	5	5	5	28.4	28.83	434250000	457610000	447470000	4.46443e+08	295560000	359810000	264430000	306600000	1.45611	0.00839125
TRINITY_DN53227_c0_g1	TRINITY_DN53227_c0_g1	ORF type:complete; len:220 71-661 (+)	1	7	7	7	44.9	21.925	271990000	308460000	244860000	2.75103e+08	230360000	208120000	214870000	2.17783e+08	1.2632	0.0428345
TRINITY_DN53227_c1_g2	TRINITY_DN53227_c1_g2	ORF type:complete; len:433 1507-2805 (+)	1	13	13	13	39.6	49.185	291060000	268830000	248460000	269450000	209640000	219190000	213790000	2.14207e+08	1.2579	0.011861
TRINITY_DN53276_c0_g2	TRINITY_DN53276_c0_g2	ORF type:3prime_partial; len:182 355-897 (+)	1	5	4	4	32.6	20.02	63398000	61121000	58812000	6.11103e+07	78858000	74039000	69781000	74226000	0.823301	0.0111148
TRINITY_DN53413_c3_g1	TRINITY_DN53413_c3_g1	ORF type:complete; len:108 664-987 (+)	1	5	5	5	67.3	11.412	144670000	164590000	164560000	157940000	88907000	97312000	106790000	9.76697e+07	1.61708	0.0020058
TRINITY_DN53444_c1_g1	TRINITY_DN53444_c1_g1	ORF type:complete; len:515 511-2055 (+)	1	17	17	17	40.9	55.529	544440000	653790000	623430000	607220000	482580000	476180000	434040000	4.64267e+08	1.30791	0.0164829
TRINITY_DN53458_c0_g1	TRINITY_DN53458_c0_g1	ORF type:complete; len:416 1042-2232 (-)	1	21	21	21	47	42.889	1599600000	1712200000	1552400000	1621400000	1234500000	1256100000	1168500000	1219700000	1.32934	0.00177231
TRINITY_DN53459_c4_g2	TRINITY_DN53459_c4_g2	ORF type:internal; len:337 1-1008 (-)	1	19	12	19	68.8	36.761	6799100000	7218000000	6391400000	6.80283e+09	4685200000	4477100000	4382500000	4.51493e+09	1.50674	0.000851692
TRINITY_DN53504_c0_g3	TRINITY_DN53504_c0_g3	ORF type:complete; len:841 398-2920 (-)	1	8	8	8	12.9	92.303	68747000	69534000	63730000	67337000	77233000	78166000	79369000	78256000	0.860471	0.00472093
TRINITY_DN53572_c0_g1	TRINITY_DN53572_c0_g1	ORF type:complete; len:497 2038-3528 (-)	1	17	14	16	47.8	53.937	1674300000	1720800000	1612400000	1.66917e+09	1479900000	1481700000	1388700000	1450100000	1.15107	0.00755232
TRINITY_DN53611_c0_g1	TRINITY_DN53611_c0_g1	ORF type:complete; len:196 229-816 (-)	1	1	1	1	6.7	22.102	12442000		11135000	11788500	9866200	9977900	9528500	9.79087e+06	1.20403	0.0307095
TRINITY_DN53774_c0_g1	TRINITY_DN53774_c0_g1	ORF type:5prime_partial; len:188 309-872 (-)	1	7	7	7	51.3	20.045	458260000	467060000	460630000	4.61983e+08	537930000	551450000	498300000	5.29227e+08	0.87294	0.0141429
TRINITY_DN53788_c0_g1	TRINITY_DN53788_c0_g1	ORF type:complete; len:370 1096-2205 (-)	1	14	13	14	47.2	40.285	436530000	409600000	506840000	450990000	630990000	558550000	611140000	6.00227e+08	0.751366	0.0145236
TRINITY_DN53943_c1_g2	TRINITY_DN53943_c1_g2;TRINITY_DN37710_c0_g2	ORF type:complete; len:271 1006-1818 (+)	2	6	6	6	36.7	30.957	129840000	139030000	139930000	1.36267e+08	153250000	159030000	153760000	1.55347e+08	0.877178	0.00681499
TRINITY_DN54002_c1_g1	TRINITY_DN54002_c1_g1	ORF type:5prime_partial; len:101 2112-2414 (-)	1	1	1	1	15	11.016	30149000	28656000	23535000	2.74467e+07	19390000	14126000	9687900	14401300	1.90585	0.0193393
TRINITY_DN54023_c2_g1	TRINITY_DN54023_c2_g1;TRINITY_DN58134_c8_g3;TRINITY_DN49771_c3_g1;TRINITY_DN49771_c3_g3	ORF type:3prime_partial; len:241 100-819 (+);ORF type:internal; len:177 3-530 (+)	4	13	7	8	55	27.082	2642200000	3177600000	3139400000	2986400000	4010100000	3930700000	4288300000	4.07637e+09	0.732613	0.00588247
TRINITY_DN54075_c2_g1	TRINITY_DN54075_c2_g1;TRINITY_DN37548_c2_g1	ORF type:complete; len:140 1727-2146 (-)	2	5	3	5	50.4	16.04	43158000	55812000	46726000	4.85653e+07	92698000	81958000	85494000	8.67167e+07	0.560046	0.00148676
TRINITY_DN54136_c0_g2	TRINITY_DN54136_c0_g2;TRINITY_DN42145_c0_g3	ORF type:3prime_partial; len:129 409-792 (+);ORF type:5prime_partial; len:116 3-350 (+)	2	2	2	2	11.7	14.431	80027000	78913000	88958000	8.26327e+07	135240000	129050000	132420000	1.32237e+08	0.624885	0.000169342
TRINITY_DN54172_c0_g1	TRINITY_DN54172_c0_g1	ORF type:complete; len:281 526-1368 (+)	1	11	8	11	46.1	30.587	829050000	909000000	799190000	8.45747e+08	606310000	671230000	638890000	638810000	1.32394	0.00539715
TRINITY_DN54181_c3_g1	TRINITY_DN54181_c3_g1	ORF type:complete; len:474 1502-2923 (-)	1	13	7	13	37.2	52.165	740850000	742250000	705440000	7.29513e+08	924480000	833500000	1072600000	9.43527e+08	0.773177	0.0389077
TRINITY_DN54182_c0_g2	TRINITY_DN54182_c0_g2	ORF type:3prime_partial; len:267 1195-1992 (+)	1	5	5	5	33.1	28.382	162570000	164880000	178230000	168560000	191850000	210670000	194430000	1.98983e+08	0.847106	0.0164429
TRINITY_DN54236_c1_g2	TRINITY_DN54236_c1_g2;TRINITY_DN54236_c0_g1	ORF type:complete; len:325 337-1182 (-);ORF type:5prime_partial; len:138 79-492 (-)	2	2	2	2	10	31.432	18430000	18348000	16483000	1.77537e+07	11278000	11569000	14883000	1.25767e+07	1.41163	0.0171972
TRINITY_DN54238_c3_g1	TRINITY_DN54238_c3_g1	ORF type:3prime_partial; len:257 642-1409 (+)	1	7	7	7	35.9	27.886	400670000	409310000	490040000	433340000	289970000	297330000	275770000	287690000	1.50627	0.00751265
TRINITY_DN54302_c2_g1	TRINITY_DN54302_c2_g1	ORF type:5prime_partial; len:120 622-981 (-)	1	2	2	2	21.8	12.791	13460000	11317000	14479000	1.30853e+07	27310000	27938000	17632000	2.42933e+07	0.538639	0.0317877
TRINITY_DN54336_c1_g1	TRINITY_DN54336_c1_g1	ORF type:complete; len:327 471-1451 (+)	1	7	7	7	31.3	35.148	226230000	197260000	196580000	206690000	127070000	128510000	144520000	1.33367e+08	1.54979	0.00286954
TRINITY_DN54338_c0_g1	TRINITY_DN54338_c0_g1	ORF type:complete; len:651 1312-3264 (-)	1	4	4	4	9.5	72.592	35384000	34470000	35879000	3.52443e+07	56839000	44470000	59520000	5.36097e+07	0.657425	0.0168635
TRINITY_DN54343_c1_g1	TRINITY_DN54343_c1_g1	ORF type:complete; len:489 694-2160 (+)	1	5	5	5	10.2	55.827	37438000	40098000	43344000	4.02933e+07	23005000	27032000	35143000	2.83933e+07	1.41911	0.039652
TRINITY_DN54366_c1_g1	TRINITY_DN54366_c1_g1	ORF type:5prime_partial; len:105 1384-1698 (-)	1	2	2	2	38.5	10.895	42527000	54959000	39260000	45582000	23510000	26246000	27127000	2.56277e+07	1.77862	0.0152441
TRINITY_DN54403_c0_g1	TRINITY_DN54403_c0_g1	ORF type:5prime_partial; len:534 941-2542 (-)	1	19	19	19	50.5	58.302	1376700000	1427600000	1540800000	1.44837e+09	1769000000	1686400000	1688600000	1.71467e+09	0.844693	0.00870914
TRINITY_DN54451_c1_g1	TRINITY_DN54451_c1_g1	ORF type:5prime_partial; len:137 508-918 (-)	1	3	1	2	27.9	14.797	281480000	309980000	214850000	268770000	166850000	158970000	187950000	1.71257e+08	1.5694	0.029732
TRINITY_DN54456_c1_g1	TRINITY_DN54456_c1_g1	ORF type:3prime_partial; len:739 2-2215 (-)	1	10	10	10	18.4	76.775	753570000	715760000	805220000	7.58183e+08	430140000	540040000	483310000	4.84497e+08	1.56489	0.00261229
TRINITY_DN54514_c0_g1	TRINITY_DN54514_c0_g1	ORF type:complete; len:595 682-2466 (+)	1	17	16	17	38	67.47	1362800000	1339400000	1313400000	1.33853e+09	1093100000	1054900000	1204800000	1117600000	1.19769	0.00942943
TRINITY_DN54544_c1_g1	TRINITY_DN54544_c1_g1	ORF type:3prime_partial; len:277 1-828 (-)	1	6	6	6	27.2	29.132	28889000	40552000	26239000	3.18933e+07	17945000	15383000	18389000	17239000	1.85007	0.0310789
TRINITY_DN54565_c2_g1	TRINITY_DN54565_c2_g1	ORF type:complete; len:531 276-1868 (+)	1	25	25	25	64.9	57.705	1743400000	1673400000	1555600000	1.65747e+09	1528700000	1471100000	1381600000	1.46047e+09	1.13489	0.0471806
TRINITY_DN54684_c0_g2	TRINITY_DN54684_c0_g2	ORF type:complete; len:470 29-1411 (+)	1	23	17	17	72	50.911	5513300000	5478600000	4810600000	5267500000	3871500000	4050900000	4509300000	4143900000	1.27115	0.0194338
TRINITY_DN54814_c0_g1	TRINITY_DN54814_c0_g1	ORF type:3prime_partial; len:384 600-1748 (+)	1	5	5	5	23	42.754	91455000	62288000	88523000	8.07553e+07	36594000	38612000	46889000	4.06983e+07	1.98424	0.0149692
TRINITY_DN54829_c2_g3	TRINITY_DN54829_c2_g3	ORF type:complete; len:440 502-1821 (-)	1	7	7	7	19.1	48.326	42452000	54083000		48267500	63387000	75099000	67836000	68774000	0.701828	0.045136
TRINITY_DN54843_c0_g1	TRINITY_DN54843_c0_g1	ORF type:complete; len:500 390-1730 (-)	1	9	9	9	24	49.323	137060000	132150000	133370000	1.34193e+08	128130000	116370000	123200000	1.22567e+08	1.09486	0.035206
TRINITY_DN54862_c4_g1	TRINITY_DN54862_c4_g1;TRINITY_DN35074_c1_g1	ORF type:5prime_partial; len:264 2-793 (+);ORF type:internal; len:184 2-550 (+)	2	8	6	6	56.3	29.644	299040000	270530000	289890000	2.86487e+08	228620000	196330000	218230000	2.14393e+08	1.33627	0.00474715
TRINITY_DN54923_c1_g1	TRINITY_DN54923_c1_g1	ORF type:complete; len:234 298-999 (-)	1	7	4	4	45.1	25.581	483790000	542600000	592400000	5.39597e+08	376280000	407110000	457040000	4.13477e+08	1.30502	0.0324353
TRINITY_DN54935_c0_g1	TRINITY_DN54935_c0_g1	ORF type:complete; len:1978 220-6153 (-)	1	1	1	1	0.4	220.64	107420000	131520000	141810000	1.26917e+08	95849000	72882000	59356000	76029000	1.66932	0.0260062
TRINITY_DN54961_c1_g2	TRINITY_DN54961_c1_g2	ORF type:complete; len:183 474-1022 (+)	1	2	2	2	14.8	20.241	48181000	43626000	48425000	46744000	29206000	41025000	26615000	32282000	1.44799	0.0370762
TRINITY_DN55032_c4_g1	TRINITY_DN55032_c4_g1	ORF type:complete; len:395 162-1187 (+)	1	12	12	12	39.6	37.21	818140000	783430000	739150000	780240000	521680000	465300000	437410000	4.74797e+08	1.64331	0.000822881
TRINITY_DN55058_c1_g4	TRINITY_DN55058_c1_g4	ORF type:5prime_partial; len:378 1016-2149 (-)	1	15	9	15	50.4	41.243	363260000	368930000	387660000	3.73283e+08	394790000	438750000	445180000	426240000	0.875759	0.0387072
TRINITY_DN55087_c1_g1	TRINITY_DN55087_c1_g1	ORF type:complete; len:353 135-1193 (-)	1	14	12	14	47.2	38.257	4533900000	5144100000	4989400000	4.88913e+09	3848500000	4230600000	3718700000	3932600000	1.24323	0.0161124
TRINITY_DN55130_c0_g1	TRINITY_DN55130_c0_g1	ORF type:complete; len:456 352-1719 (-)	1	2	2	2	5.1	50.855	11483000	11583000	12324000	1.17967e+07	17455000	20076000	16368000	1.79663e+07	0.656598	0.00550615
TRINITY_DN55181_c1_g1	TRINITY_DN55181_c1_g1	ORF type:internal; len:420 2-1258 (-)	1	6	6	6	15.8	47.69	81026000	83294000	72979000	7.90997e+07	85894000	104230000	103260000	9.77947e+07	0.808834	0.0499061
TRINITY_DN55231_c0_g1	TRINITY_DN55231_c0_g1;TRINITY_DN52089_c0_g1	ORF type:complete; len:551 1723-3375 (-);ORF type:5prime_partial; len:166 3-500 (+)	2	4	4	4	8.5	60.635	48365000	48525000	43930000	46940000	59489000	58289000	55610000	57796000	0.812167	0.00457545
TRINITY_DN55252_c1_g1	TRINITY_DN55252_c1_g1;TRINITY_DN37041_c0_g1	ORF type:complete; len:412 403-1638 (-)	2	16	13	16	49.9	44.585	590910000	687020000	636250000	638060000	491190000	498180000	443490000	477620000	1.33592	0.00796187
TRINITY_DN55301_c1_g1	TRINITY_DN55301_c1_g1	ORF type:complete; len:541 430-2052 (-)	1	5	5	5	11.7	59.6	120390000	125480000	137560000	127810000	68098000	66511000	76327000	70312000	1.81776	0.000633758
TRINITY_DN55315_c2_g1	TRINITY_DN55315_c2_g1	ORF type:complete; len:475 285-1709 (+)	1	12	9	12	26.4	51.846	707700000	693080000	688110000	6.96297e+08	524560000	530440000	482820000	5.12607e+08	1.35834	0.000336787
TRINITY_DN55340_c3_g2	TRINITY_DN55340_c3_g2	ORF type:3prime_partial; len:353 3-1058 (-)	1	16	12	16	51.7	38.374	1696500000	1627000000	1751300000	1691600000	1383200000	1331500000	1383000000	1365900000	1.23845	0.00122225
TRINITY_DN55396_c1_g1	TRINITY_DN55396_c1_g1	ORF type:complete; len:112 183-518 (+)	1	2	2	2	15.3	12.031	290910000	285690000	219520000	2.65373e+08	178710000	194920000	207520000	1.93717e+08	1.3699	0.0427434
TRINITY_DN55396_c1_g3	TRINITY_DN55396_c1_g3	ORF type:complete; len:417 626-1876 (-)	1	12	12	12	31.5	45.261	697100000	713880000	727290000	7.12757e+08	574140000	486680000	528540000	5.29787e+08	1.34536	0.0023811
TRINITY_DN55399_c1_g1	TRINITY_DN55399_c1_g1	ORF type:complete; len:886 1259-3916 (-)	1	15	15	15	20.9	98.163	364600000	329590000	325910000	3.40033e+08	297730000	284020000	279590000	2.87113e+08	1.18432	0.0171809
TRINITY_DN55405_c0_g4	TRINITY_DN55405_c0_g4	ORF type:complete; len:144 515-946 (-)	1	1	1	1	10.5	15.518	16794000	17136000	18137000	1.73557e+07	18402000	19729000	19667000	19266000	0.900844	0.0319079
TRINITY_DN55428_c1_g1	TRINITY_DN55428_c1_g1	ORF type:complete; len:222 695-1360 (+)	1	4	4	4	30.8	22.774	64475000	63277000	65189000	6.43137e+07	72052000	97731000	86104000	8.52957e+07	0.754009	0.0479092
TRINITY_DN55452_c1_g1	TRINITY_DN55452_c1_g1	ORF type:5prime_partial; len:184 2933-3484 (-)	1	8	6	8	53	19.997	1405200000	1449900000	1288900000	1.38133e+09	1137000000	1131600000	1074000000	1114200000	1.23975	0.00682664
TRINITY_DN55452_c1_g2	TRINITY_DN55452_c1_g2	ORF type:3prime_partial; len:287 105-860 (+)	1	6	6	6	32.5	27.21	389600000	423750000	473730000	4.29027e+08	360510000	254550000	279420000	298160000	1.43891	0.0313401
TRINITY_DN55479_c3_g2	TRINITY_DN55479_c3_g2	ORF type:complete; len:507 916-2436 (+)	1	4	4	4	8.7	56.869	25318000	29400000	26791000	2.71697e+07	38417000	42435000	49831000	43561000	0.623715	0.00989519
TRINITY_DN55540_c0_g2	TRINITY_DN55540_c0_g2;TRINITY_DN55540_c0_g1	ORF type:3prime_partial; len:560 1533-3209 (+);ORF type:complete; len:564 118-1692 (+)	2	2	2	2	3.9	60.31	26031000	26837000	30793000	27887000	20887000	17104000	17788000	18593000	1.49987	0.00774044
TRINITY_DN55582_c3_g2	TRINITY_DN55582_c3_g2	ORF type:5prime_partial; len:126 3-380 (+)	1	6	6	6	54.4	14.343	253920000	282960000	269800000	2.68893e+08	386360000	414610000	429960000	410310000	0.655342	0.000758083
TRINITY_DN55624_c0_g1	TRINITY_DN55624_c0_g1	ORF type:complete; len:207 158-778 (+)	1	1	1	1	8.7	23.179	14543000	13290000	13360000	13731000		8583700	7896500	8240100	1.66636	0.00254835
TRINITY_DN55683_c1_g1	TRINITY_DN55683_c1_g1	ORF type:5prime_partial; len:962 564-3449 (-)	1	6	6	6	8.1	105.76	24415000	21211000	24394000	23340000	28239000	28164000	29438000	2.86137e+07	0.815694	0.00988841
TRINITY_DN55695_c1_g3	TRINITY_DN55695_c1_g3	ORF type:complete; len:614 246-2087 (+)	1	13	13	13	24.6	67.961	303490000	283010000	289950000	292150000	365590000	340600000	316040000	3.40743e+08	0.85739	0.0351283
TRINITY_DN55699_c1_g1	TRINITY_DN55699_c1_g1	ORF type:complete; len:219 308-964 (+)	1	3	3	3	22	24.698	73349000	88988000	73063000	7.84667e+07	16411000	57163000	46526000	4.00333e+07	1.96003	0.0444743
TRINITY_DN55745_c1_g1	TRINITY_DN55745_c1_g1	ORF type:complete; len:180 338-877 (+)	1	2	2	2	14.5	20.786	62775000	67920000	72762000	67819000	51375000	61444000	46433000	53084000	1.27758	0.0491336
TRINITY_DN55793_c2_g2	TRINITY_DN55793_c2_g2;TRINITY_DN53224_c2_g1	ORF type:3prime_partial; len:450 3-1349 (-)	2	6	6	6	15.8	48.913	108750000	93559000	118620000	1.06976e+08	86193000	80837000	73760000	8.02633e+07	1.33282	0.0303307
TRINITY_DN55812_c1_g1	TRINITY_DN55812_c1_g1	ORF type:complete; len:842 136-2661 (+)	1	14	14	14	21.2	94.94	368210000	412690000	465270000	415390000	292540000	295830000	294510000	2.94293e+08	1.41148	0.0125019
TRINITY_DN55853_c0_g1	TRINITY_DN55853_c0_g1;TRINITY_DN34608_c0_g1	ORF type:complete; len:208 703-1326 (-)	2	8	8	8	46.4	23.927	1500700000	1239900000	1520100000	1.42023e+09	1764200000	2023900000	2029600000	1.93923e+09	0.732368	0.0145423
TRINITY_DN55853_c0_g4	TRINITY_DN55853_c0_g4	ORF type:3prime_partial; len:354 3-1061 (-)	1	16	15	15	47.9	40.741	2206700000	2198700000	2318200000	2241200000	2522600000	2704800000	2794800000	2.67407e+09	0.838124	0.00821548
TRINITY_DN55868_c1_g2	TRINITY_DN55868_c1_g2;TRINITY_DN45856_c1_g3	ORF type:5prime_partial; len:326 1-978 (+)	2	21	10	21	58.2	37.209	5181500000	6059800000	5738000000	5.65977e+09	10782000000	10267000000	10415000000	10488000000	0.539642	8.57428e-05
TRINITY_DN55868_c1_g3	TRINITY_DN55868_c1_g3	ORF type:internal; len:246 2-736 (+)	1	17	4	6	58.8	28.319	792660000	989620000	905930000	896070000	1536500000	1653500000	1762400000	1650800000	0.54281	0.000957607
TRINITY_DN55933_c1_g1	TRINITY_DN55933_c1_g1	ORF type:complete; len:477 927-2357 (+)	1	7	7	7	16.2	51.731	129340000	147920000	109510000	1.28923e+08	174300000	158900000	205240000	179480000	0.718316	0.0451164
TRINITY_DN56003_c0_g1	TRINITY_DN56003_c0_g1	ORF type:5prime_partial; len:587 515-2275 (-)	1	1	1	1	3.9	65.003	23456000	25273000	18043000	2.22573e+07	16037000	15520000	14677000	1.54113e+07	1.44422	0.0361696
TRINITY_DN56023_c1_g1	TRINITY_DN56023_c1_g1	ORF type:complete; len:705 527-2641 (+)	1	27	26	27	41.1	75.133	3414200000	3680400000	3412800000	3.50247e+09	3993000000	4024500000	3841800000	3953100000	0.886005	0.0128659
TRINITY_DN56034_c0_g1	TRINITY_DN56034_c0_g1	ORF type:complete; len:576 1492-3219 (-)	1	2	2	2	6.4	64.258	11038000	12462000	13242000	1.22473e+07	24569000	22144000	23616000	23443000	0.52243	0.00030401
TRINITY_DN56047_c0_g1	TRINITY_DN56047_c0_g1	ORF type:complete; len:317 441-1391 (-)	1	4	4	4	16.8	33.446	84250000	56702000	80505000	73819000	53653000	43873000	41366000	4.62973e+07	1.59445	0.0429822
TRINITY_DN56085_c0_g3	TRINITY_DN56085_c0_g3;TRINITY_DN41986_c1_g6	ORF type:3prime_partial; len:178 372-902 (+)	2	5	5	5	43.5	20.026	103810000	84412000	100350000	9.61907e+07	79888000	72241000	64155000	7.20947e+07	1.33423	0.0325592
TRINITY_DN56086_c2_g1	TRINITY_DN56086_c2_g1	ORF type:5prime_partial; len:684 494-2545 (-)	1	6	3	6	8.2	72.144	578420000	525120000	540640000	548060000	465120000	427910000	407610000	4.33547e+08	1.26413	0.00773262
TRINITY_DN56160_c1_g1	TRINITY_DN56160_c1_g1;TRINITY_DN51267_c0_g1	ORF type:complete; len:314 558-1499 (+)	2	3	3	3	12.1	33.915	126210000	110230000	133750000	1.23397e+08	88564000	107220000	90762000	9.55153e+07	1.2919	0.0374621
TRINITY_DN56170_c1_g1	TRINITY_DN56170_c1_g1	ORF type:complete; len:615 544-2388 (+)	1	25	22	25	50.2	67.58	2209900000	2231100000	2129200000	2.19007e+09	2556400000	2617200000	2800900000	2.65817e+09	0.823901	0.00421339
TRINITY_DN56202_c1_g1	TRINITY_DN56202_c1_g1	ORF type:complete; len:750 873-3122 (+)	1	29	24	29	49.3	82.915	2318200000	2372700000	2336600000	2342500000	3294900000	3295700000	3177900000	3.25617e+09	0.719404	2.71276e-05
TRINITY_DN56220_c0_g1	TRINITY_DN56220_c0_g1	ORF type:complete; len:269 1382-2188 (+)	1	1	1	1	7.1	29.083	17543000		17248000	17395500	13419000	13351000		13385000	1.29963	0.00142149
TRINITY_DN56305_c2_g2	TRINITY_DN56305_c2_g2	ORF type:complete; len:347 438-1478 (-)	1	14	12	14	55.8	35.925	2952200000	3065000000	2862800000	2960000000	2631800000	2311700000	2435900000	2459800000	1.20335	0.0104448
TRINITY_DN56312_c1_g2	TRINITY_DN56312_c1_g2	ORF type:3prime_partial; len:299 2-895 (-)	1	11	11	11	49	32.28	1774100000	1641100000	1732200000	1715800000	1365600000	1219600000	1304100000	1.29643e+09	1.32348	0.00190685
TRINITY_DN56352_c1_g4	TRINITY_DN56352_c1_g4	ORF type:3prime_partial; len:331 211-1200 (+)	1	7	2	5	30	36.666	153860000	154850000	140490000	1.49733e+08	135420000	127020000	129530000	1.30657e+08	1.14601	0.0221868
TRINITY_DN56473_c2_g1	TRINITY_DN56473_c2_g1	ORF type:complete; len:457 1392-2762 (-)	1	2	2	2	6.4	50.121	64562000	60612000	72339000	6.58377e+07	31591000	36741000	31538000	33290000	1.9777	0.0010757
TRINITY_DN56551_c1_g1	TRINITY_DN56551_c1_g1	ORF type:complete; len:279 98-934 (+)	1	3	3	3	11.5	29.289	89714000	88997000	91556000	90089000	59106000	76956000	60692000	6.55847e+07	1.37363	0.0130734
TRINITY_DN56561_c1_g1	TRINITY_DN56561_c1_g1	ORF type:5prime_partial; len:810 1-2430 (+)	1	2	2	2	4	89.839	24533000	26187000	24301000	25007000	16796000	16587000	17573000	1.69853e+07	1.47227	0.000271262
TRINITY_DN56581_c2_g1	TRINITY_DN56581_c2_g1;TRINITY_DN45253_c1_g2	ORF type:complete; len:379 147-1283 (+)	2	12	12	12	32.5	42.983	409260000	417610000	442430000	423100000	313160000	330880000	332590000	3.25543e+08	1.29967	0.00114509
TRINITY_DN56597_c2_g1	TRINITY_DN56597_c2_g1;TRINITY_DN54234_c1_g1	ORF type:complete; len:408 45-1226 (+);ORF type:3prime_partial; len:278 444-1274 (+)	2	5	5	5	12	41.999	225890000	212380000	236690000	2.24987e+08	174690000	172290000	131030000	1.59337e+08	1.41202	0.0142602
TRINITY_DN56636_c0_g1	TRINITY_DN56636_c0_g1	ORF type:3prime_partial; len:602 462-2264 (+)	1	18	18	18	44.8	65.223	689750000	708850000	764510000	7.21037e+08	567960000	514700000	573400000	552020000	1.30618	0.00443584
TRINITY_DN56679_c1_g1	TRINITY_DN56679_c1_g1	ORF type:complete; len:183 491-1039 (+)	1	5	5	5	33	21.133	149140000	145880000	131050000	1.42023e+08	95327000	63360000	102930000	8.72057e+07	1.6286	0.0147416
TRINITY_DN56701_c1_g2	TRINITY_DN56701_c1_g2	ORF type:complete; len:786 1100-3457 (+)	1	35	19	35	48.7	89.804	6323200000	7086100000	5950500000	6.45327e+09	5669900000	5063500000	4603600000	5.11233e+09	1.26229	0.042095
TRINITY_DN56708_c1_g1	TRINITY_DN56708_c1_g1	ORF type:complete; len:280 530-1369 (-)	1	7	7	7	26.9	30.925	141590000	157780000	161270000	1.53547e+08	102540000	97907000	127120000	109189000	1.40625	0.0152536
TRINITY_DN56713_c0_g2	TRINITY_DN56713_c0_g2	ORF type:complete; len:470 153-1562 (-)	1	7	7	7	19.2	53.963	32613000	31214000	40994000	3.49403e+07	51105000	45986000	46777000	47956000	0.728591	0.019435
TRINITY_DN56774_c2_g2	TRINITY_DN56774_c2_g2;TRINITY_DN20989_c0_g1;TRINITY_DN26419_c0_g1	ORF type:complete; len:629 2582-4468 (-)	3	15	15	15	30.3	71.83	184380000	183550000	234100000	2.00677e+08	146310000	120340000	116880000	1.27843e+08	1.56971	0.0189532
TRINITY_DN56792_c0_g1	TRINITY_DN56792_c0_g1;TRINITY_DN36974_c0_g7	ORF type:complete; len:167 818-1318 (+)	2	3	3	3	19.9	18.185	36271000	31321000	40212000	3.59347e+07	18144000	19970000	18530000	1.88813e+07	1.90318	0.00292222
TRINITY_DN56801_c1_g3	TRINITY_DN56801_c1_g3;TRINITY_DN56801_c1_g1	ORF type:3prime_partial; len:388 826-1986 (+);ORF type:5prime_partial; len:518 2-1555 (+)	2	1	1	1	4.4	40.959	22270000	23610000	22661000	22847000	19789000		17225000	18507000	1.23451	0.0279975
TRINITY_DN56823_c2_g1	TRINITY_DN56823_c2_g1	ORF type:complete; len:745 509-2689 (-)	1	12	9	12	21.6	81.871	204620000	215020000	209610000	209750000	228100000	272220000	264600000	2.54973e+08	0.822635	0.0315693
TRINITY_DN56848_c0_g1	TRINITY_DN56848_c0_g1	ORF type:5prime_partial; len:342 470-1495 (-)	1	8	7	8	24	38.066	244020000	223160000	245580000	2.37587e+08	266010000	286590000	288910000	2.80503e+08	0.847001	0.0138701
TRINITY_DN56863_c1_g1	TRINITY_DN56863_c1_g1	ORF type:complete; len:125 141-515 (+)	1	5	3	3	78.2	13.678	49110000	54395000	54544000	52683000	70788000	70510000	57544000	6.62807e+07	0.794847	0.0449853
TRINITY_DN56863_c1_g3	TRINITY_DN56863_c1_g3	ORF type:3prime_partial; len:728 204-2384 (+)	1	31	23	31	53.1	82.911	1872800000	2060600000	2031500000	1988300000	2510100000	2765700000	2629800000	2635200000	0.754516	0.00234678
TRINITY_DN56886_c0_g1	TRINITY_DN56886_c0_g1	ORF type:complete; len:762 130-2286 (+)	1	8	8	8	13.5	82.898	31667000	40872000	30214000	34251000	24537000	22161000	22479000	23059000	1.48536	0.03069
TRINITY_DN56889_c2_g1	TRINITY_DN56889_c2_g1;TRINITY_DN56889_c2_g3	ORF type:complete; len:229 99-785 (-)	2	5	5	5	28.5	25.931	89872000	81866000	93129000	88289000	53592000	77326000	65601000	6.55063e+07	1.34779	0.0404235
TRINITY_DN56920_c2_g2	TRINITY_DN56920_c2_g2	ORF type:5prime_partial; len:249 7-753 (-)	1	4	4	4	18.5	29.735	91466000	89219000	88126000	8.96037e+07	140670000	143080000	122190000	1.35313e+08	0.662194	0.00237504
TRINITY_DN57092_c6_g1	TRINITY_DN57092_c6_g1	ORF type:complete; len:132 1065-1460 (+)	1	3	2	3	26	14.872	55133000	53083000	57816000	55344000	49244000	45619000	50921000	4.85947e+07	1.13889	0.0315228
TRINITY_DN57213_c2_g1	TRINITY_DN57213_c2_g1	ORF type:3prime_partial; len:360 106-1182 (+)	1	6	6	6	17.8	40.61	88108000	84821000	88491000	87140000	114540000	103010000	118060000	111870000	0.77894	0.00620892
TRINITY_DN57242_c1_g1	TRINITY_DN57242_c1_g1	ORF type:5prime_partial; len:456 926-2293 (-)	1	8	8	8	18.7	50.434	222360000	185850000	254190000	220800000	277230000	272740000	283590000	2.77853e+08	0.794664	0.0462229
TRINITY_DN57307_c2_g1	TRINITY_DN57307_c2_g1	ORF type:internal; len:370 1-1107 (+)	1	10	10	10	34.7	40.39	339770000	325360000	288250000	3.17793e+08	238230000	251860000	270050000	253380000	1.25422	0.022794
TRINITY_DN57312_c3_g1	TRINITY_DN57312_c3_g1	ORF type:3prime_partial; len:1155 200-3661 (+)	1	1	1	1	1	133.87	8306200		6804000	7555100	5149200	5945400	5197200	5430600	1.39121	0.0470585
TRINITY_DN57373_c4_g1	TRINITY_DN57373_c4_g1;TRINITY_DN41735_c1_g2	ORF type:internal; len:1007 2-3019 (+)	2	18	6	18	22.1	117.88	333320000	351320000	351470000	345370000	371600000	373020000	405370000	383330000	0.900973	0.039133
TRINITY_DN57503_c1_g1	TRINITY_DN57503_c1_g1	ORF type:3prime_partial; len:378 2-1132 (-)	1	8	8	8	25.5	42.175	81721000	88034000	84362000	8.47057e+07	103920000	106700000	111380000	1.07333e+08	0.789183	0.00135186
TRINITY_DN57539_c2_g1	TRINITY_DN57539_c2_g1	ORF type:complete; len:106 299-616 (-)	1	1	1	1	19	11.038	18329000	13280000	14600000	15403000	9197600	7109900	10919000	9075500	1.69721	0.0277094
TRINITY_DN57555_c2_g1	TRINITY_DN57555_c2_g1	ORF type:complete; len:284 700-1551 (+)	1	1	1	1	5.3	30.162	17217000	16158000	16498000	1.66243e+07	24454000	37151000	29788000	3.04643e+07	0.545698	0.0200073
TRINITY_DN57583_c3_g1	TRINITY_DN57583_c3_g1	ORF type:3prime_partial; len:287 362-1219 (+)	1	14	9	14	48.3	32.003	4136600000	4408000000	3856100000	4.13357e+09	3692700000	3609600000	3596400000	3632900000	1.13782	0.0366591
TRINITY_DN57646_c4_g2	TRINITY_DN57646_c4_g2;TRINITY_DN34628_c0_g1	ORF type:internal; len:479 3-1436 (+)	2	7	7	7	17.6	54.674	92768000	101540000	96950000	97086000	50309000	50073000	65140000	55174000	1.75963	0.00169324
TRINITY_DN57698_c2_g1	TRINITY_DN57698_c2_g1	ORF type:5prime_partial; len:485 1105-2559 (-)	1	20	17	20	50	55.187	3317500000	3110800000	3456200000	3.29483e+09	3980600000	3998100000	3880900000	3953200000	0.83346	0.00351328
TRINITY_DN57748_c1_g1	TRINITY_DN57748_c1_g1	ORF type:complete; len:231 2272-2964 (-)	1	7	2	3	28.7	26.667	462490000	456770000	419210000	4.46157e+08	497900000	586000000	562720000	5.48873e+08	0.812859	0.0257105
TRINITY_DN57753_c2_g2	TRINITY_DN57753_c2_g2	ORF type:3prime_partial; len:441 56-1321 (+)	1	7	6	6	20.4	44.243	186910000	155800000	189600000	1.77437e+08	213830000	204560000	232640000	217010000	0.817643	0.0440015
TRINITY_DN57765_c2_g2	TRINITY_DN57765_c2_g2	ORF type:5prime_partial; len:350 1001-2050 (-)	1	7	6	7	11.5	39.777	287040000	234130000	310140000	2.77103e+08	203150000	221950000	191600000	2.05567e+08	1.348	0.041584
TRINITY_DN57768_c1_g1	TRINITY_DN57768_c1_g1	ORF type:complete; len:536 186-1793 (+)	1	23	23	23	48.4	58.991	725220000	745210000	731600000	734010000	785070000	884920000	874230000	8.48073e+08	0.865503	0.0239552
TRINITY_DN57770_c2_g1	TRINITY_DN57770_c2_g1	ORF type:5prime_partial; len:225 433-1107 (-)	1	10	10	10	57.6	25.904	603750000	659350000	630520000	6.31207e+08	528800000	542790000	463060000	511550000	1.23391	0.0151499
TRINITY_DN57801_c2_g1	TRINITY_DN57801_c2_g1	ORF type:3prime_partial; len:215 3-644 (-)	1	1	1	1	12.1	23.176		18577000	24434000	21505500	12945000	14857000	12352000	1.33847e+07	1.60673	0.0425706
TRINITY_DN57808_c3_g1	TRINITY_DN57808_c3_g1	ORF type:complete; len:453 618-1976 (+)	1	24	24	24	60.8	50.377	2885700000	3222100000	3113500000	3.07377e+09	5190700000	4918800000	5156100000	5.08853e+09	0.604057	0.000103874
TRINITY_DN57828_c5_g2	TRINITY_DN57828_c5_g2	ORF type:3prime_partial; len:212 778-1410 (+)	1	9	9	9	38.9	22.974	1987600000	2119500000	2010500000	2039200000	1789700000	1494000000	1603000000	1628900000	1.25189	0.012658
TRINITY_DN57841_c2_g1	TRINITY_DN57841_c2_g1	ORF type:3prime_partial; len:212 3-635 (-)	1	8	8	8	52.1	22.724	2080000000	2127700000	2154200000	2.12063e+09	2258300000	2423500000	2262600000	2314800000	0.916119	0.0294635
TRINITY_DN57890_c6_g1	TRINITY_DN57890_c6_g1	ORF type:complete; len:115 232-576 (-)	1	5	4	4	65.8	13.166	259880000	238330000	236180000	2.44797e+08	271220000	323310000	329600000	3.08043e+08	0.794683	0.0340492
TRINITY_DN57913_c5_g2	TRINITY_DN57913_c5_g2;TRINITY_DN32957_c0_g1	ORF type:3prime_partial; len:1578 565-5295 (+)	2	3	3	3	2.2	176.82	9149700	10530000	9906800	9.86217e+06	11483000	12718000	12651000	12284000	0.802847	0.0128379
TRINITY_DN57923_c0_g1	TRINITY_DN57923_c0_g1	ORF type:3prime_partial; len:315 3-944 (-)	1	5	3	5	26.4	33.938	135980000	130930000	157810000	1.41573e+08	95403000	121320000	81018000	99247000	1.42647	0.0423339
TRINITY_DN57939_c4_g2	TRINITY_DN57939_c4_g2	ORF type:complete; len:253 417-1175 (+)	1	3	3	3	19.8	27.938	19133000		16946000	18039500	11355000	12600000	13564000	1.25063e+07	1.44243	0.017506
TRINITY_DN57966_c2_g1	TRINITY_DN57966_c2_g1;TRINITY_DN34902_c0_g3;TRINITY_DN30349_c0_g1	ORF type:complete; len:391 1030-2202 (-)	3	5	5	5	15.9	43.502	48404000	52586000	58357000	5.31157e+07	20455000	29841000	31582000	2.72927e+07	1.94615	0.00457543
TRINITY_DN58016_c0_g1	TRINITY_DN58016_c0_g1	ORF type:3prime_partial; len:315 544-1485 (+)	1	15	12	15	69.7	35.275	2129000000	2517000000	1983300000	2.20977e+09	1397500000	1205000000	1313100000	1305200000	1.69305	0.00584263
TRINITY_DN58016_c1_g1	TRINITY_DN58016_c1_g1	ORF type:5prime_partial; len:277 1-831 (+)	1	11	8	11	55.1	29.742	1434400000	1572800000	1413200000	1.47347e+09	1070800000	904630000	761620000	912350000	1.61502	0.00539927
TRINITY_DN58022_c1_g2	TRINITY_DN58022_c1_g2	ORF type:complete; len:227 960-1640 (-)	1	2	2	2	17.7	25.352	38321000	37331000	43052000	39568000	24974000	31726000	33087000	29929000	1.32206	0.0347654
TRINITY_DN58033_c5_g1	TRINITY_DN58033_c5_g1	ORF type:complete; len:509 397-1923 (-)	1	18	16	18	42.3	58.189	442610000	493980000	452330000	4.62973e+08	415730000	401620000	409550000	4.08967e+08	1.13206	0.0294276
TRINITY_DN58058_c2_g3	TRINITY_DN58058_c2_g3	ORF type:5prime_partial; len:271 190-1002 (-)	1	2	2	2	13	30.286	32334000	34680000	29718000	32244000	43852000	39542000	40601000	4.13317e+07	0.780128	0.00929404
TRINITY_DN58076_c6_g2	TRINITY_DN58076_c6_g2;TRINITY_DN33141_c0_g1	ORF type:5prime_partial; len:927 3-2783 (+);ORF type:internal; len:173 1-516 (-)	2	2	2	2	3.3	101.38	25146000	33529000	28051000	2.89087e+07		40214000	50051000	45132500	0.640529	0.0441818
TRINITY_DN58169_c5_g3	TRINITY_DN58169_c5_g3	ORF type:3prime_partial; len:3546 2267-12901 (+)	1	33	33	33	14	397.35	414540000	303510000	320240000	3.46097e+08	255650000	200860000	251280000	235930000	1.46695	0.0468124
TRINITY_DN58173_c2_g2	TRINITY_DN58173_c2_g2;TRINITY_DN41360_c1_g3	ORF type:3prime_partial; len:626 352-2226 (+)	2	17	11	17	39.7	68.506	1266000000	1160700000	1262400000	1229700000	1056900000	1005200000	1096200000	1.05277e+09	1.16806	0.0151667
TRINITY_DN58197_c4_g1	TRINITY_DN58197_c4_g1	ORF type:3prime_partial; len:2226 375-7049 (+)	1	6	6	6	3.5	243.55	252210000	274590000	262510000	2.63103e+08	340440000	401020000	372920000	371460000	0.708295	0.00437549
TRINITY_DN58198_c3_g1	TRINITY_DN58198_c3_g1	ORF type:complete; len:499 495-1991 (+)	1	13	11	13	40	54.187	364450000	374400000	395090000	377980000	221330000	279590000	233610000	2.44843e+08	1.54376	0.0025939
TRINITY_DN58310_c24_g1	TRINITY_DN58310_c24_g1;TRINITY_DN32376_c0_g1;TRINITY_DN55103_c0_g1	ORF type:complete; len:621 141-2003 (-)	3	14	14	14	29.7	70.735	120680000	112640000	139780000	1.24367e+08	151360000	168000000	170700000	1.63353e+08	0.761335	0.0179527
TRINITY_DN15976_c0_g1	TRINITY_DN15976_c0_g1	ORF type:5prime_partial; len:144 22-453 (-)	1	2	2	2	12.6	15.114	139480000	147120000	136920000	1.41173e+08	120660000	139410000	154370000	1.38147e+08	1.02191	0.781888
TRINITY_DN25014_c0_g1	TRINITY_DN25014_c0_g1	ORF type:complete; len:166 45-542 (-)	1	1	1	1	5.5	17.551	344950000	343550000	407530000	3.65343e+08	370440000	414280000	410850000	3.98523e+08	0.916743	0.260901
TRINITY_DN27606_c0_g1	TRINITY_DN27606_c0_g1	ORF type:complete; len:400 28-1227 (+)	1	4	4	4	12.3	43.108	13284000	8757900	14745000	12262300	29662000	5841500		17751750	0.690766	0.59188
TRINITY_DN27953_c1_g1	TRINITY_DN27953_c1_g1	ORF type:complete; len:251 58-753 (+)	1	1	1	1	7.4	24.904	276270000	362530000	298120000	3.12307e+08	359650000	337260000	371040000	3.55983e+08	0.877307	0.190333
TRINITY_DN29109_c0_g1	TRINITY_DN29109_c0_g1	ORF type:3prime_partial; len:152 127-579 (+)	1	2	2	2	7.3	17.547	134860000	143420000	132330000	136870000	170300000	154810000	130930000	1.52013e+08	0.900382	0.273225
TRINITY_DN29541_c0_g1	TRINITY_DN29541_c0_g1	ORF type:internal; len:261 1-780 (-)	1	7	2	3	27.7	28.77	1216300000	1289400000	1339500000	1.28173e+09	1820900000	1366200000	2380700000	1.85593e+09	0.690614	0.123982
TRINITY_DN29560_c0_g1	TRINITY_DN29560_c0_g1	ORF type:complete; len:414 143-1384 (-)	1	3	3	3	10.7	44.807	91685000	92715000	103480000	95960000	89378000	68617000	87880000	8.19583e+07	1.17084	0.142175
TRINITY_DN31622_c0_g1	TRINITY_DN31622_c0_g1	ORF type:complete; len:379 122-1258 (+)	1	3	3	3	10.1	40.39	138200000	152640000	126990000	1.39277e+08	113770000	217980000	175840000	1.69197e+08	0.823164	0.391368
TRINITY_DN31626_c0_g1	TRINITY_DN31626_c0_g1	ORF type:internal; len:106 2-316 (-)	1	2	1	1	20	12.131	19806000	15283000	15062000	16717000	12401000	13286000	12998000	12895000	1.29639	0.0713567
TRINITY_DN31908_c0_g1	TRINITY_DN31908_c0_g1	ORF type:3prime_partial; len:105 2-313 (+)	1	1	1	1	15.4	11.645	35647000	41197000	49068000	4.19707e+07	36295000	37235000	35186000	3.62387e+07	1.15817	0.21925
TRINITY_DN32545_c0_g1	TRINITY_DN32545_c0_g1	ORF type:complete; len:187 252-749 (-)	1	3	3	3	29.1	17.465	92424000	137650000	159470000	129848000	56707000	146670000	148260000	1.17212e+08	1.1078	0.744168
TRINITY_DN32555_c0_g1	TRINITY_DN32555_c0_g1	ORF type:internal; len:124 3-371 (-)	1	1	1	1	12.2	13.204		11097000	5833400	8465200	7587200	7585300	6641500	7.27133e+06	1.16419	0.593181
TRINITY_DN32827_c0_g1	TRINITY_DN32827_c0_g1	ORF type:complete; len:200 147-746 (+)	1	4	4	4	26.6	21.46	15436000	17489000	16131000	16352000	13611000	20288000	17157000	1.70187e+07	0.960827	0.758022
TRINITY_DN32938_c0_g2	TRINITY_DN32938_c0_g2	ORF type:complete; len:498 324-1817 (+)	1	2	2	2	5.4	53.824	167340000	167300000	135000000	1.56547e+08	400700000	204000000	152100000	2.52267e+08	0.62056	0.278905
TRINITY_DN33155_c0_g1	TRINITY_DN33155_c0_g1;TRINITY_DN57337_c2_g1	ORF type:internal; len:144 1-429 (+);ORF type:5prime_partial; len:407 3733-4953 (-)	2	1	1	1	11.9	15.794	22645000	15245000	30475000	2.27883e+07	9001600	17008000	14216000	1.34085e+07	1.69954	0.132971
TRINITY_DN33192_c1_g1	TRINITY_DN33192_c1_g1	ORF type:complete; len:129 37-372 (-)	1	4	3	3	36.9	12.869	22127000		21708000	21917500		17666000	22351000	20008500	1.09541	0.502207
TRINITY_DN33360_c0_g1	TRINITY_DN33360_c0_g1	ORF type:complete; len:962 617-3502 (-)	1	1	1	1	1.5	107.07	109000000	103870000	155750000	1.22873e+08		111200000	190300000	150750000	0.81508	0.499223
TRINITY_DN33379_c1_g1	TRINITY_DN33379_c1_g1	ORF type:internal; len:184 3-551 (-)	1	1	1	1	6	20.245	105470000	122450000	119680000	1.15867e+08	125200000	132040000	96624000	1.17955e+08	0.982298	0.870895
TRINITY_DN33406_c0_g1	TRINITY_DN33406_c0_g1	ORF type:complete; len:330 366-1355 (+)	1	4	4	4	15.5	36.579	40413000	37805000	29953000	36057000	41447000	34829000	31459000	3.59117e+07	1.00405	0.974656
TRINITY_DN33489_c0_g1	TRINITY_DN33489_c0_g1	ORF type:complete; len:303 1580-2488 (-)	1	2	2	2	9.9	33.046	18189000	12783000	12407000	1.44597e+07	15994000	18070000	9768400	14610800	0.989656	0.963642
TRINITY_DN33549_c0_g2	TRINITY_DN33549_c0_g2	ORF type:complete; len:226 183-860 (+)	1	12	12	12	55.1	25.405	2585300	7495700	5847700	5.30957e+06	1109000000	686670000	171050000	6.55573e+08	0.008099	0.0745489
TRINITY_DN33741_c0_g2	TRINITY_DN33741_c0_g2	ORF type:3prime_partial; len:120 3-359 (-)	1	2	2	2	23.5	14.028	6041700	5523900		5782800	6319700	6985400	4419300	5.90813e+06	0.978786	0.909191
TRINITY_DN33789_c0_g1	TRINITY_DN33789_c0_g1	ORF type:complete; len:187 139-699 (-)	1	1	1	1	12.9	20.549	18692000	27343000	17535000	21190000	23915000	23744000	24421000	2.40267e+07	0.881937	0.412107
TRINITY_DN34107_c0_g1	TRINITY_DN34107_c0_g1	ORF type:complete; len:224 291-962 (+)	1	2	2	2	14.8	24.867	22409000	23176000	21937000	2.25073e+07	25257000	20150000	18473000	2.12933e+07	1.05701	0.589369
TRINITY_DN34125_c1_g1	TRINITY_DN34125_c1_g1	ORF type:internal; len:162 1-483 (+)	1	5	2	5	35.4	19.291	66440000	60683000		63561500	72521000	58281000	58307000	6.30363e+07	1.00833	0.940578
TRINITY_DN34136_c0_g1	TRINITY_DN34136_c0_g1	ORF type:complete; len:283 436-1218 (-)	1	2	2	2	6.9	28.156	259920000	288670000	265590000	2.71393e+08	245870000	265590000	348210000	2.86557e+08	0.947084	0.665631
TRINITY_DN34202_c0_g2	TRINITY_DN34202_c0_g2;TRINITY_DN34202_c0_g1	ORF type:complete; len:156 103-570 (-);ORF type:complete; len:158 187-660 (-)	2	1	1	1	8.4	16.884	155370000	108420000	102740000	1.22177e+08	141720000	113640000		127680000	0.956897	0.83296
TRINITY_DN34217_c0_g1	TRINITY_DN34217_c0_g1	ORF type:3prime_partial; len:126 96-470 (+)	1	2	1	1	24	13.734	41736000	44282000	52094000	4.60373e+07	46134000	40297000	31500000	3.93103e+07	1.17112	0.271065
TRINITY_DN34236_c0_g1	TRINITY_DN34236_c0_g1;TRINITY_DN57987_c8_g2	ORF type:internal; len:128 1-381 (-);ORF type:complete; len:755 140-2404 (+)	2	1	1	1	8.7	13.926	748140000	602870000	760470000	7.03827e+08	543220000	730560000	625390000	6.33057e+08	1.11179	0.393993
TRINITY_DN34366_c0_g1	TRINITY_DN34366_c0_g1	ORF type:internal; len:175 2-523 (+)	1	5	2	2	43.7	19.997	38969000	41940000	55236000	4.53817e+07	41564000	60205000	53096000	5.16217e+07	0.879121	0.445617
TRINITY_DN34417_c0_g1	TRINITY_DN34417_c0_g1	ORF type:complete; len:659 363-2150 (-)	1	8	8	8	20.8	67.938	41876000	87186000	76783000	68615000	20698000	12565000		16631500	4.12561	0.062687
TRINITY_DN34448_c0_g1	TRINITY_DN34448_c0_g1	ORF type:complete; len:390 1925-3094 (-)	1	2	2	2	6.9	43.926	15501000	13910000	12278000	1.38963e+07	11610000	12828000	11527000	1.19883e+07	1.15915	0.135037
TRINITY_DN34783_c0_g1	TRINITY_DN34783_c0_g1	ORF type:complete; len:116 258-605 (-)	1	2	2	2	15.7	12.693	38645000	43152000	47095000	42964000	40782000	57127000	49305000	4.90713e+07	0.875542	0.314462
TRINITY_DN34802_c0_g1	TRINITY_DN34802_c0_g1	ORF type:internal; len:127 1-378 (+)	1	2	2	2	26.2	14.078	64768000	60329000	57940000	6.10123e+07	40614000	43163000	56162000	4.66463e+07	1.30798	0.0510822
TRINITY_DN34853_c4_g1	TRINITY_DN34853_c4_g1	ORF type:complete; len:114 1712-2053 (+)	1	1	1	1	12.4	12.343	23139000	27702000	17872000	2.29043e+07	22913000	28824000	24188000	2.53083e+07	0.905012	0.513893
TRINITY_DN34888_c1_g1	TRINITY_DN34888_c1_g1	ORF type:complete; len:230 196-885 (+)	1	6	2	2	38.9	25.272	361840000	322690000	329120000	3.37883e+08	292640000	252280000	409180000	3.18033e+08	1.06242	0.703734
TRINITY_DN34897_c0_g1	TRINITY_DN34897_c0_g1	ORF type:complete; len:225 306-980 (-)	1	6	6	6	37.5	23.971	52363000	56329000	76140000	6.16107e+07	110670000	98758000	72922000	9.41167e+07	0.65462	0.0715964
TRINITY_DN34919_c0_g1	TRINITY_DN34919_c0_g1	ORF type:complete; len:207 1258-1830 (-)	1	2	2	2	10.5	19.71	41144000	40590000	74736000	5.21567e+07	63988000	50456000	46899000	53781000	0.969797	0.902363
TRINITY_DN35207_c0_g1	TRINITY_DN35207_c0_g1	ORF type:5prime_partial; len:234 717-1418 (-)	1	4	4	4	24.5	25.379	156710000	164920000	43423000	1.21684e+08	210110000	88548000	214050000	1.70903e+08	0.71201	0.435577
TRINITY_DN35228_c0_g2	TRINITY_DN35228_c0_g2	ORF type:5prime_partial; len:217 280-930 (-)	1	4	4	4	19	23.67	55313000	48741000	58771000	54275000	42639000	91148000	61496000	6.50943e+07	0.83379	0.494843
TRINITY_DN35245_c0_g1	TRINITY_DN35245_c0_g1	ORF type:complete; len:120 223-582 (-)	1	6	6	6	68.9	11.951	553970000	869530000	288220000	5.70573e+08	502590000	486630000	514960000	5.01393e+08	1.13798	0.701962
TRINITY_DN35262_c0_g1	TRINITY_DN35262_c0_g1	ORF type:complete; len:185 507-1061 (+)	1	3	3	3	25	20.378	50789000	52904000	58463000	54052000	57788000	52646000	67748000	59394000	0.910058	0.344567
TRINITY_DN35323_c0_g1	TRINITY_DN35323_c0_g1;TRINITY_DN55714_c1_g1	ORF type:5prime_partial; len:167 1-501 (+);ORF type:complete; len:183 1289-1837 (+)	2	2	2	2	10.2	18.368	23706000	23767000	21239000	22904000	19839000	26416000	16552000	2.09357e+07	1.09402	0.549727
TRINITY_DN35360_c3_g1	TRINITY_DN35360_c3_g1	ORF type:complete; len:153 843-1301 (-)	1	3	1	1	17.8	17.078	15998000	19151000	21070000	1.87397e+07	16477000	12721000	21305000	1.68343e+07	1.11318	0.54588
TRINITY_DN35372_c0_g2	TRINITY_DN35372_c0_g2	ORF type:complete; len:335 337-1341 (+)	1	5	5	5	21	37.329	101740000	90221000	105180000	99047000	85035000	113130000	100220000	9.94617e+07	0.995831	0.966552
TRINITY_DN35394_c0_g2	TRINITY_DN35394_c0_g2;REV__TRINITY_DN36800_c0_g1	ORF type:complete; len:506 102-1619 (+)	2	6	6	6	13.5	56.616	61077000	55438000	57359000	57958000	73422000	33001000	39788000	48737000	1.1892	0.505039
TRINITY_DN35522_c1_g2	TRINITY_DN35522_c1_g2	ORF type:complete; len:357 180-1250 (-)	1	4	4	4	16.9	38.925	16904000	18251000	18137000	17764000	16508000	17447000	24835000	1.95967e+07	0.906481	0.529929
TRINITY_DN35551_c1_g3	TRINITY_DN35551_c1_g3	ORF type:complete; len:435 138-1442 (+)	1	3	3	3	7.8	46.521	33927000	42463000	30568000	3.56527e+07	44746000	33174000	36469000	3.81297e+07	0.935037	0.642288
TRINITY_DN35553_c1_g1	TRINITY_DN35553_c1_g1	ORF type:complete; len:248 84-746 (+)	1	2	2	2	9.1	24.524	8449900	14713000	11870000	1.16776e+07	29536000	68306000	17393000	3.84117e+07	0.304013	0.158805
TRINITY_DN35559_c0_g1	TRINITY_DN35559_c0_g1	ORF type:5prime_partial; len:128 2-385 (+)	1	7	7	7	73.2	14.675	439800000	393840000	536550000	456730000	378790000	308680000	337560000	3.41677e+08	1.33673	0.069493
TRINITY_DN35668_c1_g2	TRINITY_DN35668_c1_g2;TRINITY_DN48845_c1_g1	ORF type:complete; len:252 1083-1838 (-)	2	7	5	7	31.9	27.394	483380000	486750000	478630000	482920000	481250000	477990000	509290000	489510000	0.986538	0.553799
TRINITY_DN35668_c1_g3	TRINITY_DN35668_c1_g3	ORF type:3prime_partial; len:149 3-446 (-)	1	3	1	1	31.8	16.301	34204000	31355000	25375000	3.03113e+07	10119000	25825000	26988000	2.09773e+07	1.44496	0.196535
TRINITY_DN35712_c2_g2	TRINITY_DN35712_c2_g2;REV__TRINITY_DN42494_c0_g3	ORF type:complete; len:224 1460-2131 (+)	2	8	4	6	45.3	24.16	2171500000	1805100000	2260700000	2079100000	2020400000	2201800000	1877700000	2033300000	1.02252	0.798652
TRINITY_DN35743_c3_g2	TRINITY_DN35743_c3_g2	ORF type:complete; len:265 223-1017 (+)	1	2	2	2	8	29.126	44259000	46897000	56666000	49274000	31265000	47009000	58192000	4.54887e+07	1.08322	0.685072
TRINITY_DN35785_c0_g1	TRINITY_DN35785_c0_g1	ORF type:complete; len:191 419-991 (-)	1	3	3	3	24.2	20.172	65040000	76648000	69354000	7.03473e+07	62873000	69597000	69227000	6.72323e+07	1.04633	0.482649
TRINITY_DN35797_c2_g1	TRINITY_DN35797_c2_g1	ORF type:internal; len:175 2-523 (-)	1	3	2	3	21.8	19.205	22619000	27614000	24467000	24900000	23313000	17628000	20547000	20496000	1.21487	0.115327
TRINITY_DN35805_c0_g1	TRINITY_DN35805_c0_g1;TRINITY_DN55878_c0_g3	ORF type:complete; len:208 412-1035 (-)	2	7	4	7	41.1	23.951	944630000	1050000000	1095200000	1.02994e+09	986610000	1114300000	975580000	1.0255e+09	1.00434	0.947135
TRINITY_DN35825_c1_g3	TRINITY_DN35825_c1_g3	ORF type:complete; len:281 145-987 (+)	1	7	7	7	30.4	31.442	237010000	282650000	238730000	2.52797e+08	252110000	237030000	251530000	246890000	1.02392	0.726325
TRINITY_DN35827_c2_g2	TRINITY_DN35827_c2_g2	ORF type:complete; len:132 757-1152 (-)	1	2	2	2	22.1	14.726	43308000	49790000	40204000	44434000	33094000	46453000	37232000	3.89263e+07	1.14149	0.319925
TRINITY_DN35847_c1_g1	TRINITY_DN35847_c1_g1	ORF type:5prime_partial; len:151 2927-3379 (-)	1	3	3	3	22	16.899	11464000	17562000	11346000	1.34573e+07		8570700	7254200	7912450	1.70078	0.131811
TRINITY_DN35963_c0_g1	TRINITY_DN35963_c0_g1	ORF type:complete; len:148 344-787 (-)	1	5	5	5	44.2	15.452	454510000	497760000	520050000	4.90773e+08	683160000	618880000	524710000	6.08917e+08	0.805978	0.0769089
TRINITY_DN35987_c1_g1	TRINITY_DN35987_c1_g1	ORF type:complete; len:250 131-808 (-)	1	6	3	3	29.3	24.765	369390000	564720000	354120000	429410000	989980000	999550000	315810000	7.68447e+08	0.558803	0.224626
TRINITY_DN36005_c6_g2	TRINITY_DN36005_c6_g2	ORF type:complete; len:174 282-803 (-)	1	1	1	1	5.8	18.908	46061000		60863000	53462000	77406000	42456000	71203000	6.36883e+07	0.839432	0.543147
TRINITY_DN36077_c0_g1	TRINITY_DN36077_c0_g1	ORF type:3prime_partial; len:192 526-1098 (+)	1	1	1	1	4.7	21.255	2973700	2410100	3256100	2.87997e+06	14423000		1748600	8085800	0.356176	0.351839
TRINITY_DN36079_c3_g1	TRINITY_DN36079_c3_g1	ORF type:complete; len:111 174-506 (+)	1	4	4	4	40.9	12.556	163030000	115170000	145740000	1.41313e+08	154600000	116060000	127490000	1.32717e+08	1.06478	0.65901
TRINITY_DN36101_c1_g1	TRINITY_DN36101_c1_g1	ORF type:complete; len:525 1282-2856 (+)	1	9	9	9	21.8	57.701	158690000	148420000	178970000	1.62027e+08	163480000	150710000	164620000	1.59603e+08	1.01518	0.820824
TRINITY_DN36147_c0_g1	TRINITY_DN36147_c0_g1	ORF type:complete; len:543 61-1629 (+)	1	2	2	2	3.6	61.076	8888900	18607000	16205000	1.4567e+07	12096000	12489000	22011000	15532000	0.937868	0.835832
TRINITY_DN36215_c2_g2	TRINITY_DN36215_c2_g2;TRINITY_DN51305_c5_g1	ORF type:internal; len:412 3-1235 (-)	2	12	1	1	39.9	44.698	16100000	17701000	16556000	1.67857e+07	5369500	15662000	14215000	1.17488e+07	1.42871	0.196338
TRINITY_DN36220_c2_g1	TRINITY_DN36220_c2_g1	ORF type:complete; len:232 80-697 (+)	1	8	4	8	57.1	22.645	563160000	556070000	603120000	5.74117e+08	566930000	669520000	550290000	595580000	0.963962	0.620467
TRINITY_DN36236_c0_g2	TRINITY_DN36236_c0_g2	ORF type:complete; len:398 378-1571 (+)	1	4	4	4	11.8	42.532		22380000	40173000	31276500	35331000	40799000		38065000	0.82166	0.54162
TRINITY_DN36249_c3_g1	TRINITY_DN36249_c3_g1	ORF type:5prime_partial; len:242 3359-4084 (-)	1	3	3	3	17.8	26.279	35513000	37983000	45131000	3.95423e+07	46305000	58364000	35942000	4.68703e+07	0.843654	0.359832
TRINITY_DN36262_c0_g1	TRINITY_DN36262_c0_g1	ORF type:complete; len:128 399-782 (+)	1	2	2	2	15	14.062	298930000	322680000	348750000	3.23453e+08	365130000	377620000	269650000	3.37467e+08	0.958475	0.724199
TRINITY_DN36296_c0_g1	TRINITY_DN36296_c0_g1	ORF type:complete; len:225 707-1381 (-)	1	7	7	7	43.3	25.071	166250000	138090000	141870000	1.48737e+08	164410000	190080000	169850000	174780000	0.850994	0.0916168
TRINITY_DN36298_c0_g1	TRINITY_DN36298_c0_g1	ORF type:complete; len:169 1977-2483 (+)	1	2	1	1	11.3	19.4	14102000	19658000	22401000	1.87203e+07	18644000	22385000	17565000	1.95313e+07	0.958477	0.789724
TRINITY_DN36315_c0_g1	TRINITY_DN36315_c0_g1	ORF type:5prime_partial; len:192 1-576 (+)	1	4	4	4	41.4	21.222	141660000	196320000	121680000	153220000	130830000	95383000	110750000	112321000	1.36413	0.171134
TRINITY_DN36327_c1_g2	TRINITY_DN36327_c1_g2	ORF type:3prime_partial; len:328 2258-3238 (+)	1	6	6	6	19.6	37.508	82588000	75039000	112530000	9.00523e+07	91792000	88898000	74197000	8.49623e+07	1.05991	0.708589
TRINITY_DN36348_c1_g1	TRINITY_DN36348_c1_g1	ORF type:complete; len:179 1013-1549 (+)	1	7	7	7	54.5	19.665	429210000	384970000	454830000	4.23003e+08	351350000	456520000	416320000	4.08063e+08	1.03661	0.705626
TRINITY_DN36395_c1_g12	TRINITY_DN36395_c1_g12;TRINITY_DN36395_c1_g5	ORF type:3prime_partial; len:130 26-388 (+);ORF type:complete; len:152 57-458 (+)	2	3	3	3	32.2	14.054	168990000	191290000	184290000	1.81523e+08	141410000	181320000	164120000	1.62283e+08	1.11856	0.221592
TRINITY_DN36410_c0_g1	TRINITY_DN36410_c0_g1	ORF type:complete; len:167 496-996 (-)	1	4	4	4	34.9	17.653	80345000	77812000	103090000	8.70823e+07	74454000	99968000	76775000	8.37323e+07	1.04001	0.784269
TRINITY_DN36432_c0_g1	TRINITY_DN36432_c0_g1	ORF type:complete; len:180 212-751 (+)	1	4	4	4	23.5	19.469	146910000	146530000	141620000	145020000	131680000	135640000	167680000	145000000	1.00014	0.998698
TRINITY_DN36531_c0_g1	TRINITY_DN36531_c0_g1	ORF type:complete; len:494 1005-2486 (-)	1	6	6	6	16.4	53.904	120840000	123310000	128790000	1.24313e+08	138880000	132440000	93271000	1.2153e+08	1.0229	0.856598
TRINITY_DN36532_c2_g2	TRINITY_DN36532_c2_g2	ORF type:5prime_partial; len:183 2-550 (+)	1	7	4	4	51.6	20.336	83378000	96943000	79810000	8.67103e+07	109800000	100480000	84774000	9.83513e+07	0.881639	0.2644
TRINITY_DN36564_c0_g1	TRINITY_DN36564_c0_g1	ORF type:complete; len:391 147-1319 (+)	1	4	4	4	17.2	41.007	35191000	35226000	18592000	2.96697e+07	54417000	35404000	39171000	4.29973e+07	0.690035	0.17226
TRINITY_DN36567_c0_g1	TRINITY_DN36567_c0_g1	ORF type:complete; len:203 609-1217 (-)	1	2	2	2	8.4	22.643		6855100	12828000	9841550	17561000	13437000	11529000	1.41757e+07	0.694257	0.268508
TRINITY_DN36584_c3_g3	TRINITY_DN36584_c3_g3;TRINITY_DN52563_c1_g2	ORF type:5prime_partial; len:428 1-1284 (+)	2	9	4	4	27.2	50.025	96612000	125410000	98185000	1.06736e+08	108340000	98331000	118550000	108407000	0.984583	0.886802
TRINITY_DN36602_c5_g1	TRINITY_DN36602_c5_g1	ORF type:5prime_partial; len:115 2-346 (+)	1	1	1	1	7.9	13.238	28373000	34788000	26838000	2.99997e+07	31179000	32151000	21999000	28443000	1.05473	0.720157
TRINITY_DN36623_c3_g1	TRINITY_DN36623_c3_g1;TRINITY_DN49956_c1_g1;TRINITY_DN56645_c1_g1;TRINITY_DN48114_c0_g1	ORF type:3prime_partial; len:159 186-659 (+)	4	6	4	5	41.8	16.855	29886000	72027000	74715000	58876000	2890700	5676400		4283550	13.7447	0.0620606
TRINITY_DN36629_c0_g1	TRINITY_DN36629_c0_g1	ORF type:5prime_partial; len:108 241-564 (-)	1	3	3	3	28	12.192	37125000	37895000	15204000	3.00747e+07	32949000	36283000	25968000	3.17333e+07	0.947731	0.846546
TRINITY_DN36663_c4_g1	TRINITY_DN36663_c4_g1	ORF type:complete; len:405 679-1893 (-)	1	7	7	7	19.3	44.809	43725000	47877000	38599000	4.34003e+07	56044000	44166000	54977000	51729000	0.838994	0.147559
TRINITY_DN36686_c0_g1	TRINITY_DN36686_c0_g1	ORF type:complete; len:176 3199-3726 (-)	1	4	4	4	29.1	18.876	54467000	45895000	45098000	4.84867e+07	53699000	48581000	66774000	5.63513e+07	0.860435	0.272861
TRINITY_DN36688_c0_g2	TRINITY_DN36688_c0_g2	ORF type:complete; len:270 242-1051 (+)	1	3	3	3	18.6	28.121	27827000	28609000	36579000	31005000	36922000	25240000	37988000	3.33833e+07	0.928757	0.655918
TRINITY_DN36701_c0_g1	TRINITY_DN36701_c0_g1	ORF type:complete; len:191 791-1321 (-)	1	3	2	2	25	19.779	44346000	47218000	43277000	44947000	50768000	41451000	41075000	4.44313e+07	1.01161	0.886179
TRINITY_DN36771_c0_g2	TRINITY_DN36771_c0_g2	ORF type:complete; len:360 375-1454 (-)	1	1	1	1	3.6	40.504	4722100	4635400	4693000	4683500	19457000	2828800		11142900	0.420312	0.373865
TRINITY_DN36811_c0_g2	TRINITY_DN36811_c0_g2	ORF type:complete; len:219 968-1624 (-)	1	1	1	1	5.5	23.826	25589000		25886000	25737500	22745000		26234000	24489500	1.05096	0.549906
TRINITY_DN36846_c1_g1	TRINITY_DN36846_c1_g1	ORF type:complete; len:132 451-846 (-)	1	5	5	5	52.7	14.541	205990000	140930000	208910000	1.85277e+08	215310000	203090000	247240000	221880000	0.835031	0.228959
TRINITY_DN36884_c3_g1	TRINITY_DN36884_c3_g1;TRINITY_DN36884_c2_g1	ORF type:complete; len:333 177-1175 (+)	2	11	11	11	41.6	35.598	1327100000	1523800000	1334100000	1395000000	1481200000	1216100000	1448000000	1.38177e+09	1.00958	0.906124
TRINITY_DN36886_c3_g2	TRINITY_DN36886_c3_g2	ORF type:complete; len:159 85-561 (+)	1	3	3	3	7.6	17.314	39726000	42219000	19478000	3.38077e+07	12391000	12190000	56781000	2.71207e+07	1.24656	0.705784
TRINITY_DN36910_c0_g1	TRINITY_DN36910_c0_g1	ORF type:complete; len:191 304-876 (+)	1	3	3	3	15.3	20.559	125840000	119620000	122660000	1.22707e+08	118550000	132130000	139130000	1.29937e+08	0.944358	0.315267
TRINITY_DN36912_c1_g2	TRINITY_DN36912_c1_g2	ORF type:3prime_partial; len:163 3-488 (-)	1	7	1	1	49.4	18.363	109970000	104700000	80122000	98264000	106340000	94852000	83878000	9.50233e+07	1.0341	0.787682
TRINITY_DN36926_c2_g4	TRINITY_DN36926_c2_g4;TRINITY_DN41871_c1_g2	ORF type:5prime_partial; len:158 1-474 (+);ORF type:5prime_partial; len:164 572-1063 (-)	2	3	3	3	14.6	17.657	68602000	82561000	93931000	81698000	93291000	86617000	78378000	8.60953e+07	0.948925	0.632217
TRINITY_DN36974_c0_g3	TRINITY_DN36974_c0_g3	ORF type:internal; len:214 3-641 (-)	1	3	2	3	20.2	22.839	80433000	90922000	104360000	91905000	82642000	94682000	60525000	79283000	1.1592	0.358086
TRINITY_DN36989_c0_g2	TRINITY_DN36989_c0_g2;TRINITY_DN54992_c0_g1	ORF type:5prime_partial; len:272 3-818 (+);ORF type:complete; len:132 1619-2014 (-)	2	2	2	2	16.6	29.668		15177000	11576000	13376500	14861000	16853000	12085000	1.45997e+07	0.91622	0.621996
TRINITY_DN37023_c10_g2	TRINITY_DN37023_c10_g2	ORF type:internal; len:130 3-389 (+)	1	4	1	1	35.7	14.518	58457000	54048000	51622000	54709000	109380000	71448000	72386000	8.44047e+07	0.648175	0.0787283
TRINITY_DN37044_c0_g2	TRINITY_DN37044_c0_g2	ORF type:complete; len:268 494-1297 (+)	1	4	4	4	19.5	28.952	95286000	110970000	113650000	1.06635e+08	102240000	115980000	80194000	9.94713e+07	1.07202	0.5794
TRINITY_DN37085_c0_g1	TRINITY_DN37085_c0_g1	ORF type:complete; len:249 238-984 (-)	1	6	6	6	27.8	27.825	211530000	203530000	234710000	216590000	543260000	298730000	247030000	3.63007e+08	0.596656	0.18607
TRINITY_DN37088_c1_g2	TRINITY_DN37088_c1_g2	ORF type:complete; len:352 227-1282 (+)	1	7	3	7	30.8	38.268	54735000	66578000	59774000	6.03623e+07	43698000	54720000	49770000	49396000	1.22201	0.0792409
TRINITY_DN37088_c1_g4	TRINITY_DN37088_c1_g4	ORF type:internal; len:243 3-728 (+)	1	5	3	4	27.7	26.686	78220000	50366000	60083000	6.28897e+07	61350000	65812000	60435000	6.25323e+07	1.00571	0.967838
TRINITY_DN37089_c0_g2	TRINITY_DN37089_c0_g2	ORF type:complete; len:149 719-1165 (-)	1	4	4	4	25	17.019	264900000	261440000	379420000	301920000	221040000	248870000	180840000	2.16917e+08	1.39187	0.122397
TRINITY_DN37118_c3_g1	TRINITY_DN37118_c3_g1	ORF type:3prime_partial; len:294 412-1290 (+)	1	11	2	2	43.7	32.186	43896000	46047000	47620000	4.58543e+07	49048000	40581000	29488000	3.97057e+07	1.15486	0.346297
TRINITY_DN57790_c4_g6	TRINITY_DN57790_c4_g6;TRINITY_DN37118_c3_g3	ORF type:5prime_partial; len:110 93-422 (-);ORF type:internal; len:132 1-393 (+)	2	6	2	2	53.2	12.405	198340000	183600000	224290000	2.02077e+08	211740000	207780000	223410000	214310000	0.942918	0.39285
TRINITY_DN40628_c0_g1	TRINITY_DN40628_c0_g1;TRINITY_DN37120_c1_g5	ORF type:5prime_partial; len:138 1477-1890 (-);ORF type:internal; len:153 1-456 (+)	2	1	1	1	8	15.169	26644000	23877000	28653000	2.63913e+07	20392000	25114000	28583000	2.46963e+07	1.06863	0.570734
TRINITY_DN37150_c2_g1	TRINITY_DN37150_c2_g1	ORF type:3prime_partial; len:196 1-585 (-)	1	6	1	1	27.2	22.41	11540000	15406000	15401000	1.41157e+07		19190000	15203000	17196500	0.820845	0.260989
TRINITY_DN37182_c2_g2	TRINITY_DN37182_c2_g2	ORF type:5prime_partial; len:166 49-546 (-)	1	1	1	1	13.3	19.56	359120000	341620000	336390000	345710000	330670000	371670000	297590000	333310000	1.0372	0.610909
TRINITY_DN37197_c1_g3	TRINITY_DN37197_c1_g3	ORF type:3prime_partial; len:139 3-416 (+)	1	11	11	11	82.6	14.459	18828000000	16479000000	17175000000	17494000000	16329000000	16893000000	17285000000	1.68357e+10	1.0391	0.429528
TRINITY_DN37228_c3_g1	TRINITY_DN37228_c3_g1	ORF type:complete; len:194 68-649 (-)	1	10	10	10	58	21.937	1230000000	1302600000	1438100000	1.32357e+09	1368200000	1371000000	1462900000	1400700000	0.944932	0.32288
TRINITY_DN37258_c0_g1	TRINITY_DN37258_c0_g1	ORF type:internal; len:191 3-572 (+)	1	2	1	2	13.7	21.398	31831000	28752000	42278000	34287000	28205000	40128000	36130000	34821000	0.984664	0.925818
TRINITY_DN37267_c1_g2	TRINITY_DN37267_c1_g2;TRINITY_DN37267_c1_g1;TRINITY_DN54501_c1_g1;TRINITY_DN56208_c1_g1	ORF type:5prime_partial; len:189 241-807 (-);ORF type:internal; len:243 1-726 (-);ORF type:5prime_partial; len:340 1279-2298 (-);ORF type:complete; len:532 640-2235 (-)	4	1	1	1	6.4	21.895	9693200		4165200	6929200	6228000	7177900	7728500	7044800	0.983591	0.96025
TRINITY_DN37274_c5_g1	TRINITY_DN37274_c5_g1	ORF type:complete; len:154 400-861 (+)	1	3	3	3	22.9	16.569	33411000	35449000	48754000	3.92047e+07	46854000	45451000		46152500	0.849459	0.346221
TRINITY_DN37311_c2_g3	TRINITY_DN37311_c2_g3	ORF type:complete; len:168 586-1089 (-)	1	3	3	3	29.3	18.132	168080000	164940000	170080000	167700000	125120000	179890000	148960000	1.51323e+08	1.10822	0.361903
TRINITY_DN37342_c0_g1	TRINITY_DN37342_c0_g1;TRINITY_DN44187_c2_g1	ORF type:complete; len:200 844-1443 (+);ORF type:complete; len:190 340-909 (-)	2	3	3	3	12.1	21.097	194890000	169500000	198250000	1.87547e+08	268960000	180250000	169930000	206380000	0.908744	0.595674
TRINITY_DN37387_c0_g1	TRINITY_DN37387_c0_g1	ORF type:3prime_partial; len:421 3-1262 (-)	1	13	11	11	47.1	46.057	1538700000	1656900000	1397200000	1.53093e+09	1428800000	1258700000	1487300000	1391600000	1.10013	0.242412
TRINITY_DN37390_c0_g1	TRINITY_DN37390_c0_g1	ORF type:3prime_partial; len:159 2-475 (-)	1	3	2	2	19	17.584	23659000	24137000	33099000	26965000	29271000	28055000	28687000	28671000	0.940497	0.610286
TRINITY_DN37446_c1_g1	TRINITY_DN37446_c1_g1	ORF type:complete; len:144 342-773 (+)	1	3	3	3	25.9	16.213	46279000		50952000	48615500	40943000	60970000	57580000	5.31643e+07	0.914438	0.616807
TRINITY_DN37513_c7_g2	TRINITY_DN37513_c7_g2	ORF type:complete; len:567 212-1912 (+)	1	14	14	14	28.3	62.819	456380000	419560000	478060000	4.51333e+08	436760000	425020000	408380000	4.23387e+08	1.06601	0.214422
TRINITY_DN37551_c2_g2	TRINITY_DN37551_c2_g2	ORF type:5prime_partial; len:247 2-742 (+)	1	2	2	2	14.2	27.3	67978000	75635000	45244000	6.29523e+07	96146000	48225000	65368000	69913000	0.900438	0.698681
TRINITY_DN37592_c0_g2	TRINITY_DN37592_c0_g2	ORF type:complete; len:136 1128-1535 (-)	1	4	4	4	41.5	15.729	174270000	149310000	149370000	157650000	128640000	132670000	146390000	135900000	1.16004	0.0928615
TRINITY_DN37623_c3_g1	TRINITY_DN37623_c3_g1	ORF type:complete; len:133 878-1276 (-)	1	3	2	2	30.3	14.628	32736000	39768000	44666000	3.90567e+07	29544000	12641000	41003000	2.77293e+07	1.4085	0.273685
TRINITY_DN37666_c2_g1	TRINITY_DN37666_c2_g1	ORF type:complete; len:111 563-895 (-)	1	3	3	3	24.5	12.459	123620000	147370000	144650000	1.38547e+08	123520000	168850000	110080000	134150000	1.03277	0.830946
TRINITY_DN37687_c1_g2	TRINITY_DN37687_c1_g2	ORF type:complete; len:186 332-889 (+)	1	5	5	5	38.4	21.077	46973000	50611000	40918000	4.61673e+07	41162000		31751000	36456500	1.26637	0.15086
TRINITY_DN37721_c0_g1	TRINITY_DN37721_c0_g1;TRINITY_DN37721_c0_g2	ORF type:complete; len:343 143-1171 (+)	2	10	8	10	34.2	38.585	374090000	472170000	368420000	4.04893e+08	406780000	351550000	256820000	3.38383e+08	1.19655	0.294964
TRINITY_DN37753_c1_g3	TRINITY_DN37753_c1_g3;TRINITY_DN55855_c1_g1	ORF type:internal; len:507 2-1519 (+)	2	20	20	20	42.3	57.358	859990000	874180000	860910000	8.65027e+08	879320000	898070000	927320000	901570000	0.959467	0.0677737
TRINITY_DN37762_c1_g2	TRINITY_DN37762_c1_g2	ORF type:complete; len:222 520-1185 (-)	1	5	3	5	35.7	24.266	276040000	209330000	238590000	241320000	264450000	258620000	264600000	2.62557e+08	0.919116	0.335284
TRINITY_DN37771_c0_g1	TRINITY_DN37771_c0_g1	ORF type:complete; len:886 795-3452 (+)	1	3	3	3	4.7	100.03	18753000	15124000	13858000	1.59117e+07	18224000	14723000	14301000	1.57493e+07	1.01031	0.936779
TRINITY_DN37775_c1_g2	TRINITY_DN37775_c1_g2	ORF type:internal; len:250 2-748 (+)	1	3	3	3	16.9	27.219	18369000	11821000	13336000	1.45087e+07	12536000		13251000	12893500	1.12527	0.574127
TRINITY_DN37810_c1_g1	TRINITY_DN37810_c1_g1	ORF type:complete; len:469 140-1546 (+)	1	3	3	3	10.7	51.499	112790000	127490000	121880000	120720000	98368000	174490000	120890000	1.31249e+08	0.919776	0.670592
TRINITY_DN37823_c4_g1	TRINITY_DN37823_c4_g1	ORF type:5prime_partial; len:201 999-1601 (-)	1	5	4	5	35	22.688	108070000	87057000	103510000	9.95457e+07	140520000	144250000	94754000	126508000	0.786873	0.190922
TRINITY_DN37841_c0_g1	TRINITY_DN37841_c0_g1;TRINITY_DN54785_c0_g1;TRINITY_DN41148_c0_g1	ORF type:3prime_partial; len:151 1090-1539 (+)	3	6	6	6	46	16.795	1480200000	1439300000	1691400000	1.53697e+09	1810600000	1610700000	1405200000	1.60883e+09	0.95533	0.636421
TRINITY_DN37876_c6_g1	TRINITY_DN37876_c6_g1	ORF type:3prime_partial; len:458 2613-3983 (+)	1	7	7	7	17.1	50.906	52446000	67739000	53243000	5.78093e+07	75993000	63264000	62444000	6.72337e+07	0.859827	0.22816
TRINITY_DN37897_c2_g1	TRINITY_DN37897_c2_g1	ORF type:complete; len:108 226-549 (-)	1	3	3	3	36.4	12.039	181720000	193980000	196860000	1.90853e+08	194900000	183940000	222020000	2.00287e+08	0.952901	0.483641
TRINITY_DN37958_c2_g1	TRINITY_DN37958_c2_g1	ORF type:complete; len:321 55-963 (+)	1	4	4	4	15.2	33.781	42493000	39130000	44208000	4.19437e+07	57306000	61777000	32908000	5.06637e+07	0.827885	0.391936
TRINITY_DN37971_c2_g1	TRINITY_DN37971_c2_g1	ORF type:complete; len:276 212-1039 (+)	1	8	7	8	36	31.043	116010000	125690000	129110000	1.23603e+08	130600000	154320000	122810000	135910000	0.90945	0.296355
TRINITY_DN37978_c2_g1	TRINITY_DN37978_c2_g1	ORF type:3prime_partial; len:126 3-377 (-)	1	2	2	2	19.2	14.372	341450000	266420000	264060000	2.90643e+08	388590000	323060000	482270000	3.97973e+08	0.730309	0.111502
TRINITY_DN37981_c3_g2	TRINITY_DN37981_c3_g2	ORF type:complete; len:440 703-2022 (+)	1	15	15	15	47.2	47.535	349120000	457820000	399950000	4.02297e+08	414060000	365090000	413060000	3.97403e+08	1.01231	0.896491
TRINITY_DN37991_c0_g1	TRINITY_DN37991_c0_g1	ORF type:complete; len:326 81-1058 (+)	1	8	8	8	46.8	35.837	3830800000	4954900000	3080100000	3.95527e+09	6374100000	3974500000	3968800000	4.77247e+09	0.828768	0.446321
TRINITY_DN38067_c0_g2	TRINITY_DN38067_c0_g2	ORF type:complete; len:440 68-1387 (+)	1	8	8	8	21.6	49.052	200120000	195800000	210260000	202060000	201770000	165360000	165430000	177520000	1.13824	0.129008
TRINITY_DN38074_c3_g5	TRINITY_DN38074_c3_g5	ORF type:5prime_partial; len:193 70-648 (-)	1	1	1	1	7.3	20.958	12602000		14080000	13341000	24840000	38145000		31492500	0.423625	0.113327
TRINITY_DN38088_c5_g2	TRINITY_DN38088_c5_g2	ORF type:complete; len:415 335-1579 (+)	1	7	7	7	19.6	44.587	74414000	74694000	69338000	7.28153e+07	86980000	64254000	65552000	72262000	1.00766	0.945249
TRINITY_DN38101_c1_g1	TRINITY_DN38101_c1_g1	ORF type:3prime_partial; len:154 714-1172 (+)	1	3	1	3	26.1	17.131	64121000	56620000	46398000	55713000	76763000	64986000	72255000	7.13347e+07	0.781009	0.0647231
TRINITY_DN38108_c2_g1	TRINITY_DN38108_c2_g1	ORF type:complete; len:201 999-1601 (-)	1	1	1	1	8.5	21.665	14019000	14228000	15679000	14642000	12925000	13278000	8823000	1.16753e+07	1.2541	0.123091
TRINITY_DN38117_c1_g3	TRINITY_DN38117_c1_g3;TRINITY_DN56534_c3_g1;TRINITY_DN51266_c0_g1	ORF type:internal; len:267 3-800 (+)	3	12	1	1	59	28.222	12379000	15876000	19044000	1.57663e+07	17951000	9441700	19564000	1.56522e+07	1.00729	0.976769
TRINITY_DN38137_c0_g1	TRINITY_DN38137_c0_g1	ORF type:5prime_partial; len:130 3343-3732 (-)	1	1	1	1	25.6	14.371	4264200	5438100	3034100	4.24547e+06		1897000	3562400	2729700	1.55529	0.258535
TRINITY_DN38191_c1_g2	TRINITY_DN38191_c1_g2	ORF type:complete; len:144 363-794 (+)	1	2	2	2	16.1	15.281	21838000	14541000		18189500	22025000	31587000	20786000	2.47993e+07	0.733467	0.291575
TRINITY_DN38226_c0_g1	TRINITY_DN38226_c0_g1	ORF type:complete; len:215 198-776 (-)	1	1	1	1	6.8	21.443	6038500	12464000		9251250	15104000	21370000	24618000	20364000	0.454294	0.0826433
TRINITY_DN56319_c0_g3	TRINITY_DN56319_c0_g3;TRINITY_DN38261_c0_g2;TRINITY_DN39727_c0_g1;TRINITY_DN51680_c0_g1	ORF type:internal; len:144 1-429 (-);ORF type:3prime_partial; len:164 592-1080 (+);ORF type:3prime_partial; len:179 199-732 (+);ORF type:complete; len:255 68-832 (+)	4	1	1	1	6.3	15.297	64841000	51871000		58356000	83492000		66831000	75161500	0.776408	0.252409
TRINITY_DN38263_c0_g1	TRINITY_DN38263_c0_g1	ORF type:internal; len:138 1-411 (+)	1	2	1	1	13.9	15.578	157290000	157870000	149570000	154910000	167080000	176830000	155240000	1.66383e+08	0.931043	0.166409
TRINITY_DN38284_c2_g2	TRINITY_DN38284_c2_g2	ORF type:complete; len:293 305-1183 (-)	1	6	6	6	29.5	32.677	249040000	224990000	248390000	2.40807e+08	234100000	241210000	199300000	224870000	1.07087	0.352857
TRINITY_DN38294_c0_g1	TRINITY_DN38294_c0_g1	ORF type:complete; len:319 444-1400 (-)	1	6	6	6	26.7	35.916	40683000	35141000	33501000	3.64417e+07	24283000	32657000	22684000	2.65413e+07	1.37302	0.0588322
TRINITY_DN38311_c1_g3	TRINITY_DN38311_c1_g3	ORF type:5prime_partial; len:137 2-412 (+)	1	2	1	2	19.9	15.408	101610000	105080000	97215000	1.01302e+08	98810000	92404000	103630000	9.82813e+07	1.03073	0.489026
TRINITY_DN38331_c5_g2	TRINITY_DN38331_c5_g2	ORF type:complete; len:388 295-1458 (-)	1	5	5	5	19.1	42.152	147670000	128260000	69266000	1.15065e+08	107090000	206250000	155710000	156350000	0.735947	0.327987
TRINITY_DN38348_c1_g1	TRINITY_DN38348_c1_g1	ORF type:5prime_partial; len:181 1787-2329 (-)	1	2	2	2	14.4	20.537	18898000	12369000	17887000	1.63847e+07	17023000	15013000	24903000	1.89797e+07	0.863275	0.51491
TRINITY_DN38450_c1_g1	TRINITY_DN38450_c1_g1	ORF type:5prime_partial; len:311 298-1230 (-)	1	3	3	3	12.9	33.533	58884000	50924000	48123000	5.26437e+07	38344000	40176000	72767000	50429000	1.04392	0.85833
TRINITY_DN38475_c0_g1	TRINITY_DN38475_c0_g1	ORF type:complete; len:447 1997-3337 (-)	1	7	7	7	28	48.986	152460000	183090000	217230000	184260000	39334000	145060000	115430000	9.99413e+07	1.84368	0.0827388
TRINITY_DN52866_c2_g1	TRINITY_DN52866_c2_g1;TRINITY_DN38476_c5_g1	ORF type:complete; len:152 47-457 (+);ORF type:complete; len:158 155-565 (-)	2	3	1	3	16.9	15.268	680140000	713740000	682260000	6.92047e+08	574010000	725020000	734160000	677730000	1.02112	0.800615
TRINITY_DN38489_c0_g1	TRINITY_DN38489_c0_g1	ORF type:complete; len:173 945-1463 (+)	1	5	5	5	36.6	19.529	162130000	143250000	179690000	161690000	124140000	150480000	150540000	141720000	1.14091	0.218952
TRINITY_DN38499_c0_g1	TRINITY_DN38499_c0_g1	ORF type:complete; len:184 317-868 (-)	1	2	2	2	15.3	19.904	28053000	31648000	23141000	27614000	23822000	33269000	27641000	28244000	0.977694	0.872681
TRINITY_DN38504_c0_g1	TRINITY_DN38504_c0_g1	ORF type:3prime_partial; len:205 1-612 (-)	1	4	2	2	20.6	21.766	31189000	52877000	57446000	4.71707e+07	37093000	50245000	57267000	4.82017e+07	0.978611	0.923057
TRINITY_DN38529_c1_g1	TRINITY_DN38529_c1_g1	ORF type:5prime_partial; len:120 1-360 (+)	1	6	2	2	63	13.54	20464000	19682000	18624000	19590000	19044000	19015000	27621000	2.18933e+07	0.894793	0.473362
TRINITY_DN55802_c2_g1	TRINITY_DN55802_c2_g1;TRINITY_DN38602_c5_g2	ORF type:complete; len:191 352-924 (-);ORF type:5prime_partial; len:232 2-697 (+)	2	4	4	4	20.5	20.124	76921000	89502000	98951000	88458000	87383000	115280000	126490000	1.09718e+08	0.806233	0.184202
TRINITY_DN38608_c1_g2	TRINITY_DN38608_c1_g2	ORF type:complete; len:403 927-2135 (-)	1	11	11	11	38.6	42.889	586700000	745060000	583500000	638420000	451860000	326620000	568160000	448880000	1.42225	0.0970083
TRINITY_DN38612_c2_g1	TRINITY_DN38612_c2_g1	ORF type:complete; len:137 402-812 (-)	1	3	3	3	38.2	13.658	88711000	84102000	72873000	8.18953e+07	80826000	84136000	68176000	7.77127e+07	1.05382	0.569881
TRINITY_DN38619_c1_g1	TRINITY_DN38619_c1_g1	ORF type:complete; len:359 97-1173 (+)	1	12	12	12	53.9	37.725	532010000	560410000	448170000	513530000	485170000	432290000	441930000	453130000	1.13329	0.18172
TRINITY_DN38623_c0_g1	TRINITY_DN38623_c0_g1	ORF type:complete; len:231 726-1418 (-)	1	1	1	1	7.8	24.641	11812000	13280000	12254000	1.24487e+07	12566000	10450000	10486000	1.11673e+07	1.11474	0.194722
TRINITY_DN38642_c0_g2	TRINITY_DN38642_c0_g2	ORF type:3prime_partial; len:117 793-1140 (+)	1	4	4	4	45.7	12.934	2897800000	2914100000	2460800000	2.75757e+09	3119600000	3047200000	3637600000	3.26813e+09	0.843774	0.0984207
TRINITY_DN38653_c0_g1	TRINITY_DN38653_c0_g1	ORF type:complete; len:332 60-1025 (-)	1	5	4	5	24	34.692	86152000	91745000	83356000	8.70843e+07	32207000	127160000	101540000	86969000	1.00133	0.996962
TRINITY_DN38653_c1_g1	TRINITY_DN38653_c1_g1	ORF type:complete; len:318 84-1037 (+)	1	5	4	4	15.8	35.252	70089000	52875000	32094000	51686000	72382000	66691000	74915000	7.13293e+07	0.724611	0.155736
TRINITY_DN38675_c1_g1	TRINITY_DN38675_c1_g1	ORF type:3prime_partial; len:186 497-1051 (+)	1	7	1	1	42.2	20.834	16479000	14844000	13935000	15086000	12604000	18612000	20472000	1.72293e+07	0.8756	0.437579
TRINITY_DN38711_c0_g3	TRINITY_DN38711_c0_g3	ORF type:5prime_partial; len:120 1-360 (+)	1	1	1	1	7.6	13.601	12192000	21559000	12801000	1.55173e+07	23600000	30204000	47590000	33798000	0.45912	0.0782365
TRINITY_DN38754_c1_g2	TRINITY_DN38754_c1_g2	ORF type:complete; len:195 278-784 (-)	1	5	1	1	31	17.999	45580000	34131000	47344000	4.23517e+07	40774000	44485000	37575000	4.09447e+07	1.03436	0.774862
TRINITY_DN38754_c1_g4	TRINITY_DN38754_c1_g4	ORF type:internal; len:134 3-401 (+)	1	4	1	2	19.5	15.605	35366000	36287000	33596000	35083000	27549000	34596000	32244000	31463000	1.11506	0.177814
TRINITY_DN38754_c1_g6	TRINITY_DN38754_c1_g6	ORF type:3prime_partial; len:215 2-643 (-)	1	6	2	4	28	23.354	94107000	109160000	110330000	1.04532e+08	86609000	95560000	104550000	95573000	1.09374	0.290162
TRINITY_DN38758_c0_g1	TRINITY_DN38758_c0_g1	ORF type:complete; len:166 305-802 (+)	1	2	2	2	18.2	18.05	42267000	51996000	37061000	4.37747e+07		49907000	41125000	45516000	0.961742	0.807
TRINITY_DN38795_c0_g1	TRINITY_DN38795_c0_g1	ORF type:complete; len:180 224-763 (+)	1	2	2	2	30.7	19.062	128880000	116480000	96393000	1.13918e+08	106140000	74209000	155030000	111793000	1.019	0.937197
TRINITY_DN38806_c2_g1	TRINITY_DN38806_c2_g1	ORF type:complete; len:629 667-2553 (+)	1	7	5	6	15.4	68.878	72725000	66966000	93739000	77810000	95507000	126640000	140100000	120749000	0.644395	0.0504171
TRINITY_DN38806_c2_g2	TRINITY_DN38806_c2_g2;TRINITY_DN37988_c0_g1;TRINITY_DN35747_c0_g1	ORF type:complete; len:626 237-2114 (+)	3	4	2	2	6.9	68.296	237980000	156560000	190120000	1.94887e+08	160520000	146200000	169980000	158900000	1.22647	0.217558
TRINITY_DN38815_c1_g1	TRINITY_DN38815_c1_g1	ORF type:complete; len:233 332-1030 (-)	1	6	6	6	32.3	25.202	336190000	336430000	314860000	329160000	366630000	382170000	328190000	3.58997e+08	0.916889	0.164609
TRINITY_DN38817_c2_g3	TRINITY_DN38817_c2_g3	ORF type:complete; len:363 373-1461 (-)	1	2	2	2	7.2	40.448	8046600	10289000	15442000	11259200	7319000		7518900	7418950	1.51763	0.267502
TRINITY_DN38829_c1_g1	TRINITY_DN38829_c1_g1	ORF type:complete; len:131 4913-5305 (+)	1	4	4	4	39.2	14.575	119270000	110650000	123610000	1.17843e+08	111840000	90556000	98461000	1.00286e+08	1.17508	0.0735775
TRINITY_DN38842_c1_g1	TRINITY_DN38842_c1_g1	ORF type:complete; len:150 1711-2160 (-)	1	1	1	1	8.1	17.287	5829200	21220000	24163000	1.70707e+07	18781000	26700000		22740500	0.750675	0.52527
TRINITY_DN38882_c0_g1	TRINITY_DN38882_c0_g1	ORF type:complete; len:185 291-845 (+)	1	1	1	1	8.7	18.926	51130000	56622000	56088000	5.46133e+07	35063000		46493000	40778000	1.33928	0.0640552
TRINITY_DN38883_c2_g1	TRINITY_DN38883_c2_g1	ORF type:complete; len:188 303-866 (+)	1	4	4	4	37.4	20.914	295400000	257390000	256240000	2.69677e+08	277840000	281730000	266250000	2.75273e+08	0.979669	0.703419
TRINITY_DN38990_c0_g1	TRINITY_DN38990_c0_g1	ORF type:3prime_partial; len:180 44-538 (+)	1	6	4	5	37.6	17.074	201290000	225620000	217830000	2.14913e+08	341110000	242930000	201670000	2.61903e+08	0.820583	0.325598
TRINITY_DN38997_c8_g2	TRINITY_DN38997_c8_g2	ORF type:5prime_partial; len:944 3-2834 (+)	1	1	1	1	1	105.39	188190000	191730000	198500000	1.92807e+08	196190000	231470000	218970000	2.15543e+08	0.894515	0.102166
TRINITY_DN39013_c5_g1	TRINITY_DN39013_c5_g1	ORF type:complete; len:285 1439-2293 (+)	1	4	4	4	26.4	31.368	81234000	92398000	92263000	8.86317e+07	89627000	89184000	78638000	8.58163e+07	1.03281	0.614052
TRINITY_DN39031_c0_g1	TRINITY_DN39031_c0_g1	ORF type:complete; len:356 253-1320 (+)	1	7	7	7	19.2	38.038	130120000	140750000	161050000	1.43973e+08	187030000	155720000	146090000	1.62947e+08	0.883561	0.283562
TRINITY_DN39038_c4_g1	TRINITY_DN39038_c4_g1	ORF type:5prime_partial; len:143 2-430 (+)	1	3	3	3	27.5	14.799	77355000	60905000	66452000	6.82373e+07	70063000	77429000	71380000	7.29573e+07	0.935305	0.426494
TRINITY_DN39040_c0_g1	TRINITY_DN39040_c0_g1	ORF type:complete; len:484 627-2078 (+)	1	4	4	4	9.7	54.542	65792000	47694000	33835000	49107000	18781000	62846000	64647000	48758000	1.00716	0.985147
TRINITY_DN39049_c0_g1	TRINITY_DN39049_c0_g1;TRINITY_DN39049_c0_g4	ORF type:complete; len:167 108-608 (+);ORF type:complete; len:185 56-556 (+)	2	5	5	5	45.2	17.789	601180000	713720000	714970000	6.76623e+08	672050000	789680000	692480000	718070000	0.94228	0.472774
TRINITY_DN39049_c0_g3	TRINITY_DN39049_c0_g3	ORF type:complete; len:205 28-615 (+)	1	2	2	2	8.7	22.145	23529000	28093000	23316000	2.49793e+07	26404000	26204000	20797000	2.44683e+07	1.02088	0.842346
TRINITY_DN39064_c0_g1	TRINITY_DN39064_c0_g1	ORF type:complete; len:191 2139-2711 (+)	1	1	1	1	8.4	20.25	10601000	12807000	12336000	1.19147e+07	12907000	12073000	8938800	1.13063e+07	1.05381	0.68245
TRINITY_DN39088_c3_g1	TRINITY_DN39088_c3_g1;TRINITY_DN22723_c0_g1	ORF type:complete; len:176 785-1243 (-)	2	9	4	9	57.2	17.677	1419000000	1438700000	1487400000	1.44837e+09	1536200000	1477900000	1743400000	1.58583e+09	0.913316	0.173367
TRINITY_DN39089_c1_g3	TRINITY_DN39089_c1_g3	ORF type:internal; len:199 1-594 (-)	1	7	7	7	46	21.73	149500000	105320000	146460000	133760000	113140000	133130000	124200000	123490000	1.08316	0.540732
TRINITY_DN39095_c2_g2	TRINITY_DN39095_c2_g2	ORF type:complete; len:698 23-2095 (+)	1	14	14	14	28.8	76.615	103490000	116030000	99229000	1.0625e+08	146350000	102890000	101230000	1.16823e+08	0.90949	0.535281
TRINITY_DN39133_c0_g2	TRINITY_DN39133_c0_g2	ORF type:complete; len:300 298-1197 (+)	1	4	4	4	17.1	33.458	86501000	113310000	111980000	1.0393e+08	90951000	111620000	85068000	9.58797e+07	1.08397	0.534858
TRINITY_DN39151_c2_g1	TRINITY_DN39151_c2_g1;TRINITY_DN55019_c1_g2;REV__TRINITY_DN51434_c0_g1	ORF type:complete; len:198 313-906 (+)	3	4	4	4	25.9	22.716	90867000	93279000	101660000	9.52687e+07	87892000	81360000	86200000	8.51507e+07	1.11882	0.0567113
TRINITY_DN39195_c2_g1	TRINITY_DN39195_c2_g1	ORF type:complete; len:133 318-716 (+)	1	6	6	6	52.3	15.165	205130000	217830000	224590000	215850000	216650000	250570000	227460000	231560000	0.932156	0.244226
TRINITY_DN39208_c4_g1	TRINITY_DN39208_c4_g1	ORF type:complete; len:305 58-972 (+)	1	1	1	1	3.6	34.195	13210000	10008000	14024000	12414000	11227000	14130000	10412000	11923000	1.04118	0.78287
TRINITY_DN39212_c0_g1	TRINITY_DN39212_c0_g1;TRINITY_DN49693_c2_g2	ORF type:complete; len:243 323-1051 (+);ORF type:complete; len:252 861-1616 (-)	2	1	1	1	5	28.658	8835500	11350000	8501700	9562400	12785000	11940000	10388000	1.17043e+07	0.816997	0.133592
TRINITY_DN39291_c1_g1	TRINITY_DN39291_c1_g1	ORF type:complete; len:152 1260-1715 (-)	1	6	6	6	42.4	16.56	417650000	435950000	510810000	4.54803e+08	488970000	507240000	460460000	4.85557e+08	0.936664	0.385303
TRINITY_DN39314_c1_g1	TRINITY_DN39314_c1_g1	ORF type:complete; len:102 1691-1996 (+)	1	2	1	1	24.8	11.512	70787000	113990000	150180000	1.11652e+08	147400000	129610000	51516000	1.09509e+08	1.01957	0.956965
TRINITY_DN39373_c1_g1	TRINITY_DN39373_c1_g1	ORF type:3prime_partial; len:391 534-1703 (+)	1	5	5	5	19	42.481	51838000	51669000	36283000	4.65967e+07	24666000	32649000	39354000	32223000	1.44607	0.0977803
TRINITY_DN39383_c0_g2	TRINITY_DN39383_c0_g2;TRINITY_DN39383_c0_g1	ORF type:5prime_partial; len:169 869-1375 (-)	2	4	4	4	31	17.539	188960000	238840000	221780000	2.16527e+08	224030000	237990000	207980000	2.23333e+08	0.969522	0.709521
TRINITY_DN39391_c1_g2	TRINITY_DN39391_c1_g2	ORF type:complete; len:359 48-1079 (+)	1	5	5	5	18.4	36.358	50897000	127130000	82163000	86730000	9760200	14314000		12037100	7.20522	0.0796555
TRINITY_DN39407_c2_g4	TRINITY_DN39407_c2_g4	ORF type:5prime_partial; len:563 426-2114 (-)	1	2	2	2	5.3	60.748	7623800		12913000	10268400	8631000	9393100	8791500	8.93853e+06	1.14878	0.552485
TRINITY_DN39409_c0_g1	TRINITY_DN39409_c0_g1	ORF type:3prime_partial; len:140 110-526 (+)	1	6	1	1	57.6	15.763	13294000	10769000	8666500	1.09098e+07	3335500	11518000	18361000	11071500	0.985398	0.973327
TRINITY_DN39409_c1_g1	TRINITY_DN39409_c1_g1	ORF type:3prime_partial; len:323 317-1282 (+)	1	7	5	6	23	34.801	166920000	177510000	186090000	176840000	212670000	177090000	186830000	1.92197e+08	0.920099	0.269022
TRINITY_DN39409_c2_g2	TRINITY_DN39409_c2_g2	ORF type:3prime_partial; len:215 58-699 (+)	1	9	4	9	42.5	24.753	335190000	332520000	367220000	3.44977e+08	243960000	294290000	311620000	283290000	1.21775	0.0561326
TRINITY_DN39422_c0_g2	TRINITY_DN39422_c0_g2	ORF type:complete; len:465 473-1867 (+)	1	6	6	6	14.9	51.219	108250000	115710000	144180000	1.22713e+08	217620000	160960000	155920000	1.78167e+08	0.688756	0.070228
TRINITY_DN39461_c3_g1	TRINITY_DN39461_c3_g1	ORF type:complete; len:290 663-1532 (+)	1	5	5	5	36.7	30.559	82402000	52903000	85269000	7.35247e+07	76559000	84294000	80401000	80418000	0.914281	0.550316
TRINITY_DN39462_c1_g1	TRINITY_DN39462_c1_g1	ORF type:3prime_partial; len:420 3-1259 (-)	1	8	8	8	25.5	46.352	228940000	184990000	220050000	2.11327e+08	198030000	150960000	142910000	1.63967e+08	1.28884	0.0956008
TRINITY_DN39477_c1_g2	TRINITY_DN39477_c1_g2	ORF type:complete; len:124 849-1220 (-)	1	1	1	1	9.8	13.102	144200000	184490000	189660000	1.72783e+08	153990000	125100000	147540000	142210000	1.21499	0.143382
TRINITY_DN39498_c3_g1	TRINITY_DN39498_c3_g1	ORF type:complete; len:325 2-976 (+)	1	3	2	2	10.8	35.985	16857000	11609000	19352000	1.59393e+07	14744000	22301000	15887000	17644000	0.903385	0.630375
TRINITY_DN39546_c0_g4	TRINITY_DN39546_c0_g4	ORF type:3prime_partial; len:303 77-982 (+)	1	9	6	6	45.4	33.334	353110000	366460000	370060000	363210000	441570000	360800000	381310000	394560000	0.920544	0.274529
TRINITY_DN39549_c3_g1	TRINITY_DN39549_c3_g1	ORF type:5prime_partial; len:212 187-822 (-)	1	3	1	3	13.7	21.777	995310000	558380000	414130000	655940000	739750000	642460000	863260000	748490000	0.876351	0.64495
TRINITY_DN39549_c3_g4	TRINITY_DN39549_c3_g4	ORF type:complete; len:191 309-881 (-)	1	3	1	1	18.9	19.748	44385000	38204000	22931000	3.51733e+07	49373000	64213000	39071000	5.08857e+07	0.691223	0.180238
TRINITY_DN39558_c5_g1	TRINITY_DN39558_c5_g1	ORF type:internal; len:103 1-306 (+)	1	1	1	1	10.8	11.169	18618000	21391000	24089000	21366000	26077000	28509000	19472000	24686000	0.865511	0.348338
TRINITY_DN39560_c1_g3	TRINITY_DN39560_c1_g3	ORF type:complete; len:373 152-1270 (+)	1	2	1	1	8.9	39.805	37696000		14219000	25957500	29044000	48193000	61199000	4.61453e+07	0.562516	0.268359
TRINITY_DN39603_c0_g1	TRINITY_DN39603_c0_g1	ORF type:complete; len:322 392-1357 (-)	1	9	9	9	35.8	35.563	417840000	431940000	391130000	4.13637e+08	414140000	397570000	390690000	400800000	1.03203	0.406267
TRINITY_DN39606_c1_g1	TRINITY_DN39606_c1_g1	ORF type:5prime_partial; len:130 1-390 (+)	1	6	6	6	55.8	13.569	323370000	264250000	306750000	2.98123e+08	310870000	330090000	300020000	313660000	0.950467	0.473931
TRINITY_DN39631_c0_g1	TRINITY_DN39631_c0_g1	ORF type:complete; len:239 87-719 (+)	1	5	5	5	30	23.579	233820000	230910000	243540000	236090000	200100000	227750000	249220000	225690000	1.04608	0.518871
TRINITY_DN39673_c1_g3	TRINITY_DN39673_c1_g3;TRINITY_DN49902_c4_g3	ORF type:complete; len:336 94-1008 (+)	2	9	9	9	37.2	33.331	2316900000	2410200000	2195700000	2307600000	2203600000	2268300000	2483000000	2318300000	0.995385	0.923602
TRINITY_DN39677_c0_g4	TRINITY_DN39677_c0_g4	ORF type:5prime_partial; len:329 374-1360 (-)	1	5	2	4	16.2	35.652	45180000	43843000	64339000	5.11207e+07	43796000	42492000	32363000	3.95503e+07	1.29255	0.199798
TRINITY_DN39725_c0_g1	TRINITY_DN39725_c0_g1	ORF type:5prime_partial; len:105 1-315 (+)	1	4	1	1	44.2	11.494	32550000	39973000	49030000	4.05177e+07	31172000	46618000	30636000	36142000	1.12107	0.570157
TRINITY_DN39757_c0_g2	TRINITY_DN39757_c0_g2	ORF type:complete; len:394 182-1363 (+)	1	4	4	4	16.8	42.479	43774000	30338000	29190000	34434000	37902000	42667000	45100000	4.18897e+07	0.822017	0.220297
TRINITY_DN39759_c0_g4	TRINITY_DN39759_c0_g4	ORF type:complete; len:204 433-1044 (-)	1	4	4	4	31	22.044	40091000	45084000	26689000	37288000	29944000	24154000	26406000	2.68347e+07	1.38955	0.142937
TRINITY_DN39771_c0_g1	TRINITY_DN39771_c0_g1	ORF type:5prime_partial; len:181 3-545 (+)	1	4	4	4	30.6	20.098	168140000	180440000	187280000	178620000	187830000	194390000	197110000	193110000	0.924965	0.0809617
TRINITY_DN39834_c7_g2	TRINITY_DN39834_c7_g2	ORF type:complete; len:807 1761-4181 (-)	1	19	19	19	26.8	89.729	443050000	477650000	468820000	4.63173e+08	502740000	627740000	518670000	5.49717e+08	0.842567	0.100204
TRINITY_DN39837_c2_g2	TRINITY_DN39837_c2_g2	ORF type:complete; len:150 62-511 (+)	1	1	1	1	6	16.794	35260000	34163000	29667000	33030000	20099000	29888000	29839000	2.66087e+07	1.24133	0.155696
TRINITY_DN39847_c1_g1	TRINITY_DN39847_c1_g1	ORF type:complete; len:365 46-1095 (+)	1	5	2	2	20.1	39.357	12961000	12666000	13054000	1.28937e+07	15079000		11027000	13053000	0.987793	0.923011
TRINITY_DN39878_c4_g1	TRINITY_DN39878_c4_g1;TRINITY_DN38028_c1_g4;TRINITY_DN39878_c4_g3	ORF type:complete; len:176 71-529 (+);ORF type:5prime_partial; len:117 602-952 (-);ORF type:complete; len:161 43-483 (+)	3	7	1	7	44.7	16.778	5879700000	6605000000	4657400000	5.71403e+09	4864600000	7315000000	6406600000	6195400000	0.922303	0.6261
TRINITY_DN39878_c4_g2	TRINITY_DN39878_c4_g2;TRINITY_DN38028_c1_g2	ORF type:internal; len:161 2-481 (+);ORF type:3prime_partial; len:127 3-380 (-)	2	5	1	1	31.9	17.952	3986000000	3521100000	4112500000	3873200000	2128400000	3793800000	2846100000	2.92277e+09	1.32518	0.138544
TRINITY_DN39880_c3_g1	TRINITY_DN39880_c3_g1	ORF type:complete; len:241 157-879 (-)	1	2	2	2	7.1	25.961	18946000	16915000	17894000	1.79183e+07	16603000	23249000	19335000	19729000	0.908223	0.419842
TRINITY_DN39893_c1_g3	TRINITY_DN39893_c1_g3	ORF type:5prime_partial; len:103 60-368 (-)	1	1	1	1	9.8	10.78	218030000	225980000	251610000	2.31873e+08	270030000	270680000	241670000	2.60793e+08	0.889108	0.106536
TRINITY_DN39907_c0_g4	TRINITY_DN39907_c0_g4;TRINITY_DN53491_c2_g4	ORF type:complete; len:104 502-813 (-);ORF type:5prime_partial; len:125 468-842 (-)	2	7	7	7	57.3	11.409	1769200000	1441600000	1685600000	1.63213e+09	1379400000	1876500000	1747400000	1.66777e+09	0.978634	0.85145
TRINITY_DN39932_c0_g1	TRINITY_DN39932_c0_g1	ORF type:5prime_partial; len:272 1023-1838 (-)	1	6	5	6	25.8	29.556	169970000	169230000	90277000	143159000	176720000	134780000	161910000	1.57803e+08	0.907199	0.641845
TRINITY_DN39933_c5_g1	TRINITY_DN39933_c5_g1;TRINITY_DN54289_c1_g1	ORF type:3prime_partial; len:154 1049-1507 (+);ORF type:5prime_partial; len:177 873-1403 (-)	2	2	2	2	18.3	17.776	121940000	133470000	114720000	1.23377e+08	122420000	153280000	123900000	133200000	0.926251	0.438803
TRINITY_DN39954_c0_g1	TRINITY_DN39954_c0_g1	ORF type:3prime_partial; len:330 3-989 (-)	1	2	2	2	7.3	36.626	1955300	2055500		2005400		25753000	1859300	13806150	0.145254	0.427389
TRINITY_DN39994_c0_g2	TRINITY_DN39994_c0_g2	ORF type:5prime_partial; len:304 1126-2037 (-)	1	7	7	7	28.7	31.392	223550000	212880000	198330000	2.11587e+08	212290000	191260000	225270000	2.09607e+08	1.00945	0.880042
TRINITY_DN40019_c2_g3	TRINITY_DN40019_c2_g3	ORF type:complete; len:103 386-667 (-)	1	3	1	1	49.5	9.9864	13205000	12125000	10314000	1.18813e+07	13110000	13008000		13059000	0.90982	0.358873
TRINITY_DN40022_c5_g1	TRINITY_DN40022_c5_g1	ORF type:5prime_partial; len:158 1636-2109 (-)	1	1	1	1	11.5	18.286	19186000	26056000	23548000	22930000	17267000	23803000	26104000	2.23913e+07	1.02406	0.879042
TRINITY_DN40039_c1_g1	TRINITY_DN40039_c1_g1	ORF type:3prime_partial; len:203 3-608 (-)	1	3	3	3	12.9	23.693	40222000	32877000	44718000	3.92723e+07	43493000	59772000	48163000	50476000	0.77804	0.132532
TRINITY_DN40063_c1_g1	TRINITY_DN40063_c1_g1	ORF type:complete; len:162 969-1454 (+)	1	3	3	3	34.2	17.889	36776000	32970000	39334000	36360000	30238000	34279000	42827000	3.57813e+07	1.01617	0.895744
TRINITY_DN40073_c3_g1	TRINITY_DN40073_c3_g1	ORF type:internal; len:391 2-1171 (-)	1	5	3	5	19.7	42.8	145360000	172800000	200780000	172980000	216740000	190970000	198830000	202180000	0.855574	0.174784
TRINITY_DN40074_c0_g2	TRINITY_DN40074_c0_g2	ORF type:internal; len:102 3-305 (-)	1	4	2	2	60.4	11.347	41981000	91949000	49350000	6.10933e+07	74547000	83766000	46810000	6.83743e+07	0.893513	0.722818
TRINITY_DN40079_c0_g1	TRINITY_DN40079_c0_g1	ORF type:complete; len:178 844-1377 (-)	1	2	2	2	10.7	19.229	199620000	170530000	225900000	1.98683e+08	152660000	203270000	197740000	1.84557e+08	1.07654	0.566481
TRINITY_DN40079_c0_g2	TRINITY_DN40079_c0_g2	ORF type:complete; len:193 522-1100 (-)	1	3	3	3	18.8	22.019	456980000	267670000	444050000	3.89567e+08	363030000	407240000	472150000	414140000	0.940664	0.738994
TRINITY_DN40118_c0_g8	TRINITY_DN40118_c0_g8;TRINITY_DN42470_c2_g1	ORF type:complete; len:123 1270-1638 (+)	2	5	5	5	41	13.666	634620000	662260000	759860000	685580000	646050000	791740000	1184900000	874230000	0.78421	0.317576
TRINITY_DN40138_c0_g1	TRINITY_DN40138_c0_g1	ORF type:complete; len:108 1583-1906 (+)	1	2	2	2	18.7	12.48	59155000	56851000	63591000	5.98657e+07	64292000	72376000	63015000	66561000	0.899411	0.1312
TRINITY_DN40152_c0_g1	TRINITY_DN40152_c0_g1	ORF type:complete; len:163 2225-2713 (-)	1	5	3	5	25.9	18.356	373530000	457620000	427640000	4.19597e+08	439340000	505840000	379330000	4.41503e+08	0.950382	0.645057
TRINITY_DN40165_c1_g1	TRINITY_DN40165_c1_g1	ORF type:complete; len:475 400-1824 (-)	1	9	9	9	26.4	52.343	271990000	336880000	228700000	279190000	378800000	172430000	251810000	267680000	1.043	0.873482
TRINITY_DN40173_c1_g1	TRINITY_DN40173_c1_g1	ORF type:complete; len:192 679-1254 (-)	1	2	2	2	12	21.502	6858600	4542700	8603900	6668400	4974200	16773000	10582000	10776400	0.618797	0.318054
TRINITY_DN40176_c1_g1	TRINITY_DN40176_c1_g1	ORF type:complete; len:298 239-1132 (-)	1	2	2	2	13.8	30.61	55777000	40994000	38875000	4.52153e+07	57409000	49427000	46802000	5.12127e+07	0.882894	0.388133
TRINITY_DN40257_c1_g2	TRINITY_DN40257_c1_g2	ORF type:complete; len:113 393-731 (-)	1	2	2	2	12.5	12.143	279750000	379370000	374670000	3.44597e+08	174590000	374330000	483080000	344000000	1.00173	0.995338
TRINITY_DN40287_c0_g2	TRINITY_DN40287_c0_g2	ORF type:complete; len:396 173-1360 (+)	1	2	2	2	6.6	45.376	4749400	5491400	4719100	4.98663e+06	14256000	3011200	3957400	7.07487e+06	0.704838	0.593941
TRINITY_DN40329_c1_g1	TRINITY_DN40329_c1_g1	ORF type:complete; len:333 198-1196 (+)	1	13	1	3	56.6	37.046	817700000	935910000	855230000	8.69613e+08	863980000	885660000	1010300000	919980000	0.945252	0.429777
TRINITY_DN40331_c1_g1	TRINITY_DN40331_c1_g1	ORF type:complete; len:279 1400-2236 (+)	1	1	1	1	4.3	31.322	7771100	9364800	8274100	8470000	10068000	10181000		10124500	0.836585	0.0726686
TRINITY_DN40333_c1_g1	TRINITY_DN40333_c1_g1	ORF type:complete; len:320 230-1189 (-)	1	6	6	6	28.5	34.821	49436000	47663000	68287000	5.51287e+07	64173000	50031000	61689000	58631000	0.940265	0.680782
TRINITY_DN40366_c1_g1	TRINITY_DN40366_c1_g1	ORF type:internal; len:146 2-436 (-)	1	4	1	1	36.6	15.803	32239000	8740000	32914000	24631000	17959000	29475000	20399000	22611000	1.08934	0.827516
TRINITY_DN40370_c1_g1	TRINITY_DN40370_c1_g1	ORF type:5prime_partial; len:153 105-563 (-)	1	1	1	1	6.6	17.589	13917000	12186000	5511600	10538200	14623000	9702100	14089000	12804700	0.822995	0.491922
TRINITY_DN40395_c0_g1	TRINITY_DN40395_c0_g1	ORF type:complete; len:169 250-756 (-)	1	1	1	1	8.9	18.698	9298100	13730000	15267000	1.2765e+07	10212000	13209000	10198000	1.12063e+07	1.13909	0.489496
TRINITY_DN40424_c0_g1	TRINITY_DN40424_c0_g1	ORF type:5prime_partial; len:209 366-992 (-)	1	1	1	1	5.8	21.648	66736000	64253000	48946000	5.99783e+07	67101000		70419000	68760000	0.872285	0.314545
TRINITY_DN40460_c0_g1	TRINITY_DN40460_c0_g1	ORF type:complete; len:171 431-943 (+)	1	2	2	2	12.9	19.043	6780400	11627000		9203700	17204000	17784000	13137000	1.60417e+07	0.573737	0.0791711
TRINITY_DN40485_c1_g3	TRINITY_DN40485_c1_g3	ORF type:complete; len:776 189-2516 (+)	1	5	4	5	11.2	85.22	82503000	105540000	103590000	97211000	119140000	89392000	97365000	1.01966e+08	0.95337	0.701726
TRINITY_DN40492_c2_g2	TRINITY_DN40492_c2_g2	ORF type:3prime_partial; len:227 414-1091 (+)	1	4	2	3	27	24.888	31692000	25970000	35950000	31204000	18670000	24417000		21543500	1.44842	0.110467
TRINITY_DN40511_c0_g1	TRINITY_DN40511_c0_g1	ORF type:5prime_partial; len:110 2-331 (+)	1	2	2	2	22.9	12.197	31648000	34601000	31121000	3.24567e+07	22855000	42445000	23320000	29540000	1.09874	0.678879
TRINITY_DN40519_c0_g3	TRINITY_DN40519_c0_g3	ORF type:complete; len:208 1198-1821 (-)	1	3	3	3	24.6	22.444	36035000	31056000	31149000	3.27467e+07	30816000	40035000	34811000	3.52207e+07	0.929757	0.474171
TRINITY_DN40526_c1_g1	TRINITY_DN40526_c1_g1	ORF type:complete; len:342 185-1210 (+)	1	3	3	3	10.9	38.187	115270000	113600000	129670000	1.19513e+08	114170000	148370000	121490000	128010000	0.933625	0.503831
TRINITY_DN40543_c0_g2	TRINITY_DN40543_c0_g2	ORF type:complete; len:382 948-2093 (+)	1	7	7	7	24.4	40.428	158970000	174280000	157490000	163580000	158020000	153400000	157510000	156310000	1.04651	0.26131
TRINITY_DN40558_c1_g1	TRINITY_DN40558_c1_g1	ORF type:complete; len:251 121-873 (+)	1	4	4	4	14.8	27.921	86225000	81408000	106320000	9.13177e+07	89141000	122440000	107410000	1.0633e+08	0.858811	0.288746
TRINITY_DN40561_c5_g1	TRINITY_DN40561_c5_g1	ORF type:complete; len:129 1814-2200 (-)	1	5	5	5	57.8	14.227	297670000	333550000	337410000	3.22877e+08	345770000	356070000	325660000	342500000	0.942706	0.273854
TRINITY_DN40562_c0_g1	TRINITY_DN40562_c0_g1	ORF type:complete; len:119 807-1163 (-)	1	7	3	7	60.2	13.644	225570000	235800000	226470000	229280000	241530000	292790000	261360000	2.65227e+08	0.864468	0.0782642
TRINITY_DN40585_c0_g1	TRINITY_DN40585_c0_g1	ORF type:complete; len:361 422-1504 (-)	1	4	4	4	13.9	39.898	19260000	28354000	16580000	21398000	20461000	11969000	25515000	19315000	1.10784	0.715418
TRINITY_DN40586_c0_g1	TRINITY_DN40586_c0_g1	ORF type:5prime_partial; len:444 599-1930 (-)	1	7	7	7	18.3	48.313	207960000	224500000	198580000	2.10347e+08	198900000	167940000	180340000	1.82393e+08	1.15326	0.0762707
TRINITY_DN40586_c0_g2	TRINITY_DN40586_c0_g2	ORF type:5prime_partial; len:127 1-381 (+)	1	3	2	2	23.8	14.807	66851000	50921000	64569000	6.07803e+07	69752000	70884000	70254000	7.02967e+07	0.864626	0.128853
TRINITY_DN40620_c0_g1	TRINITY_DN40620_c0_g1	ORF type:complete; len:284 467-1318 (-)	1	1	1	1	4.6	29.698	26565000	33091000	22182000	2.72793e+07	24355000	32682000	26738000	27925000	0.976879	0.880237
TRINITY_DN40739_c2_g7	TRINITY_DN40739_c2_g7	ORF type:3prime_partial; len:113 3-338 (-)	1	1	1	1	17.9	12.334	13957000	15282000	14381000	14540000		8630300	23889000	16259650	0.894238	0.782916
TRINITY_DN40745_c0_g1	TRINITY_DN40745_c0_g1	ORF type:complete; len:179 2205-2741 (-)	1	2	2	2	14.6	19.888	16624000	8662700	9194700	11493800		6094400	7942800	7018600	1.63762	0.27828
TRINITY_DN40791_c1_g2	TRINITY_DN40791_c1_g2	ORF type:complete; len:140 426-845 (+)	1	1	1	1	6.5	16.322	7084800	5647500	9279200	7.33717e+06	5248900	7324400	8176300	6.91653e+06	1.06082	0.773783
TRINITY_DN40794_c3_g1	TRINITY_DN40794_c3_g1	ORF type:5prime_partial; len:147 1846-2286 (-)	1	2	2	2	12.3	16.21	36740000	33226000	41435000	3.71337e+07	33232000	37978000	39445000	36885000	1.00674	0.938498
TRINITY_DN40802_c1_g1	TRINITY_DN40802_c1_g1	ORF type:complete; len:365 547-1590 (-)	1	6	6	6	27.7	36.466	161060000	135960000	132760000	143260000	126340000	168550000	139010000	1.44633e+08	0.990505	0.933127
TRINITY_DN40805_c1_g1	TRINITY_DN40805_c1_g1;TRINITY_DN56028_c2_g1;TRINITY_DN43393_c1_g1	ORF type:3prime_partial; len:352 2-1054 (-)	3	11	5	5	39	37.297	47538000	44290000	46317000	4.60483e+07	53573000	46576000	61882000	5.40103e+07	0.852584	0.153236
TRINITY_DN40865_c2_g1	TRINITY_DN40865_c2_g1	ORF type:complete; len:193 779-1357 (-)	1	6	6	6	44.8	20.77	375980000	332780000	350840000	353200000	305620000	336340000	392960000	3.44973e+08	1.02385	0.787058
TRINITY_DN40878_c2_g1	TRINITY_DN40878_c2_g1	ORF type:complete; len:108 237-560 (+)	1	3	3	3	29	11.796	39927000	34915000	59604000	4.48153e+07	28096000	24473000	27085000	2.65513e+07	1.68788	0.0743939
TRINITY_DN40937_c4_g1	TRINITY_DN40937_c4_g1	ORF type:5prime_partial; len:316 931-1878 (-)	1	3	3	3	10.8	34.095	27288000	32996000	29798000	3.00273e+07	36853000	34857000	23509000	3.17397e+07	0.946051	0.721254
TRINITY_DN40962_c0_g1	TRINITY_DN40962_c0_g1	ORF type:3prime_partial; len:236 1-705 (-)	1	3	3	3	17.4	25.175	40717000	54922000	55763000	5.04673e+07	46823000	44125000	49545000	46831000	1.07765	0.517232
TRINITY_DN40980_c1_g1	TRINITY_DN40980_c1_g1	ORF type:complete; len:103 112-420 (+)	1	3	3	3	34.3	11.908	24365000	25055000	25525000	2.49817e+07		22564000	25684000	24124000	1.03555	0.539302
TRINITY_DN40996_c0_g4	TRINITY_DN40996_c0_g4	ORF type:3prime_partial; len:248 32-742 (+)	1	6	2	2	26.2	26	180220000	173930000	163010000	1.72387e+08	170560000	191580000	202060000	1.88067e+08	0.916625	0.210986
TRINITY_DN40997_c0_g5	TRINITY_DN40997_c0_g5;TRINITY_DN40997_c0_g4	ORF type:3prime_partial; len:158 97-567 (+)	2	3	3	3	21	17.729	74547000	64011000	54783000	64447000	89900000	39207000	69007000	66038000	0.975908	0.924533
TRINITY_DN41034_c0_g1	TRINITY_DN41034_c0_g1	ORF type:5prime_partial; len:333 1-999 (+)	1	10	10	10	41	36.167	348320000	382760000	323690000	351590000	474550000	383320000	309340000	389070000	0.903668	0.501237
TRINITY_DN41074_c2_g1	TRINITY_DN41074_c2_g1	ORF type:complete; len:292 66-941 (+)	1	3	2	2	10.3	33.014	38811000	24846000	34023000	32560000	38919000	30009000	37671000	35533000	0.916331	0.580791
TRINITY_DN41157_c2_g1	TRINITY_DN41157_c2_g1	ORF type:complete; len:426 819-2096 (+)	1	6	6	6	16.9	46.874	29998000	22059000	38996000	30351000	38963000	27598000	37452000	34671000	0.8754	0.514818
TRINITY_DN41207_c0_g1	TRINITY_DN41207_c0_g1	ORF type:complete; len:196 227-814 (-)	1	8	8	8	62.1	20.65	591050000	574860000	489410000	5.51773e+08	499050000	475410000	539130000	504530000	1.09364	0.266392
TRINITY_DN41219_c2_g1	TRINITY_DN41219_c2_g1	ORF type:5prime_partial; len:372 2-1117 (+)	1	3	3	3	10.8	41.208	28816000	37803000	35450000	34023000	43188000	40074000	30298000	3.78533e+07	0.898811	0.462973
TRINITY_DN41221_c0_g1	TRINITY_DN41221_c0_g1	ORF type:complete; len:350 133-1182 (+)	1	12	12	12	60.7	38.745	1102000000	1047400000	1118500000	1089300000	994740000	1018400000	1141100000	1.05141e+09	1.03603	0.492349
TRINITY_DN41238_c1_g2	TRINITY_DN41238_c1_g2	ORF type:complete; len:186 343-900 (+)	1	2	2	2	16.8	20.33	286450000	314240000	229110000	276600000	274760000	307430000	287620000	2.89937e+08	0.954001	0.644905
TRINITY_DN41238_c1_g3	TRINITY_DN41238_c1_g3	ORF type:internal; len:118 2-352 (+)	1	1	1	1	8.5	14.014	147370000	134380000	139920000	1.40557e+08	133980000	158390000	146990000	1.46453e+08	0.959737	0.501619
TRINITY_DN41247_c1_g1	TRINITY_DN41247_c1_g1;TRINITY_DN35599_c1_g1;TRINITY_DN51305_c2_g1	ORF type:5prime_partial; len:400 2-1201 (+)	3	15	3	4	49.9	44.157	653920000	879120000	649770000	7.27603e+08	958960000	767230000	1014300000	9.13497e+08	0.796504	0.155868
TRINITY_DN41258_c1_g1	TRINITY_DN41258_c1_g1;TRINITY_DN36234_c2_g1	ORF type:complete; len:146 177-614 (+);ORF type:complete; len:110 445-774 (-)	2	2	2	2	13.8	17.197	191190000	218060000	203880000	2.04377e+08	172850000	260310000	240260000	2.24473e+08	0.910472	0.506394
TRINITY_DN41279_c6_g6	TRINITY_DN41279_c6_g6	ORF type:internal; len:171 1-510 (+)	1	2	1	1	15.9	18.565	8503100	18851000	12320000	13224700	16589000		10593000	13591000	0.973048	0.940186
TRINITY_DN41281_c2_g1	TRINITY_DN41281_c2_g1	ORF type:complete; len:242 60-785 (+)	1	2	2	2	9.5	27.287	41828000	39567000		40697500	46715000	45324000	40380000	4.41397e+07	0.922016	0.28046
TRINITY_DN41282_c0_g1	TRINITY_DN41282_c0_g1	ORF type:complete; len:169 2047-2553 (-)	1	3	3	3	22.6	19.067	120620000	121410000	190100000	1.44043e+08	163330000	129050000	152970000	148450000	0.970315	0.869511
TRINITY_DN41283_c0_g1	TRINITY_DN41283_c0_g1	ORF type:5prime_partial; len:319 3533-4489 (-)	1	2	1	1	8.2	36.187	37968000	36013000	15790000	2.99237e+07	15588000	26427000	17054000	1.96897e+07	1.51977	0.262839
TRINITY_DN41283_c0_g2	TRINITY_DN41283_c0_g2	ORF type:3prime_partial; len:246 1-735 (-)	1	5	4	5	24.5	27.991	93959000	92776000	117500000	1.01412e+08	98711000	95631000	94026000	9.61227e+07	1.05502	0.552575
TRINITY_DN41320_c0_g1	TRINITY_DN41320_c0_g1	ORF type:complete; len:454 373-1734 (-)	1	6	6	6	13.9	49.267	248210000	240230000	228480000	2.38973e+08	225200000	268980000	246450000	2.46877e+08	0.967987	0.599487
TRINITY_DN41340_c1_g1	TRINITY_DN41340_c1_g1;TRINITY_DN46274_c0_g2	ORF type:complete; len:205 211-825 (-);ORF type:complete; len:239 752-1468 (+)	2	1	1	1	5.9	22.585	8275600		8254700	8265150	8981500	7644500	8600100	8408700	0.982928	0.797956
TRINITY_DN41344_c4_g1	TRINITY_DN41344_c4_g1;TRINITY_DN42066_c4_g3	ORF type:complete; len:262 308-1093 (+)	2	5	5	5	19.9	30.562	121670000	104230000	98771000	1.08224e+08	97138000	143820000	116550000	1.19169e+08	0.90815	0.511257
TRINITY_DN41354_c0_g1	TRINITY_DN41354_c0_g1	ORF type:complete; len:221 316-978 (+)	1	8	1	8	38.6	24.585	321540000	321300000	401340000	348060000	192940000	303820000	267220000	254660000	1.36676	0.09084
TRINITY_DN41360_c0_g1	TRINITY_DN41360_c0_g1	ORF type:internal; len:143 3-428 (+)	1	5	1	2	42.3	16.304	4850700	5399000	4408600	4886100	20002000	21777000	6535000	1.61047e+07	0.303397	0.0805021
TRINITY_DN41360_c1_g1	TRINITY_DN41360_c1_g1	ORF type:5prime_partial; len:360 165-1244 (-)	1	5	0	1	16.7	40.357	12656000		11465000	12060500	7774000	17699000	17899000	1.44573e+07	0.834213	0.619053
TRINITY_DN41360_c1_g2	TRINITY_DN41360_c1_g2	ORF type:3prime_partial; len:526 346-1920 (+)	1	6	1	1	13.1	57.857	25165000	31922000	21733000	2.62733e+07	21101000	20028000	25750000	22293000	1.17855	0.31532
TRINITY_DN41381_c2_g1	TRINITY_DN41381_c2_g1;TRINITY_DN37466_c0_g3;TRINITY_DN37466_c0_g4;TRINITY_DN37466_c0_g2	ORF type:complete; len:226 421-1098 (+);ORF type:3prime_partial; len:100 2-298 (-);ORF type:3prime_partial; len:148 2-394 (-);ORF type:5prime_partial; len:143 495-923 (-)	4	4	1	1	17.8	24.932	13629000	13491000	22149000	16423000	20396000	23130000	21122000	2.15493e+07	0.762112	0.160258
TRINITY_DN41426_c0_g1	TRINITY_DN41426_c0_g1	ORF type:complete; len:607 1751-3571 (+)	1	5	5	5	12.2	69.264	29296000	39161000	45125000	3.78607e+07	21385000	29742000		25563500	1.48104	0.164832
TRINITY_DN41428_c2_g2	TRINITY_DN41428_c2_g2	ORF type:complete; len:137 34-444 (+)	1	1	1	1	11	14.475	50575000	58152000	62448000	5.70583e+07	64529000	71104000	60530000	6.53877e+07	0.872616	0.147205
TRINITY_DN41455_c1_g1	TRINITY_DN41455_c1_g1	ORF type:5prime_partial; len:319 2-958 (+)	1	2	2	2	14.8	34.352	13869000	12320000	16368000	1.41857e+07		11416000	12810000	12113000	1.17111	0.287948
TRINITY_DN41522_c1_g1	TRINITY_DN41522_c1_g1	ORF type:complete; len:385 210-1364 (+)	1	3	2	2	9.1	43.664	21884000	29754000	31454000	2.76973e+07	36348000	29283000	38539000	3.47233e+07	0.797658	0.158634
TRINITY_DN41556_c3_g1	TRINITY_DN41556_c3_g1	ORF type:complete; len:116 2923-3270 (-)	1	4	3	3	45.2	12.644	405210000	475570000	440450000	440410000	462420000	416650000	364250000	414440000	1.06266	0.49795
TRINITY_DN41566_c1_g1	TRINITY_DN41566_c1_g1	ORF type:complete; len:1589 2695-7461 (-)	1	8	8	8	7.5	173.35	18852000	18835000	18725000	18804000	35415000	27242000	16966000	26541000	0.708489	0.220775
TRINITY_DN41606_c1_g1	TRINITY_DN41606_c1_g1	ORF type:internal; len:553 3-1658 (+)	1	2	1	1	4.9	64.257	14018000	22424000	27412000	2.12847e+07	15442000		10607000	13024500	1.6342	0.220797
TRINITY_DN41622_c2_g3	TRINITY_DN41622_c2_g3;TRINITY_DN48718_c2_g1	ORF type:complete; len:359 38-1078 (+)	2	9	8	8	36.7	38.288	148470000	127770000	146410000	1.40883e+08	114830000	107490000	139690000	120670000	1.16751	0.160743
TRINITY_DN41630_c1_g1	TRINITY_DN41630_c1_g1	ORF type:complete; len:343 708-1736 (-)	1	9	9	9	35.7	38.39	447370000	479020000	443270000	4.56553e+08	379430000	378360000	466980000	4.08257e+08	1.1183	0.199546
TRINITY_DN41698_c1_g4	TRINITY_DN41698_c1_g4	ORF type:complete; len:291 318-1190 (-)	1	6	5	6	22.1	32.089	527500000	560210000	554690000	5.47467e+08	625720000	591410000	569890000	5.95673e+08	0.919072	0.0654902
TRINITY_DN41701_c0_g5	TRINITY_DN41701_c0_g5;TRINITY_DN51147_c1_g1	ORF type:internal; len:142 2-424 (+);ORF type:complete; len:382 670-1815 (-)	2	4	4	4	28.4	15.81	80121000	67242000	57320000	6.82277e+07	180500000	100490000	77373000	1.19454e+08	0.571161	0.183943
TRINITY_DN41710_c1_g1	TRINITY_DN41710_c1_g1	ORF type:complete; len:232 647-1342 (-)	1	4	4	4	19	25.621	51962000	47701000	54154000	5.12723e+07	47128000	45204000	56558000	49630000	1.03309	0.70152
TRINITY_DN41727_c1_g2	TRINITY_DN41727_c1_g2	ORF type:complete; len:447 245-1585 (+)	1	12	12	12	34.8	49.587	643040000	597310000	705220000	6.48523e+08	608320000	622490000	629700000	620170000	1.04572	0.424264
TRINITY_DN41733_c1_g2	TRINITY_DN41733_c1_g2	ORF type:complete; len:180 1538-2005 (-)	1	3	3	3	23.9	16.492	91310000	211490000	202850000	168550000	34260000	91713000	77518000	6.78303e+07	2.48488	0.0762828
TRINITY_DN41734_c1_g2	TRINITY_DN41734_c1_g2	ORF type:complete; len:127 473-853 (-)	1	6	1	1	57.1	14.21	22663000	12533000	23233000	1.94763e+07	23606000	34301000	18486000	2.54643e+07	0.764848	0.361137
TRINITY_DN41734_c1_g5	TRINITY_DN41734_c1_g5	ORF type:complete; len:261 270-1052 (-)	1	10	5	10	47.7	29.103	583700000	528240000	554450000	5.55463e+08	543540000	565960000	553110000	5.54203e+08	1.00227	0.945388
TRINITY_DN41735_c1_g1	TRINITY_DN41735_c1_g1	ORF type:5prime_partial; len:244 1881-2612 (-)	1	9	4	4	46.1	28.783	19039000	14633000	15776000	1.64827e+07	15704000	14782000	25101000	18529000	0.889561	0.595329
TRINITY_DN41742_c1_g1	TRINITY_DN41742_c1_g1	ORF type:5prime_partial; len:141 911-1333 (-)	1	1	1	1	6.4	15.859	48501000	59009000	44453000	5.06543e+07	46650000	57505000	46492000	5.02157e+07	1.00874	0.942005
TRINITY_DN41756_c1_g1	TRINITY_DN41756_c1_g1	ORF type:5prime_partial; len:339 2-1018 (+)	1	1	1	1	4.4	37.19	11351000	15120000	9636600	1.20359e+07	13486000	10022000	15139000	1.28823e+07	0.934292	0.72151
TRINITY_DN41870_c0_g1	TRINITY_DN41870_c0_g1	ORF type:complete; len:311 1137-2069 (-)	1	4	4	4	18.1	33.442	47547000	56147000	47157000	5.02837e+07	44860000		48826000	46843000	1.07345	0.459569
TRINITY_DN41872_c1_g1	TRINITY_DN41872_c1_g1	ORF type:complete; len:328 64-1047 (+)	1	5	5	5	15.3	36.848	18033000	22634000	25614000	2.20937e+07	22798000	19871000	25425000	22698000	0.973375	0.835458
TRINITY_DN41883_c0_g1	TRINITY_DN41883_c0_g1	ORF type:5prime_partial; len:123 1926-2294 (-)	1	4	2	4	41	13.371	1209500000	1121800000	890260000	1.07385e+09	919840000	935220000	1211100000	1.02205e+09	1.05068	0.719245
TRINITY_DN41913_c7_g1	TRINITY_DN41913_c7_g1	ORF type:5prime_partial; len:104 1-312 (+)	1	1	1	1	17.5	12.095	21013000	14875000	21393000	1.90937e+07	14396000	20341000	25548000	20095000	0.95017	0.807749
TRINITY_DN41940_c1_g1	TRINITY_DN41940_c1_g1;TRINITY_DN50618_c0_g2	ORF type:3prime_partial; len:355 1025-2086 (+)	2	3	2	3	9.9	40.324	9254000	7210000	11196000	9220000	12237000	8908700	8972000	1.00392e+07	0.918397	0.633817
TRINITY_DN41948_c0_g1	TRINITY_DN41948_c0_g1	ORF type:complete; len:297 2449-3339 (+)	1	2	2	2	13.2	30.518	96876000	45814000	74100000	7.22633e+07	18787000	3300200	74364000	32150400	2.24767	0.199765
TRINITY_DN41961_c1_g2	TRINITY_DN41961_c1_g2	ORF type:complete; len:280 1533-2372 (+)	1	6	6	6	26.5	30.683	157340000	160150000	180250000	1.65913e+08	202540000	195920000	175950000	191470000	0.866524	0.0765061
TRINITY_DN42022_c1_g2	TRINITY_DN42022_c1_g2	ORF type:complete; len:368 402-1505 (+)	1	4	4	4	10.4	42.561	24359000	23442000	30421000	26074000	30620000	31771000	22319000	2.82367e+07	0.923409	0.589859
TRINITY_DN42031_c3_g6	TRINITY_DN42031_c3_g6;TRINITY_DN42031_c3_g1	ORF type:3prime_partial; len:287 21-878 (+)	2	5	1	1	21.3	31.574	66333000	83491000	72180000	7.40013e+07	81550000	78513000	70826000	76963000	0.961518	0.645428
TRINITY_DN42032_c2_g1	TRINITY_DN42032_c2_g1	ORF type:5prime_partial; len:205 3-617 (+)	1	2	2	2	9.3	23.288	13369000	12466000	10685000	1.21733e+07	14924000	15777000	13798000	14833000	0.820693	0.0525237
TRINITY_DN42036_c0_g2	TRINITY_DN42036_c0_g2	ORF type:complete; len:118 114-467 (+)	1	1	1	1	6.8	13.226	99193000	78058000	93945000	9.03987e+07	88124000	109890000	113610000	1.03875e+08	0.870267	0.255989
TRINITY_DN42037_c5_g1	TRINITY_DN42037_c5_g1	ORF type:5prime_partial; len:523 2-1570 (+)	1	6	6	6	17	56.634	117800000	109610000	124040000	117150000	93472000	119360000	104770000	1.05867e+08	1.10657	0.258808
TRINITY_DN42081_c0_g1	TRINITY_DN42081_c0_g1	ORF type:complete; len:338 137-1150 (+)	1	3	3	3	14.8	37.553	16268000	15942000	21893000	1.80343e+07	31904000		20133000	26018500	0.693135	0.21174
TRINITY_DN42084_c1_g2	TRINITY_DN42084_c1_g2;TRINITY_DN42084_c1_g1	ORF type:5prime_partial; len:136 2-409 (+);ORF type:complete; len:345 1255-2289 (+)	2	1	1	1	7.4	14.898	32507000	37516000	32195000	3.40727e+07	32939000	40813000	35357000	3.63697e+07	0.936843	0.472284
TRINITY_DN42105_c2_g1	TRINITY_DN42105_c2_g1	ORF type:complete; len:284 887-1738 (-)	1	1	1	1	3.9	31.564	3858100	3664200	3381400	3.63457e+06	5579700	3777400	3486300	4.28113e+06	0.848973	0.388648
TRINITY_DN42139_c4_g1	TRINITY_DN42139_c4_g1	ORF type:complete; len:214 362-1003 (-)	1	3	3	3	17.4	24.036	39622000	47645000	51770000	4.63457e+07	53517000	43178000	52375000	49690000	0.932696	0.527624
TRINITY_DN42151_c1_g2	TRINITY_DN42151_c1_g2	ORF type:complete; len:135 630-1034 (-)	1	1	1	1	8.2	14.983	19613000	22613000	25772000	22666000	16784000	19832000	19196000	18604000	1.21834	0.112849
TRINITY_DN42158_c2_g1	TRINITY_DN42158_c2_g1;TRINITY_DN58198_c2_g1	ORF type:complete; len:138 319-732 (-);ORF type:complete; len:138 986-1399 (+)	2	5	5	5	36.5	15.318	78835000	92856000	106040000	92577000	61838000	93724000	90557000	8.20397e+07	1.12844	0.457539
TRINITY_DN42169_c1_g1	TRINITY_DN42169_c1_g1	ORF type:5prime_partial; len:394 2-1183 (+)	1	2	2	2	7.6	41.896	4713300	4063400	5436900	4.73787e+06	22103000	8433700	6440500	1.23257e+07	0.384388	0.199218
TRINITY_DN42173_c2_g1	TRINITY_DN42173_c2_g1	ORF type:complete; len:155 773-1237 (-)	1	7	7	7	44.2	17.228	664600000	676990000	684130000	675240000	711570000	661350000	677170000	6.83363e+08	0.988113	0.636003
TRINITY_DN42180_c3_g1	TRINITY_DN42180_c3_g1	ORF type:complete; len:395 122-1306 (+)	1	9	9	9	29.4	43.495	261430000	262730000	236690000	2.53617e+08	211640000	249210000	281230000	247360000	1.02529	0.788567
TRINITY_DN42219_c1_g1	TRINITY_DN42219_c1_g1	ORF type:complete; len:332 82-996 (+)	1	5	5	5	21.1	32.541	93192000	106500000	97840000	9.91773e+07	92097000	98270000	83559000	9.13087e+07	1.08618	0.244964
TRINITY_DN42241_c0_g1	TRINITY_DN42241_c0_g1	ORF type:5prime_partial; len:184 1501-2052 (-)	1	3	3	3	20.2	20.515	105340000	76810000	107350000	96500000	107720000	78970000	79275000	88655000	1.08849	0.597966
TRINITY_DN42251_c3_g2	TRINITY_DN42251_c3_g2	ORF type:complete; len:658 425-2398 (-)	1	10	7	10	17.2	74.279	223170000	228350000	213190000	221570000	204830000	239870000	217600000	2.20767e+08	1.00364	0.946086
TRINITY_DN42267_c3_g2	TRINITY_DN42267_c3_g2	ORF type:5prime_partial; len:111 394-726 (-)	1	4	4	4	47.3	12.023	150030000	144480000	150680000	1.48397e+08	150820000	133020000	150070000	1.44637e+08	1.026	0.573166
TRINITY_DN42267_c3_g4	TRINITY_DN42267_c3_g4	ORF type:3prime_partial; len:164 276-764 (+)	1	1	1	1	9.8	16.435	20143000	17426000	13782000	17117000	61476000	50446000	18414000	4.34453e+07	0.393989	0.113725
TRINITY_DN42268_c0_g2	TRINITY_DN42268_c0_g2	ORF type:3prime_partial; len:214 1-639 (-)	1	8	8	8	44.1	22.949	257070000	229090000	176570000	220910000	225110000	225980000	260950000	2.37347e+08	0.930748	0.567051
TRINITY_DN42269_c1_g1	TRINITY_DN42269_c1_g1	ORF type:complete; len:103 270-578 (+)	1	1	1	1	12.7	11.56	6371800	11331000		8851400	8631100		11031000	9831050	0.900351	0.756124
TRINITY_DN42282_c1_g1	TRINITY_DN42282_c1_g1	ORF type:complete; len:189 2-568 (+)	1	2	1	1	10.1	20.392	16082000	19187000	15143000	16804000	18563000	20075000	17941000	1.88597e+07	0.891002	0.209618
TRINITY_DN42308_c1_g1	TRINITY_DN42308_c1_g1	ORF type:complete; len:127 413-793 (-)	1	2	2	2	31.7	13.469	172790000	212860000	200040000	195230000	224070000	209280000	203190000	212180000	0.920115	0.27281
TRINITY_DN42324_c1_g1	TRINITY_DN42324_c1_g1	ORF type:complete; len:337 1091-2101 (-)	1	3	3	3	11.6	37.138	39296000	58414000	55757000	5.11557e+07	76117000	31964000	66071000	5.80507e+07	0.881224	0.66217
TRINITY_DN42346_c0_g2	TRINITY_DN42346_c0_g2	ORF type:complete; len:318 543-1496 (-)	1	2	2	2	8.2	35.89	32612000	40252000	42601000	3.84883e+07	39395000	36725000	38030000	38050000	1.01152	0.894807
TRINITY_DN42355_c1_g2	TRINITY_DN42355_c1_g2	ORF type:5prime_partial; len:171 1721-2233 (-)	1	2	2	2	19.4	18.862	80940000	76794000	89293000	8.23423e+07	66828000	51229000	15580000	4.45457e+07	1.84849	0.0726085
TRINITY_DN42364_c0_g1	TRINITY_DN42364_c0_g1	ORF type:complete; len:214 147-788 (+)	1	1	1	1	8	23.083	35662000	26476000	34404000	3.21807e+07	27784000	25486000	33686000	2.89853e+07	1.11024	0.444695
TRINITY_DN42366_c2_g1	TRINITY_DN42366_c2_g1	ORF type:complete; len:260 182-961 (+)	1	2	2	2	10.8	28.293	26278000	24822000	16912000	2.26707e+07	21363000	22623000	22128000	22038000	1.02871	0.839761
TRINITY_DN42379_c5_g1	TRINITY_DN42379_c5_g1	ORF type:complete; len:411 1671-2903 (+)	1	9	9	9	31	45.82	94095000	102350000	112430000	1.02958e+08	144570000	113020000	109240000	1.22277e+08	0.842011	0.193999
TRINITY_DN42389_c4_g1	TRINITY_DN42389_c4_g1	ORF type:complete; len:575 559-2283 (+)	1	3	3	3	8.4	64.096	39326000	17218000	39782000	3.21087e+07	24621000		27372000	25996500	1.23511	0.572143
TRINITY_DN42429_c0_g3	TRINITY_DN42429_c0_g3	ORF type:complete; len:476 461-1888 (+)	1	4	4	4	13.1	52.504		19637000	25195000	22416000	26778000	23960000	20656000	23798000	0.941928	0.684388
TRINITY_DN42467_c6_g2	TRINITY_DN42467_c6_g2	ORF type:complete; len:214 189-830 (+)	1	3	2	3	16.9	23.673	77641000	64533000	63825000	6.86663e+07	111390000	73361000	86587000	90446000	0.759197	0.144154
TRINITY_DN42476_c0_g1	TRINITY_DN42476_c0_g1	ORF type:complete; len:535 3187-4791 (+)	1	5	5	5	11.2	59.653	48408000	52032000	42929000	4.77897e+07	48179000	48485000	44724000	4.71293e+07	1.01401	0.831486
TRINITY_DN42494_c0_g1	TRINITY_DN42494_c0_g1	ORF type:complete; len:393 83-1261 (+)	1	6	6	6	18.9	42.584	183860000	155010000	184870000	174580000	152180000	168900000	152100000	1.57727e+08	1.10685	0.209173
TRINITY_DN42496_c1_g1	TRINITY_DN42496_c1_g1	ORF type:complete; len:133 1359-1757 (-)	1	1	1	1	12.1	13.375	142680000	141740000	153320000	1.45913e+08	172550000	126140000	123880000	1.40857e+08	1.0359	0.771733
TRINITY_DN42499_c2_g1	TRINITY_DN42499_c2_g1	ORF type:complete; len:149 1038-1484 (+)	1	1	1	1	6.1	16.146	20805000	19515000	26908000	2.24093e+07	16430000	19632000	16515000	1.75257e+07	1.27866	0.12374
TRINITY_DN42504_c1_g4	TRINITY_DN42504_c1_g4	ORF type:internal; len:108 3-323 (+)	1	1	1	1	13.1	11.997	24157000	17164000	19095000	2.01387e+07	26396000	27096000	21911000	2.51343e+07	0.801241	0.131735
TRINITY_DN42504_c3_g1	TRINITY_DN42504_c3_g1	ORF type:complete; len:370 188-1261 (-)	1	5	5	5	26.9	38.926	156210000	156310000	162560000	158360000	196340000	187120000	146430000	176630000	0.896563	0.30319
TRINITY_DN42507_c1_g1	TRINITY_DN42507_c1_g1	ORF type:complete; len:143 265-693 (-)	1	2	2	2	16.9	15.92		13948000	13816000	13882000	12640000	15888000	17183000	15237000	0.911072	0.494084
TRINITY_DN42546_c0_g1	TRINITY_DN42546_c0_g1	ORF type:complete; len:272 54-818 (+)	1	5	5	5	35.4	27.95	69615000	53011000	65720000	62782000	50949000	41227000	62386000	5.15207e+07	1.21858	0.227498
TRINITY_DN42554_c0_g2	TRINITY_DN42554_c0_g2	ORF type:5prime_partial; len:150 1944-2393 (-)	1	6	6	6	36.9	16.345	488030000	513380000	575810000	525740000	495070000	449260000	439260000	4.61197e+08	1.13995	0.107653
TRINITY_DN42565_c1_g2	TRINITY_DN42565_c1_g2	ORF type:complete; len:455 1064-2428 (+)	1	9	9	9	25.1	51.553	175480000	167780000	186260000	1.76507e+08	153480000	204270000	177560000	1.78437e+08	0.989184	0.907605
TRINITY_DN42570_c0_g1	TRINITY_DN42570_c0_g1	ORF type:5prime_partial; len:118 1-354 (+)	1	2	1	2	23.1	12.951	246670000	264270000	239610000	2.50183e+08	208580000	215270000	152860000	1.92237e+08	1.30143	0.0515565
TRINITY_DN42583_c3_g1	TRINITY_DN42583_c3_g1	ORF type:complete; len:357 486-1556 (+)	1	9	9	9	34.3	39.936	185180000	221820000	234180000	2.13727e+08	230580000	228500000	220870000	226650000	0.942981	0.437678
TRINITY_DN42599_c1_g1	TRINITY_DN42599_c1_g1	ORF type:complete; len:103 274-582 (-)	1	1	1	1	12.7	11.572	18287000	11764000		15025500	9677000		14870000	12273500	1.22422	0.577025
TRINITY_DN42617_c3_g1	TRINITY_DN42617_c3_g1;TRINITY_DN58055_c1_g1	ORF type:complete; len:596 252-1790 (+)	2	9	8	8	19.9	56.566	52248000	48397000	58908000	5.31843e+07	64049000	74997000	60372000	6.64727e+07	0.800093	0.0682377
TRINITY_DN42637_c0_g4	TRINITY_DN42637_c0_g4	ORF type:complete; len:425 284-1558 (+)	1	3	3	3	7.8	45.17	59729000	48583000	44348000	5.08867e+07		48037000	59588000	53812500	0.945629	0.716175
TRINITY_DN42654_c0_g1	TRINITY_DN42654_c0_g1	ORF type:complete; len:166 1328-1825 (+)	1	4	4	4	26.7	18.785	276150000	273700000	342900000	2.97583e+08	325520000	331120000	294940000	3.17193e+08	0.938177	0.481624
TRINITY_DN42671_c1_g1	TRINITY_DN42671_c1_g1;TRINITY_DN40500_c2_g2;TRINITY_DN40500_c2_g3	ORF type:5prime_partial; len:190 2-571 (+)	3	5	5	5	45	20.085	371810000	326690000	413940000	3.70813e+08	328660000	321960000	379340000	343320000	1.08008	0.42563
TRINITY_DN42674_c3_g1	TRINITY_DN42674_c3_g1	ORF type:complete; len:399 397-1593 (-)	1	2	2	2	7.5	42.494	23444000	23704000	28672000	2.52733e+07	19498000	24146000	36167000	2.66037e+07	0.949994	0.812438
TRINITY_DN42696_c1_g1	TRINITY_DN42696_c1_g1	ORF type:complete; len:210 477-1106 (-)	1	5	5	5	24.9	22.915	216740000	275040000	293490000	2.61757e+08	247580000	272140000	305270000	2.74997e+08	0.951854	0.666805
TRINITY_DN42702_c0_g2	TRINITY_DN42702_c0_g2	ORF type:complete; len:291 2086-2958 (+)	1	5	5	5	21.7	32.993	144880000	122520000	130620000	1.32673e+08	120720000	136940000	107390000	1.21683e+08	1.09032	0.364709
TRINITY_DN42705_c1_g5	TRINITY_DN42705_c1_g5	ORF type:complete; len:263 305-1093 (-)	1	3	3	3	16	27.887	27595000	31258000	26682000	2.85117e+07	21248000	32595000	23794000	25879000	1.10173	0.517224
TRINITY_DN42728_c3_g1	TRINITY_DN42728_c3_g1	ORF type:complete; len:540 741-2360 (-)	1	1	1	1	2.6	59.48	1146700	909110	1240700	1.09884e+06	2996100	4472700	1206200	2.89167e+06	0.380001	0.13204
TRINITY_DN42741_c3_g1	TRINITY_DN42741_c3_g1	ORF type:complete; len:313 848-1786 (-)	1	4	4	4	14.1	36.117	26096000	26555000	32701000	2.84507e+07	30240000	27721000	23704000	2.72217e+07	1.04515	0.689123
TRINITY_DN42756_c0_g1	TRINITY_DN42756_c0_g1	ORF type:complete; len:132 325-720 (+)	1	4	4	4	29.8	14.26	511140000	605130000	570180000	562150000	646850000	609300000	620160000	6.25437e+08	0.898812	0.0993851
TRINITY_DN42771_c0_g1	TRINITY_DN42771_c0_g1	ORF type:complete; len:289 339-1205 (+)	1	8	8	8	42.7	30.512	891460000	1008200000	856940000	9.18867e+08	868450000	866320000	839630000	8.58133e+08	1.07077	0.26325
TRINITY_DN42779_c0_g1	TRINITY_DN42779_c0_g1	ORF type:internal; len:314 3-941 (-)	1	2	2	2	9.3	34.962	21625000	26432000	19500000	22519000	15700000	17947000	22399000	18682000	1.20538	0.248369
TRINITY_DN42788_c0_g1	TRINITY_DN42788_c0_g1	ORF type:complete; len:273 444-1262 (-)	1	9	5	5	34.2	29.675	135700000	131720000	117990000	128470000	120710000	132690000	108530000	1.20643e+08	1.06487	0.423994
TRINITY_DN42788_c0_g2	TRINITY_DN42788_c0_g2	ORF type:complete; len:273 366-1184 (-)	1	11	7	11	47.4	29.618	605980000	743890000	663270000	6.71047e+08	619700000	639260000	631130000	630030000	1.0651	0.367408
TRINITY_DN42811_c1_g1	TRINITY_DN42811_c1_g1	ORF type:3prime_partial; len:329 279-1262 (+)	1	2	2	2	5.5	35.807	21682000	19721000	22821000	21408000	14885000	21788000	18260000	18311000	1.16913	0.230019
TRINITY_DN42813_c0_g1	TRINITY_DN42813_c0_g1	ORF type:complete; len:164 662-1153 (-)	1	1	1	1	6.7	18.392	6105400		5960100	6032750	5483500	13298000	6222400	8.33463e+06	0.723817	0.525834
TRINITY_DN42825_c0_g1	TRINITY_DN42825_c0_g1	ORF type:5prime_partial; len:130 2404-2793 (-)	1	3	1	1	24	14.48	42539000	55019000	43526000	47028000	56089000	68925000	49068000	5.80273e+07	0.810446	0.194234
TRINITY_DN42830_c0_g3	TRINITY_DN42830_c0_g3	ORF type:3prime_partial; len:106 226-540 (+)	1	3	3	3	21	11.193	167520000	148220000	51311000	1.2235e+08	89492000	71570000	90855000	8.39723e+07	1.45703	0.352222
TRINITY_DN42856_c4_g1	TRINITY_DN42856_c4_g1	ORF type:5prime_partial; len:185 2-556 (+)	1	9	7	7	70.1	19.418	952270000	897940000	911960000	9.20723e+08	1041400000	1227900000	795550000	1.02162e+09	0.901241	0.46898
TRINITY_DN42903_c2_g1	TRINITY_DN42903_c2_g1	ORF type:3prime_partial; len:230 2-688 (-)	1	8	7	8	40.6	25.735	679280000	617520000	533530000	610110000	583860000	639410000	579890000	6.01053e+08	1.01507	0.854765
TRINITY_DN42912_c0_g1	TRINITY_DN42912_c0_g1	ORF type:complete; len:410 68-1231 (+)	1	6	5	6	22.2	42.033	135680000	146450000	145730000	142620000	111510000	138230000	140670000	1.30137e+08	1.09593	0.278583
TRINITY_DN42933_c0_g2	TRINITY_DN42933_c0_g2	ORF type:complete; len:306 542-1459 (+)	1	2	2	2	8.2	32.867	24894000	19895000	16354000	20381000	22433000	26432000	23026000	2.39637e+07	0.850496	0.265945
TRINITY_DN42939_c1_g1	TRINITY_DN42939_c1_g1	ORF type:complete; len:164 202-693 (+)	1	7	7	7	50.3	17.678	454310000	500080000	413630000	4.56007e+08	493660000	521050000	516460000	510390000	0.893447	0.108144
TRINITY_DN42992_c0_g1	TRINITY_DN42992_c0_g1	ORF type:complete; len:214 918-1559 (+)	1	4	4	4	34.3	24.673	134900000	130710000	109170000	1.24927e+08	133450000	127360000	121500000	1.27437e+08	0.980304	0.786943
TRINITY_DN43017_c3_g1	TRINITY_DN43017_c3_g1	ORF type:complete; len:118 36-389 (+)	1	3	1	1	19.7	13.398	90150000	61782000	99318000	83750000	73818000	71211000	1994500	4.90078e+07	1.70891	0.253826
TRINITY_DN43017_c3_g2	TRINITY_DN43017_c3_g2	ORF type:complete; len:235 83-706 (+)	1	5	3	5	24.6	23.599	457250000	542550000	536210000	5.12003e+08	454090000	474850000	463300000	464080000	1.10326	0.16316
TRINITY_DN43061_c0_g1	TRINITY_DN43061_c0_g1	ORF type:complete; len:368 1532-2569 (-)	1	1	1	1	4.9	38.328		8639300	11425000	10032150		11019000	9803200	10411100	0.963601	0.826359
TRINITY_DN43079_c0_g1	TRINITY_DN43079_c0_g1	ORF type:5prime_partial; len:163 1-489 (+)	1	5	2	2	42	17.748	19266000	23721000	20454000	21147000	29338000	24997000	25093000	26476000	0.798723	0.0526783
TRINITY_DN43081_c0_g2	TRINITY_DN43081_c0_g2	ORF type:complete; len:357 201-1271 (+)	1	8	8	8	28.7	40.682	121920000	115310000	155310000	1.30847e+08	145670000	130820000	130080000	1.35523e+08	0.965492	0.74433
TRINITY_DN43086_c0_g1	TRINITY_DN43086_c0_g1	ORF type:complete; len:131 1262-1654 (-)	1	4	2	2	35.4	14.08	25383000	24237000	20277000	23299000	24531000		13165000	18848000	1.23615	0.411995
TRINITY_DN43086_c0_g2	TRINITY_DN43086_c0_g2	ORF type:5prime_partial; len:199 242-838 (-)	1	9	7	9	62.6	21.277	2914300000	3201500000	3448000000	3.18793e+09	3929000000	3454900000	2926100000	3.43667e+09	0.927624	0.490663
TRINITY_DN43089_c0_g2	TRINITY_DN43089_c0_g2;TRINITY_DN54825_c0_g1	ORF type:complete; len:165 153-647 (+);ORF type:complete; len:208 1403-2026 (-)	2	1	1	1	11	16.543	91466000	142560000	123660000	1.19229e+08	168640000	140270000	80915000	1.29942e+08	0.917555	0.737734
TRINITY_DN43092_c1_g2	TRINITY_DN43092_c1_g2	ORF type:5prime_partial; len:235 1-705 (+)	1	3	3	3	23.5	25.631	51087000	40840000	34944000	4.22903e+07	53959000	40003000	36348000	4.34367e+07	0.973609	0.880294
TRINITY_DN43122_c0_g1	TRINITY_DN43122_c0_g1	ORF type:complete; len:203 2784-3392 (+)	1	6	6	6	39.1	23.007	346280000	356830000	350350000	3.51153e+08	294980000	324680000	344410000	3.21357e+08	1.09272	0.112429
TRINITY_DN43154_c0_g1	TRINITY_DN43154_c0_g1	ORF type:3prime_partial; len:257 709-1476 (+)	1	2	2	2	10.9	26.9	57633000	28804000	56894000	47777000	62511000	63102000	82822000	6.94783e+07	0.687653	0.134729
TRINITY_DN43160_c0_g1	TRINITY_DN43160_c0_g1	ORF type:5prime_partial; len:293 504-1382 (-)	1	9	9	9	36.6	31.057	1325100000	1121700000	1269300000	1238700000	902630000	1090700000	1287800000	1093710000	1.13257	0.316223
TRINITY_DN43174_c1_g1	TRINITY_DN43174_c1_g1	ORF type:complete; len:491 646-2118 (+)	1	6	6	6	20	52.218	167250000	172010000	136960000	158740000	167810000	162930000	220020000	1.83587e+08	0.86466	0.308501
TRINITY_DN43191_c0_g1	TRINITY_DN43191_c0_g1	ORF type:complete; len:503 498-1934 (-)	1	3	3	3	7.5	52.56	47343000	55973000	50890000	51402000	47075000	43920000	43736000	4.49103e+07	1.14455	0.0760746
TRINITY_DN43192_c0_g1	TRINITY_DN43192_c0_g1	ORF type:complete; len:156 110-577 (+)	1	8	3	8	43.2	18.044	569840000	575470000	628570000	5.91293e+08	520680000	605760000	579510000	568650000	1.03982	0.510076
TRINITY_DN43232_c1_g5	TRINITY_DN43232_c1_g5	ORF type:internal; len:167 3-500 (-)	1	1	1	1	9	18.531		26627000	22938000	24782500	25687000	24953000	21977000	2.42057e+07	1.02383	0.792667
TRINITY_DN43251_c3_g2	TRINITY_DN43251_c3_g2	ORF type:complete; len:437 290-1600 (-)	1	1	1	1	2.3	48.203	44215000	37183000	45578000	4.23253e+07	46799000	47297000	40508000	44868000	0.94333	0.495753
TRINITY_DN43253_c0_g2	TRINITY_DN43253_c0_g2	ORF type:complete; len:185 1264-1818 (+)	1	6	5	5	42.9	19.821	67344000	69375000	72792000	69837000	62316000	71902000	64946000	66388000	1.05195	0.351264
TRINITY_DN43262_c0_g1	TRINITY_DN43262_c0_g1	ORF type:complete; len:216 133-780 (-)	1	4	3	3	23.3	23.946	13323000		15718000	14520500		16797000	16782000	16789500	0.864856	0.198613
TRINITY_DN43262_c0_g3	TRINITY_DN43262_c0_g3	ORF type:3prime_partial; len:344 3-1031 (-)	1	4	3	4	15.5	36.954	58599000	67693000	52942000	5.97447e+07	32279000		53234000	42756500	1.39732	0.174253
TRINITY_DN43275_c0_g2	TRINITY_DN43275_c0_g2	ORF type:complete; len:242 122-847 (+)	1	2	2	2	14.9	27.197	20729000	16941000	22996000	20222000	12461000		16210000	14335500	1.41062	0.11504
TRINITY_DN43301_c6_g1	TRINITY_DN43301_c6_g1;TRINITY_DN54040_c2_g2	ORF type:5prime_partial; len:170 3-512 (+)	2	3	3	3	26	19.009	30066000	31854000	17348000	2.64227e+07	40568000	31438000	13136000	2.83807e+07	0.931009	0.843012
TRINITY_DN43309_c1_g1	TRINITY_DN43309_c1_g1	ORF type:complete; len:208 112-735 (+)	1	4	4	4	22.7	23.417	19017000	30906000	16935000	22286000	20801000	11274000	21946000	18007000	1.23763	0.480899
TRINITY_DN43310_c1_g2	TRINITY_DN43310_c1_g2	ORF type:complete; len:391 524-1696 (+)	1	6	6	6	19.5	41.702	151970000	142040000	155130000	1.49713e+08	132760000	148530000	150630000	1.43973e+08	1.03987	0.451126
TRINITY_DN43318_c0_g1	TRINITY_DN43318_c0_g1	ORF type:3prime_partial; len:140 1036-1452 (+)	1	7	2	2	71.2	15.014	39077000	41164000	28471000	3.62373e+07	44899000	50907000	15627000	3.71443e+07	0.975582	0.941354
TRINITY_DN43318_c0_g2	TRINITY_DN43318_c0_g2	ORF type:3prime_partial; len:222 678-1340 (+)	1	7	0	1	33.5	24.022	18370000	25228000	21068000	2.15553e+07		15444000	13403000	14423500	1.49446	0.0765949
TRINITY_DN43321_c0_g5	TRINITY_DN43321_c0_g5	ORF type:complete; len:138 49-414 (+)	1	3	3	3	33.9	13.911	340620000	219850000	306300000	2.88923e+08	402590000	303230000	315040000	3.40287e+08	0.849059	0.341965
TRINITY_DN43328_c2_g1	TRINITY_DN43328_c2_g1	ORF type:complete; len:218 42-656 (+)	1	2	2	2	14.2	23.115	29910000	29972000	37725000	3.25357e+07	31715000	33227000	44146000	3.63627e+07	0.894755	0.46099
TRINITY_DN43338_c4_g3	TRINITY_DN43338_c4_g3	ORF type:3prime_partial; len:159 1078-1551 (+)	1	1	1	1	10.8	17.503	32633000	32077000	27328000	3.06793e+07		27715000	29783000	28749000	1.06714	0.463943
TRINITY_DN43354_c0_g1	TRINITY_DN43354_c0_g1	ORF type:complete; len:531 258-1850 (-)	1	12	12	12	24.2	58.84	199880000	169700000	186980000	185520000	178710000	199400000	193480000	190530000	0.973705	0.663723
TRINITY_DN43361_c0_g2	TRINITY_DN43361_c0_g2	ORF type:3prime_partial; len:146 3-437 (-)	1	4	4	4	39.3	16.292	743680000	684430000	828990000	7.52367e+08	645070000	586480000	827380000	686310000	1.09625	0.474605
TRINITY_DN43394_c0_g1	TRINITY_DN43394_c0_g1	ORF type:3prime_partial; len:151 1-393 (-)	1	3	3	3	25.2	14.4	13520000		24022000	18771000	21412000	23974000	23305000	22897000	0.819802	0.382011
TRINITY_DN43403_c0_g2	TRINITY_DN43403_c0_g2;TRINITY_DN43403_c0_g1	ORF type:5prime_partial; len:327 158-1138 (-)	2	4	4	4	16.9	34.55	69608000	45946000	34795000	5.01163e+07	40340000	58176000	51905000	5.01403e+07	0.999521	0.998437
TRINITY_DN43404_c4_g1	TRINITY_DN43404_c4_g1	ORF type:5prime_partial; len:100 2-301 (+)	1	3	3	3	26.3	11.711	47291000	53555000	45129000	4.86583e+07	55074000	58965000	49191000	54410000	0.89429	0.204876
TRINITY_DN43408_c1_g1	TRINITY_DN43408_c1_g1	ORF type:complete; len:238 614-1327 (-)	1	14	14	14	74.3	27.174	1189500000	1251700000	1239000000	1.22673e+09	1175700000	1144600000	1227800000	1182700000	1.03723	0.226133
TRINITY_DN43422_c5_g1	TRINITY_DN43422_c5_g1	ORF type:3prime_partial; len:239 60-716 (+)	1	7	2	5	43.4	24.453	112120000	125870000	114590000	1.17527e+08	147410000	132610000	120560000	1.33527e+08	0.880174	0.144657
TRINITY_DN43452_c3_g1	TRINITY_DN43452_c3_g1	ORF type:complete; len:243 978-1706 (-)	1	2	2	2	7.4	27.172	47412000	33407000	39025000	39948000	34901000	47387000	42431000	41573000	0.960912	0.780535
TRINITY_DN43478_c0_g1	TRINITY_DN43478_c0_g1	ORF type:complete; len:303 208-1116 (-)	1	4	4	4	17.9	34.287	34672000	41905000	35232000	3.72697e+07	71353000	49589000	38785000	5.32423e+07	0.700001	0.180389
TRINITY_DN43489_c0_g2	TRINITY_DN43489_c0_g2;TRINITY_DN42304_c0_g2;TRINITY_DN42304_c1_g1;TRINITY_DN43489_c0_g4;TRINITY_DN41882_c0_g1;TRINITY_DN56150_c2_g1;TRINITY_DN52711_c3_g1	ORF type:complete; len:156 198-665 (+);ORF type:3prime_partial; len:140 816-1232 (+);ORF type:internal; len:170 1-507 (-);ORF type:internal; len:276 1-825 (+)	7	7	3	3	53.5	17.346	190230000	207240000	199620000	199030000	226630000	178580000	216120000	207110000	0.960987	0.627356
TRINITY_DN43530_c0_g1	TRINITY_DN43530_c0_g1	ORF type:complete; len:117 1897-2247 (-)	1	1	1	1	12.9	13.391	33131000	31782000	27029000	3.06473e+07	21941000	30570000	30167000	2.75593e+07	1.11205	0.410833
TRINITY_DN43540_c1_g3	TRINITY_DN43540_c1_g3	ORF type:complete; len:282 61-846 (+)	1	7	2	7	31	28.265	969240000	1109500000	1048400000	1042380000	1258000000	1182900000	1104800000	1181900000	0.881953	0.080794
TRINITY_DN43542_c1_g1	TRINITY_DN43542_c1_g1;TRINITY_DN57105_c2_g1	ORF type:3prime_partial; len:169 64-567 (+);ORF type:complete; len:112 220-555 (-)	2	3	3	3	18.5	18.419	179980000	249460000	186300000	2.05247e+08	225420000	190920000	150280000	1.88873e+08	1.08669	0.625773
TRINITY_DN43590_c0_g2	TRINITY_DN43590_c0_g2	ORF type:complete; len:110 1929-2258 (+)	1	2	2	2	11	11.7	38271000	34770000	42252000	38431000	31357000	31131000	19145000	27211000	1.41233	0.070304
TRINITY_DN43606_c1_g1	TRINITY_DN43606_c1_g1	ORF type:5prime_partial; len:130 370-759 (-)	1	2	2	2	20.2	14.6	23028000	24025000	23136000	2.33963e+07	23362000	16890000	21504000	2.05853e+07	1.13655	0.222823
TRINITY_DN43637_c1_g2	TRINITY_DN43637_c1_g2	ORF type:complete; len:134 1271-1672 (+)	1	3	3	3	26.3	15.321	36131000	35180000	39497000	36936000	39432000	33280000	32231000	34981000	1.05589	0.49391
TRINITY_DN43645_c0_g1	TRINITY_DN43645_c0_g1	ORF type:5prime_partial; len:338 3-1016 (+)	1	3	3	3	9.8	37.45		31655000	31650000	31652500	28477000	32131000	24620000	2.84093e+07	1.11416	0.330516
TRINITY_DN43656_c0_g1	TRINITY_DN43656_c0_g1	ORF type:complete; len:133 516-914 (-)	1	6	3	3	59.1	14.917	224600000	167370000	189010000	193660000	539770000	182680000	230740000	317730000	0.609511	0.334328
TRINITY_DN43679_c1_g3	TRINITY_DN43679_c1_g3	ORF type:internal; len:146 1-435 (+)	1	6	6	6	44.8	16.469	639230000	642570000	734340000	6.72047e+08	629890000	852930000	712820000	731880000	0.918247	0.453633
TRINITY_DN43687_c1_g1	TRINITY_DN43687_c1_g1	ORF type:complete; len:315 292-1236 (+)	1	11	11	11	42	36.277	470960000	505490000	540090000	5.05513e+08	485840000	487300000	532360000	5.01833e+08	1.00733	0.890648
TRINITY_DN43690_c2_g1	TRINITY_DN43690_c2_g1;TRINITY_DN161_c0_g1	ORF type:complete; len:105 23-316 (+);ORF type:5prime_partial; len:163 1-489 (+)	2	4	4	4	28.9	11.455	347670000	349470000	427140000	374760000	436970000	426180000	403210000	422120000	0.887804	0.166284
TRINITY_DN43695_c0_g2	TRINITY_DN43695_c0_g2	ORF type:5prime_partial; len:114 1-342 (+)	1	2	2	2	23	12.621	12523000	10129000	6608600	9.75353e+06	12379000	6194800	9619100	9.39763e+06	1.03787	0.892821
TRINITY_DN43700_c0_g2	TRINITY_DN43700_c0_g2	ORF type:complete; len:110 1290-1619 (-)	1	1	1	1	10.1	12.025	17068000	20957000	28260000	22095000	25467000	25512000	26818000	2.59323e+07	0.852025	0.310863
TRINITY_DN43739_c1_g2	TRINITY_DN43739_c1_g2	ORF type:complete; len:114 337-678 (-)	1	4	4	4	20.4	13.226	337500000	395970000	356160000	363210000	390450000	276860000	345930000	3.37747e+08	1.07539	0.532026
TRINITY_DN43746_c2_g2	TRINITY_DN43746_c2_g2	ORF type:complete; len:251 1003-1755 (+)	1	9	9	9	47.6	27.488	252060000	237640000	208270000	2.32657e+08	209980000	193620000	240110000	214570000	1.08429	0.38925
TRINITY_DN43750_c2_g1	TRINITY_DN43750_c2_g1	ORF type:complete; len:163 3811-4299 (-)	1	2	2	2	11.7	18.052	8906400	10180000	9954800	9680400	10410000	9975600	11828000	1.07379e+07	0.90152	0.196602
TRINITY_DN43772_c0_g1	TRINITY_DN43772_c0_g1;TRINITY_DN53604_c0_g1	ORF type:complete; len:328 262-1245 (+);ORF type:internal; len:208 3-623 (+)	2	4	3	4	16.5	35.545	42517000	36614000	29134000	3.60883e+07	54053000	37034000	30360000	4.04823e+07	0.891459	0.614045
TRINITY_DN43776_c0_g1	TRINITY_DN43776_c0_g1	ORF type:complete; len:172 1088-1603 (+)	1	1	1	1	9.4	20.256	5441700	4275100	2268600	3.99513e+06	5837700	2758900	4750600	4.44907e+06	0.897971	0.743206
TRINITY_DN43779_c0_g1	TRINITY_DN43779_c0_g1	ORF type:5prime_partial; len:154 952-1413 (-)	1	4	1	1	30.1	17.094	26645000	28949000	30045000	2.85463e+07	28289000	32326000	27913000	2.95093e+07	0.967366	0.607796
TRINITY_DN43786_c1_g1	TRINITY_DN43786_c1_g1	ORF type:complete; len:160 117-596 (+)	1	6	4	4	38.4	17.59	17969000	10363000	7748400	12026800	7404700	6178500	16711000	1.00981e+07	1.191	0.691727
TRINITY_DN43786_c1_g2	TRINITY_DN43786_c1_g2	ORF type:internal; len:505 1-1512 (+)	1	21	20	21	54	52.882	2534200000	2733800000	2876700000	2714900000	2846400000	2561100000	2426200000	2.61123e+09	1.0397	0.549418
TRINITY_DN43812_c1_g1	TRINITY_DN43812_c1_g1	ORF type:complete; len:141 705-1127 (+)	1	1	1	1	10	15.056	8783700	10858000		9820850	12181000		13488000	12834500	0.765191	0.133191
TRINITY_DN43828_c0_g2	TRINITY_DN43828_c0_g2	ORF type:complete; len:135 1015-1419 (-)	1	2	2	2	10.4	16.125	143200000	139290000	156460000	1.46317e+08	145990000	207500000	138770000	1.64087e+08	0.891704	0.472315
TRINITY_DN43828_c0_g5	TRINITY_DN43828_c0_g5	ORF type:complete; len:104 457-768 (-)	1	2	2	2	21.4	12.251	346870000	372340000	435150000	3.84787e+08	319540000	371880000	357730000	3.49717e+08	1.10028	0.314797
TRINITY_DN43845_c0_g3	TRINITY_DN43845_c0_g3	ORF type:internal; len:184 2-550 (-)	1	4	4	4	34.4	19.31	90609000	94353000	75271000	8.67443e+07	91754000	122090000	78228000	9.73573e+07	0.890989	0.496978
TRINITY_DN43846_c0_g1	TRINITY_DN43846_c0_g1	ORF type:5prime_partial; len:206 2-619 (+)	1	2	2	2	17.1	22.214	229740000	179400000	217340000	2.08827e+08	256350000	279760000	193720000	2.43277e+08	0.858392	0.312222
TRINITY_DN43860_c0_g2	TRINITY_DN43860_c0_g2	ORF type:complete; len:350 1013-2062 (+)	1	11	11	11	39.8	38.712	562600000	571640000	573520000	5.69253e+08	693460000	571840000	576100000	613800000	0.927425	0.327735
TRINITY_DN43883_c5_g1	TRINITY_DN43883_c5_g1	ORF type:complete; len:110 484-813 (+)	1	1	1	1	9.2	12.4	31422000	22556000	25377000	2.64517e+07	37850000	36484000		37167000	0.711698	0.0517311
TRINITY_DN43883_c5_g3	TRINITY_DN43883_c5_g3	ORF type:complete; len:230 334-1023 (+)	1	1	1	1	9.2	25.704	9638600	14297000	11859000	1.19315e+07	12932000	11548000	10447000	1.16423e+07	1.02484	0.858853
TRINITY_DN43887_c0_g2	TRINITY_DN43887_c0_g2	ORF type:complete; len:175 1173-1697 (-)	1	2	2	2	16.1	19.435	68041000	67658000	80489000	7.20627e+07	71770000	85377000	88119000	8.17553e+07	0.881443	0.214817
TRINITY_DN43892_c1_g3	TRINITY_DN43892_c1_g3	ORF type:3prime_partial; len:116 3-347 (-)	1	1	1	1	12.2	13.031	15416000	14322000	14614000	14784000	15628000	17507000		16567500	0.892349	0.117227
TRINITY_DN43904_c2_g1	TRINITY_DN43904_c2_g1	ORF type:3prime_partial; len:225 545-1216 (+)	1	8	8	8	46.9	25.802	328170000	318900000	368200000	3.38423e+08	345260000	319330000	333390000	332660000	1.01733	0.749984
TRINITY_DN43912_c0_g2	TRINITY_DN43912_c0_g2	ORF type:complete; len:234 1070-1771 (-)	1	1	1	1	7.3	25.197	52706000	40029000	47173000	46636000	39694000	41715000	37302000	3.95703e+07	1.17856	0.14307
TRINITY_DN43954_c2_g1	TRINITY_DN43954_c2_g1	ORF type:3prime_partial; len:203 362-967 (+)	1	1	1	1	7.9	22.203	23687000	6589600	34188000	21488200	25072000	39244000	37281000	3.38657e+07	0.634513	0.248994
TRINITY_DN43961_c1_g2	TRINITY_DN43961_c1_g2;TRINITY_DN43961_c1_g1	ORF type:complete; len:438 557-1870 (+)	2	3	3	3	9.2	47.797	39410000	30505000	31756000	3.38903e+07	38854000	32332000	32559000	3.45817e+07	0.980009	0.853429
TRINITY_DN43966_c5_g1	TRINITY_DN43966_c5_g1;TRINITY_DN52445_c1_g1	ORF type:complete; len:306 1165-2082 (-);ORF type:3prime_partial; len:236 3-707 (-)	2	2	2	2	8.9	33.763	29778000	37534000	29830000	3.23807e+07	31172000	37616000	38679000	3.58223e+07	0.903924	0.37918
TRINITY_DN43979_c1_g3	TRINITY_DN43979_c1_g3	ORF type:complete; len:310 595-1524 (-)	1	1	1	1	3.2	34.933		8426100	12708000	10567050	4383900	7008100	9587200	6.99307e+06	1.51107	0.249868
TRINITY_DN43982_c2_g1	TRINITY_DN43982_c2_g1	ORF type:complete; len:278 318-1151 (+)	1	2	2	2	8.7	30.424	55144000	59206000	43597000	52649000	51230000	56085000	44804000	5.07063e+07	1.03831	0.750547
TRINITY_DN43989_c0_g1	TRINITY_DN43989_c0_g1	ORF type:complete; len:270 108-812 (+)	1	2	2	2	15	25.631	25013000	21245000	26686000	2.43147e+07	26779000	27405000	41776000	3.19867e+07	0.76015	0.210942
TRINITY_DN44014_c4_g1	TRINITY_DN44014_c4_g1	ORF type:5prime_partial; len:128 125-508 (-)	1	1	1	1	17.3	14.168	24920000	14736000	11174000	1.69433e+07	21037000	16338000	14340000	1.72383e+07	0.982887	0.951651
TRINITY_DN44033_c1_g1	TRINITY_DN44033_c1_g1	ORF type:5prime_partial; len:143 1-429 (+)	1	7	7	7	66.2	15.367	1143200000	1073100000	1216200000	1.14417e+09	1013800000	1109500000	962280000	1.02853e+09	1.11243	0.12492
TRINITY_DN44054_c1_g1	TRINITY_DN44054_c1_g1	ORF type:complete; len:195 572-1156 (-)	1	1	1	1	4.6	20.9	56289000	54993000	71139000	60807000	52644000	63416000	45052000	53704000	1.13226	0.393239
TRINITY_DN44069_c4_g3	TRINITY_DN44069_c4_g3	ORF type:5prime_partial; len:103 82-390 (-)	1	3	1	1	32.4	11.735	45138000	41922000	43448000	4.35027e+07	55121000	59112000	43156000	52463000	0.829207	0.140418
TRINITY_DN44076_c0_g2	TRINITY_DN44076_c0_g2	ORF type:5prime_partial; len:909 3-2729 (+)	1	1	1	1	1	102.94	73587000	82417000	116230000	9.07447e+07	106960000	118090000	98862000	1.07971e+08	0.840457	0.290069
TRINITY_DN44080_c1_g1	TRINITY_DN44080_c1_g1	ORF type:5prime_partial; len:218 2-655 (+)	1	6	6	6	31.3	23.839	332030000	376520000	362900000	357150000	317950000	309910000	332000000	3.19953e+08	1.11626	0.0641509
TRINITY_DN44098_c0_g1	TRINITY_DN44098_c0_g1	ORF type:5prime_partial; len:308 632-1555 (-)	1	7	7	7	30.3	33.006	301890000	322990000	276540000	3.00473e+08	215550000	282360000	278580000	258830000	1.16089	0.177668
TRINITY_DN44099_c0_g1	TRINITY_DN44099_c0_g1	ORF type:complete; len:399 119-1315 (+)	1	2	2	2	8.3	45.178	12103000	12765000	7639800	1.08359e+07	9174800		15620000	12397400	0.874049	0.656691
TRINITY_DN44101_c1_g3	TRINITY_DN44101_c1_g3	ORF type:complete; len:259 2464-3240 (+)	1	3	3	3	13.6	28.96	66161000	37122000	29435000	4.42393e+07	30760000	37408000	30703000	32957000	1.34234	0.37845
TRINITY_DN44112_c3_g1	TRINITY_DN44112_c3_g1	ORF type:complete; len:308 545-1468 (-)	1	7	7	7	27.7	33.969	305550000	373530000	354240000	344440000	329770000	363690000	341890000	3.45117e+08	0.998039	0.977479
TRINITY_DN44120_c1_g1	TRINITY_DN44120_c1_g1	ORF type:5prime_partial; len:226 712-1389 (-)	1	5	3	5	24.9	26.559	285040000	284010000	317770000	2.95607e+08	551720000	455720000	326810000	444750000	0.664658	0.0870119
TRINITY_DN44123_c3_g1	TRINITY_DN44123_c3_g1	ORF type:complete; len:545 367-2001 (-)	1	9	9	9	20.6	62.189	137300000	142370000	129410000	136360000	134130000	147880000	123990000	1.35333e+08	1.00759	0.902664
TRINITY_DN44124_c0_g2	TRINITY_DN44124_c0_g2	ORF type:complete; len:416 269-1516 (+)	1	9	9	9	24.6	45.398	233720000	298740000	284320000	272260000	197270000	211470000	252320000	2.20353e+08	1.23556	0.113622
TRINITY_DN44130_c1_g1	TRINITY_DN44130_c1_g1	ORF type:complete; len:121 1376-1738 (+)	1	4	4	4	37.5	13.308	322030000	311700000	310630000	3.14787e+08	374210000	314860000	354870000	347980000	0.904611	0.136465
TRINITY_DN44135_c1_g1	TRINITY_DN44135_c1_g1	ORF type:complete; len:549 1883-3529 (-)	1	10	10	10	24.6	61.296	108720000	126170000	97443000	1.10778e+08	93545000	103230000	82108000	92961000	1.19166	0.160238
TRINITY_DN44142_c0_g1	TRINITY_DN44142_c0_g1	ORF type:complete; len:443 3101-4429 (-)	1	6	6	6	14	50.452	44869000	48044000	52634000	4.85157e+07	37766000	39863000	47638000	4.17557e+07	1.16189	0.146162
TRINITY_DN44149_c2_g2	TRINITY_DN44149_c2_g2	ORF type:complete; len:151 836-1288 (-)	1	5	5	5	38	17.161	239020000	194800000	249870000	2.27897e+08	185070000	207250000	209010000	2.00443e+08	1.13696	0.212387
TRINITY_DN44151_c0_g1	TRINITY_DN44151_c0_g1	ORF type:complete; len:406 522-1739 (+)	1	1	1	1	3.2	45.997	9200500		12955000	11077750		9443300	8597700	9020500	1.22806	0.396956
TRINITY_DN44173_c1_g2	TRINITY_DN44173_c1_g2	ORF type:complete; len:428 785-2068 (-)	1	10	10	10	21.3	46.655	486910000	489850000	496620000	4.91127e+08	447710000	434500000	495980000	4.59397e+08	1.06907	0.168569
TRINITY_DN44188_c5_g1	TRINITY_DN44188_c5_g1	ORF type:complete; len:150 5-394 (-)	1	2	2	2	17.1	14.695	29768000	34155000	31015000	31646000	39175000	12603000	47544000	3.31073e+07	0.955861	0.897141
TRINITY_DN44197_c0_g1	TRINITY_DN44197_c0_g1	ORF type:complete; len:546 257-1894 (+)	1	23	23	23	48.6	60.631	968190000	924520000	1043500000	9.78737e+08	948650000	991140000	941050000	960280000	1.01922	0.653281
TRINITY_DN44203_c4_g1	TRINITY_DN44203_c4_g1	ORF type:complete; len:121 82-444 (+)	1	2	2	2	14.2	11.962	67774000	53365000	79543000	66894000	53522000	87274000	93334000	7.80433e+07	0.857139	0.485249
TRINITY_DN44203_c5_g1	TRINITY_DN44203_c5_g1	ORF type:3prime_partial; len:118 3-353 (-)	1	4	3	3	36.8	13.794	145720000	191080000	146210000	1.61003e+08	154270000	133670000	123810000	137250000	1.17307	0.246494
TRINITY_DN44214_c2_g1	TRINITY_DN44214_c2_g1	ORF type:complete; len:266 307-999 (-)	1	5	2	2	21.3	26.176	35000000	41615000	45629000	40748000	35940000	36965000	41384000	3.80963e+07	1.0696	0.493204
TRINITY_DN44268_c1_g2	TRINITY_DN44268_c1_g2	ORF type:complete; len:233 2365-3063 (-)	1	5	5	5	24.1	25.36	589060000	596970000	638870000	608300000	592340000	582910000	666470000	6.13907e+08	0.990867	0.863579
TRINITY_DN44281_c0_g1	TRINITY_DN44281_c0_g1	ORF type:complete; len:202 260-865 (+)	1	4	4	4	26.4	21.364	82005000	68718000	83109000	77944000	64956000	86848000	64058000	71954000	1.08325	0.532092
TRINITY_DN44359_c1_g1	TRINITY_DN44359_c1_g1	ORF type:complete; len:531 812-2404 (-)	1	12	12	12	35.3	60.653	401260000	403400000	394110000	399590000	329620000	294840000	401570000	342010000	1.16836	0.142064
TRINITY_DN44363_c1_g1	TRINITY_DN44363_c1_g1	ORF type:complete; len:244 493-1224 (+)	1	6	6	6	36.6	27.58	229350000	187770000	221850000	212990000	173850000	227640000	225650000	2.09047e+08	1.01886	0.86504
TRINITY_DN44365_c2_g3	TRINITY_DN44365_c2_g3	ORF type:5prime_partial; len:204 85-696 (-)	1	6	4	4	40.4	23.328	33967000	35361000	32067000	3.37983e+07	61115000	37550000	30659000	43108000	0.784039	0.372064
TRINITY_DN44377_c0_g1	TRINITY_DN44377_c0_g1	ORF type:5prime_partial; len:104 2199-2510 (-)	1	4	4	4	47.6	11.323	33736000	41562000	34860000	3.67193e+07	31205000	32093000		31649000	1.1602	0.208145
TRINITY_DN44386_c2_g1	TRINITY_DN44386_c2_g1;TRINITY_DN54181_c3_g2	ORF type:complete; len:122 662-1027 (+);ORF type:5prime_partial; len:124 2-373 (+)	2	2	2	2	18.2	13.877	30282000	32268000	18150000	26900000	37214000	36885000	52916000	4.23383e+07	0.635358	0.0885034
TRINITY_DN44401_c1_g1	TRINITY_DN44401_c1_g1	ORF type:complete; len:344 768-1799 (+)	1	1	1	1	2.9	37.6	27990000	36242000	38898000	3.43767e+07	26812000	28991000	25558000	2.71203e+07	1.26756	0.102122
TRINITY_DN44406_c4_g1	TRINITY_DN44406_c4_g1	ORF type:3prime_partial; len:171 1099-1608 (+)	1	1	1	1	7.6	19.059	17928000		12708000	15318000	24651000	24800000	17801000	2.24173e+07	0.683311	0.140042
TRINITY_DN44415_c0_g1	TRINITY_DN44415_c0_g1	ORF type:5prime_partial; len:209 894-1520 (-)	1	2	2	2	10.1	22.869	128800000	373420000	178990000	227070000	572200000	157680000	802140000	5.10673e+08	0.444648	0.234504
TRINITY_DN44425_c2_g1	TRINITY_DN44425_c2_g1	ORF type:complete; len:466 2779-4176 (+)	1	18	18	18	51.8	50.661	808360000	780580000	758610000	7.82517e+08	765770000	780680000	737270000	761240000	1.02795	0.330351
TRINITY_DN44430_c2_g1	TRINITY_DN44430_c2_g1	ORF type:complete; len:123 777-1145 (+)	1	2	2	2	13.1	14.023	30240000	37936000	46276000	3.81507e+07	37255000	31217000	58616000	4.23627e+07	0.900573	0.680867
TRINITY_DN44430_c2_g3	TRINITY_DN44430_c2_g3	ORF type:complete; len:123 140-508 (+)	1	3	3	3	22.1	14.098	57650000	60798000	81963000	6.68037e+07	61622000	88799000	99581000	83334000	0.801638	0.291981
TRINITY_DN44450_c0_g2	TRINITY_DN44450_c0_g2	ORF type:5prime_partial; len:107 565-885 (-)	1	5	5	5	52.8	12.374	60319000	73595000	70611000	68175000	91645000	105890000	52125000	83220000	0.819214	0.415439
TRINITY_DN44463_c0_g3	TRINITY_DN44463_c0_g3	ORF type:3prime_partial; len:169 3-506 (-)	1	6	0	3	44.6	18.334	204930000	174130000	163570000	1.80877e+08	199940000	183310000		191625000	0.94391	0.575806
TRINITY_DN44490_c1_g1	TRINITY_DN44490_c1_g1	ORF type:5prime_partial; len:524 321-1892 (-)	1	7	7	7	17.6	57.508	436690000	418200000	451880000	435590000	442920000	424460000	444070000	437150000	0.996431	0.899753
TRINITY_DN44515_c0_g1	TRINITY_DN44515_c0_g1	ORF type:3prime_partial; len:200 305-901 (+)	1	6	6	6	41.2	22.221	318850000	273020000	310550000	3.00807e+08	317100000	304190000	344300000	3.21863e+08	0.934579	0.316256
TRINITY_DN44550_c1_g6	TRINITY_DN44550_c1_g6	ORF type:internal; len:121 1-360 (+)	1	1	1	1	10	13.469	273090000	342810000	274750000	2.96883e+08	202100000	299930000	332820000	2.78283e+08	1.06684	0.703526
TRINITY_DN44553_c2_g1	TRINITY_DN44553_c2_g1	ORF type:complete; len:761 545-2827 (-)	1	21	20	21	37.4	83.414	217520000	723390000	354000000	4.31637e+08	41231000	31037000	171750000	8.13393e+07	5.30662	0.0905504
TRINITY_DN44572_c0_g1	TRINITY_DN44572_c0_g1;TRINITY_DN50379_c2_g1	ORF type:complete; len:258 24-797 (+);ORF type:complete; len:320 601-1560 (+)	2	1	1	1	5.1	28.469	11670000	11383000	9666400	1.09065e+07	11143000	9060000	9616100	9939700	1.09726	0.334905
TRINITY_DN44583_c0_g1	TRINITY_DN44583_c0_g1	ORF type:complete; len:252 74-757 (+)	1	5	5	5	34.4	24.252	83594000	77103000	86108000	8.22683e+07	54325000	63678000	87235000	6.84127e+07	1.20253	0.244028
TRINITY_DN44601_c0_g1	TRINITY_DN44601_c0_g1	ORF type:complete; len:226 93-770 (+)	1	1	1	1	9.3	24.653	15684000	18110000	21868000	18554000		19630000	21130000	20380000	0.910402	0.500241
TRINITY_DN44619_c1_g1	TRINITY_DN44619_c1_g1;TRINITY_DN49685_c1_g3	ORF type:complete; len:225 544-1218 (-)	2	8	4	6	40.6	24.682	198580000	170820000	210560000	193320000	204340000	219000000	226390000	2.16577e+08	0.892617	0.158495
TRINITY_DN44619_c2_g2	TRINITY_DN44619_c2_g2	ORF type:complete; len:218 357-1010 (+)	1	7	2	2	30.9	24.185	47500000	44139000	47143000	4.62607e+07	44364000	47879000	34804000	42349000	1.09237	0.388749
TRINITY_DN44624_c2_g1	TRINITY_DN44624_c2_g1	ORF type:complete; len:169 906-1412 (+)	1	1	1	1	6.5	17.735	21752000	17867000	19806000	1.98083e+07	19862000	20769000	13508000	1.80463e+07	1.09764	0.52677
TRINITY_DN44630_c4_g2	TRINITY_DN44630_c4_g2	ORF type:3prime_partial; len:102 199-501 (+)	1	5	5	5	52.5	10.772	109960000	73451000	124680000	102697000	81178000	87814000	117010000	95334000	1.07723	0.715128
TRINITY_DN44641_c1_g1	TRINITY_DN44641_c1_g1	ORF type:complete; len:327 54-983 (+)	1	4	4	4	14.6	34.692	36265000	31033000	35451000	3.42497e+07	36118000	39903000	35326000	3.71157e+07	0.922782	0.253986
TRINITY_DN44657_c0_g2	TRINITY_DN44657_c0_g2	ORF type:complete; len:403 685-1893 (-)	1	2	2	2	5.5	44.388	21126000	18709000	18350000	19395000	13159000		17524000	15341500	1.26422	0.13286
TRINITY_DN44678_c0_g1	TRINITY_DN44678_c0_g1	ORF type:complete; len:509 885-2411 (-)	1	4	4	4	9.1	56.004	14999000	17196000	15848000	1.60143e+07	29347000	9370900	17845000	18854300	0.849373	0.651324
TRINITY_DN44680_c0_g1	TRINITY_DN44680_c0_g1	ORF type:complete; len:295 374-1258 (-)	1	8	8	8	38.1	32.285	62034000	50568000	60075000	57559000	78843000	66116000	110680000	85213000	0.675472	0.114027
TRINITY_DN44686_c0_g1	TRINITY_DN44686_c0_g1	ORF type:complete; len:156 228-695 (+)	1	3	2	2	33.5	18.631	21517000	18157000	20447000	2.00403e+07	16903000	26471000	29956000	2.44433e+07	0.819869	0.335551
TRINITY_DN44688_c0_g1	TRINITY_DN44688_c0_g1	ORF type:complete; len:469 2318-3634 (-)	1	5	5	5	15.3	48.441	82633000	105050000	75001000	8.75613e+07	67899000	71342000	57788000	6.56763e+07	1.33323	0.0913937
TRINITY_DN44712_c1_g1	TRINITY_DN44712_c1_g1	ORF type:complete; len:383 1516-2664 (-)	1	5	5	5	21.5	44.063	30706000	39274000	44847000	3.82757e+07	36288000	39796000	44008000	4.00307e+07	0.956159	0.726644
TRINITY_DN44723_c0_g1	TRINITY_DN44723_c0_g1	ORF type:complete; len:1299 748-4644 (+)	1	2	2	2	1.5	142.6	61951000	55287000	25419000	4.75523e+07	40396000	34061000	39137000	3.78647e+07	1.25585	0.443248
TRINITY_DN44733_c2_g2	TRINITY_DN44733_c2_g2	ORF type:complete; len:175 591-1115 (+)	1	1	1	1	6.3	19.336	13305000	12688000	13287000	1.30933e+07	20428000	14065000	13972000	16155000	0.810482	0.226877
TRINITY_DN44742_c1_g1	TRINITY_DN44742_c1_g1	ORF type:5prime_partial; len:118 1-354 (+)	1	1	1	1	7.7	13.261	27132000	22176000	27129000	25479000	22581000	13938000	34175000	2.35647e+07	1.08124	0.769003
TRINITY_DN44793_c1_g1	TRINITY_DN44793_c1_g1	ORF type:5prime_partial; len:220 1804-2463 (-)	1	4	1	1	21.9	25.211		7771800	7602500	7687150		7701500	5861600	6781550	1.13354	0.430323
TRINITY_DN44798_c0_g2	TRINITY_DN44798_c0_g2	ORF type:complete; len:148 1431-1874 (+)	1	4	4	4	29.9	17.176	40788000	45984000	57640000	4.81373e+07	32357000	46725000	50407000	43163000	1.11525	0.539641
TRINITY_DN44812_c1_g1	TRINITY_DN44812_c1_g1;TRINITY_DN58173_c2_g1	ORF type:complete; len:172 470-985 (-)	2	4	3	4	28.1	19.114	182900000	170510000	171640000	1.75017e+08	168360000	165280000	157520000	163720000	1.069	0.0912597
TRINITY_DN44816_c0_g1	TRINITY_DN44816_c0_g1	ORF type:complete; len:498 384-1877 (-)	1	10	10	10	29	54.196	207630000	217150000	173030000	199270000	208980000	215920000	220300000	2.15067e+08	0.92655	0.316298
TRINITY_DN44820_c1_g2	TRINITY_DN44820_c1_g2	ORF type:5prime_partial; len:302 2-907 (+)	1	12	8	12	53.5	33.306	348510000	336310000	373930000	3.52917e+08	368810000	411050000	354920000	378260000	0.933	0.277736
TRINITY_DN44836_c3_g1	TRINITY_DN44836_c3_g1;TRINITY_DN45469_c0_g2	ORF type:3prime_partial; len:125 810-1181 (+)	2	4	4	4	33.1	13.693	389000000	383960000	361980000	3.78313e+08	409230000	477400000	378640000	4.21757e+08	0.896994	0.225507
TRINITY_DN44855_c3_g1	TRINITY_DN44855_c3_g1	ORF type:3prime_partial; len:332 3-995 (-)	1	13	3	3	39.6	38.551	347340000	304850000	256230000	3.02807e+08	246480000	294770000	204450000	2.48567e+08	1.21821	0.217185
TRINITY_DN44870_c0_g1	TRINITY_DN44870_c0_g1	ORF type:complete; len:138 549-962 (+)	1	5	5	5	46.7	15.265	499600000	573100000	543580000	538760000	688580000	726920000	490790000	635430000	0.847867	0.273453
TRINITY_DN44877_c3_g2	TRINITY_DN44877_c3_g2	ORF type:complete; len:285 191-1045 (+)	1	2	2	2	6.7	29.608	50537000	63724000	63924000	59395000	53979000	56417000	46386000	5.22607e+07	1.13651	0.254068
TRINITY_DN44880_c3_g1	TRINITY_DN44880_c3_g1	ORF type:complete; len:101 567-869 (+)	1	2	2	2	30	10.562	131440000	166270000	123300000	1.40337e+08	126090000	116540000	149530000	130720000	1.07357	0.589612
TRINITY_DN44883_c0_g1	TRINITY_DN44883_c0_g1	ORF type:5prime_partial; len:215 106-750 (-)	1	2	2	2	7.5	22.821	124360000	123540000	121370000	123090000	114130000	119850000	87668000	107216000	1.14806	0.185948
TRINITY_DN44904_c5_g1	TRINITY_DN44904_c5_g1	ORF type:complete; len:827 194-2674 (+)	1	4	1	1	5.7	93.59	49569000	39956000	65018000	5.15143e+07	55152000	49719000	53314000	5.27283e+07	0.976976	0.878814
TRINITY_DN44915_c0_g1	TRINITY_DN44915_c0_g1	ORF type:complete; len:260 1413-2192 (+)	1	7	7	7	33.2	28.007	122160000	145010000	105620000	1.24263e+08	205750000	301200000	165010000	2.23987e+08	0.55478	0.0761872
TRINITY_DN44938_c0_g1	TRINITY_DN44938_c0_g1	ORF type:complete; len:160 88-567 (+)	1	2	2	2	13.8	17.506	26011000	26022000	25074000	2.57023e+07	26608000	19417000	19322000	2.17823e+07	1.17996	0.182482
TRINITY_DN44940_c0_g1	TRINITY_DN44940_c0_g1	ORF type:5prime_partial; len:170 1-510 (+)	1	6	1	1	49.7	18.802	32162000	27384000	27139000	28895000	24452000	26323000	26462000	2.57457e+07	1.12233	0.147842
TRINITY_DN44947_c0_g2	TRINITY_DN44947_c0_g2	ORF type:complete; len:491 531-1892 (-)	1	11	11	11	32.9	48.128	308860000	313840000	328180000	316960000	335240000	307240000	257870000	3.00117e+08	1.05612	0.510553
TRINITY_DN44954_c0_g1	TRINITY_DN44954_c0_g1	ORF type:complete; len:326 980-1957 (-)	1	3	3	3	11.1	36.14	14594000	17065000	17705000	1.64547e+07	17116000	13685000	19071000	16624000	0.989814	0.931018
TRINITY_DN44991_c2_g2	TRINITY_DN44991_c2_g2	ORF type:complete; len:185 123-677 (+)	1	2	2	2	10.3	20.03	5721400	4966600	6733900	5807300	8033600		5944300	6988950	0.830926	0.331048
TRINITY_DN44992_c0_g2	TRINITY_DN44992_c0_g2;TRINITY_DN44992_c0_g1	ORF type:complete; len:595 219-1787 (+)	2	21	21	21	59.2	59.323	2173400000	2156500000	1990200000	2106700000	2025500000	2027900000	2072100000	2.04183e+09	1.03177	0.343208
TRINITY_DN45029_c1_g1	TRINITY_DN45029_c1_g1;TRINITY_DN20288_c0_g1	ORF type:3prime_partial; len:267 140-937 (+)	2	13	7	7	60.5	29.238	549830000	569250000	587890000	568990000	544820000	636500000	633850000	6.05057e+08	0.940391	0.323658
TRINITY_DN45032_c1_g1	TRINITY_DN45032_c1_g1	ORF type:complete; len:198 2496-3089 (-)	1	8	8	8	45.2	21.902	456190000	493660000	530510000	4.93453e+08	531270000	615440000	692790000	6.13167e+08	0.804762	0.0800906
TRINITY_DN45051_c4_g1	TRINITY_DN45051_c4_g1	ORF type:complete; len:268 878-1681 (+)	1	6	6	6	31.5	28.594	263570000	247180000	255640000	2.55463e+08	256390000	249900000	176870000	227720000	1.12183	0.344907
TRINITY_DN45068_c1_g1	TRINITY_DN45068_c1_g1;TRINITY_DN49849_c1_g1	ORF type:3prime_partial; len:119 54-407 (+);ORF type:5prime_partial; len:107 2852-3172 (-)	2	2	2	2	25.4	12.429	41956000	46680000	39379000	4.26717e+07	36798000	37583000	43287000	3.92227e+07	1.08793	0.308434
TRINITY_DN45086_c0_g1	TRINITY_DN45086_c0_g1	ORF type:complete; len:279 382-1218 (+)	1	12	12	12	52.9	31.132	378230000	374430000	408240000	3.86967e+08	368070000	405060000	354060000	375730000	1.02991	0.578248
TRINITY_DN45106_c0_g1	TRINITY_DN45106_c0_g1	ORF type:complete; len:167 1062-1562 (-)	1	1	1	1	11.4	18.375	58556000	65194000	63919000	6.25563e+07	47214000	55353000	62680000	5.50823e+07	1.13569	0.202461
TRINITY_DN45117_c0_g1	TRINITY_DN45117_c0_g1	ORF type:complete; len:783 560-2908 (-)	1	25	25	25	45.9	88.414	643410000	573580000	803490000	6.73493e+08	625440000	687130000	768610000	6.93727e+08	0.970834	0.812085
TRINITY_DN45198_c0_g1	TRINITY_DN45198_c0_g1;TRINITY_DN57735_c2_g2	ORF type:3prime_partial; len:428 254-1534 (+)	2	12	7	7	41.9	47.945	141140000	117290000	139740000	1.32723e+08	129390000	139170000	135180000	134580000	0.986204	0.832618
TRINITY_DN45219_c1_g1	TRINITY_DN45219_c1_g1	ORF type:complete; len:167 365-865 (-)	1	1	1	1	7.8	17.334		13753000	12390000	13071500	11433000	12374000	18371000	1.40593e+07	0.929738	0.751838
TRINITY_DN45274_c1_g2	TRINITY_DN45274_c1_g2	ORF type:3prime_partial; len:282 2-844 (-)	1	2	2	2	12.5	30.216	8195000	9592000		8893500	7799500	9809800	5819200	7809500	1.13881	0.540909
TRINITY_DN45281_c1_g2	TRINITY_DN45281_c1_g2	ORF type:complete; len:421 165-1427 (-)	1	16	10	16	56.4	47.003	416190000	413350000	395790000	4.08443e+08	440430000	384280000	514950000	4.46553e+08	0.914657	0.376922
TRINITY_DN45281_c1_g4	TRINITY_DN45281_c1_g4	ORF type:3prime_partial; len:302 1-903 (-)	1	10	5	6	46.2	33.488	156920000	200460000	171540000	1.76307e+08	132830000	170710000	169150000	1.57563e+08	1.11896	0.351716
TRINITY_DN45316_c1_g2	TRINITY_DN45316_c1_g2	ORF type:5prime_partial; len:224 139-810 (-)	1	2	2	2	10.3	25.817	157940000	164000000	182840000	168260000	152380000	156510000	145240000	1.51377e+08	1.11153	0.108206
TRINITY_DN45343_c0_g1	TRINITY_DN45343_c0_g1	ORF type:complete; len:251 601-1353 (+)	1	4	4	4	21.6	27.668	48643000	52071000	48426000	4.97133e+07	64081000	60936000	43561000	5.61927e+07	0.884694	0.374543
TRINITY_DN45347_c3_g3	TRINITY_DN45347_c3_g3	ORF type:complete; len:278 1340-2173 (-)	1	1	1	1	3.2	30.725	23470000	17626000		20548000	37045000	27585000	29430000	3.13533e+07	0.655369	0.0878788
TRINITY_DN45358_c3_g2	TRINITY_DN45358_c3_g2	ORF type:complete; len:325 2413-3387 (-)	1	6	4	4	32.7	34.556	198020000	244310000	214410000	2.18913e+08	175940000	218590000	162820000	1.85783e+08	1.17833	0.20005
TRINITY_DN45367_c1_g1	TRINITY_DN45367_c1_g1	ORF type:complete; len:222 918-1583 (+)	1	6	3	3	33.5	25.116	29201000	53048000	45563000	42604000	32122000	35810000	39481000	3.58043e+07	1.18991	0.407535
TRINITY_DN45368_c2_g1	TRINITY_DN45368_c2_g1	ORF type:5prime_partial; len:217 2-652 (+)	1	3	3	3	20.8	24.073	7758900	9949700	10238000	9.31553e+06	11484000	9224400	6742700	9.15037e+06	1.01805	0.921635
TRINITY_DN45396_c1_g2	TRINITY_DN45396_c1_g2	ORF type:5prime_partial; len:288 3-866 (+)	1	7	7	7	29.6	32.012	264850000	338160000	281520000	2.94843e+08	272230000	270890000	261440000	2.68187e+08	1.0994	0.300674
TRINITY_DN45410_c0_g3	TRINITY_DN45410_c0_g3	ORF type:3prime_partial; len:211 3-632 (-)	1	4	4	4	22.4	23.22	144860000	185460000	170130000	1.66817e+08	388980000	394820000	204160000	329320000	0.506549	0.0632654
TRINITY_DN45413_c0_g2	TRINITY_DN45413_c0_g2	ORF type:3prime_partial; len:122 623-985 (+)	1	2	2	2	17.4	13.282	93371000	102340000	98603000	9.81047e+07	73736000	77243000	106190000	85723000	1.14444	0.307937
TRINITY_DN45413_c1_g1	TRINITY_DN45413_c1_g1	ORF type:complete; len:207 765-1385 (-)	1	6	6	6	37.4	22.782	334910000	407230000	404420000	3.82187e+08	414190000	343730000	382390000	3.80103e+08	1.00548	0.949992
TRINITY_DN45424_c0_g1	TRINITY_DN45424_c0_g1	ORF type:complete; len:480 96-1535 (+)	1	5	5	5	12.7	54.329	52483000	36755000	37466000	4.22347e+07	48103000	39386000	44324000	4.39377e+07	0.961241	0.780574
TRINITY_DN45440_c1_g2	TRINITY_DN45440_c1_g2	ORF type:5prime_partial; len:478 565-1998 (-)	1	5	5	5	11.5	52.959	10477000	11697000	8922200	10365400	48126000	15702000	51228000	38352000	0.27027	0.0698863
TRINITY_DN45446_c1_g2	TRINITY_DN45446_c1_g2	ORF type:5prime_partial; len:171 2-514 (+)	1	3	3	3	16.5	19.454	6389600	8102600	7529100	7.34043e+06	7655800	7728700	8548500	7.97767e+06	0.920123	0.33292
TRINITY_DN45472_c4_g2	TRINITY_DN45472_c4_g2	ORF type:complete; len:272 559-1374 (+)	1	3	3	3	14.4	30.005	79301000	86258000	92213000	85924000	69602000	88743000	72492000	7.69457e+07	1.11668	0.270608
TRINITY_DN45474_c1_g3	TRINITY_DN45474_c1_g3;TRINITY_DN48406_c1_g4;TRINITY_DN48406_c1_g1;TRINITY_DN45474_c1_g1	ORF type:3prime_partial; len:165 1-492 (-);ORF type:internal; len:250 1-747 (-);ORF type:complete; len:294 240-1028 (-)	4	3	3	3	17.7	17.29	71492000	44070000	54851000	5.68043e+07	21460000		26740000	24100000	2.35703	0.0524865
TRINITY_DN45475_c1_g1	TRINITY_DN45475_c1_g1	ORF type:complete; len:114 341-682 (-)	1	7	3	3	42.5	12.952	130400000	122920000	116240000	1.23187e+08	125710000	147170000	133480000	1.35453e+08	0.90944	0.17675
TRINITY_DN45476_c3_g1	TRINITY_DN45476_c3_g1	ORF type:complete; len:375 490-1614 (-)	1	6	5	6	15.8	40.102	80514000	81760000	73143000	7.84723e+07	113680000	84214000	63619000	87171000	0.900211	0.587639
TRINITY_DN45476_c3_g3	TRINITY_DN45476_c3_g3	ORF type:complete; len:379 388-1524 (-)	1	2	1	1	5.6	40.41	7474400	8447800	10666000	8.86273e+06	8572200	11178000	13677000	11142400	0.795406	0.26271
TRINITY_DN45482_c5_g2	TRINITY_DN45482_c5_g2	ORF type:complete; len:249 526-1272 (-)	1	4	4	4	23.8	27.597	17670000	18014000	27466000	21050000	27016000	26043000	24346000	2.58017e+07	0.815839	0.223659
TRINITY_DN45487_c1_g1	TRINITY_DN45487_c1_g1	ORF type:complete; len:327 78-1058 (+)	1	9	9	9	31.6	36.518	119780000	130430000	151010000	133740000	143710000	173100000	178210000	1.65007e+08	0.810513	0.091298
TRINITY_DN45530_c0_g2	TRINITY_DN45530_c0_g2	ORF type:complete; len:209 538-1164 (+)	1	3	3	3	20.2	22.434	52418000	57453000	41084000	5.03183e+07	52305000	53106000	52987000	5.27993e+07	0.953011	0.635709
TRINITY_DN45565_c0_g3	TRINITY_DN45565_c0_g3;TRINITY_DN43187_c0_g2	ORF type:internal; len:1005 2-3013 (-)	2	3	3	3	2.8	114.01	11713000	12673000	15101000	1.31623e+07	17966000	7325900	15429000	1.35736e+07	0.969699	0.908565
TRINITY_DN45568_c0_g1	TRINITY_DN45568_c0_g1	ORF type:complete; len:157 535-1005 (-)	1	2	1	1	12.2	17.654	25793000	24149000	24586000	2.48427e+07	24530000	29339000	22336000	2.54017e+07	0.977994	0.805559
TRINITY_DN45577_c1_g1	TRINITY_DN45577_c1_g1	ORF type:complete; len:172 1087-1602 (+)	1	2	2	2	15.8	19.249	33831000	47858000	32683000	38124000	22764000		42281000	32522500	1.17223	0.601296
TRINITY_DN45633_c1_g2	TRINITY_DN45633_c1_g2	ORF type:5prime_partial; len:350 903-1952 (-)	1	9	9	9	32.7	39.722	174460000	150360000	148610000	157810000	149030000	155670000	131110000	145270000	1.08632	0.322007
TRINITY_DN45646_c0_g1	TRINITY_DN45646_c0_g1	ORF type:complete; len:297 170-1060 (+)	1	3	3	3	14.2	32.933	164180000	126420000	138780000	1.43127e+08	169940000	179590000	261710000	2.03747e+08	0.702474	0.123644
TRINITY_DN45652_c0_g1	TRINITY_DN45652_c0_g1	ORF type:complete; len:502 110-1615 (+)	1	3	3	3	5.6	56.296	46280000	52041000		49160500	46057000	47225000	42178000	4.51533e+07	1.08875	0.262703
TRINITY_DN45660_c3_g1	TRINITY_DN45660_c3_g1	ORF type:complete; len:201 169-771 (+)	1	2	2	2	10	22.122	130110000	117100000	99573000	1.15594e+08	132590000	136450000	125220000	131420000	0.879579	0.168983
TRINITY_DN45673_c1_g1	TRINITY_DN45673_c1_g1	ORF type:complete; len:109 532-858 (+)	1	5	5	5	45.4	11.748	398590000	480040000	509380000	462670000	342770000	379820000	526320000	4.16303e+08	1.11138	0.515686
TRINITY_DN45674_c1_g1	TRINITY_DN45674_c1_g1	ORF type:5prime_partial; len:126 64-441 (-)	1	1	1	1	5.6	13.903	15002000	13734000	16260000	1.49987e+07	10605000	15336000	10745000	1.22287e+07	1.22652	0.181931
TRINITY_DN45683_c1_g1	TRINITY_DN45683_c1_g1	ORF type:complete; len:201 636-1238 (+)	1	2	2	2	17.5	22.101	32794000	33256000	40903000	35651000	45090000	50830000	28020000	4.13133e+07	0.862942	0.483347
TRINITY_DN45686_c1_g1	TRINITY_DN45686_c1_g1	ORF type:complete; len:179 1322-1858 (-)	1	10	10	10	58.4	20.221	2441400000	2661500000	2647500000	2.58347e+09	2455800000	2516000000	2622800000	2.53153e+09	1.02052	0.579738
TRINITY_DN45714_c0_g2	TRINITY_DN45714_c0_g2;TRINITY_DN46363_c0_g1;TRINITY_DN45714_c0_g1	ORF type:3prime_partial; len:100 1-297 (-);ORF type:5prime_partial; len:119 3-359 (+);ORF type:5prime_partial; len:147 1553-1993 (-)	3	3	3	3	26.3	11.757	360230000	337970000	475860000	3.91353e+08	427730000	377100000	491180000	4.32003e+08	0.905904	0.493442
TRINITY_DN45731_c0_g3	TRINITY_DN45731_c0_g3;TRINITY_DN45731_c0_g4	ORF type:complete; len:112 1061-1396 (-);ORF type:complete; len:119 965-1321 (-)	2	3	3	3	43.2	12.87	189460000	190370000	208120000	1.95983e+08	192290000	208430000	202330000	2.01017e+08	0.974961	0.548165
TRINITY_DN45732_c8_g1	TRINITY_DN45732_c8_g1	ORF type:complete; len:328 784-1767 (+)	1	4	4	4	17.1	36.154	65202000	77083000	65866000	6.93837e+07	88965000	57762000	94609000	8.04453e+07	0.862495	0.411953
TRINITY_DN45752_c2_g1	TRINITY_DN45752_c2_g1	ORF type:5prime_partial; len:103 2-310 (+)	1	1	1	1	19.6	10.812	13765000	22151000	15275000	1.70637e+07	23151000	15049000	16265000	18155000	0.939888	0.777414
TRINITY_DN45752_c2_g4	TRINITY_DN45752_c2_g4	ORF type:5prime_partial; len:260 589-1368 (-)	1	1	1	1	6.2	28.574	38393000	34559000	15395000	29449000	26982000	32158000	37922000	32354000	0.910212	0.727927
TRINITY_DN45759_c0_g3	TRINITY_DN45759_c0_g3	ORF type:complete; len:300 280-1179 (-)	1	14	14	14	49.2	34.587	409540000	421870000	404560000	411990000	350140000	412760000	422470000	3.95123e+08	1.04269	0.508212
TRINITY_DN45764_c7_g1	TRINITY_DN45764_c7_g1	ORF type:5prime_partial; len:127 2-382 (+)	1	2	2	2	29.4	14.609	25846000	17635000	14897000	1.94593e+07	25737000		15996000	20866500	0.932563	0.817417
TRINITY_DN45770_c0_g1	TRINITY_DN45770_c0_g1;TRINITY_DN53743_c0_g1	ORF type:5prime_partial; len:246 3-740 (+)	2	6	5	5	34.3	25.81	143290000	98098000	114700000	118696000	104750000	93955000	116920000	1.05208e+08	1.1282	0.412843
TRINITY_DN45772_c0_g4	TRINITY_DN45772_c0_g4	ORF type:5prime_partial; len:211 3-635 (+)	1	8	8	8	37.6	22.793	334320000	312060000	299910000	315430000	283490000	311740000	318400000	3.04543e+08	1.03575	0.49999
TRINITY_DN45776_c1_g2	TRINITY_DN45776_c1_g2	ORF type:complete; len:188 955-1437 (-)	1	4	4	4	21.9	17.925	35948000	47158000	42311000	4.18057e+07	47934000	56122000	37641000	4.72323e+07	0.885107	0.434556
TRINITY_DN45784_c3_g1	TRINITY_DN45784_c3_g1	ORF type:3prime_partial; len:384 3-1151 (-)	1	8	7	8	23.5	43.835	417160000	344740000	397290000	3.86397e+08	436820000	426230000	421250000	428100000	0.902585	0.132023
TRINITY_DN45786_c0_g1	TRINITY_DN45786_c0_g1	ORF type:complete; len:144 22-432 (+)	1	5	5	5	41.9	14.929	99058000	87634000	105290000	9.73273e+07	105170000	107900000	90654000	1.01241e+08	0.96134	0.626705
TRINITY_DN45797_c0_g4	TRINITY_DN45797_c0_g4	ORF type:5prime_partial; len:131 1-393 (+)	1	1	1	1	8.5	15.03	60232000	59978000	52971000	57727000	49300000	76681000	61046000	6.23423e+07	0.925968	0.606964
TRINITY_DN45802_c0_g1	TRINITY_DN45802_c0_g1	ORF type:complete; len:399 49-1197 (+)	1	6	6	6	27.5	41.072	258150000	293650000	209360000	253720000	263810000	352400000	425610000	3.47273e+08	0.730606	0.150964
TRINITY_DN45816_c1_g1	TRINITY_DN45816_c1_g1	ORF type:5prime_partial; len:159 2669-3145 (-)	1	3	3	3	20.3	16.531	1013400000	982870000	119340000	7.05203e+08	1436900000	686420000	1153600000	1.09231e+09	0.645609	0.349542
TRINITY_DN45840_c1_g1	TRINITY_DN45840_c1_g1	ORF type:complete; len:256 411-1178 (+)	1	5	5	5	31.4	28.973	155550000	155060000	188510000	1.66373e+08	124910000	127980000	168790000	140560000	1.18365	0.224001
TRINITY_DN45867_c0_g1	TRINITY_DN45867_c0_g1	ORF type:complete; len:213 1976-2614 (+)	1	4	4	4	19.8	23.131	35617000	29278000	32802000	3.25657e+07	30719000	30550000	33938000	3.17357e+07	1.02615	0.717821
TRINITY_DN45879_c4_g1	TRINITY_DN45879_c4_g1	ORF type:complete; len:178 118-651 (+)	1	7	7	7	68.9	19.293	156310000	185270000	161020000	1.67533e+08	240460000	257600000	172230000	223430000	0.749825	0.112579
TRINITY_DN45894_c1_g1	TRINITY_DN45894_c1_g1	ORF type:complete; len:135 3230-3634 (+)	1	5	5	5	41.8	15.656	279750000	266650000	244730000	263710000	297200000	269980000	283290000	283490000	0.930227	0.199649
TRINITY_DN45912_c2_g3	TRINITY_DN45912_c2_g3;TRINITY_DN45912_c2_g2	ORF type:complete; len:265 197-991 (+);ORF type:complete; len:119 644-1000 (+)	2	2	2	2	7.6	29.744	19209000	23011000	19765000	2.06617e+07	16589000	15940000	28391000	2.03067e+07	1.01748	0.93695
TRINITY_DN45928_c3_g1	TRINITY_DN45928_c3_g1	ORF type:complete; len:494 94-1575 (-)	1	4	4	4	8.5	55.673	37673000	35140000	33070000	3.52943e+07	18530000	31565000	27116000	25737000	1.37135	0.0776998
TRINITY_DN45931_c0_g1	TRINITY_DN45931_c0_g1	ORF type:complete; len:263 761-1549 (+)	1	5	5	5	34.4	28.149	92123000	85363000	76084000	8.45233e+07	98657000	80034000	101300000	9.33303e+07	0.905636	0.340579
TRINITY_DN45938_c1_g1	TRINITY_DN45938_c1_g1	ORF type:5prime_partial; len:116 3-350 (+)	1	1	1	1	16.5	13.034	17920000	14935000	16273000	16376000	15544000	13692000	12396000	1.38773e+07	1.18005	0.117707
TRINITY_DN45943_c0_g1	TRINITY_DN45943_c0_g1	ORF type:complete; len:321 936-1853 (-)	1	4	4	4	11.5	34.673	4916600	5573100	15569000	8.68623e+06	76670000	12249000	15394000	34771000	0.249813	0.286938
TRINITY_DN45981_c0_g2	TRINITY_DN45981_c0_g2	ORF type:complete; len:386 403-1560 (-)	1	2	2	2	7.5	43.273		12356000	11314000	11835000	9691900	10897000	13133000	1.12406e+07	1.05288	0.691249
TRINITY_DN45982_c1_g2	TRINITY_DN45982_c1_g2	ORF type:complete; len:307 415-1335 (-)	1	2	2	2	8.2	32.549	15021000	12979000		14000000	18006000		11340000	14673000	0.954133	0.864737
TRINITY_DN45991_c5_g1	TRINITY_DN45991_c5_g1	ORF type:complete; len:986 577-3534 (+)	1	3	3	3	3.4	111.09	5721800		4775000	5248400	4815400	4930700	4680100	4.80873e+06	1.09143	0.314764
TRINITY_DN46011_c1_g2	TRINITY_DN46011_c1_g2;TRINITY_DN44712_c0_g1;TRINITY_DN52399_c2_g2;TRINITY_DN42567_c2_g1;TRINITY_DN55445_c2_g1;TRINITY_DN44802_c0_g2	ORF type:3prime_partial; len:303 1026-1931 (+);ORF type:5prime_partial; len:188 2-565 (+);ORF type:5prime_partial; len:173 2-520 (+);ORF type:complete; len:334 396-1397 (-)	6	4	4	4	14.6	34.533	20823000	18496000	19642000	1.96537e+07	15993000	21729000	30165000	22629000	0.868517	0.514973
TRINITY_DN46023_c0_g1	TRINITY_DN46023_c0_g1	ORF type:complete; len:1273 519-4337 (+)	1	24	24	24	24.4	138.62	299030000	315340000	269530000	2.94633e+08	283720000	292680000	287040000	2.87813e+08	1.0237	0.643764
TRINITY_DN46024_c0_g1	TRINITY_DN46024_c0_g1	ORF type:complete; len:131 3917-4309 (+)	1	1	1	1	10	14.913	59517000	65169000	62644000	6.24433e+07	63392000	71447000	56056000	6.36317e+07	0.981325	0.81423
TRINITY_DN46047_c0_g2	TRINITY_DN46047_c0_g2	ORF type:complete; len:183 257-805 (+)	1	4	4	4	33	20.306	59649000	64590000	53099000	5.91127e+07	161110000	100110000	86377000	1.15866e+08	0.510183	0.0707848
TRINITY_DN46059_c3_g1	TRINITY_DN46059_c3_g1	ORF type:complete; len:172 347-862 (-)	1	4	4	4	31.6	19.486	27464000	24486000	28572000	2.68407e+07	27007000	35255000	31386000	31216000	0.859837	0.177473
TRINITY_DN46089_c0_g1	TRINITY_DN46089_c0_g1	ORF type:complete; len:146 2496-2933 (+)	1	1	1	1	9	16.272	30635000	53554000	41380000	4.18563e+07	46289000	54935000	44632000	4.86187e+07	0.860911	0.409654
TRINITY_DN46106_c0_g1	TRINITY_DN46106_c0_g1	ORF type:complete; len:540 852-2471 (-)	1	4	4	4	10.4	60.177	60196000	66043000	36311000	5.41833e+07	56382000	52198000	67091000	58557000	0.925309	0.687826
TRINITY_DN46107_c0_g1	TRINITY_DN46107_c0_g1	ORF type:5prime_partial; len:134 1-402 (+)	1	1	1	1	11.3	15.638	2259800000	1214700000	1818800000	1.76443e+09	1760700000	1666900000	2198600000	1875400000	0.94083	0.763431
TRINITY_DN46139_c2_g3	TRINITY_DN46139_c2_g3	ORF type:complete; len:435 1009-2313 (+)	1	3	3	3	12.7	48.336	10657000	11104000	9234000	1.03317e+07	14111000	11025000	18437000	1.45243e+07	0.711335	0.132267
TRINITY_DN46161_c2_g1	TRINITY_DN46161_c2_g1	ORF type:complete; len:186 1350-1907 (-)	1	3	3	3	27	21.13	187170000	206430000	181170000	191590000	141730000	197020000	177650000	1.72133e+08	1.11303	0.33817
TRINITY_DN46178_c2_g1	TRINITY_DN46178_c2_g1	ORF type:complete; len:323 1648-2616 (-)	1	3	3	3	13.7	35.05	49156000	95092000		72124000	111740000	53578000	47621000	7.09797e+07	1.01612	0.973276
TRINITY_DN46182_c1_g7	TRINITY_DN46182_c1_g7	ORF type:internal; len:136 1-405 (+)	1	3	0	2	20.7	15.297	23177000	19804000	23508000	22163000	19528000	23414000		21471000	1.03223	0.763969
TRINITY_DN46189_c1_g1	TRINITY_DN46189_c1_g1	ORF type:3prime_partial; len:422 310-1572 (+)	1	3	2	2	8.8	47.403	12979000	16142000	17227000	1.54493e+07	12849000	10034000	12826000	11903000	1.29794	0.088209
TRINITY_DN46192_c1_g2	TRINITY_DN46192_c1_g2	ORF type:5prime_partial; len:240 3-722 (+)	1	1	1	1	5.4	25.939	51854000	14177000	41887000	3.59727e+07	35548000	44181000	48813000	4.28473e+07	0.839554	0.595099
TRINITY_DN46219_c0_g1	TRINITY_DN46219_c0_g1	ORF type:complete; len:1913 282-6020 (+)	1	7	5	7	4.2	219.02	38387000	29374000	33655000	3.38053e+07		31406000	39714000	35560000	0.950656	0.72657
TRINITY_DN46223_c0_g1	TRINITY_DN46223_c0_g1	ORF type:5prime_partial; len:424 3-1274 (+)	1	1	1	1	3.3	48.405	37330000	37676000	45574000	4.01933e+07	46821000	44164000	45401000	45462000	0.884108	0.132971
TRINITY_DN46232_c1_g1	TRINITY_DN46232_c1_g1	ORF type:complete; len:170 1760-2269 (+)	1	4	4	4	37.3	19.073	115610000	114860000	123770000	118080000	123760000	126740000	132580000	1.27693e+08	0.924715	0.0671539
TRINITY_DN46267_c0_g1	TRINITY_DN46267_c0_g1	ORF type:5prime_partial; len:205 1983-2597 (-)	1	2	2	2	8.3	23.099	78678000	82996000	73514000	78396000	85330000	76610000	88535000	8.34917e+07	0.938968	0.320313
TRINITY_DN46308_c1_g1	TRINITY_DN46308_c1_g1	ORF type:complete; len:273 174-992 (+)	1	1	1	1	5.5	29.871		5474100	4094700	4784400	16936000	12667000	4536200	1.13797e+07	0.420432	0.256994
TRINITY_DN46332_c1_g1	TRINITY_DN46332_c1_g1	ORF type:internal; len:570 3-1709 (+)	1	12	8	12	27.4	66.531	161940000	165380000	141900000	1.56407e+08	175410000	150220000	198870000	1.74833e+08	0.894604	0.309381
TRINITY_DN46333_c2_g1	TRINITY_DN46333_c2_g1	ORF type:complete; len:498 1125-2618 (-)	1	1	1	1	3.4	54.965	35771000	16939000	28571000	2.70937e+07	22646000	24833000	21300000	2.29263e+07	1.18177	0.496818
TRINITY_DN46335_c0_g5	TRINITY_DN46335_c0_g5	ORF type:complete; len:234 357-1058 (-)	1	5	5	5	28.3	26.712	127940000	140630000	137790000	1.35453e+08	142670000	169030000	162290000	1.57997e+08	0.857318	0.0623661
TRINITY_DN46364_c0_g1	TRINITY_DN46364_c0_g1	ORF type:complete; len:401 201-1403 (+)	1	6	6	6	22.5	42.858	97864000	88861000	83230000	89985000	71999000	87036000	85081000	81372000	1.10585	0.24708
TRINITY_DN46366_c3_g2	TRINITY_DN46366_c3_g2	ORF type:complete; len:457 1299-2669 (-)	1	4	4	4	13.8	49.081	16044000	20843000	18858000	1.85817e+07		21004000	20467000	20735500	0.896128	0.319306
TRINITY_DN46375_c3_g1	TRINITY_DN46375_c3_g1	ORF type:5prime_partial; len:262 996-1781 (-)	1	7	6	6	42.9	28.454	687410000	672180000	676280000	6.78623e+08	674160000	722780000	683390000	6.93443e+08	0.978628	0.395556
TRINITY_DN46382_c2_g2	TRINITY_DN46382_c2_g2	ORF type:3prime_partial; len:428 3-1283 (-)	1	8	7	8	24.1	47.393	578140000	557370000	667110000	6.00873e+08	726690000	687620000	688330000	700880000	0.857313	0.050106
TRINITY_DN46409_c1_g1	TRINITY_DN46409_c1_g1	ORF type:complete; len:227 297-977 (-)	1	2	2	2	12.4	25.056	36676000	41468000	36426000	38190000	33823000	35478000	32485000	3.39287e+07	1.1256	0.0831875
TRINITY_DN46409_c1_g3	TRINITY_DN46409_c1_g3	ORF type:complete; len:698 333-2426 (-)	1	6	6	6	12.2	76.801	620950000	403140000	634850000	552980000	601310000	593700000	634860000	6.09957e+08	0.906589	0.495579
TRINITY_DN46410_c1_g3	TRINITY_DN46410_c1_g3	ORF type:complete; len:381 26-1144 (+)	1	7	6	6	23.1	40.072	411300000	417660000	392530000	4.07163e+08	494830000	419890000	374030000	4.29583e+08	0.94781	0.567241
TRINITY_DN46422_c0_g3	TRINITY_DN46422_c0_g3	ORF type:complete; len:338 411-1424 (-)	1	3	3	3	10.7	37.881	9743900	13343000	18163000	1.375e+07	15324000	14350000	12489000	1.40543e+07	0.978344	0.911667
TRINITY_DN46432_c0_g1	TRINITY_DN46432_c0_g1;TRINITY_DN56503_c2_g1	ORF type:3prime_partial; len:104 179-487 (+);ORF type:internal; len:101 3-302 (+)	2	2	2	2	20.4	10.845	182460000	176600000	233100000	1.97387e+08	237620000	185390000	150950000	191320000	1.03171	0.854048
TRINITY_DN46460_c3_g1	TRINITY_DN46460_c3_g1	ORF type:complete; len:238 1060-1773 (+)	1	6	6	6	32.1	27.398	102690000	119030000	102550000	108090000	101160000	111510000	99557000	1.04076e+08	1.03857	0.577522
TRINITY_DN46461_c0_g1	TRINITY_DN46461_c0_g1	ORF type:5prime_partial; len:182 2-547 (+)	1	4	4	4	29.8	20.107	228690000	231350000	222490000	227510000	213120000	225190000	312970000	2.50427e+08	0.90849	0.508153
TRINITY_DN46477_c2_g1	TRINITY_DN46477_c2_g1	ORF type:complete; len:426 240-1517 (+)	1	14	14	14	44.9	49.644	537170000	473480000	587260000	5.32637e+08	570120000	612030000	548010000	576720000	0.923562	0.309426
TRINITY_DN46480_c0_g1	TRINITY_DN46480_c0_g1	ORF type:complete; len:126 719-1096 (+)	1	4	4	4	32	13.822	1438800000	1530800000	1820500000	1596700000	1536600000	1666500000	1932600000	1711900000	0.932706	0.520502
TRINITY_DN46497_c2_g1	TRINITY_DN46497_c2_g1	ORF type:complete; len:380 542-1558 (-)	1	5	5	5	21.3	36.399	57917000	68283000	77622000	6.79407e+07	70859000	68636000	62270000	67255000	1.01019	0.917872
TRINITY_DN46498_c1_g2	TRINITY_DN46498_c1_g2	ORF type:complete; len:141 795-1217 (-)	1	2	2	2	21.4	15.206	26655000	24796000	16025000	22492000	17577000	16255000	22956000	1.89293e+07	1.18821	0.408874
TRINITY_DN46500_c1_g1	TRINITY_DN46500_c1_g1;TRINITY_DN45400_c0_g2	ORF type:complete; len:219 500-1156 (-)	2	3	3	3	14.2	24.002	36628000	33754000	35329000	35237000	36792000	40270000	34861000	3.73077e+07	0.944498	0.311137
TRINITY_DN46502_c0_g1	TRINITY_DN46502_c0_g1	ORF type:5prime_partial; len:139 1606-2022 (-)	1	1	1	1	7.2	16.285		11900000	8168600	10034300	9623000	11762000	6993300	9.45943e+06	1.06077	0.815577
TRINITY_DN46505_c1_g1	TRINITY_DN46505_c1_g1	ORF type:complete; len:629 157-2043 (+)	1	5	4	5	8.9	68.949	98611000	104500000	102720000	1.01944e+08	103480000	90760000	89884000	94708000	1.0764	0.200567
TRINITY_DN46520_c0_g1	TRINITY_DN46520_c0_g1	ORF type:3prime_partial; len:344 2-1030 (-)	1	5	5	5	20.7	38.432	69605000	58453000	64006000	6.40213e+07	49942000	52886000	89647000	6.41583e+07	0.997865	0.9922
TRINITY_DN46529_c1_g1	TRINITY_DN46529_c1_g1	ORF type:complete; len:224 912-1583 (-)	1	9	9	9	56.5	24.903	896300000	977670000	964100000	9.46023e+08	739220000	884670000	839140000	821010000	1.15227	0.0659842
TRINITY_DN46535_c1_g1	TRINITY_DN46535_c1_g1	ORF type:3prime_partial; len:272 694-1506 (+)	1	5	5	5	27.3	31.136	48837000	47481000	54995000	5.04377e+07	63381000	50663000	54249000	5.60977e+07	0.899105	0.271045
TRINITY_DN46544_c0_g2	TRINITY_DN46544_c0_g2	ORF type:complete; len:148 603-995 (-)	1	2	2	2	16.9	14.393	39161000	69102000	62316000	5.68597e+07	5347700	45808000	108030000	53061900	1.07157	0.909012
TRINITY_DN46555_c0_g2	TRINITY_DN46555_c0_g2	ORF type:complete; len:104 147-458 (+)	1	3	3	3	41.7	11.394	120450000	114010000	126450000	1.20303e+08	105830000	119230000	108970000	1.11343e+08	1.08047	0.173053
TRINITY_DN46557_c0_g1	TRINITY_DN46557_c0_g1	ORF type:complete; len:348 1044-1967 (-)	1	7	4	4	39.4	33.8	100470000	106120000	95557000	1.00716e+08	78887000	91133000	129410000	99810000	1.00907	0.956263
TRINITY_DN46575_c1_g2	TRINITY_DN46575_c1_g2	ORF type:complete; len:150 891-1298 (-)	1	5	3	5	37	15.704	577390000	650090000	623570000	6.17017e+08	480430000	598460000	592040000	5.56977e+08	1.1078	0.242433
TRINITY_DN46587_c0_g1	TRINITY_DN46587_c0_g1	ORF type:complete; len:207 541-1161 (-)	1	3	2	3	13.1	23.822	71893000	61147000	82653000	7.18977e+07	77473000	71521000	75857000	7.49503e+07	0.959271	0.661047
TRINITY_DN46598_c1_g3	TRINITY_DN46598_c1_g3	ORF type:internal; len:127 3-380 (+)	1	3	3	3	21.4	14.511	34039000	38084000	35328000	35817000	41247000	48913000	37318000	4.24927e+07	0.842898	0.137919
TRINITY_DN46609_c0_g1	TRINITY_DN46609_c0_g1	ORF type:complete; len:320 172-1131 (+)	1	2	2	2	7.8	34.8	12958000	15078000		14018000	14115000	15097000	14287000	1.44997e+07	0.966781	0.622787
TRINITY_DN46653_c2_g2	TRINITY_DN46653_c2_g2	ORF type:complete; len:447 60-1400 (+)	1	5	5	5	14.6	48.93	59605000	51615000	53672000	54964000	63969000	75729000	36299000	5.86657e+07	0.936902	0.771844
TRINITY_DN46656_c1_g1	TRINITY_DN46656_c1_g1	ORF type:complete; len:176 1407-1934 (-)	1	6	6	6	45.1	19.189	178180000	195600000	194700000	1.89493e+08	149950000	206380000	163440000	1.73257e+08	1.09371	0.416406
TRINITY_DN46691_c0_g1	TRINITY_DN46691_c0_g1	ORF type:complete; len:249 536-1282 (+)	1	1	1	1	4.4	27.771	6884400	9849500		8366950	6732000	7518500	8762700	7.67107e+06	1.09072	0.640129
TRINITY_DN46725_c0_g3	TRINITY_DN46725_c0_g3	ORF type:complete; len:212 745-1380 (+)	1	2	2	2	9.5	23.088	15290000	13479000	15362000	1.47103e+07	9972200	9889500	14017000	11292900	1.30262	0.0842456
TRINITY_DN46737_c1_g2	TRINITY_DN46737_c1_g2	ORF type:complete; len:391 392-1564 (+)	1	16	15	15	47.7	43.707	504200000	488520000	519610000	504110000	508740000	498640000	528980000	512120000	0.984359	0.561107
TRINITY_DN46743_c2_g1	TRINITY_DN46743_c2_g1	ORF type:complete; len:122 504-869 (+)	1	2	2	2	14	14.859	20377000	18069000	31542000	2.33293e+07	27576000	30922000	19235000	25911000	0.900364	0.658721
TRINITY_DN46757_c0_g2	TRINITY_DN46757_c0_g2	ORF type:complete; len:547 133-1773 (+)	1	7	7	7	14.5	59.16	74866000	94025000	110890000	9.32603e+07	112770000	104850000	77978000	9.85327e+07	0.946492	0.739714
TRINITY_DN46758_c0_g1	TRINITY_DN46758_c0_g1	ORF type:complete; len:237 77-712 (+)	1	3	3	3	18.5	22.913	36964000	37461000	37438000	3.72877e+07	30263000	54007000	45683000	4.33177e+07	0.860796	0.435005
TRINITY_DN46759_c0_g1	TRINITY_DN46759_c0_g1	ORF type:5prime_partial; len:165 1053-1547 (-)	1	4	2	2	28	18.985	121410000	83477000	106000000	103629000	85651000	120780000	101680000	1.02704e+08	1.00901	0.95371
TRINITY_DN46798_c0_g2	TRINITY_DN46798_c0_g2;TRINITY_DN46652_c0_g2	ORF type:5prime_partial; len:300 440-1339 (-)	2	4	4	4	12.7	33.281	41771000	50100000	47926000	46599000	57975000	40544000	55917000	5.14787e+07	0.90521	0.464368
TRINITY_DN46827_c1_g1	TRINITY_DN46827_c1_g1;TRINITY_DN46827_c1_g2;TRINITY_DN1621_c0_g1	ORF type:complete; len:182 662-1207 (-);ORF type:complete; len:199 414-1010 (-)	3	9	9	9	58.6	20.778	2832900000	2769900000	2793500000	2.79877e+09	2532000000	2898800000	2612600000	2.68113e+09	1.04387	0.355895
TRINITY_DN46865_c4_g2	TRINITY_DN46865_c4_g2	ORF type:complete; len:437 612-1922 (-)	1	5	5	5	14.4	48.341	65251000	55057000	48840000	5.63827e+07	43782000	60248000	57588000	5.38727e+07	1.04659	0.737857
TRINITY_DN46877_c3_g1	TRINITY_DN46877_c3_g1	ORF type:5prime_partial; len:254 1571-2332 (-)	1	5	5	5	22.1	27.495	92206000	92373000	89282000	91287000	110630000	108020000	52184000	90278000	1.01118	0.960378
TRINITY_DN46880_c4_g1	TRINITY_DN46880_c4_g1	ORF type:complete; len:173 938-1456 (-)	1	7	5	6	39	19.272	196150000	216440000	242400000	218330000	206350000	209200000	140710000	185420000	1.17749	0.275377
TRINITY_DN46897_c0_g4	TRINITY_DN46897_c0_g4	ORF type:complete; len:132 2166-2561 (+)	1	5	5	5	35.9	14.679	121490000	118200000	116750000	1.18813e+08	111480000	114630000	163900000	1.30003e+08	0.913925	0.547029
TRINITY_DN46909_c2_g1	TRINITY_DN46909_c2_g1	ORF type:complete; len:160 584-1063 (-)	1	8	8	8	52.2	17.974	188620000	185680000	144710000	1.73003e+08	159740000	153930000	163270000	158980000	1.08821	0.38621
TRINITY_DN46936_c3_g1	TRINITY_DN46936_c3_g1	ORF type:complete; len:553 426-2084 (-)	1	1	1	1	2.2	60.794	22516000	19919000	21830000	2.14217e+07	21982000	26445000	23171000	23866000	0.897581	0.188593
TRINITY_DN46961_c1_g1	TRINITY_DN46961_c1_g1	ORF type:complete; len:119 2090-2446 (+)	1	2	2	2	28.8	12.635	35853000	31237000	32326000	3.31387e+07	56649000	34310000	42642000	4.45337e+07	0.744126	0.162499
TRINITY_DN46967_c5_g3	TRINITY_DN46967_c5_g3	ORF type:complete; len:287 382-1242 (+)	1	19	4	5	73.1	32.812	483040000	446550000	496430000	475340000	508940000	600980000	554670000	5.54863e+08	0.856679	0.0593999
TRINITY_DN46969_c1_g1	TRINITY_DN46969_c1_g1;TRINITY_DN46969_c2_g1;TRINITY_DN7690_c0_g1	ORF type:complete; len:198 360-953 (+)	3	10	10	10	59.4	21.814	1369800000	1478000000	1418600000	1.42213e+09	1504700000	1557900000	1714900000	1592500000	0.893019	0.0728387
TRINITY_DN46979_c4_g1	TRINITY_DN46979_c4_g1	ORF type:complete; len:187 362-922 (+)	1	6	6	6	32.3	20.916	155710000	167460000	181430000	168200000	152100000	170470000	160760000	161110000	1.04401	0.480924
TRINITY_DN46982_c0_g1	TRINITY_DN46982_c0_g1	ORF type:complete; len:250 328-1077 (+)	1	5	5	5	24.5	27.581	110150000	109990000	140010000	120050000	108840000	129260000	117960000	1.18687e+08	1.01149	0.912081
TRINITY_DN46987_c2_g1	TRINITY_DN46987_c2_g1	ORF type:5prime_partial; len:232 1-696 (+)	1	1	1	1	6.1	27.591	26332000	23710000	21251000	2.37643e+07	23955000	29375000	26959000	26763000	0.887955	0.235028
TRINITY_DN46988_c2_g1	TRINITY_DN46988_c2_g1	ORF type:complete; len:107 580-900 (+)	1	3	3	3	43.4	11.104	50660000	43072000	60202000	5.13113e+07	48968000	47261000	39659000	45296000	1.1328	0.352482
TRINITY_DN47021_c0_g1	TRINITY_DN47021_c0_g1	ORF type:complete; len:120 354-713 (-)	1	3	3	3	60.5	13.365	70649000	81162000	73819000	75210000	71179000	61995000	87338000	73504000	1.02321	0.842245
TRINITY_DN47046_c0_g1	TRINITY_DN47046_c0_g1	ORF type:complete; len:140 1903-2322 (+)	1	2	2	2	12.2	15.689	34620000	27681000	28967000	3.04227e+07	32415000	32608000	29681000	31568000	0.963719	0.648977
TRINITY_DN47057_c3_g2	TRINITY_DN47057_c3_g2;TRINITY_DN39880_c3_g2	ORF type:5prime_partial; len:415 1-1245 (+);ORF type:3prime_partial; len:157 1-468 (-)	2	4	4	4	12.1	45.793	68449000	71628000	94168000	7.80817e+07	81513000	84017000	53951000	7.31603e+07	1.06727	0.715634
TRINITY_DN47058_c0_g2	TRINITY_DN47058_c0_g2;TRINITY_DN56907_c1_g1	ORF type:complete; len:165 102-596 (+);ORF type:5prime_partial; len:118 3-356 (+)	2	2	2	2	11.6	19.21	128910000	327280000	12561000	1.5625e+08	272590000	315850000	109480000	232640000	0.67164	0.530235
TRINITY_DN47067_c1_g1	TRINITY_DN47067_c1_g1	ORF type:complete; len:253 1144-1902 (-)	1	1	1	1	7.9	26.836	18511000	16280000	14761000	1.65173e+07	15293000	16986000	12311000	1.48633e+07	1.11128	0.397467
TRINITY_DN47069_c0_g1	TRINITY_DN47069_c0_g1	ORF type:5prime_partial; len:139 3-419 (+)	1	3	3	3	23.9	15.187	22295000	20497000	6589800	16460600	19906000	10452000	10458000	1.36053e+07	1.20986	0.652555
TRINITY_DN47072_c2_g1	TRINITY_DN47072_c2_g1	ORF type:complete; len:465 477-1871 (-)	1	10	10	10	26.9	50.785	460310000	466600000	425630000	4.50847e+08	438140000	447170000	486520000	4.57277e+08	0.985938	0.758927
TRINITY_DN47085_c6_g2	TRINITY_DN47085_c6_g2	ORF type:5prime_partial; len:168 945-1448 (-)	1	5	5	5	28.7	18.449	250280000	194860000	228400000	2.24513e+08	164290000	190840000	209630000	1.88253e+08	1.19261	0.156265
TRINITY_DN47093_c0_g3	TRINITY_DN47093_c0_g3	ORF type:complete; len:244 362-1093 (+)	1	1	1	1	9.5	27.114	18039000	12683000	12517000	14413000	13483000	15925000		14704000	0.980209	0.915097
TRINITY_DN47099_c3_g2	TRINITY_DN47099_c3_g2	ORF type:complete; len:215 275-919 (-)	1	6	6	6	29	23.549	204540000	223510000	231490000	2.19847e+08	196950000	227940000	190670000	2.05187e+08	1.07145	0.354785
TRINITY_DN47102_c3_g1	TRINITY_DN47102_c3_g1	ORF type:complete; len:574 23-1723 (+)	1	2	2	2	4.6	59.638	49279000	53658000	42868000	4.86017e+07	52091000	37105000	54673000	4.79563e+07	1.01346	0.923457
TRINITY_DN47110_c2_g1	TRINITY_DN47110_c2_g1	ORF type:complete; len:348 1325-2368 (-)	1	3	3	3	10.7	36.719	79334000	80019000	81482000	8.02783e+07	122360000	74141000	110000000	102167000	0.785756	0.205005
TRINITY_DN47112_c0_g1	TRINITY_DN47112_c0_g1	ORF type:complete; len:368 7-1110 (+)	1	4	4	4	11.7	39.147		11727000	12666000	12196500	8408000	9674600		9041300	1.34898	0.0571315
TRINITY_DN47136_c1_g1	TRINITY_DN47136_c1_g1	ORF type:complete; len:255 1202-1966 (+)	1	8	2	2	31.9	29.02	61851000	76336000	98817000	7.90013e+07		96554000	98667000	97610500	0.809353	0.273208
TRINITY_DN47139_c0_g1	TRINITY_DN47139_c0_g1	ORF type:complete; len:100 550-849 (+)	1	2	2	2	18.2	10.626	242820000	238490000	220130000	2.33813e+08	158130000	253220000	106120000	172490000	1.35552	0.232529
TRINITY_DN47140_c2_g1	TRINITY_DN47140_c2_g1;TRINITY_DN43395_c0_g2	ORF type:complete; len:245 21-755 (+)	2	8	5	8	42.6	26.752	535880000	623400000	543930000	5.67737e+08	552020000	511470000	562840000	542110000	1.04727	0.468189
TRINITY_DN47146_c2_g1	TRINITY_DN47146_c2_g1;TRINITY_DN47146_c2_g2	ORF type:complete; len:409 1058-2284 (-);ORF type:5prime_partial; len:362 1684-2769 (-)	2	12	10	12	42.4	45.676	390300000	413470000	365280000	3.89683e+08	378040000	431220000	415000000	4.08087e+08	0.954903	0.430432
TRINITY_DN47153_c0_g1	TRINITY_DN47153_c0_g1	ORF type:complete; len:374 1205-2326 (-)	1	5	5	5	17.2	42.297	130100000	120170000	121100000	123790000	126670000	118440000	120360000	1.21823e+08	1.01614	0.650745
TRINITY_DN47154_c0_g2	TRINITY_DN47154_c0_g2	ORF type:5prime_partial; len:377 620-1750 (-)	1	4	4	4	14.6	42.932	32885000	27624000	24489000	2.83327e+07	26878000	38327000	37001000	3.40687e+07	0.831634	0.259316
TRINITY_DN47183_c1_g1	TRINITY_DN47183_c1_g1	ORF type:complete; len:262 80-865 (+)	1	5	5	5	27.2	28.747	102310000	56051000	97977000	85446000	101690000	73203000	114410000	9.64343e+07	0.886054	0.596468
TRINITY_DN47219_c0_g2	TRINITY_DN47219_c0_g2	ORF type:3prime_partial; len:126 2-376 (-)	1	2	2	2	16	12.675	43380000	46263000	50689000	4.67773e+07	39550000	27815000	48326000	3.85637e+07	1.21299	0.262944
TRINITY_DN47233_c0_g1	TRINITY_DN47233_c0_g1;TRINITY_DN43587_c2_g2;TRINITY_DN43587_c2_g3;TRINITY_DN56086_c1_g1;TRINITY_DN43587_c3_g3	ORF type:3prime_partial; len:275 264-1085 (+);ORF type:3prime_partial; len:303 226-1131 (+);ORF type:3prime_partial; len:304 50-958 (+)	5	3	1	1	12.4	29.448	16432000	16825000	20717000	1.79913e+07	25579000	21534000	32661000	2.65913e+07	0.676586	0.071368
TRINITY_DN47238_c1_g1	TRINITY_DN47238_c1_g1	ORF type:complete; len:299 1347-2243 (-)	1	2	2	2	9.4	33.214	24810000	23951000	22727000	2.38293e+07	25653000	23390000	25085000	2.47093e+07	0.964386	0.388087
TRINITY_DN47252_c1_g2	TRINITY_DN47252_c1_g2	ORF type:complete; len:221 449-1111 (+)	1	5	5	5	35.5	24.193	299330000	306510000	348950000	3.18263e+08	338490000	363410000	331270000	344390000	0.924136	0.226338
TRINITY_DN47265_c0_g1	TRINITY_DN47265_c0_g1	ORF type:complete; len:132 2247-2642 (-)	1	3	3	3	33.6	15.235	38030000	26392000	44333000	3.62517e+07	49660000	87781000	38250000	5.85637e+07	0.619013	0.232482
TRINITY_DN47272_c0_g1	TRINITY_DN47272_c0_g1	ORF type:5prime_partial; len:146 2298-2735 (-)	1	3	2	3	35.9	16.419	133480000	170400000	181300000	1.61727e+08	274010000	193180000	220090000	2.29093e+08	0.705942	0.0726607
TRINITY_DN47286_c1_g1	TRINITY_DN47286_c1_g1	ORF type:complete; len:4255 1278-14042 (-)	1	2	2	2	0.7	477.27	34659000	29289000	15910000	2.66193e+07	12534000	5544400		9039200	2.94488	0.105281
TRINITY_DN47305_c0_g4	TRINITY_DN47305_c0_g4	ORF type:complete; len:408 430-1653 (+)	1	4	4	4	15.7	42.765	410070000	416840000	548470000	458460000	426520000	506630000	521270000	4.84807e+08	0.945655	0.65009
TRINITY_DN47308_c0_g1	TRINITY_DN47308_c0_g1	ORF type:complete; len:117 1899-2249 (-)	1	1	1	1	12.1	12.941	12516000	10958000	9002200	10825400	14923000	12080000	10347000	12450000	0.86951	0.387539
TRINITY_DN47350_c0_g1	TRINITY_DN47350_c0_g1	ORF type:complete; len:221 592-1254 (+)	1	4	3	4	20.5	25.115	77499000	61567000	71099000	70055000	53602000	60771000	47100000	5.38243e+07	1.30155	0.0559295
TRINITY_DN47355_c2_g1	TRINITY_DN47355_c2_g1	ORF type:complete; len:238 53-766 (-)	1	4	4	4	16.5	25.751	81627000	73381000	88698000	8.12353e+07	81037000	102490000	102070000	95199000	0.853321	0.169836
TRINITY_DN47365_c2_g1	TRINITY_DN47365_c2_g1	ORF type:3prime_partial; len:206 1448-2062 (+)	1	2	2	2	10.2	22.628	49732000	54067000	53681000	5.24933e+07	48814000	53060000	49527000	50467000	1.04015	0.348179
TRINITY_DN47397_c0_g1	TRINITY_DN47397_c0_g1	ORF type:complete; len:363 194-1282 (+)	1	3	3	3	9.7	39.205	29405000	39219000	36056000	3.48933e+07	33676000	27812000	30984000	30824000	1.13202	0.291524
TRINITY_DN47403_c0_g1	TRINITY_DN47403_c0_g1	ORF type:5prime_partial; len:128 1489-1872 (-)	1	1	1	1	8.7	13.973	39841000	43885000	13412000	3.23793e+07	18683000	15306000		16994500	1.90528	0.30289
TRINITY_DN47429_c0_g2	TRINITY_DN47429_c0_g2	ORF type:complete; len:238 664-1377 (-)	1	2	2	2	12.2	26.196	25014000	25970000	23566000	24850000	20394000	23739000	20485000	2.15393e+07	1.1537	0.063969
TRINITY_DN47430_c1_g3	TRINITY_DN47430_c1_g3;TRINITY_DN47430_c1_g1	ORF type:complete; len:233 80-700 (+);ORF type:complete; len:207 92-712 (+)	2	9	9	9	40.8	23.377	625320000	662550000	755200000	6.81023e+08	583830000	730090000	758930000	690950000	0.985633	0.888646
TRINITY_DN47440_c0_g1	TRINITY_DN47440_c0_g1	ORF type:complete; len:320 1080-2039 (+)	1	15	15	15	55.8	35.394	1500700000	1296700000	1426600000	1408000000	1467000000	1714300000	1633200000	1.60483e+09	0.87735	0.104586
TRINITY_DN47450_c1_g1	TRINITY_DN47450_c1_g1	ORF type:complete; len:414 315-1556 (-)	1	1	1	1	2.9	46.456		15289000	13981000	14635000	7702100	14493000	14995000	12396700	1.18056	0.519342
TRINITY_DN47451_c2_g1	TRINITY_DN47451_c2_g1	ORF type:complete; len:269 1250-2056 (-)	1	2	2	2	11.9	29.84	17207000	24375000	16345000	19309000		17834000	15467000	16650500	1.15966	0.491557
TRINITY_DN47452_c0_g3	TRINITY_DN47452_c0_g3	ORF type:complete; len:200 72-602 (+)	1	3	3	3	19.3	19.837	27432000	38429000	23674000	29845000	27014000	22627000	18981000	22874000	1.30476	0.23564
TRINITY_DN47458_c0_g1	TRINITY_DN47458_c0_g1	ORF type:5prime_partial; len:228 1-684 (+)	1	6	6	6	37.9	24.645	13112000	25564000	31143000	23273000	44974000	82191000	114890000	80685000	0.288443	0.0514533
TRINITY_DN47460_c0_g1	TRINITY_DN47460_c0_g1	ORF type:complete; len:183 53-601 (-)	1	4	4	4	30.8	19.319	92429000	122040000	115070000	1.09846e+08	115210000	23827000	104850000	8.12957e+07	1.35119	0.398568
TRINITY_DN47463_c2_g2	TRINITY_DN47463_c2_g2;TRINITY_DN47463_c2_g1	ORF type:5prime_partial; len:151 402-854 (-);ORF type:complete; len:156 600-1067 (-)	2	8	8	8	48	16.962	811570000	855140000	884780000	8.50497e+08	834420000	923310000	818100000	858610000	0.990551	0.845353
TRINITY_DN47466_c1_g1	TRINITY_DN47466_c1_g1	ORF type:5prime_partial; len:246 1151-1888 (-)	1	4	0	1	16.3	26.943	41118000	68402000	59769000	5.64297e+07	28675000	43193000	24506000	3.21247e+07	1.75658	0.0690135
TRINITY_DN47484_c0_g1	TRINITY_DN47484_c0_g1	ORF type:complete; len:387 1160-2320 (-)	1	9	9	9	26.2	44.408	366120000	346480000	399170000	370590000	373320000	343460000	389520000	3.68767e+08	1.00494	0.93325
TRINITY_DN47499_c0_g1	TRINITY_DN47499_c0_g1	ORF type:complete; len:261 465-1247 (-)	1	2	2	2	9.2	28.781		5722200	5255200	5488700	8192400		10893000	9542700	0.575173	0.0977865
TRINITY_DN47517_c0_g1	TRINITY_DN47517_c0_g1	ORF type:complete; len:636 97-2004 (+)	1	16	16	16	32.9	71.71	1106700000	1041700000	1083200000	1077200000	1125100000	1059300000	1047500000	1077300000	0.999907	0.997559
TRINITY_DN47557_c0_g1	TRINITY_DN47557_c0_g1	ORF type:complete; len:370 615-1724 (-)	1	8	8	8	26	41.52	248180000	248890000	224800000	2.40623e+08	227890000	237370000	230630000	2.31963e+08	1.03733	0.360848
TRINITY_DN47560_c2_g1	TRINITY_DN47560_c2_g1	ORF type:3prime_partial; len:112 1399-1731 (+)	1	5	2	3	46.8	12.874	88226000	100580000	110380000	9.97287e+07	96674000	109580000	102580000	1.02945e+08	0.96876	0.686895
TRINITY_DN47583_c2_g1	TRINITY_DN47583_c2_g1	ORF type:complete; len:197 2838-3353 (-)	1	1	1	1	14	18.574		13180000	8353700	10766850	16203000	13288000	10280000	13257000	0.812163	0.446206
TRINITY_DN47587_c1_g1	TRINITY_DN47587_c1_g1	ORF type:complete; len:267 388-1188 (-)	1	2	2	2	6.8	27.645	39750000	35939000	47205000	4.09647e+07	32682000	42411000	31593000	35562000	1.15192	0.320834
TRINITY_DN47592_c1_g1	TRINITY_DN47592_c1_g1	ORF type:complete; len:417 262-1512 (+)	1	8	8	8	25.7	46.292	105440000	102520000	99179000	1.0238e+08	98420000	104860000	79241000	9.41737e+07	1.08714	0.357811
TRINITY_DN47601_c1_g1	TRINITY_DN47601_c1_g1;TRINITY_DN57724_c0_g1;TRINITY_DN36827_c3_g2	ORF type:5prime_partial; len:303 1635-2543 (-);ORF type:internal; len:153 2-457 (+)	3	3	2	3	10.9	33.512	5700700		5443200	5571950	35069000	2173800	35897000	2.43799e+07	0.228547	0.280944
TRINITY_DN47614_c0_g1	TRINITY_DN47614_c0_g1	ORF type:3prime_partial; len:478 1-1317 (-)	1	21	17	21	55.8	46.245	1272100000	1151200000	1223500000	1215600000	1158200000	1052100000	1089500000	1.09993e+09	1.10516	0.0691996
TRINITY_DN47614_c1_g1	TRINITY_DN47614_c1_g1	ORF type:3prime_partial; len:275 1-822 (-)	1	13	8	10	45.6	28.832	3985400000	4252200000	4247400000	4.16167e+09	4079300000	4060200000	4345600000	4161700000	0.999992	0.999804
TRINITY_DN47638_c1_g1	TRINITY_DN47638_c1_g1	ORF type:internal; len:361 2-1081 (-)	1	7	6	7	28.6	39.012	176530000	162480000	165010000	1.68007e+08	181670000	174110000	178910000	178230000	0.94264	0.102998
TRINITY_DN47684_c1_g1	TRINITY_DN47684_c1_g1	ORF type:complete; len:394 183-1364 (+)	1	5	3	3	20.9	44.297	26102000	25696000	23517000	25105000	18974000	24685000	26961000	23540000	1.06648	0.566386
TRINITY_DN47684_c1_g2	TRINITY_DN47684_c1_g2	ORF type:complete; len:111 272-604 (-)	1	5	5	5	48.2	12.452	158730000	141090000	140390000	1.46737e+08	204600000	125760000	167620000	1.65993e+08	0.883991	0.459455
TRINITY_DN47691_c1_g1	TRINITY_DN47691_c1_g1	ORF type:5prime_partial; len:621 137-1999 (-)	1	7	7	7	16.3	69.661	68229000	76220000	84277000	76242000	63033000	67778000	63138000	6.46497e+07	1.17931	0.076757
TRINITY_DN47720_c0_g1	TRINITY_DN47720_c0_g1	ORF type:complete; len:272 250-1065 (+)	1	6	6	6	29.5	31.214	160870000	163180000	152000000	1.58683e+08	160910000	185710000	162990000	169870000	0.934146	0.265219
TRINITY_DN47725_c0_g1	TRINITY_DN47725_c0_g1	ORF type:complete; len:332 486-1481 (-)	1	4	4	4	15.1	36.877	107790000	107360000	112900000	109350000	101670000	79588000	100040000	93766000	1.1662	0.100457
TRINITY_DN47750_c1_g1	TRINITY_DN47750_c1_g1	ORF type:complete; len:443 54-1331 (+)	1	5	5	5	12.9	45.908	102690000	98264000	119510000	1.06821e+08	134550000	144500000	117980000	1.32343e+08	0.807153	0.0646193
TRINITY_DN47752_c5_g1	TRINITY_DN47752_c5_g1;TRINITY_DN37760_c2_g1;TRINITY_DN47752_c4_g2	ORF type:complete; len:124 1837-2208 (-);ORF type:complete; len:141 554-925 (-);ORF type:internal; len:162 1-483 (+)	3	5	5	5	36.6	14.454	398610000	426390000	433350000	419450000	263380000	438090000	381090000	3.60853e+08	1.16238	0.327073
TRINITY_DN47769_c1_g1	TRINITY_DN47769_c1_g1	ORF type:complete; len:119 330-686 (+)	1	8	3	3	73.7	13.654	55384000	63397000	54943000	57908000	52833000	53520000	75733000	6.06953e+07	0.954077	0.745321
TRINITY_DN47812_c1_g3	TRINITY_DN47812_c1_g3	ORF type:complete; len:448 34-1344 (+)	1	16	16	16	46.8	47.766	1159900000	1227100000	1181800000	1189600000	1166400000	1137300000	1282900000	1.19553e+09	0.995037	0.90888
TRINITY_DN47833_c1_g3	TRINITY_DN47833_c1_g3	ORF type:complete; len:116 192-539 (+)	1	2	2	2	10.4	11.527	403980000	510210000	455630000	4.56607e+08	397850000	498840000	413780000	4.36823e+08	1.04529	0.67529
TRINITY_DN47835_c1_g1	TRINITY_DN47835_c1_g1	ORF type:complete; len:296 464-1351 (-)	1	15	15	15	63.4	33.28	2501500000	2506600000	2527300000	2511800000	2143700000	2360100000	3033900000	2.51257e+09	0.999695	0.997856
TRINITY_DN47852_c0_g4	TRINITY_DN47852_c0_g4	ORF type:complete; len:190 1379-1918 (-)	1	1	1	1	4.5	20.008	435150000	465460000	436640000	445750000	479320000	386370000	345920000	403870000	1.1037	0.361678
TRINITY_DN47855_c0_g1	TRINITY_DN47855_c0_g1	ORF type:complete; len:354 1476-2420 (-)	1	1	1	1	4.8	35.365	38572000	64447000	54825000	5.26147e+07	51222000	39307000	59402000	49977000	1.05278	0.795918
TRINITY_DN47871_c0_g1	TRINITY_DN47871_c0_g1	ORF type:3prime_partial; len:405 325-1536 (+)	1	4	4	4	14.6	44.085	98717000	91412000	85364000	91831000	87021000	90580000	92646000	9.00823e+07	1.01941	0.698214
TRINITY_DN47875_c0_g3	TRINITY_DN47875_c0_g3;TRINITY_DN56879_c1_g1;TRINITY_DN56879_c1_g3;TRINITY_DN36634_c3_g3	ORF type:3prime_partial; len:277 265-1092 (+);ORF type:internal; len:143 3-428 (+)	4	3	3	3	10.5	31.479	39384000	34800000	35907000	36697000	40844000	43620000	31726000	38730000	0.947508	0.625297
TRINITY_DN47900_c1_g1	TRINITY_DN47900_c1_g1	ORF type:5prime_partial; len:301 2-904 (+)	1	2	2	2	13.3	33.169	17467000	17161000	30078000	2.15687e+07	18397000	27224000	13498000	1.97063e+07	1.0945	0.766203
TRINITY_DN47902_c3_g2	TRINITY_DN47902_c3_g2	ORF type:complete; len:118 147-500 (+)	1	3	3	3	26.5	13.039	49066000	41934000	51128000	47376000	57318000	37586000	88945000	61283000	0.773069	0.412416
TRINITY_DN47903_c0_g1	TRINITY_DN47903_c0_g1	ORF type:complete; len:130 533-922 (-)	1	1	1	1	10.9	14.67	15205000		12264000	13734500		31039000	22181000	26610000	0.516141	0.110097
TRINITY_DN47932_c2_g5	TRINITY_DN47932_c2_g5	ORF type:complete; len:247 3600-4340 (+)	1	5	5	5	26.8	27.261	35923000	25580000	34738000	3.20803e+07	28072000	41268000	41641000	3.69937e+07	0.867184	0.424552
TRINITY_DN47945_c0_g1	TRINITY_DN47945_c0_g1	ORF type:complete; len:165 904-1398 (+)	1	3	2	2	15.9	18.159	83215000	94490000	77071000	8.49253e+07	67782000	51227000	70491000	6.31667e+07	1.34446	0.0509842
TRINITY_DN47946_c0_g1	TRINITY_DN47946_c0_g1	ORF type:complete; len:285 404-1258 (-)	1	9	9	9	38.7	30.988	523830000	560190000	562190000	5.48737e+08	525030000	610730000	540660000	5.58807e+08	0.981979	0.747164
TRINITY_DN47957_c1_g1	TRINITY_DN47957_c1_g1	ORF type:complete; len:133 656-1054 (-)	1	3	3	3	19.7	15.023	103190000	101110000	105230000	1.03177e+08	87606000	136670000	131980000	118752000	0.868842	0.376692
TRINITY_DN47999_c1_g3	TRINITY_DN47999_c1_g3	ORF type:5prime_partial; len:135 818-1222 (-)	1	2	1	1	14.9	15.673	9052000	11476000	14793000	1.17737e+07	11945000	15792000	13073000	1.36033e+07	0.865499	0.41586
TRINITY_DN47999_c1_g4	TRINITY_DN47999_c1_g4	ORF type:5prime_partial; len:219 25-681 (-)	1	5	4	5	29.4	25.33	81482000	78059000	61274000	73605000	78273000	72457000	70737000	7.38223e+07	0.997056	0.975485
TRINITY_DN48000_c1_g1	TRINITY_DN48000_c1_g1	ORF type:complete; len:341 1019-2041 (-)	1	6	6	6	25.6	36.416	178000000	197460000	205020000	1.93493e+08	200020000	239640000	248650000	2.29437e+08	0.843341	0.10152
TRINITY_DN48045_c2_g6	TRINITY_DN48045_c2_g6	ORF type:5prime_partial; len:491 2-1474 (+)	1	3	3	3	6.5	53.413	77566000	80021000	86665000	8.14173e+07	93250000	85543000	86091000	8.82947e+07	0.922109	0.135101
TRINITY_DN48103_c1_g1	TRINITY_DN48103_c1_g1	ORF type:complete; len:477 449-1879 (-)	1	3	3	3	9.2	51.126	19700000	15684000	24432000	1.99387e+07	17033000	20638000	18392000	1.86877e+07	1.06694	0.671448
TRINITY_DN48104_c3_g1	TRINITY_DN48104_c3_g1	ORF type:3prime_partial; len:149 1-444 (-)	1	2	1	1	19.6	16.068	17478000	25863000	18976000	2.07723e+07	11312000	15691000	14098000	1.37003e+07	1.51619	0.0701238
TRINITY_DN48104_c5_g2	TRINITY_DN48104_c5_g2	ORF type:complete; len:212 1054-1689 (-)	1	4	4	4	21.3	23.752	82821000	86989000	111470000	93760000	77503000	75227000	96119000	8.29497e+07	1.13032	0.386013
TRINITY_DN48119_c0_g1	TRINITY_DN48119_c0_g1	ORF type:complete; len:247 409-1149 (-)	1	1	1	1	6.1	27.449	5267600	5703900	8135700	6.36907e+06	7733800	8414900	5707500	7285400	0.874223	0.490072
TRINITY_DN48120_c1_g1	TRINITY_DN48120_c1_g1	ORF type:complete; len:385 1927-3081 (-)	1	4	3	4	15.6	41.458	64370000	72557000	67956000	6.82943e+07	85502000	77027000	73437000	7.86553e+07	0.868273	0.0731629
TRINITY_DN48148_c1_g1	TRINITY_DN48148_c1_g1	ORF type:complete; len:352 162-1217 (+)	1	6	6	6	22.2	38.172	117730000	148210000	154460000	1.40133e+08	150550000	149010000	155050000	1.51537e+08	0.924749	0.377145
TRINITY_DN48158_c0_g2	TRINITY_DN48158_c0_g2	ORF type:internal; len:290 2-868 (-)	1	5	4	5	28.7	31.549	284470000	246590000	307810000	2.79623e+08	255890000	237650000	221590000	2.38377e+08	1.17303	0.113319
TRINITY_DN48184_c1_g1	TRINITY_DN48184_c1_g1	ORF type:complete; len:135 302-706 (+)	1	6	6	6	64.2	14.951	757680000	726680000	766680000	7.50347e+08	596000000	727240000	635070000	652770000	1.14948	0.074792
TRINITY_DN48201_c4_g1	TRINITY_DN48201_c4_g1	ORF type:complete; len:635 726-2630 (-)	1	2	2	2	6.2	71.558		6121900	4653400	5387650	4957200		5536200	5246700	1.02686	0.874716
TRINITY_DN48213_c0_g1	TRINITY_DN48213_c0_g1	ORF type:complete; len:288 493-1356 (+)	1	6	6	6	27.5	31.316	114640000	100980000	133290000	1.16303e+08	108700000	86732000	100650000	98694000	1.17842	0.195782
TRINITY_DN48225_c0_g1	TRINITY_DN48225_c0_g1	ORF type:complete; len:441 236-1558 (+)	1	3	3	3	10.5	50.848	10135000	9989400	14065000	1.13965e+07	20204000	18223000	12489000	16972000	0.671486	0.10512
TRINITY_DN48247_c0_g1	TRINITY_DN48247_c0_g1	ORF type:complete; len:221 355-1017 (-)	1	6	5	5	20.9	25.258	657890000	684360000	699580000	680610000	606670000	674620000	689130000	6.56807e+08	1.03624	0.445901
TRINITY_DN48250_c1_g1	TRINITY_DN48250_c1_g1	ORF type:complete; len:271 1400-2146 (-)	1	3	3	3	13.7	27.365	77516000	109770000	101460000	9.62487e+07	83815000	102350000	87265000	9.11433e+07	1.05601	0.672677
TRINITY_DN48252_c0_g1	TRINITY_DN48252_c0_g1	ORF type:complete; len:133 123-521 (+)	1	2	2	2	18.2	14.243	64367000	79400000	113900000	85889000	78590000	81681000	87606000	8.26257e+07	1.0395	0.83735
TRINITY_DN48253_c2_g2	TRINITY_DN48253_c2_g2	ORF type:3prime_partial; len:357 172-1239 (+)	1	14	11	11	48	38.508	374450000	395530000	394030000	3.88003e+08	411070000	385140000	373270000	3.89827e+08	0.995323	0.895747
TRINITY_DN48254_c0_g1	TRINITY_DN48254_c0_g1	ORF type:5prime_partial; len:339 1841-2857 (-)	1	3	3	3	9.5	36.327	117910000	181900000	148820000	1.49543e+08	195570000	122810000	160750000	159710000	0.936343	0.734715
TRINITY_DN48262_c0_g1	TRINITY_DN48262_c0_g1	ORF type:complete; len:301 33-905 (+)	1	8	8	8	32.1	33.213	80547000	62737000	65820000	6.97013e+07	76026000	63138000	84313000	7.44923e+07	0.935685	0.592806
TRINITY_DN48264_c0_g1	TRINITY_DN48264_c0_g1;TRINITY_DN51149_c0_g1	ORF type:3prime_partial; len:171 181-690 (+);ORF type:5prime_partial; len:107 2-322 (+)	2	2	1	1	12.9	18.604	36049000	33245000	49791000	39695000	49872000	52922000	59810000	5.42013e+07	0.732362	0.0697014
TRINITY_DN48264_c0_g2	TRINITY_DN48264_c0_g2	ORF type:complete; len:371 187-1299 (+)	1	13	13	13	49.5	39.925	2582900000	2691400000	1851800000	2.37537e+09	3920400000	2760200000	3451400000	3.37733e+09	0.703326	0.0792163
TRINITY_DN48268_c2_g1	TRINITY_DN48268_c2_g1	ORF type:complete; len:186 1145-1702 (-)	1	3	3	3	21.6	19.936	75627000	82754000	86173000	81518000	71367000	81051000	80435000	7.76177e+07	1.05025	0.426438
TRINITY_DN48300_c2_g1	TRINITY_DN48300_c2_g1	ORF type:complete; len:153 212-670 (+)	1	2	2	2	19.1	17.291	114800000	116840000		115820000	104120000		97191000	100655500	1.15066	0.0523083
TRINITY_DN48333_c0_g1	TRINITY_DN48333_c0_g1	ORF type:5prime_partial; len:403 1-1209 (+)	1	4	4	4	14.9	44.124	29439000	25801000	29423000	28221000	32329000	32568000	30519000	3.18053e+07	0.887304	0.0592718
TRINITY_DN48337_c1_g1	TRINITY_DN48337_c1_g1	ORF type:complete; len:541 193-1815 (+)	1	7	7	7	19.3	59.897	201140000	216220000	177810000	198390000	182670000	179200000	188900000	183590000	1.08061	0.268511
TRINITY_DN48376_c1_g4	TRINITY_DN48376_c1_g4	ORF type:complete; len:368 403-1506 (+)	1	4	4	4	11.4	38.254	109720000	121990000	92786000	1.08165e+08	95078000	104810000	116320000	1.05403e+08	1.02621	0.8047
TRINITY_DN48441_c1_g1	TRINITY_DN48441_c1_g1	ORF type:complete; len:108 964-1287 (-)	1	1	1	1	13.1	12.063	18134000	22826000		20480000	15777000	21851000	17440000	18356000	1.11571	0.519721
TRINITY_DN48446_c0_g1	TRINITY_DN48446_c0_g1	ORF type:5prime_partial; len:522 430-1995 (-)	1	3	3	3	6	58.741	38056000	26007000	32166000	3.20763e+07	25324000	27257000	23417000	2.53327e+07	1.2662	0.13845
TRINITY_DN48447_c0_g2	TRINITY_DN48447_c0_g2	ORF type:complete; len:238 235-948 (+)	1	2	1	1	7.6	25.816	69109000	72855000	52553000	64839000		58350000	56131000	57240500	1.13275	0.417142
TRINITY_DN48469_c0_g2	TRINITY_DN48469_c0_g2	ORF type:complete; len:244 205-936 (+)	1	5	5	5	32.1	26.688	97416000	108330000	69753000	91833000	71554000	83849000	96804000	84069000	1.09235	0.598613
TRINITY_DN48494_c2_g4	TRINITY_DN48494_c2_g4	ORF type:5prime_partial; len:235 2-706 (+)	1	3	3	3	22.2	26.351	15789000	31763000	14076000	2.05427e+07	15791000	17062000	18782000	1.72117e+07	1.19353	0.59022
TRINITY_DN48496_c1_g1	TRINITY_DN48496_c1_g1	ORF type:complete; len:325 208-1182 (-)	1	4	4	4	16	36.251	33647000	41500000	34558000	3.65683e+07	35988000	33412000	34805000	34735000	1.05278	0.517973
TRINITY_DN48512_c1_g1	TRINITY_DN48512_c1_g1	ORF type:complete; len:205 253-867 (+)	1	3	3	3	25	22.805	136350000	161770000	128680000	1.42267e+08	136570000	124480000	158790000	1.39947e+08	1.01658	0.877934
TRINITY_DN48519_c1_g1	TRINITY_DN48519_c1_g1	ORF type:complete; len:259 1325-2101 (-)	1	2	2	2	9.3	28.531	122140000	152580000	112930000	1.29217e+08	161300000	125650000	153980000	1.46977e+08	0.879164	0.333921
TRINITY_DN48523_c0_g1	TRINITY_DN48523_c0_g1	ORF type:complete; len:504 226-1512 (+)	1	13	13	13	39.5	47.176	422760000	474390000	442890000	446680000	498980000	522680000	479770000	5.00477e+08	0.892509	0.0508132
TRINITY_DN48526_c0_g1	TRINITY_DN48526_c0_g1	ORF type:complete; len:325 218-1192 (+)	1	4	4	4	14.8	37.236	44905000	40188000	48580000	4.45577e+07	47593000	57397000	44959000	49983000	0.891456	0.294081
TRINITY_DN48530_c1_g2	TRINITY_DN48530_c1_g2	ORF type:5prime_partial; len:223 1510-2178 (-)	1	7	7	7	54.1	23.345	258000000	233580000	258870000	250150000	315840000	243670000	276260000	278590000	0.897914	0.274003
TRINITY_DN48558_c2_g3	TRINITY_DN48558_c2_g3	ORF type:5prime_partial; len:173 179-697 (-)	1	3	3	3	27.3	18.597	492370000	755760000	121880000	456670000	2599700000	814550000	1847700000	1.75398e+09	0.260362	0.0774582
TRINITY_DN48566_c0_g1	TRINITY_DN48566_c0_g1	ORF type:5prime_partial; len:711 3-2135 (+)	1	7	7	7	15.1	78.347	44966000	52511000	41204000	46227000	44020000	55147000	44574000	4.79137e+07	0.964798	0.748751
TRINITY_DN48583_c1_g1	TRINITY_DN48583_c1_g1	ORF type:5prime_partial; len:134 1523-1924 (-)	1	3	2	2	36.8	14.239	76794000	256380000	32523000	121899000	45329000		281230000	163279500	0.746566	0.761744
TRINITY_DN48584_c1_g1	TRINITY_DN48584_c1_g1	ORF type:complete; len:377 737-1867 (-)	1	3	3	3	10.6	41.438	22212000	22753000	20370000	2.17783e+07	24197000		28427000	26312000	0.827696	0.0895711
TRINITY_DN48607_c0_g1	TRINITY_DN48607_c0_g1	ORF type:complete; len:813 313-2751 (-)	1	4	4	4	6	88.286	26867000	15446000	28287000	2.35333e+07	18567000	13185000	23754000	18502000	1.27194	0.378221
TRINITY_DN48614_c3_g1	TRINITY_DN48614_c3_g1	ORF type:complete; len:305 220-1134 (+)	1	5	5	5	28.9	34.442	61203000	51527000	62768000	5.84993e+07	55390000	57357000	101710000	7.14857e+07	0.818337	0.449974
TRINITY_DN48615_c0_g1	TRINITY_DN48615_c0_g1	ORF type:complete; len:556 224-1891 (-)	1	2	2	2	4.5	60.344	3152100	3555000	7300600	4.66923e+06	6977000	7125400	1540500	5214300	0.895467	0.821496
TRINITY_DN48620_c3_g1	TRINITY_DN48620_c3_g1	ORF type:complete; len:285 1133-1987 (-)	1	6	6	6	32.7	30.787	105310000	125430000	122820000	1.17853e+08	130020000	117990000	145180000	1.31063e+08	0.899209	0.26055
TRINITY_DN48639_c1_g2	TRINITY_DN48639_c1_g2	ORF type:complete; len:400 757-1956 (-)	1	1	1	1	2.8	44.645	8128800		8869500	8499150	10697000	12577000	10029000	11101000	0.76562	0.0843766
TRINITY_DN48642_c1_g3	TRINITY_DN48642_c1_g3;TRINITY_DN48642_c1_g1	ORF type:complete; len:496 625-2112 (+)	2	7	6	7	14.7	57.347	107390000	96371000	109930000	1.04564e+08	108980000	100710000	111620000	1.07103e+08	0.976288	0.656979
TRINITY_DN48644_c4_g2	TRINITY_DN48644_c4_g2	ORF type:complete; len:521 334-1896 (+)	1	5	5	5	13.8	57.896	83197000	96153000	96016000	9.17887e+07	115680000	103880000	97999000	105853000	0.867133	0.105367
TRINITY_DN48654_c0_g1	TRINITY_DN48654_c0_g1	ORF type:complete; len:202 483-1088 (-)	1	1	1	1	4	22.486	16936000	14360000	19862000	1.70527e+07	13419000	18406000	18103000	1.66427e+07	1.02463	0.865177
TRINITY_DN48660_c1_g1	TRINITY_DN48660_c1_g1	ORF type:5prime_partial; len:282 2393-3238 (-)	1	3	3	3	13.2	32.122	26478000	28831000	36943000	3.07507e+07	34597000	42702000	29627000	35642000	0.862765	0.379583
TRINITY_DN48661_c0_g1	TRINITY_DN48661_c0_g1;TRINITY_DN54647_c2_g2	ORF type:complete; len:255 691-1455 (-)	2	12	12	12	53.5	27.919	1641500000	1372700000	1545100000	1.51977e+09	1338200000	1274500000	1396700000	1.33647e+09	1.13715	0.100549
TRINITY_DN48672_c0_g1	TRINITY_DN48672_c0_g1	ORF type:complete; len:204 618-1229 (-)	1	3	3	3	21.7	22.143	17097000	16636000	16380000	1.67043e+07	16446000	21879000	17095000	1.84733e+07	0.90424	0.363314
TRINITY_DN48685_c2_g1	TRINITY_DN48685_c2_g1;TRINITY_DN48685_c2_g2	ORF type:complete; len:211 1401-2033 (+);ORF type:complete; len:117 2070-2420 (+)	2	7	7	7	46.2	22.879	312850000	250880000	253650000	272460000	254050000	205880000	240780000	233570000	1.1665	0.191863
TRINITY_DN48687_c0_g1	TRINITY_DN48687_c0_g1	ORF type:5prime_partial; len:258 2-775 (+)	1	5	5	5	35	29.499	36547000	45029000	33491000	3.83557e+07	35001000	95812000	36597000	5.58033e+07	0.687336	0.438636
TRINITY_DN48691_c3_g2	TRINITY_DN48691_c3_g2	ORF type:internal; len:196 3-587 (+)	1	1	1	1	4.6	21.175	108700000	98845000	112300000	106615000	99548000	57261000	123370000	93393000	1.14157	0.539749
TRINITY_DN48695_c3_g1	TRINITY_DN48695_c3_g1;TRINITY_DN54977_c0_g1	ORF type:3prime_partial; len:376 3-1127 (-)	2	9	7	9	29.1	42.796	85724000	110840000	115660000	1.04075e+08	100270000	141460000	122240000	1.21323e+08	0.857829	0.316791
TRINITY_DN48708_c0_g1	TRINITY_DN48708_c0_g1	ORF type:complete; len:295 1690-2574 (+)	1	1	1	1	3.7	30.718	9315400	17965000	12740000	1.33401e+07	7421600	7516100		7468850	1.7861	0.168281
TRINITY_DN48753_c0_g1	TRINITY_DN48753_c0_g1	ORF type:complete; len:336 138-1145 (+)	1	3	3	3	9.9	36.298	44694000	57553000	55557000	5.26013e+07	63598000	66541000	52658000	6.09323e+07	0.863275	0.225157
TRINITY_DN48766_c0_g1	TRINITY_DN48766_c0_g1;TRINITY_DN62570_c0_g1	ORF type:complete; len:135 69-473 (+);ORF type:3prime_partial; len:135 54-455 (+)	2	4	3	4	41	14.302	527270000	484430000	589590000	5.33763e+08	381370000	503520000	492690000	4.59193e+08	1.16239	0.206847
TRINITY_DN48791_c0_g1	TRINITY_DN48791_c0_g1	ORF type:5prime_partial; len:459 1-1377 (+)	1	7	7	7	26.4	48.933	242100000	238650000	230310000	237020000	207750000	263170000	263430000	2.44783e+08	0.968285	0.701485
TRINITY_DN48796_c5_g2	TRINITY_DN48796_c5_g2	ORF type:5prime_partial; len:110 2-331 (+)	1	3	3	3	32.1	12.823	45831000	59225000	60510000	5.51887e+07	49848000	50455000	59841000	5.33813e+07	1.03386	0.767051
TRINITY_DN48796_c5_g3	TRINITY_DN48796_c5_g3	ORF type:5prime_partial; len:206 2-619 (+)	1	3	3	3	17.6	23.078	36059000	40644000	37622000	3.81083e+07	34287000	46244000	49803000	4.34447e+07	0.877169	0.335766
TRINITY_DN48804_c5_g3	TRINITY_DN48804_c5_g3	ORF type:internal; len:121 3-362 (-)	1	1	1	1	9.2	13.133	11301000	11672000		11486500	16091000	16317000	11538000	1.46487e+07	0.784133	0.214493
TRINITY_DN48824_c2_g1	TRINITY_DN48824_c2_g1	ORF type:5prime_partial; len:166 2-499 (+)	1	4	3	3	30.3	18.158	120870000	87092000	147360000	1.18441e+08	108390000	119790000	78019000	1.02066e+08	1.16043	0.487541
TRINITY_DN48843_c0_g1	TRINITY_DN48843_c0_g1	ORF type:complete; len:432 158-1453 (+)	1	19	19	19	60.8	48.572	1015300000	1107100000	904730000	1.00904e+09	928560000	785660000	852660000	8.55627e+08	1.1793	0.0987871
TRINITY_DN48847_c0_g1	TRINITY_DN48847_c0_g1	ORF type:complete; len:157 350-820 (+)	1	2	2	2	14.1	17.025	12191000	12249000	8459100	1.09664e+07		13324000	13751000	13537500	0.810073	0.21204
TRINITY_DN48898_c0_g1	TRINITY_DN48898_c0_g1	ORF type:complete; len:564 378-2069 (-)	1	2	2	2	4.3	64.031	20968000	20552000	32637000	24719000	24698000	26880000	22476000	2.46847e+07	1.00139	0.99381
TRINITY_DN48932_c0_g1	TRINITY_DN48932_c0_g1	ORF type:complete; len:236 1483-2190 (+)	1	7	2	2	31.5	26.886	22746000	24817000	19714000	2.24257e+07	26677000	34775000	41919000	34457000	0.650831	0.0606917
TRINITY_DN48934_c1_g2	TRINITY_DN48934_c1_g2	ORF type:complete; len:259 2083-2859 (-)	1	4	4	4	18.6	29.408	142080000	122580000	111740000	1.25467e+08	76166000		107390000	91778000	1.36707	0.131149
TRINITY_DN48937_c1_g2	TRINITY_DN48937_c1_g2	ORF type:3prime_partial; len:228 175-855 (+)	1	7	7	7	25.1	24.169	2637800000	2373500000	2623200000	2.54483e+09	2435400000	2274900000	2512400000	2.40757e+09	1.05702	0.282688
TRINITY_DN48970_c1_g3	TRINITY_DN48970_c1_g3	ORF type:5prime_partial; len:266 330-1127 (-)	1	7	7	7	48.7	27.931	179930000	148190000	151480000	1.59867e+08	165240000	178830000	187390000	1.77153e+08	0.90242	0.221983
TRINITY_DN49004_c2_g1	TRINITY_DN49004_c2_g1	ORF type:complete; len:243 1294-2022 (-)	1	2	2	2	16.1	26.729	13824000	13265000	3726100	10271700	26663000	10924000	11394000	16327000	0.629124	0.378518
TRINITY_DN49012_c1_g1	TRINITY_DN49012_c1_g1	ORF type:complete; len:103 2095-2403 (-)	1	1	1	1	18.6	11.791	3074600	5059200	3536300	3.89003e+06		2814500	3521200	3167850	1.22797	0.442144
TRINITY_DN49016_c2_g1	TRINITY_DN49016_c2_g1	ORF type:complete; len:485 350-1804 (+)	1	10	10	10	27.1	53.31	318530000	307900000	350250000	325560000	296170000	299350000	306910000	300810000	1.08228	0.132149
TRINITY_DN49026_c0_g1	TRINITY_DN49026_c0_g1	ORF type:complete; len:537 282-1892 (-)	1	7	7	7	20.5	57.174	124040000	115940000	119380000	1.19787e+08	104400000	117920000	109430000	1.10583e+08	1.08323	0.115481
TRINITY_DN49027_c0_g2	TRINITY_DN49027_c0_g2	ORF type:internal; len:110 3-329 (-)	1	1	1	1	14.7	12.039	3366800	2667300	2316800	2.78363e+06		1178200	3885100	2531650	1.09953	0.831236
TRINITY_DN49042_c0_g1	TRINITY_DN49042_c0_g1	ORF type:complete; len:346 614-1651 (-)	1	1	1	1	4.9	38.117	6501200	9619500	9211400	8.44403e+06	8955300	8056600	6142900	7.71827e+06	1.09403	0.60175
TRINITY_DN49078_c1_g2	TRINITY_DN49078_c1_g2	ORF type:5prime_partial; len:465 2-1396 (+)	1	3	2	2	8.2	51.542	13368000	13612000	12614000	13198000	14224000	18242000	14738000	1.57347e+07	0.838785	0.122282
TRINITY_DN49100_c0_g1	TRINITY_DN49100_c0_g1	ORF type:complete; len:162 3230-3715 (+)	1	6	5	6	48.4	17.506	117020000	123930000	108920000	1.16623e+08	103290000	111550000	97498000	1.04113e+08	1.12017	0.10347
TRINITY_DN49104_c1_g4	TRINITY_DN49104_c1_g4	ORF type:5prime_partial; len:103 131-439 (-)	1	1	1	1	10.8	11.39	151050000	136180000		143615000	136820000	130240000	139150000	1.35403e+08	1.06065	0.297231
TRINITY_DN49112_c3_g2	TRINITY_DN49112_c3_g2	ORF type:complete; len:178 964-1497 (+)	1	3	3	3	20.3	17.312	233140000	261850000	239860000	244950000	199800000	239540000	200280000	2.13207e+08	1.14888	0.114343
TRINITY_DN49125_c2_g1	TRINITY_DN49125_c2_g1	ORF type:complete; len:171 2194-2706 (+)	1	3	3	3	21.8	19.315	26798000	27920000	35727000	3.01483e+07	19046000	26453000	23894000	23131000	1.30337	0.119252
TRINITY_DN49142_c1_g1	TRINITY_DN49142_c1_g1	ORF type:complete; len:155 333-797 (+)	1	2	2	2	18.2	17.839	25375000	45731000	24226000	3.17773e+07	44082000	55008000	42253000	4.71143e+07	0.674473	0.129106
TRINITY_DN49145_c2_g2	TRINITY_DN49145_c2_g2	ORF type:3prime_partial; len:106 928-1242 (+)	1	4	3	3	52.4	12.02	33593000	29198000	22998000	2.85963e+07	23749000	27189000	18929000	23289000	1.22789	0.244843
TRINITY_DN49162_c1_g1	TRINITY_DN49162_c1_g1	ORF type:complete; len:165 1135-1629 (+)	1	7	7	7	56.1	18.391	102240000	55707000	116570000	9.15057e+07	117150000	109020000	89258000	1.05143e+08	0.8703	0.535698
TRINITY_DN49164_c0_g1	TRINITY_DN49164_c0_g1	ORF type:complete; len:314 197-1138 (+)	1	12	11	12	46.3	34.241	509460000	512730000	542550000	521580000	496820000	526910000	501510000	5.08413e+08	1.0259	0.402601
TRINITY_DN49166_c0_g1	TRINITY_DN49166_c0_g1	ORF type:complete; len:490 940-2250 (-)	1	12	12	12	36.5	46.362	482390000	470300000	560830000	5.04507e+08	576470000	571360000	593520000	580450000	0.869165	0.0597572
TRINITY_DN49186_c0_g1	TRINITY_DN49186_c0_g1	ORF type:5prime_partial; len:166 1-498 (+)	1	5	5	5	40.6	17.819	187620000	204690000	191650000	1.94653e+08	178080000	216480000	203450000	1.99337e+08	0.976505	0.724753
TRINITY_DN49203_c4_g1	TRINITY_DN49203_c4_g1	ORF type:complete; len:370 331-1440 (+)	1	4	2	2	13	42.479	17598000	16453000	18350000	17467000	13302000	16695000		14998500	1.16458	0.187493
TRINITY_DN49204_c1_g1	TRINITY_DN49204_c1_g1	ORF type:complete; len:194 839-1420 (-)	1	2	2	2	11.4	21.367	18703000	20792000	19080000	19525000	20943000	21763000	21574000	2.14267e+07	0.911248	0.0508333
TRINITY_DN49207_c1_g1	TRINITY_DN49207_c1_g1	ORF type:complete; len:350 146-1195 (+)	1	9	9	9	30.7	38.154	380080000	453240000	428950000	4.20757e+08	418110000	442990000	535850000	465650000	0.90359	0.343191
TRINITY_DN49211_c1_g1	TRINITY_DN49211_c1_g1	ORF type:complete; len:426 703-1980 (-)	1	22	22	22	56.5	47.625	599030000	611220000	612230000	6.07493e+08	669130000	615680000	597760000	6.27523e+08	0.968081	0.411215
TRINITY_DN49232_c0_g2	TRINITY_DN49232_c0_g2	ORF type:complete; len:1009 271-3171 (-)	1	4	4	4	3.3	111.37	21619000	26685000	29263000	2.58557e+07	20986000	26279000	30633000	25966000	0.995751	0.976894
TRINITY_DN49237_c0_g1	TRINITY_DN49237_c0_g1;TRINITY_DN56065_c1_g3	ORF type:complete; len:462 534-1778 (-)	2	9	9	9	21.5	47.591	135060000	130380000	145650000	137030000	141370000	136670000	164920000	1.47653e+08	0.928052	0.34096
TRINITY_DN49259_c0_g1	TRINITY_DN49259_c0_g1	ORF type:complete; len:609 869-2626 (-)	1	1	1	1	2.1	63.549	22430000	13602000	12719000	1.62503e+07	13694000	14339000	10714000	1.29157e+07	1.25819	0.368794
TRINITY_DN49268_c1_g1	TRINITY_DN49268_c1_g1;TRINITY_DN56440_c3_g1;TRINITY_DN45795_c6_g1	ORF type:5prime_partial; len:101 1-303 (+);ORF type:complete; len:114 935-1276 (-)	3	3	3	3	32	11.454	121310000	126320000	94206000	1.13945e+08	94229000	76264000	108340000	9.29443e+07	1.22595	0.198097
TRINITY_DN49271_c4_g2	TRINITY_DN49271_c4_g2;TRINITY_DN49271_c4_g8	ORF type:5prime_partial; len:153 3-461 (+)	2	7	7	7	58.6	17.24	333530000	305760000	332740000	324010000	344450000	384910000	337290000	355550000	0.911292	0.14427
TRINITY_DN49285_c0_g1	TRINITY_DN49285_c0_g1	ORF type:complete; len:154 710-1171 (-)	1	3	3	3	32	17.691	48568000	51811000	51871000	50750000	66169000	61637000	49406000	5.90707e+07	0.85914	0.179717
TRINITY_DN49292_c1_g1	TRINITY_DN49292_c1_g1	ORF type:complete; len:442 499-1824 (-)	1	2	2	2	5.9	49.595		18139000	16099000	17119000		22471000	16683000	19577000	0.874445	0.507147
TRINITY_DN49319_c2_g1	TRINITY_DN49319_c2_g1	ORF type:5prime_partial; len:802 267-2672 (-)	1	7	7	7	15.2	86.201	340180000	262650000	330990000	3.11273e+08	333340000	349890000	295700000	326310000	0.953919	0.63422
TRINITY_DN49321_c0_g1	TRINITY_DN49321_c0_g1;TRINITY_DN40713_c0_g1;TRINITY_DN49321_c0_g2	ORF type:complete; len:316 1458-2405 (-)	3	8	8	8	27.9	35.435	279140000	317350000	283780000	2.93423e+08	264380000	261060000	234860000	2.53433e+08	1.15779	0.0584893
TRINITY_DN49332_c1_g1	TRINITY_DN49332_c1_g1	ORF type:complete; len:374 159-1280 (-)	1	5	5	5	17.4	42.318	74588000	77368000	71325000	74427000	78579000	63009000	71700000	71096000	1.04685	0.528457
TRINITY_DN49362_c0_g1	TRINITY_DN49362_c0_g1	ORF type:complete; len:388 504-1625 (-)	1	9	9	9	41.3	42.339	428100000	270340000	397970000	365470000	337730000	361110000	335170000	344670000	1.06035	0.693353
TRINITY_DN49383_c3_g6	TRINITY_DN49383_c3_g6	ORF type:complete; len:461 3062-4444 (-)	1	3	3	3	7.8	51.997		9128400	14234000	11681200		14443000	18562000	16502500	0.707844	0.279372
TRINITY_DN49398_c1_g1	TRINITY_DN49398_c1_g1	ORF type:complete; len:347 935-1975 (+)	1	5	5	5	18.8	38.772	99710000	93895000	89439000	94348000	95364000	110570000	112780000	106238000	0.888081	0.128958
TRINITY_DN49406_c1_g1	TRINITY_DN49406_c1_g1;TRINITY_DN41381_c2_g3	ORF type:complete; len:215 350-994 (+)	2	7	4	4	35.5	23.738	28348000	13111000	48273000	2.99107e+07	25535000	30367000	53597000	3.64997e+07	0.819478	0.647887
TRINITY_DN49428_c0_g1	TRINITY_DN49428_c0_g1	ORF type:5prime_partial; len:675 1509-3533 (-)	1	7	7	7	14.2	76.048	57324000	52346000	34964000	4.82113e+07	67334000	51393000	48503000	5.57433e+07	0.864881	0.44771
TRINITY_DN49475_c1_g2	TRINITY_DN49475_c1_g2	ORF type:complete; len:376 274-1401 (+)	1	3	3	3	8.3	44.107	25606000	13637000	17668000	1.89703e+07	18320000	17701000	28980000	21667000	0.87554	0.623359
TRINITY_DN49482_c0_g4	TRINITY_DN49482_c0_g4	ORF type:5prime_partial; len:116 536-883 (-)	1	4	4	4	35.7	12.16	305860000	238640000	319160000	2.87887e+08	250330000	282530000	293420000	2.75427e+08	1.04524	0.680165
TRINITY_DN49493_c0_g5	TRINITY_DN49493_c0_g5	ORF type:5prime_partial; len:233 1-699 (+)	1	2	2	2	9.9	25.958	73515000	64142000	97999000	78552000	85108000	82079000	92244000	86477000	0.908357	0.493672
TRINITY_DN49497_c1_g1	TRINITY_DN49497_c1_g1;TRINITY_DN46955_c0_g1	ORF type:5prime_partial; len:551 922-2574 (-)	2	5	1	2	10.2	59.801	207030000	207040000	220730000	211600000	173600000	203770000	178500000	185290000	1.14199	0.0647243
TRINITY_DN49510_c3_g1	TRINITY_DN49510_c3_g1	ORF type:complete; len:322 498-1463 (+)	1	18	16	18	65.1	36.496	1452500000	1538900000	1515400000	1.50227e+09	1530700000	1479800000	1664100000	1558200000	0.964104	0.40897
TRINITY_DN49521_c1_g1	TRINITY_DN49521_c1_g1	ORF type:complete; len:503 127-1635 (+)	1	1	1	1	2.2	56.588	44424000	54321000	46984000	4.85763e+07	55661000	48438000	57495000	5.38647e+07	0.901822	0.262114
TRINITY_DN49529_c1_g1	TRINITY_DN49529_c1_g1	ORF type:complete; len:396 177-1364 (-)	1	6	6	6	25.8	41.047	154580000	165230000	157000000	1.58937e+08	389130000	159220000	183940000	2.44097e+08	0.651122	0.307833
TRINITY_DN49584_c2_g1	TRINITY_DN49584_c2_g1	ORF type:complete; len:169 796-1302 (-)	1	1	1	1	7.7	18.968	14071000	10572000	13003000	1.25487e+07	9899600	11150000	13973000	11674200	1.07491	0.611271
TRINITY_DN49587_c0_g1	TRINITY_DN49587_c0_g1	ORF type:complete; len:616 199-2046 (+)	1	12	12	12	27.8	66.661	105100000	104260000	125410000	111590000	149540000	136780000	126450000	137590000	0.811033	0.0538253
TRINITY_DN49595_c0_g1	TRINITY_DN49595_c0_g1	ORF type:complete; len:403 88-1209 (+)	1	2	2	2	8.8	41.796	15051000	14349000	22311000	17237000	15713000	14263000	24476000	1.81507e+07	0.949662	0.833821
TRINITY_DN49601_c1_g1	TRINITY_DN49601_c1_g1	ORF type:complete; len:279 354-1190 (-)	1	3	3	3	18.3	31.122	72702000	77068000	72032000	73934000	57743000	38067000	63358000	53056000	1.39351	0.0559881
TRINITY_DN49606_c0_g1	TRINITY_DN49606_c0_g1	ORF type:complete; len:264 524-1315 (-)	1	8	8	8	35	30.815	193870000	229270000	193020000	2.05387e+08	206150000	193880000	211560000	2.03863e+08	1.00747	0.912627
TRINITY_DN49616_c1_g1	TRINITY_DN49616_c1_g1	ORF type:complete; len:303 1009-1917 (-)	1	6	6	6	25.8	33.533	89345000	78668000	75326000	81113000	86167000	49606000	94017000	7.65967e+07	1.05896	0.768275
TRINITY_DN49627_c1_g2	TRINITY_DN49627_c1_g2	ORF type:complete; len:215 269-913 (+)	1	2	2	2	9.3	24.072	31797000	28332000	32253000	30794000	24427000	34105000	28608000	2.90467e+07	1.06016	0.598957
TRINITY_DN49649_c0_g1	TRINITY_DN49649_c0_g1	ORF type:complete; len:339 203-1219 (-)	1	2	2	2	9.8	37.461	15500000	26986000	29527000	2.40043e+07	31734000		18634000	25184000	0.953158	0.883582
TRINITY_DN49652_c2_g1	TRINITY_DN49652_c2_g1;TRINITY_DN57826_c2_g1	ORF type:5prime_partial; len:682 630-2675 (-)	2	6	2	6	9.1	74.517	42502000	40139000	53513000	4.53847e+07	44266000	42144000	58070000	48160000	0.942373	0.690218
TRINITY_DN49672_c1_g1	TRINITY_DN49672_c1_g1	ORF type:complete; len:189 831-1397 (-)	1	5	5	5	37.2	21.269	75255000	71859000	72253000	7.31223e+07	71819000	86752000	74134000	7.75683e+07	0.942683	0.40339
TRINITY_DN49676_c2_g1	TRINITY_DN49676_c2_g1	ORF type:complete; len:394 570-1751 (+)	1	8	8	8	25.2	43.352	207070000	218120000	265440000	230210000	218960000	199180000	197500000	2.05213e+08	1.12181	0.262476
TRINITY_DN49717_c1_g1	TRINITY_DN49717_c1_g1	ORF type:complete; len:760 206-2485 (+)	1	6	6	6	9.2	82.479	119710000	92918000	115790000	1.09473e+08	102930000	131550000	120220000	1.18233e+08	0.925904	0.498769
TRINITY_DN49728_c0_g3	TRINITY_DN49728_c0_g3	ORF type:3prime_partial; len:102 3-305 (-)	1	2	1	1	17.8	11.237	295490000	302100000	323950000	307180000	342010000	342260000	399520000	3.61263e+08	0.850294	0.0614072
TRINITY_DN49732_c0_g1	TRINITY_DN49732_c0_g1	ORF type:complete; len:139 1270-1686 (+)	1	3	3	3	28.3	15.543	110200000	113740000	142510000	122150000	168420000	145870000	137730000	1.50673e+08	0.810694	0.106609
TRINITY_DN49741_c0_g2	TRINITY_DN49741_c0_g2	ORF type:3prime_partial; len:863 3-2588 (-)	1	1	1	1	2.1	95.103	44690000	38064000	41626000	41460000	44332000	41939000	32601000	39624000	1.04634	0.674459
TRINITY_DN49743_c1_g1	TRINITY_DN49743_c1_g1	ORF type:complete; len:109 1915-2241 (+)	1	1	1	1	14.8	11.684	27748000	30803000	25500000	28017000	37127000	31686000	20665000	29826000	0.939348	0.739767
TRINITY_DN49746_c1_g1	TRINITY_DN49746_c1_g1	ORF type:3prime_partial; len:276 2-826 (-)	1	7	7	7	41.8	30.523	112670000	127660000	113200000	1.17843e+08	95541000	114990000	97849000	1.02793e+08	1.14641	0.127971
TRINITY_DN49763_c1_g1	TRINITY_DN49763_c1_g1	ORF type:complete; len:120 2961-3320 (-)	1	1	1	1	8.4	13.49	16992000	19084000	14016000	1.66973e+07	11062000	12361000	14740000	12721000	1.31258	0.0945641
TRINITY_DN49773_c1_g2	TRINITY_DN49773_c1_g2	ORF type:complete; len:587 143-1903 (+)	1	3	3	3	7.3	63.806	6190200	4439000	5848800	5.49267e+06	4671400	3255600	11429000	6452000	0.851312	0.728694
TRINITY_DN49781_c1_g2	TRINITY_DN49781_c1_g2;TRINITY_DN49781_c1_g3	ORF type:complete; len:143 360-788 (-);ORF type:complete; len:143 505-933 (-)	2	7	7	7	57.7	16.02	566020000	689490000	650110000	6.35207e+08	718440000	780140000	696720000	7.31767e+08	0.868045	0.0940569
TRINITY_DN49783_c2_g2	TRINITY_DN49783_c2_g2	ORF type:complete; len:312 240-1175 (+)	1	1	1	1	5.1	34.321	28356000	30691000	33168000	3.07383e+07	30593000	20380000	21663000	24212000	1.26955	0.135625
TRINITY_DN49794_c0_g1	TRINITY_DN49794_c0_g1	ORF type:complete; len:289 217-1083 (-)	1	6	6	6	32.3	32.599	69271000	55388000	77041000	6.72333e+07	48142000	66204000	47645000	53997000	1.24513	0.206851
TRINITY_DN49855_c0_g1	TRINITY_DN49855_c0_g1	ORF type:complete; len:240 816-1535 (-)	1	6	2	2	29.3	26.136	191790000	77174000	135930000	1.34965e+08	61299000	69874000	94905000	7.53593e+07	1.79095	0.159969
TRINITY_DN49858_c2_g1	TRINITY_DN49858_c2_g1	ORF type:5prime_partial; len:400 289-1488 (-)	1	5	5	5	12	45.4	322730000	306240000	318420000	3.15797e+08	290720000	391930000	313980000	332210000	0.950594	0.624522
TRINITY_DN49864_c1_g1	TRINITY_DN49864_c1_g1	ORF type:5prime_partial; len:493 1-1479 (+)	1	5	5	5	14.4	56.078	19236000	8008300	20358000	1.58674e+07	18795000	11928000	16270000	1.56643e+07	1.01297	0.96558
TRINITY_DN49876_c1_g2	TRINITY_DN49876_c1_g2	ORF type:complete; len:505 818-2332 (-)	1	22	22	22	57.9	54.468	1123200000	1164700000	1211200000	1.16637e+09	1128900000	1200500000	1330300000	1219900000	0.956117	0.451195
TRINITY_DN49883_c0_g4	TRINITY_DN49883_c0_g4	ORF type:complete; len:348 211-1254 (+)	1	2	2	2	6.3	38.472	27240000	35029000	38032000	3.34337e+07	7653200	29226000	30152000	2.23437e+07	1.49633	0.239053
TRINITY_DN49885_c0_g1	TRINITY_DN49885_c0_g1;TRINITY_DN52673_c0_g1	ORF type:complete; len:384 94-1245 (+)	2	6	5	6	23.8	42.584	68979000	49310000	80919000	6.64027e+07	87692000	104140000	75953000	8.92617e+07	0.74391	0.137087
TRINITY_DN49887_c0_g1	TRINITY_DN49887_c0_g1	ORF type:complete; len:147 360-800 (+)	1	4	4	4	38.4	15.573	110180000	162950000	183900000	1.52343e+08	150440000	96642000	104710000	117264000	1.29915	0.272574
TRINITY_DN49889_c0_g2	TRINITY_DN49889_c0_g2	ORF type:complete; len:328 1196-2179 (+)	1	2	2	2	7	34.669	23819000	17696000	36614000	26043000	10109000	9450000		9779500	2.66302	0.109019
TRINITY_DN49894_c1_g1	TRINITY_DN49894_c1_g1	ORF type:complete; len:283 1155-2003 (-)	1	7	7	7	29.1	31.004		9791800	21872000	15831900	17070000	19796000	36473000	2.44463e+07	0.647619	0.410539
TRINITY_DN49896_c0_g1	TRINITY_DN49896_c0_g1	ORF type:complete; len:279 856-1692 (+)	1	4	4	4	20.5	30.458	98034000	126080000	121910000	1.15341e+08	115720000	70401000	151680000	1.126e+08	1.02434	0.918254
TRINITY_DN49898_c0_g1	TRINITY_DN49898_c0_g1	ORF type:complete; len:352 446-1501 (-)	1	2	2	2	5.1	38.882	40830000	28070000	24080000	3.09933e+07	21943000	19869000	35316000	2.57093e+07	1.20553	0.492124
TRINITY_DN49903_c1_g1	TRINITY_DN49903_c1_g1	ORF type:complete; len:260 561-1340 (+)	1	6	6	6	23.6	29.051	165900000	152210000	148020000	1.55377e+08	129320000	140000000	147890000	139070000	1.11726	0.0991657
TRINITY_DN49909_c0_g1	TRINITY_DN49909_c0_g1	ORF type:complete; len:162 421-906 (-)	1	2	2	2	19.3	17.462	13746000		13172000	13459000	13437000	12644000	13671000	1.32507e+07	1.01572	0.677951
TRINITY_DN49929_c2_g1	TRINITY_DN49929_c2_g1;TRINITY_DN50063_c2_g1	ORF type:3prime_partial; len:446 338-1672 (+)	2	6	6	6	16	50.603	109050000	68973000	101940000	93321000	79416000	117270000	127480000	1.08055e+08	0.863641	0.484248
TRINITY_DN49936_c0_g2	TRINITY_DN49936_c0_g2	ORF type:complete; len:431 1758-3050 (-)	1	7	7	7	22.3	48.545	117360000	82365000	74973000	91566000	82817000	46264000	76306000	6.84623e+07	1.33746	0.251529
TRINITY_DN49939_c0_g1	TRINITY_DN49939_c0_g1	ORF type:complete; len:165 346-816 (-)	1	1	1	1	7.7	17.22	14587000	13751000	11275000	1.32043e+07	13881000	11628000	12830000	1.27797e+07	1.03323	0.738906
TRINITY_DN49970_c0_g1	TRINITY_DN49970_c0_g1	ORF type:complete; len:257 307-1077 (+)	1	3	3	3	10.5	28.518	31582000	31891000	41248000	34907000	34393000	32969000	36146000	3.45027e+07	1.01172	0.908451
TRINITY_DN49976_c3_g1	TRINITY_DN49976_c3_g1	ORF type:complete; len:318 989-1942 (-)	1	3	3	3	14.2	35.318	65574000	43341000	73416000	60777000	54924000	62832000	55601000	5.77857e+07	1.05177	0.765178
TRINITY_DN49986_c1_g1	TRINITY_DN49986_c1_g1;TRINITY_DN46927_c4_g1	ORF type:complete; len:219 975-1631 (-)	2	4	4	4	20.6	23.811	106110000	199060000	211390000	1.72187e+08	144390000	183080000	320440000	215970000	0.797271	0.524758
TRINITY_DN49990_c0_g1	TRINITY_DN49990_c0_g1	ORF type:complete; len:285 359-1213 (-)	1	2	2	2	6	31.616	48329000	57719000	50627000	52225000	48396000	52402000	53483000	51427000	1.01552	0.816573
TRINITY_DN49998_c1_g1	TRINITY_DN49998_c1_g1	ORF type:complete; len:478 233-1666 (+)	1	5	5	5	14.7	53.286	28504000	42152000	34916000	3.51907e+07	49208000	47886000	37365000	4.48197e+07	0.785161	0.15136
TRINITY_DN50003_c1_g1	TRINITY_DN50003_c1_g1	ORF type:5prime_partial; len:483 3-1451 (+)	1	5	5	5	13.9	53.954	36910000	34557000	31195000	3.42207e+07	24713000	38929000	22867000	2.88363e+07	1.18672	0.37023
TRINITY_DN50012_c1_g1	TRINITY_DN50012_c1_g1	ORF type:complete; len:270 1881-2690 (-)	1	8	8	8	34.6	28.803	169550000	148690000	193680000	170640000	161330000	199510000	171540000	177460000	0.961569	0.713497
TRINITY_DN50016_c1_g1	TRINITY_DN50016_c1_g1	ORF type:5prime_partial; len:500 2-1501 (+)	1	11	11	11	29.5	55.344	265320000	246930000	247050000	253100000	265170000	281440000	236410000	2.61007e+08	0.969707	0.614855
TRINITY_DN50039_c1_g2	TRINITY_DN50039_c1_g2	ORF type:complete; len:255 674-1438 (-)	1	2	2	2	9.8	28.043	15691000	26136000	18999000	2.02753e+07	15254000	20989000	17306000	1.78497e+07	1.13589	0.527428
TRINITY_DN50041_c1_g1	TRINITY_DN50041_c1_g1	ORF type:complete; len:432 859-2154 (-)	1	8	8	8	29	49.392	37170000	40483000	31639000	3.64307e+07	29813000	23844000	33891000	2.91827e+07	1.24837	0.136217
TRINITY_DN50044_c4_g4	TRINITY_DN50044_c4_g4	ORF type:complete; len:747 90-2330 (+)	1	3	3	3	8	82.336	51629000	37216000	51004000	4.66163e+07	47089000		27870000	37479500	1.24378	0.402308
TRINITY_DN50048_c2_g1	TRINITY_DN50048_c2_g1	ORF type:3prime_partial; len:135 1363-1764 (+)	1	1	1	1	11.9	14.9	3017700	2920900	3081000	3.00653e+06	4050400		5568400	4809400	0.625137	0.0505199
TRINITY_DN50049_c0_g3	TRINITY_DN50049_c0_g3	ORF type:complete; len:150 347-796 (+)	1	4	4	4	29.5	17.124	70021000	87767000	79891000	7.92263e+07	92491000	91124000	108370000	9.73283e+07	0.814011	0.0745262
TRINITY_DN50054_c0_g1	TRINITY_DN50054_c0_g1;TRINITY_DN43651_c1_g5	ORF type:complete; len:277 865-1695 (+)	2	6	6	6	33	28.806	140110000	165220000	152000000	1.52443e+08	156220000	148540000	173050000	159270000	0.957138	0.541692
TRINITY_DN50058_c0_g2	TRINITY_DN50058_c0_g2	ORF type:3prime_partial; len:243 2-727 (-)	1	6	6	6	34.3	27.081	164960000	172870000	200080000	1.79303e+08	179430000	193490000	195700000	189540000	0.945992	0.434379
TRINITY_DN50061_c1_g1	TRINITY_DN50061_c1_g1	ORF type:complete; len:114 1993-2334 (+)	1	4	4	4	31	13.224	79724000	110770000	82381000	9.09583e+07	69866000	108300000	94030000	90732000	1.00249	0.988672
TRINITY_DN50061_c1_g2	TRINITY_DN50061_c1_g2	ORF type:3prime_partial; len:392 629-1801 (+)	1	3	2	2	10	44.213	46156000	40728000	31286000	39390000	42341000	35635000	45603000	41193000	0.95623	0.748224
TRINITY_DN50085_c2_g1	TRINITY_DN50085_c2_g1	ORF type:complete; len:327 389-1369 (+)	1	9	9	9	25.5	34.993	199170000	177420000	191240000	1.89277e+08	225640000	238920000	194540000	219700000	0.861523	0.105673
TRINITY_DN50089_c2_g3	TRINITY_DN50089_c2_g3	ORF type:internal; len:324 1-969 (+)	1	3	3	3	13.3	36.551	31117000	25987000	44058000	3.37207e+07	40049000	38977000	42486000	40504000	0.832527	0.283163
TRINITY_DN50091_c2_g1	TRINITY_DN50091_c2_g1	ORF type:complete; len:684 1715-3766 (-)	1	2	2	2	4.8	76.617	9319500	9891100	7900500	9.03703e+06	7292800	5658400	11077000	8009400	1.1283	0.580338
TRINITY_DN50116_c0_g1	TRINITY_DN50116_c0_g1	ORF type:complete; len:395 219-1403 (+)	1	4	4	4	12.2	44.128	58968000	66438000	60273000	61893000	74747000	75835000	64683000	71755000	0.86256	0.0802124
TRINITY_DN50137_c1_g1	TRINITY_DN50137_c1_g1	ORF type:5prime_partial; len:575 525-2249 (-)	1	10	10	10	20.4	60.966	200120000	207440000	191550000	1.99703e+08	211950000	229930000	203510000	215130000	0.928291	0.163228
TRINITY_DN50173_c1_g1	TRINITY_DN50173_c1_g1;TRINITY_DN47957_c0_g1;TRINITY_DN40222_c1_g3	ORF type:3prime_partial; len:555 162-1823 (+);ORF type:3prime_partial; len:320 2-889 (-)	3	4	4	4	9.9	61.912	49038000	61765000	45344000	52049000	50168000	90024000	58324000	66172000	0.786571	0.342787
TRINITY_DN50182_c3_g1	TRINITY_DN50182_c3_g1	ORF type:5prime_partial; len:118 1280-1633 (-)	1	1	1	1	12.8	13.188	45737000	44952000	25910000	3.88663e+07	40910000	27312000	38109000	3.54437e+07	1.09657	0.679453
TRINITY_DN50184_c1_g2	TRINITY_DN50184_c1_g2	ORF type:3prime_partial; len:260 1-777 (-)	1	1	1	1	5.8	27.756	2405700	1873800		2139750	2984400	2112100	3803500	2.96667e+06	0.721264	0.299537
TRINITY_DN50195_c1_g1	TRINITY_DN50195_c1_g1	ORF type:complete; len:300 270-1169 (+)	1	4	4	4	14.7	33.939	300610000	239720000	309820000	2.83383e+08	360890000	357390000	248490000	3.22257e+08	0.879372	0.416652
TRINITY_DN50201_c0_g1	TRINITY_DN50201_c0_g1	ORF type:internal; len:635 2-1903 (+)	1	8	5	8	13.7	70.375	146060000	156850000	133810000	1.45573e+08	126360000	121740000	161770000	1.36623e+08	1.06551	0.56504
TRINITY_DN50201_c0_g2	TRINITY_DN50201_c0_g2	ORF type:3prime_partial; len:682 421-2463 (+)	1	6	3	3	10.4	75.949	17063000	17178000	21039000	1.84267e+07	19499000	23376000	19292000	2.07223e+07	0.889218	0.285366
TRINITY_DN50219_c2_g1	TRINITY_DN50219_c2_g1	ORF type:3prime_partial; len:489 438-1901 (+)	1	7	6	7	18.2	52.782	249220000	339610000	454940000	3.47923e+08		127680000	6399000	67039500	5.18983	0.0512529
TRINITY_DN50229_c0_g1	TRINITY_DN50229_c0_g1	ORF type:complete; len:102 1716-1994 (-)	1	2	2	2	33.7	10.32	626680000	538100000	546160000	5.70313e+08	910280000	473620000	874160000	7.52687e+08	0.757704	0.270516
TRINITY_DN50229_c0_g2	TRINITY_DN50229_c0_g2;TRINITY_DN50672_c1_g1	ORF type:complete; len:101 95-397 (-);ORF type:5prime_partial; len:104 1-312 (+)	2	1	1	1	17	11.272	239200000	275080000	233890000	249390000	258650000	222380000	324550000	2.68527e+08	0.928735	0.588536
TRINITY_DN50231_c1_g3	TRINITY_DN50231_c1_g3	ORF type:complete; len:317 34-984 (+)	1	3	3	3	10.4	35.947	34084000	31128000	33916000	3.30427e+07	37266000	38285000	23971000	33174000	0.996041	0.979088
TRINITY_DN50235_c2_g1	TRINITY_DN50235_c2_g1	ORF type:complete; len:1866 299-5896 (+)	1	12	12	12	7.2	202.82	208310000	248750000	273410000	243490000	260680000	212600000	259350000	244210000	0.997052	0.97814
TRINITY_DN50247_c0_g1	TRINITY_DN50247_c0_g1	ORF type:complete; len:419 25-1257 (+)	1	12	10	10	43.2	43.447	800310000	829770000	798330000	809470000	866420000	803130000	665990000	7.78513e+08	1.03976	0.633217
TRINITY_DN50250_c3_g1	TRINITY_DN50250_c3_g1;TRINITY_DN50250_c3_g2	ORF type:complete; len:146 63-440 (+);ORF type:internal; len:153 2-457 (+)	2	4	4	4	36	14.147	595180000	620090000	589400000	6.01557e+08	598680000	708070000	729850000	6.78867e+08	0.886119	0.137084
TRINITY_DN50273_c0_g1	TRINITY_DN50273_c0_g1	ORF type:complete; len:567 1124-2824 (-)	1	7	7	7	18.2	64.793	72316000	77980000	62811000	7.10357e+07	66139000	66575000	68245000	6.69863e+07	1.06045	0.416394
TRINITY_DN50275_c0_g1	TRINITY_DN50275_c0_g1	ORF type:complete; len:220 64-660 (+)	1	7	7	7	55.6	21.544	231740000	225540000	249070000	235450000	138460000	212170000	179660000	1.76763e+08	1.33201	0.0592349
TRINITY_DN50288_c0_g1	TRINITY_DN50288_c0_g1	ORF type:complete; len:263 373-1161 (-)	1	10	10	10	50.8	30.315	628470000	589900000	599400000	6.05923e+08	724350000	515060000	612290000	6.17233e+08	0.981676	0.863191
TRINITY_DN50318_c1_g2	TRINITY_DN50318_c1_g2	ORF type:complete; len:483 223-1671 (+)	1	4	4	4	11.4	52.931	45786000	37617000	50958000	44787000	34917000	39958000	42759000	3.92113e+07	1.1422	0.284038
TRINITY_DN50321_c0_g1	TRINITY_DN50321_c0_g1;TRINITY_DN50321_c0_g3	ORF type:complete; len:389 1906-3072 (-)	2	7	7	7	24.7	42.303	94464000	85996000	97643000	92701000	113270000	119570000	95563000	1.09468e+08	0.846835	0.10361
TRINITY_DN50334_c1_g1	TRINITY_DN50334_c1_g1	ORF type:complete; len:224 1542-2213 (-)	1	6	6	6	31.8	25.115	85535000	107190000	107110000	99945000	112450000	136220000	128230000	1.25633e+08	0.795529	0.0626308
TRINITY_DN50337_c0_g1	TRINITY_DN50337_c0_g1	ORF type:complete; len:192 881-1411 (-)	1	4	4	4	39.2	18.078	106510000	29908000	89778000	7.53987e+07	92091000	113880000	125050000	1.1034e+08	0.683328	0.23763
TRINITY_DN50338_c0_g1	TRINITY_DN50338_c0_g1	ORF type:complete; len:131 44-394 (+)	1	2	2	2	25.9	13.237	4454600	9829000		7141800	25872000	23103000	10749000	19908000	0.35874	0.136951
TRINITY_DN50372_c0_g2	TRINITY_DN50372_c0_g2	ORF type:3prime_partial; len:261 334-1113 (+)	1	1	1	1	5	27.957	19611000	13159000	18172000	1.69807e+07		16613000	7531300	12072150	1.4066	0.329102
TRINITY_DN50378_c0_g1	TRINITY_DN50378_c0_g1	ORF type:complete; len:244 379-1110 (+)	1	13	12	12	59.3	26.297	1596700000	1706900000	1720200000	1674600000	1657800000	1546700000	1632000000	1.61217e+09	1.03873	0.292616
TRINITY_DN50380_c1_g1	TRINITY_DN50380_c1_g1	ORF type:3prime_partial; len:1292 2-3754 (-)	1	7	7	7	7.8	134.18	24633000	18617000	23750000	2.23333e+07	25969000	26860000	25334000	2.60543e+07	0.857183	0.125685
TRINITY_DN50406_c1_g1	TRINITY_DN50406_c1_g1	ORF type:5prime_partial; len:280 1187-2026 (-)	1	3	3	3	7.9	31.28	57476000	64944000	74851000	65757000	44056000	72266000	63360000	59894000	1.09789	0.579232
TRINITY_DN50426_c0_g1	TRINITY_DN50426_c0_g1	ORF type:complete; len:231 1376-2068 (-)	1	4	3	3	18.3	25.661	68562000	74028000	66907000	6.98323e+07	64971000	66499000	87241000	7.29037e+07	0.957871	0.703055
TRINITY_DN50454_c2_g2	TRINITY_DN50454_c2_g2	ORF type:5prime_partial; len:343 1-1029 (+)	1	3	2	2	11.1	36.811	18073000	26468000	20643000	21728000	18053000	20949000	14230000	17744000	1.22453	0.275258
TRINITY_DN50458_c2_g3	TRINITY_DN50458_c2_g3	ORF type:complete; len:271 263-1075 (-)	1	4	4	4	23	29.524	44424000	46848000	48115000	4.64623e+07	53476000	48307000	44297000	4.86933e+07	0.954183	0.480214
TRINITY_DN50474_c1_g1	TRINITY_DN50474_c1_g1	ORF type:complete; len:371 556-1668 (-)	1	6	6	6	15.4	40.273	226670000	235370000	260420000	240820000	264790000	264950000	268720000	2.66153e+08	0.904817	0.0679064
TRINITY_DN50486_c1_g1	TRINITY_DN50486_c1_g1	ORF type:complete; len:117 414-764 (+)	1	1	1	1	13.8	11.918	36872000	28497000	32479000	32616000	29173000	32592000	29406000	3.03903e+07	1.07324	0.449545
TRINITY_DN50489_c0_g1	TRINITY_DN50489_c0_g1	ORF type:complete; len:404 285-1496 (-)	1	3	3	3	10.2	44.951	3991000		4097200	4044100	23706000	32202000	15171000	23693000	0.170688	0.0534758
TRINITY_DN50498_c0_g2	TRINITY_DN50498_c0_g2	ORF type:complete; len:196 278-865 (-)	1	1	1	1	9.2	22.014	9924700	11139000		10531850	10175000		9691500	9933250	1.06026	0.456373
TRINITY_DN50512_c0_g1	TRINITY_DN50512_c0_g1	ORF type:complete; len:251 2037-2789 (+)	1	7	7	7	37.6	26.532	651230000	695560000	696810000	681200000	683630000	628830000	557990000	6.23483e+08	1.09257	0.216197
TRINITY_DN50534_c2_g1	TRINITY_DN50534_c2_g1	ORF type:5prime_partial; len:190 812-1381 (-)	1	3	3	3	20.1	21.499	18051000		25132000	21591500	22868000	25098000	23628000	2.38647e+07	0.904748	0.472121
TRINITY_DN50539_c1_g2	TRINITY_DN50539_c1_g2;TRINITY_DN44989_c1_g1	ORF type:complete; len:212 363-998 (+)	2	8	8	8	43.6	23	147770000	144670000	146320000	1.46253e+08	127520000	132980000	144960000	1.35153e+08	1.08213	0.100966
TRINITY_DN50548_c3_g2	TRINITY_DN50548_c3_g2	ORF type:3prime_partial; len:556 1-1665 (-)	1	5	5	5	12.1	57.969	443530000	320280000	413720000	392510000	234520000	302310000	335080000	2.90637e+08	1.35052	0.0985058
TRINITY_DN50564_c0_g3	TRINITY_DN50564_c0_g3	ORF type:3prime_partial; len:346 101-1135 (+)	1	6	6	6	26.1	36.655	73765000	78089000	82347000	78067000	68552000	72938000	75007000	7.21657e+07	1.08177	0.131893
TRINITY_DN50567_c3_g1	TRINITY_DN50567_c3_g1	ORF type:complete; len:770 2271-4580 (-)	1	9	9	9	13.5	83.459	59225000	61231000	60289000	6.02483e+07	47704000	53690000	62340000	54578000	1.10389	0.256554
TRINITY_DN50568_c0_g1	TRINITY_DN50568_c0_g1;TRINITY_DN50568_c1_g3	ORF type:complete; len:322 111-1076 (+)	2	16	10	16	55.8	35.317	1144000000	1280700000	1160600000	1195100000	1276000000	1411500000	1229300000	1305600000	0.915365	0.187418
TRINITY_DN50568_c1_g1	TRINITY_DN50568_c1_g1	ORF type:5prime_partial; len:100 1011-1310 (-)	1	3	1	1	33.3	10.993	144850000	143710000	210230000	1.66263e+08	158830000	173470000	171980000	1.68093e+08	0.989113	0.93901
TRINITY_DN50584_c1_g1	TRINITY_DN50584_c1_g1	ORF type:complete; len:502 474-1979 (-)	1	4	4	4	9.6	53.787	22516000	25127000	24842000	2.41617e+07	26169000	25824000	20971000	2.43213e+07	0.993435	0.936087
TRINITY_DN50586_c0_g1	TRINITY_DN50586_c0_g1	ORF type:internal; len:153 2-457 (-)	1	1	1	1	9.9	16.8	27117000	32012000	21046000	26725000	34634000	31979000	24260000	30291000	0.882275	0.467177
TRINITY_DN50593_c1_g1	TRINITY_DN50593_c1_g1;TRINITY_DN41657_c4_g1	ORF type:5prime_partial; len:280 2-841 (+)	2	13	10	13	59.1	30.481	3977200000	4457700000	3778500000	4.07113e+09	3611600000	3588200000	3669000000	3.62293e+09	1.12371	0.0918857
TRINITY_DN50593_c1_g3	TRINITY_DN50593_c1_g3	ORF type:complete; len:222 996-1661 (+)	1	10	7	7	57	24.508	381950000	431660000	415480000	4.09697e+08	488390000	564150000	697320000	5.83287e+08	0.702393	0.050626
TRINITY_DN50603_c1_g2	TRINITY_DN50603_c1_g2	ORF type:3prime_partial; len:308 2-922 (-)	1	1	1	1	3.9	33.563		17588000	13225000	15406500	27728000		15994000	21861000	0.704748	0.410841
TRINITY_DN50610_c1_g5	TRINITY_DN50610_c1_g5	ORF type:complete; len:734 575-2776 (-)	1	5	5	5	7.2	85.393	19892000	14594000	14949000	1.64783e+07	20847000	19034000	12540000	1.74737e+07	0.943038	0.760288
TRINITY_DN50611_c1_g1	TRINITY_DN50611_c1_g1	ORF type:complete; len:290 2085-2954 (-)	1	7	7	7	28.4	32.547	156390000	146670000	156530000	1.53197e+08	135020000	177070000	118900000	1.43663e+08	1.06636	0.617656
TRINITY_DN50616_c0_g1	TRINITY_DN50616_c0_g1	ORF type:complete; len:468 365-1768 (-)	1	9	7	9	22.9	49.429	244290000	221990000	267300000	2.44527e+08	243670000	283940000	266940000	264850000	0.923265	0.310826
TRINITY_DN50641_c1_g2	TRINITY_DN50641_c1_g2	ORF type:3prime_partial; len:115 689-1030 (+)	1	5	1	1	75.4	12.126	34451000	54224000		44337500	71502000	46618000	72303000	6.34743e+07	0.698511	0.241448
TRINITY_DN50645_c1_g1	TRINITY_DN50645_c1_g1	ORF type:complete; len:376 2309-3388 (-)	1	15	15	15	54.9	39.625	2758700000	3768000000	2488400000	3.00503e+09	1749400000	1792900000	2340200000	1.96083e+09	1.53253	0.0735679
TRINITY_DN50647_c0_g1	TRINITY_DN50647_c0_g1	ORF type:complete; len:349 677-1723 (-)	1	8	8	8	27.9	38.233	124620000	102450000	98574000	108548000	108600000	56773000	39478000	6.82837e+07	1.58966	0.145237
TRINITY_DN50670_c0_g1	TRINITY_DN50670_c0_g1	ORF type:complete; len:342 330-1355 (-)	1	5	5	5	18.5	38.442	26251000	20034000		23142500		30638000	18029000	24333500	0.951055	0.881041
TRINITY_DN50671_c1_g1	TRINITY_DN50671_c1_g1	ORF type:complete; len:469 878-2284 (-)	1	9	9	9	27.1	50.417	465310000	547890000	529550000	514250000	570120000	550030000	552480000	5.57543e+08	0.92235	0.168946
TRINITY_DN50674_c0_g1	TRINITY_DN50674_c0_g1	ORF type:complete; len:1034 443-3544 (-)	1	18	18	18	24.5	112.42	304660000	272530000	323030000	3.00073e+08	346560000	323920000	281400000	3.17293e+08	0.945728	0.51499
TRINITY_DN50680_c0_g2	TRINITY_DN50680_c0_g2	ORF type:complete; len:173 523-1041 (+)	1	7	1	1	43	19.061	116630000	148950000	118860000	1.28147e+08	94503000	116350000	134420000	115091000	1.11344	0.448373
TRINITY_DN50680_c0_g3	TRINITY_DN50680_c0_g3;TRINITY_DN25377_c0_g1	ORF type:5prime_partial; len:197 2-592 (+)	2	11	5	11	56.6	21.99	1380700000	1543700000	1331600000	1.41867e+09	1476100000	1467600000	1504400000	1482700000	0.956813	0.380738
TRINITY_DN50702_c0_g2	TRINITY_DN50702_c0_g2	ORF type:complete; len:181 436-978 (-)	1	7	7	7	52.8	19.757	149140000	156230000	181720000	1.62363e+08	146190000	134050000	124150000	1.34797e+08	1.20451	0.0791554
TRINITY_DN50707_c1_g2	TRINITY_DN50707_c1_g2	ORF type:complete; len:262 1290-2075 (+)	1	2	1	1	8.8	29.722	4204100	4965500	9257400	6.14233e+06	6880100	5935200		6407650	0.958594	0.905715
TRINITY_DN50711_c0_g2	TRINITY_DN50711_c0_g2	ORF type:5prime_partial; len:419 2-1258 (+)	1	9	9	9	28	47.154	95581000	100310000	105260000	1.00384e+08	87191000	99071000	85540000	9.06007e+07	1.10798	0.127325
TRINITY_DN50713_c0_g1	TRINITY_DN50713_c0_g1	ORF type:complete; len:260 902-1600 (-)	1	12	8	11	59.9	26.145	2343500000	2509000000	2493400000	2.44863e+09	3198400000	2499300000	2850800000	2849500000	0.85932	0.127017
TRINITY_DN50731_c0_g1	TRINITY_DN50731_c0_g1;TRINITY_DN54689_c6_g5	ORF type:complete; len:438 1027-2340 (-)	2	12	12	12	27.7	48.979	378340000	345090000	393020000	372150000	346550000	395640000	343670000	3.61953e+08	1.02817	0.667557
TRINITY_DN50744_c0_g2	TRINITY_DN50744_c0_g2	ORF type:5prime_partial; len:342 650-1675 (-)	1	2	2	2	4.4	38.907	69111000	71672000	49191000	6.33247e+07	61763000	21992000	59479000	4.77447e+07	1.32632	0.349587
TRINITY_DN50778_c0_g4	TRINITY_DN50778_c0_g4	ORF type:complete; len:173 669-1187 (+)	1	4	4	4	21.5	19.425	238730000	231930000	240300000	2.36987e+08	245300000	258960000	240980000	2.48413e+08	0.954001	0.129419
TRINITY_DN50778_c0_g5	TRINITY_DN50778_c0_g5	ORF type:internal; len:500 2-1498 (+)	1	14	14	14	29.5	56.482	743480000	803180000	839480000	795380000	733110000	748310000	800790000	7.60737e+08	1.04554	0.374503
TRINITY_DN50786_c3_g1	TRINITY_DN50786_c3_g1	ORF type:complete; len:346 741-1778 (+)	1	4	4	4	14.5	38.851	36509000	34426000	37024000	3.59863e+07	33793000	28888000	31788000	3.14897e+07	1.1428	0.0509459
TRINITY_DN50791_c0_g1	TRINITY_DN50791_c0_g1	ORF type:complete; len:317 590-1540 (-)	1	16	16	16	52.5	35.384	863850000	876680000	880690000	873740000	846540000	859170000	877410000	861040000	1.01475	0.285062
TRINITY_DN50805_c1_g1	TRINITY_DN50805_c1_g1	ORF type:complete; len:313 227-1165 (-)	1	2	2	2	8.3	34.798	29107000	29613000	28311000	2.90103e+07	33048000	35144000	28659000	3.22837e+07	0.898607	0.168165
TRINITY_DN50810_c1_g2	TRINITY_DN50810_c1_g2	ORF type:complete; len:106 124-441 (+)	1	3	2	2	36.2	12.039	27398000		18115000	22756500	15552000	7340800	13456000	1.21163e+07	1.87818	0.10849
TRINITY_DN50833_c1_g2	TRINITY_DN50833_c1_g2;TRINITY_DN50833_c1_g3;TRINITY_DN43429_c2_g1	ORF type:3prime_partial; len:470 1-1314 (-)	3	4	3	4	11	47.615	32030000	35516000	38598000	3.53813e+07		49006000	15040000	32023000	1.10487	0.811354
TRINITY_DN50871_c0_g2	TRINITY_DN50871_c0_g2;TRINITY_DN50871_c0_g1	ORF type:5prime_partial; len:192 241-816 (-);ORF type:complete; len:159 347-823 (-)	2	6	3	6	33	21.511	125820000	90884000	145770000	1.20825e+08	105380000	134720000	90573000	1.10224e+08	1.09617	0.634437
TRINITY_DN50885_c0_g1	TRINITY_DN50885_c0_g1	ORF type:complete; len:308 502-1425 (+)	1	6	6	6	18.6	33.48	474620000	473010000	383210000	4.43613e+08	426460000	392470000	458110000	425680000	1.04213	0.641454
TRINITY_DN50889_c0_g1	TRINITY_DN50889_c0_g1	ORF type:complete; len:429 181-1467 (+)	1	1	1	1	2.6	47.925	11629000	14947000	19519000	15365000	10804000	19752000	16382000	15646000	0.98204	0.939343
TRINITY_DN50901_c1_g1	TRINITY_DN50901_c1_g1	ORF type:complete; len:101 2594-2896 (+)	1	4	4	4	55	10.647	97844000	68959000	119740000	9.55143e+07	97704000	106400000	100640000	1.01581e+08	0.940274	0.705196
TRINITY_DN50911_c0_g1	TRINITY_DN50911_c0_g1	ORF type:complete; len:414 1297-2538 (+)	1	7	7	7	18.9	46.957	137700000	141000000	154160000	1.44287e+08	132200000	127630000	151460000	1.37097e+08	1.05245	0.462851
TRINITY_DN50913_c1_g1	TRINITY_DN50913_c1_g1	ORF type:complete; len:730 275-2464 (-)	1	2	2	2	2.9	80.685	33957000	32446000	60874000	4.24257e+07	30748000	34862000	38854000	3.48213e+07	1.21838	0.469438
TRINITY_DN50917_c0_g2	TRINITY_DN50917_c0_g2	ORF type:complete; len:311 181-1113 (+)	1	5	5	5	28.4	33.99	52473000	52011000	48771000	51085000	62299000	65729000	54448000	6.08253e+07	0.839864	0.0511379
TRINITY_DN50920_c0_g1	TRINITY_DN50920_c0_g1	ORF type:5prime_partial; len:477 285-1715 (-)	1	2	2	2	6.1	51.701	9734900	5965300	14443000	1.00477e+07	15765000		17407000	16586000	0.605796	0.135646
TRINITY_DN50922_c1_g1	TRINITY_DN50922_c1_g1	ORF type:5prime_partial; len:409 1297-2523 (-)	1	2	2	2	4.9	44.731	18613000	19585000	24801000	2.09997e+07	12921000	23022000	18111000	18018000	1.16548	0.441336
TRINITY_DN50934_c0_g1	TRINITY_DN50934_c0_g1	ORF type:complete; len:287 368-1228 (+)	1	3	3	3	12.9	32.199	22624000	23026000	29764000	25138000	23465000	32350000	22628000	2.61477e+07	0.961386	0.807442
TRINITY_DN50943_c2_g1	TRINITY_DN50943_c2_g1	ORF type:complete; len:439 455-1771 (-)	1	6	6	6	15.5	49.307	70540000	72219000	65307000	6.93553e+07	71865000	93867000	60526000	7.54193e+07	0.919596	0.577209
TRINITY_DN50949_c0_g1	TRINITY_DN50949_c0_g1	ORF type:complete; len:508 93-1526 (+)	1	21	19	19	48.8	52.218	3237500000	3181300000	3657700000	3.35883e+09	3394800000	4114100000	3592100000	3.70033e+09	0.907711	0.262369
TRINITY_DN50954_c2_g2	TRINITY_DN50954_c2_g2	ORF type:complete; len:255 198-962 (+)	1	2	2	2	6.3	27.049	30978000	22319000	25712000	2.63363e+07	24184000	26427000	28832000	26481000	0.994537	0.962007
TRINITY_DN50964_c1_g1	TRINITY_DN50964_c1_g1	ORF type:complete; len:187 956-1516 (+)	1	12	12	12	79	21.22	976170000	1071600000	1004700000	1017490000	1078400000	1228800000	1350300000	1.21917e+09	0.834578	0.0732932
TRINITY_DN50964_c1_g2	TRINITY_DN50964_c1_g2	ORF type:internal; len:134 1-399 (+)	1	2	1	1	21.1	14.741	162030000	170470000	150980000	161160000	132430000	210090000	152150000	164890000	0.977379	0.883922
TRINITY_DN50972_c0_g2	TRINITY_DN50972_c0_g2	ORF type:3prime_partial; len:104 249-557 (+)	1	2	2	2	27.2	11.68	65973000	43311000	34467000	47917000	48995000	27855000	26417000	3.44223e+07	1.39203	0.319661
TRINITY_DN50981_c2_g2	TRINITY_DN50981_c2_g2	ORF type:5prime_partial; len:250 1-750 (+)	1	1	1	1	5.2	27.388	18044000	22629000	21912000	2.08617e+07	17063000	12849000	18531000	1.61477e+07	1.29193	0.100931
TRINITY_DN50997_c2_g1	TRINITY_DN50997_c2_g1	ORF type:complete; len:448 1423-2766 (-)	1	11	11	11	30	49.263	256350000	286750000	273020000	272040000	293980000	273270000	315360000	2.94203e+08	0.924667	0.213505
TRINITY_DN51002_c0_g1	TRINITY_DN51002_c0_g1	ORF type:complete; len:540 288-1907 (-)	1	1	1	1	1.9	59.692	38008000	38974000		38491000	31011000	39409000	37173000	3.58643e+07	1.07324	0.479553
TRINITY_DN51035_c0_g1	TRINITY_DN51035_c0_g1	ORF type:complete; len:369 773-1879 (-)	1	7	7	7	23.1	41.358	139610000	134530000	125640000	133260000	116520000	135460000	139120000	1.30367e+08	1.02219	0.739188
TRINITY_DN51057_c1_g1	TRINITY_DN51057_c1_g1	ORF type:complete; len:417 2068-3318 (-)	1	4	4	4	12.5	46.198	46316000	49745000	54032000	50031000	51221000	34343000	40975000	4.21797e+07	1.18614	0.219139
TRINITY_DN51086_c10_g1	TRINITY_DN51086_c10_g1	ORF type:5prime_partial; len:473 436-1854 (-)	1	8	8	8	21.4	52.416	288790000	265590000	277000000	2.77127e+08	263270000	281230000	250100000	2.64867e+08	1.04629	0.336539
TRINITY_DN51093_c2_g2	TRINITY_DN51093_c2_g2	ORF type:complete; len:168 174-677 (+)	1	3	3	3	20.4	19.618	47949000	51107000	55877000	5.16443e+07	52628000	56757000	64155000	5.78467e+07	0.89278	0.203462
TRINITY_DN51179_c1_g1	TRINITY_DN51179_c1_g1	ORF type:complete; len:484 293-1744 (+)	1	3	3	3	8.7	52.433	145690000	132060000	159700000	1.45817e+08	114180000	135190000	129100000	1.26157e+08	1.15584	0.12427
TRINITY_DN51182_c0_g2	TRINITY_DN51182_c0_g2	ORF type:complete; len:200 1283-1882 (+)	1	3	2	3	24.1	22.546	38455000	38706000	38072000	38411000	38828000	40078000	41303000	4.00697e+07	0.958605	0.087851
TRINITY_DN51191_c2_g1	TRINITY_DN51191_c2_g1;TRINITY_DN55342_c0_g1;TRINITY_DN54722_c3_g2	ORF type:5prime_partial; len:429 3-1289 (+)	3	19	18	19	53	48.035	566880000	665800000	576490000	6.03057e+08	558660000	651880000	583320000	5.97953e+08	1.00853	0.909291
TRINITY_DN51195_c1_g1	TRINITY_DN51195_c1_g1;TRINITY_DN47748_c1_g3	ORF type:internal; len:368 1-1101 (-)	2	11	1	4	40.6	40.756	542510000	446760000	398560000	462610000	437530000	621080000	907600000	6.55403e+08	0.70584	0.249352
TRINITY_DN51195_c1_g3	TRINITY_DN51195_c1_g3	ORF type:3prime_partial; len:221 2-661 (-)	1	7	3	3	50.9	24.26	69396000	62825000	66412000	66211000	87411000	75058000	102160000	8.82097e+07	0.750609	0.0524933
TRINITY_DN51211_c0_g1	TRINITY_DN51211_c0_g1	ORF type:complete; len:176 1153-1680 (+)	1	1	1	1	8.6	19.283	17493000	23650000	22030000	2.10577e+07	17216000	19985000	21058000	1.94197e+07	1.08435	0.492202
TRINITY_DN51214_c0_g3	TRINITY_DN51214_c0_g3	ORF type:3prime_partial; len:190 1-567 (-)	1	3	3	3	17.5	20.825	57722000	65181000	67103000	6.33353e+07	53658000	65571000	65213000	6.14807e+07	1.03017	0.721454
TRINITY_DN51214_c0_g4	TRINITY_DN51214_c0_g4	ORF type:complete; len:294 148-1029 (+)	1	1	1	1	4.1	32.495	18746000	18972000		18859000	17179000	18682000		17930500	1.05178	0.346249
TRINITY_DN51224_c2_g1	TRINITY_DN51224_c2_g1;TRINITY_DN37144_c2_g1	ORF type:complete; len:481 961-2403 (+)	2	23	20	23	61.2	53.097	1621200000	1544100000	1817500000	1.66093e+09	1792600000	2176100000	1975000000	1.98123e+09	0.838333	0.0802086
TRINITY_DN51251_c1_g1	TRINITY_DN51251_c1_g1	ORF type:complete; len:450 213-1562 (+)	1	5	5	5	12.7	48.179	70751000	82007000	85869000	7.95423e+07	112780000	94910000	65239000	9.09763e+07	0.874319	0.476942
TRINITY_DN51256_c0_g2	TRINITY_DN51256_c0_g2;TRINITY_DN44776_c0_g2	ORF type:complete; len:308 692-1615 (+)	2	3	3	3	11.1	33.035	93656000	74369000	92348000	86791000	70684000	61032000	79857000	7.05243e+07	1.23065	0.120321
TRINITY_DN51267_c1_g3	TRINITY_DN51267_c1_g3	ORF type:5prime_partial; len:161 1-483 (+)	1	3	3	3	26.2	16.875	18983000	29125000	37435000	2.85143e+07	50300000	39017000	40228000	4.31817e+07	0.660334	0.084457
TRINITY_DN51282_c0_g1	TRINITY_DN51282_c0_g1;TRINITY_DN40836_c1_g1	ORF type:complete; len:348 118-1044 (+)	2	5	5	5	24.7	33.781	59867000	64359000	66825000	6.36837e+07	51277000	66214000	69670000	62387000	1.02078	0.839479
TRINITY_DN51282_c0_g3	TRINITY_DN51282_c0_g3	ORF type:5prime_partial; len:296 425-1312 (-)	1	2	2	2	7.5	31.283	59168000	52015000	46470000	52551000	54593000	56610000	50010000	5.37377e+07	0.977917	0.789701
TRINITY_DN51282_c0_g4	TRINITY_DN51282_c0_g4	ORF type:5prime_partial; len:130 3-392 (+)	1	1	1	1	14.7	13.932	9062000	11665000	9483700	1.00702e+07	9202100	13941000	9549300	1.08975e+07	0.924089	0.656629
TRINITY_DN51286_c0_g1	TRINITY_DN51286_c0_g1;TRINITY_DN50771_c2_g1	ORF type:3prime_partial; len:362 690-1772 (+);ORF type:complete; len:548 149-1792 (+)	2	5	4	5	14.4	41.18	55128000	47743000	64785000	5.58853e+07	51459000	51414000	57320000	5.33977e+07	1.04659	0.663805
TRINITY_DN51290_c1_g1	TRINITY_DN51290_c1_g1	ORF type:complete; len:777 1049-3379 (+)	1	10	9	10	17	89.187	126910000	108920000	122340000	119390000	138950000	129030000	160000000	142660000	0.836885	0.0932987
TRINITY_DN51295_c1_g1	TRINITY_DN51295_c1_g1	ORF type:complete; len:232 221-916 (+)	1	5	5	5	29	25.396	94355000	100320000	83779000	92818000	88169000	104700000	102530000	9.84663e+07	0.942637	0.470356
TRINITY_DN51309_c0_g1	TRINITY_DN51309_c0_g1	ORF type:complete; len:549 510-2054 (-)	1	1	1	1	2.3	58.975	7041900	7987800	6625900	7.21853e+06		5473200	10094000	7783600	0.927403	0.774011
TRINITY_DN51319_c1_g2	TRINITY_DN51319_c1_g2	ORF type:complete; len:230 317-1006 (-)	1	10	10	10	34.1	26.202	1320700000	1434800000	1450200000	1401900000	1479000000	1593100000	1566600000	1.54623e+09	0.906655	0.0540704
TRINITY_DN51321_c3_g1	TRINITY_DN51321_c3_g1	ORF type:complete; len:521 284-1846 (+)	1	3	3	3	9.6	55.954	95220000	94589000	95593000	95134000	82098000	94522000	85615000	8.74117e+07	1.08834	0.105769
TRINITY_DN51327_c1_g1	TRINITY_DN51327_c1_g1	ORF type:5prime_partial; len:101 3-305 (+)	1	2	2	2	27	10.872	120250000	182490000	81948000	1.28229e+08	184900000	200500000	217450000	200950000	0.638116	0.0773637
TRINITY_DN51328_c0_g1	TRINITY_DN51328_c0_g1	ORF type:complete; len:447 544-1884 (-)	1	7	7	7	26.7	48.479	311780000	337750000	314120000	3.21217e+08	290070000	317560000	269580000	2.92403e+08	1.09854	0.149665
TRINITY_DN51329_c0_g1	TRINITY_DN51329_c0_g1	ORF type:complete; len:550 150-1652 (+)	1	4	4	4	10.6	54.653	11409000	12445000	12944000	12266000	9197200	11954000		10575600	1.15984	0.247915
TRINITY_DN51348_c2_g4	TRINITY_DN51348_c2_g4;TRINITY_DN47739_c0_g1;TRINITY_DN55847_c0_g2	ORF type:complete; len:150 382-831 (+);ORF type:5prime_partial; len:139 1-417 (+)	3	12	8	12	57	16.848	2089900000	2166300000	2202200000	2152800000	2151100000	2444500000	2316400000	2304000000	0.934375	0.172499
TRINITY_DN51385_c1_g1	TRINITY_DN51385_c1_g1	ORF type:complete; len:518 1314-2867 (-)	1	14	14	14	29.4	57.376	1240900000	1445500000	1827300000	1.50457e+09	1144700000	1186300000	1367500000	1.23283e+09	1.22041	0.215699
TRINITY_DN51391_c4_g3	TRINITY_DN51391_c4_g3	ORF type:5prime_partial; len:409 1644-2870 (-)	1	3	3	3	7.6	44.745	34632000	27734000	31442000	3.12693e+07	33199000	33543000	24899000	30547000	1.02365	0.844741
TRINITY_DN51392_c1_g1	TRINITY_DN51392_c1_g1;TRINITY_DN37069_c0_g1	ORF type:complete; len:328 607-1590 (+)	2	5	4	5	21.4	35.061	124770000	110270000	164630000	1.33223e+08	111030000	146180000	112150000	123120000	1.08206	0.638848
TRINITY_DN51398_c0_g1	TRINITY_DN51398_c0_g1	ORF type:complete; len:582 32-1747 (+)	1	13	13	13	27.7	64.897	225840000	234240000	225010000	2.28363e+08	225250000	189720000	282790000	2.32587e+08	0.981842	0.884449
TRINITY_DN51428_c0_g2	TRINITY_DN51428_c0_g2;TRINITY_DN36898_c3_g2	ORF type:complete; len:419 255-1511 (+)	2	17	8	17	51	46.953	562560000	595090000	635270000	597640000	653960000	629000000	648260000	643740000	0.928387	0.10805
TRINITY_DN51449_c0_g1	TRINITY_DN51449_c0_g1	ORF type:complete; len:299 1868-2764 (-)	1	2	2	2	7.7	33.77	355910000	337140000	375110000	3.56053e+08	348310000	177680000		262995000	1.35384	0.248473
TRINITY_DN51459_c0_g1	TRINITY_DN51459_c0_g1	ORF type:3prime_partial; len:182 1241-1783 (+)	1	1	1	1	4.4	19.862	85096000	80110000	78569000	8.12583e+07	86710000	97088000	107770000	9.71893e+07	0.836083	0.0672832
TRINITY_DN51470_c2_g1	TRINITY_DN51470_c2_g1	ORF type:5prime_partial; len:222 644-1309 (-)	1	3	3	3	19.5	24.786	41483000	56981000	43874000	47446000	52958000	70898000	48532000	5.74627e+07	0.825684	0.297215
TRINITY_DN51470_c2_g2	TRINITY_DN51470_c2_g2	ORF type:internal; len:103 3-308 (-)	1	3	1	1	40.2	11.787	17343000	15065000	13444000	15284000	12187000		13764000	12975500	1.17791	0.238695
TRINITY_DN51484_c0_g3	TRINITY_DN51484_c0_g3	ORF type:complete; len:576 250-1977 (-)	1	17	16	17	32	64.256	714090000	697230000	723280000	7.11533e+08	646860000	714640000	731120000	697540000	1.02006	0.630234
TRINITY_DN51506_c0_g1	TRINITY_DN51506_c0_g1	ORF type:complete; len:275 405-1229 (+)	1	6	6	6	24.1	30.45	629400000	618970000	662000000	636790000	629250000	645240000	638810000	6.37767e+08	0.998469	0.946849
TRINITY_DN51516_c0_g1	TRINITY_DN51516_c0_g1	ORF type:complete; len:286 1004-1861 (-)	1	3	3	3	13.7	30.848	38043000	34280000	32794000	35039000	23158000	29517000	29991000	2.75553e+07	1.27159	0.0502701
TRINITY_DN51532_c1_g1	TRINITY_DN51532_c1_g1	ORF type:complete; len:229 614-1300 (+)	1	2	2	2	8.8	24.54	94841000	83584000	33231000	70552000	146890000	85653000	75855000	1.02799e+08	0.686308	0.331431
TRINITY_DN51532_c1_g3	TRINITY_DN51532_c1_g3	ORF type:internal; len:190 2-568 (+)	1	3	1	2	18.5	19.822	128890000	134740000	134730000	1.32787e+08	210410000	182160000	139960000	177510000	0.748052	0.0952722
TRINITY_DN51532_c1_g4	TRINITY_DN51532_c1_g4	ORF type:complete; len:229 306-992 (+)	1	10	10	10	62.7	24.593	1412000000	1285700000	1121200000	1.27297e+09	776260000	885800000	1133500000	9.31853e+08	1.36606	0.0650209
TRINITY_DN51543_c1_g1	TRINITY_DN51543_c1_g1	ORF type:complete; len:568 2644-4347 (+)	1	7	7	7	16.4	65.118	182910000	174290000	188880000	1.82027e+08	208550000	219220000	174850000	2.00873e+08	0.906176	0.250204
TRINITY_DN51545_c2_g3	TRINITY_DN51545_c2_g3;TRINITY_DN40031_c1_g1	ORF type:complete; len:596 501-2168 (-)	2	3	3	3	6.8	60.968	12385000	9720500	9168900	10424800	8878400	11618000	11133000	1.05431e+07	0.988776	0.932016
TRINITY_DN51549_c2_g1	TRINITY_DN51549_c2_g1	ORF type:complete; len:189 929-1495 (+)	1	3	1	1	13.8	20.48	91636000	115870000	98566000	102024000	110280000	87514000	140520000	1.12771e+08	0.904698	0.560695
TRINITY_DN51549_c2_g5	TRINITY_DN51549_c2_g5	ORF type:internal; len:239 1-714 (+)	1	12	11	12	86.1	25.649	3689600000	4169800000	3710800000	3.85673e+09	3188100000	3735500000	3542200000	3488600000	1.10553	0.175813
TRINITY_DN51568_c0_g2	TRINITY_DN51568_c0_g2	ORF type:complete; len:658 250-1974 (+)	1	3	1	1	6.8	65.673	71568000	113390000	87063000	9.06737e+07	79407000	96643000	97997000	91349000	0.992607	0.962763
TRINITY_DN51569_c0_g1	TRINITY_DN51569_c0_g1	ORF type:complete; len:507 426-1718 (-)	1	3	3	3	7.4	46.905	14312000	17527000	15501000	15780000	17753000	15820000	12903000	15492000	1.01859	0.873216
TRINITY_DN51579_c0_g1	TRINITY_DN51579_c0_g1	ORF type:complete; len:272 1766-2581 (-)	1	4	4	4	18.8	29.577	34152000	39773000	34340000	3.60883e+07	39130000	43265000	32007000	38134000	0.946356	0.616142
TRINITY_DN51609_c1_g1	TRINITY_DN51609_c1_g1	ORF type:complete; len:287 364-1224 (+)	1	1	1	1	5.9	31.693	28627000	34924000	17812000	27121000	14089000	16008000	13044000	1.43803e+07	1.88598	0.0659085
TRINITY_DN51616_c2_g2	TRINITY_DN51616_c2_g2	ORF type:complete; len:289 675-1541 (-)	1	5	5	5	16.7	33.574	53166000	59939000	56832000	5.66457e+07	53852000	60614000	55578000	5.66813e+07	0.999371	0.990511
TRINITY_DN51669_c0_g2	TRINITY_DN51669_c0_g2	ORF type:complete; len:411 544-1776 (-)	1	15	13	15	48.3	44.893	1342700000	1291400000	1398800000	1344300000	1366000000	1413300000	1545800000	1441700000	0.932441	0.191906
TRINITY_DN51686_c0_g1	TRINITY_DN51686_c0_g1	ORF type:internal; len:443 1-1326 (-)	1	3	3	3	8.8	47.845	9863800	14900000	10968000	11910600	35960000	41373000	14925000	3.07527e+07	0.387303	0.0833986
TRINITY_DN51711_c1_g1	TRINITY_DN51711_c1_g1	ORF type:complete; len:220 956-1615 (-)	1	6	6	6	37.4	23.663	122360000	111100000	130550000	1.21337e+08	124830000	138780000	131630000	1.31747e+08	0.920985	0.207401
TRINITY_DN51718_c1_g2	TRINITY_DN51718_c1_g2	ORF type:complete; len:424 153-1424 (+)	1	7	7	7	20.1	43.563	201530000	242560000	275590000	2.39893e+08	264140000	286520000	267850000	2.72837e+08	0.879256	0.217209
TRINITY_DN51723_c0_g4	TRINITY_DN51723_c0_g4	ORF type:complete; len:440 805-2124 (+)	1	2	2	2	6.2	47.305	9616900	12158000	15129000	12301300	12550000	11451000	12845000	12282000	1.00157	0.991219
TRINITY_DN51740_c1_g2	TRINITY_DN51740_c1_g2	ORF type:5prime_partial; len:269 3-809 (+)	1	3	3	3	14.2	27.77	106330000	110160000	100190000	105560000	90066000	119070000	100330000	1.03155e+08	1.02331	0.801978
TRINITY_DN51759_c5_g1	TRINITY_DN51759_c5_g1	ORF type:complete; len:625 819-2693 (-)	1	13	13	13	26.6	71.976	261560000	242960000	282780000	2.62433e+08	285610000	335970000	278510000	300030000	0.87469	0.154293
TRINITY_DN51768_c0_g2	TRINITY_DN51768_c0_g2	ORF type:3prime_partial; len:197 735-1322 (+)	1	1	1	1	5.1	21.457	20434000	29818000		25126000	43076000		45845000	44460500	0.565131	0.0584612
TRINITY_DN51770_c1_g1	TRINITY_DN51770_c1_g1	ORF type:complete; len:325 736-1710 (-)	1	6	6	6	23.5	35.896	59906000	60115000	65434000	6.18183e+07	73108000	60736000	60078000	6.46407e+07	0.956338	0.573309
TRINITY_DN51778_c0_g1	TRINITY_DN51778_c0_g1	ORF type:complete; len:484 1419-2870 (+)	1	4	4	4	12.8	50.802	40241000	44751000	37880000	4.09573e+07	37102000	41703000	34040000	37615000	1.08886	0.328172
TRINITY_DN51782_c0_g1	TRINITY_DN51782_c0_g1;TRINITY_DN58143_c1_g1	ORF type:complete; len:742 497-2722 (-);ORF type:complete; len:702 279-2384 (-)	2	2	2	2	2.8	81.259	4668100	4502400	4298600	4489700	9565600	6378400		7972000	0.563184	0.0618886
TRINITY_DN51789_c1_g1	TRINITY_DN51789_c1_g1	ORF type:complete; len:488 311-1774 (-)	1	9	9	9	21.6	53.256	144390000	142380000	148550000	1.45107e+08	169850000	147040000	152560000	1.56483e+08	0.927298	0.184673
TRINITY_DN51804_c0_g1	TRINITY_DN51804_c0_g1	ORF type:complete; len:584 554-2305 (+)	1	6	6	6	13.9	64.287	40848000	43677000	52364000	4.56297e+07	50989000	78585000	57377000	62317000	0.732219	0.138359
TRINITY_DN51827_c0_g1	TRINITY_DN51827_c0_g1	ORF type:complete; len:498 360-1853 (-)	1	6	6	6	17.5	57.497	143200000	133160000	128260000	1.34873e+08	108800000	154170000	115000000	125990000	1.07051	0.582373
TRINITY_DN51830_c1_g1	TRINITY_DN51830_c1_g1	ORF type:complete; len:538 953-2425 (-)	1	3	3	3	7.6	54.721	20535000	25006000	35825000	27122000	21344000	27919000	28145000	2.58027e+07	1.05113	0.807065
TRINITY_DN51847_c0_g1	TRINITY_DN51847_c0_g1	ORF type:complete; len:320 2352-3311 (-)	1	1	1	1	4.4	34.814	10340000	12603000	19201000	14048000	22473000	16536000	21911000	2.03067e+07	0.691793	0.127538
TRINITY_DN51858_c0_g3	TRINITY_DN51858_c0_g3;TRINITY_DN51858_c0_g4	ORF type:complete; len:414 112-1242 (+)	2	10	9	10	31.1	42.168	103580000	113010000	102140000	1.06243e+08	126770000	118990000	112100000	1.19287e+08	0.890656	0.0744861
TRINITY_DN51861_c1_g1	TRINITY_DN51861_c1_g1	ORF type:complete; len:570 1533-3242 (-)	1	10	10	10	19.7	63.226	217670000	211130000	226010000	218270000	150910000	188990000	212980000	1.84293e+08	1.18436	0.141401
TRINITY_DN51869_c0_g1	TRINITY_DN51869_c0_g1	ORF type:complete; len:186 1177-1734 (+)	1	2	2	2	7	21.546	16391000	8462300	10114000	1.16558e+07	7083600	6166900	11214000	8.15483e+06	1.42931	0.289673
TRINITY_DN51870_c0_g1	TRINITY_DN51870_c0_g1	ORF type:complete; len:345 1397-2431 (-)	1	6	6	6	27.6	37.955	114390000	110670000	114080000	1.13047e+08	111610000	98118000	127860000	1.12529e+08	1.0046	0.955334
TRINITY_DN51881_c1_g2	TRINITY_DN51881_c1_g2	ORF type:complete; len:457 117-1487 (+)	1	16	15	16	44.3	49.479	1547100000	1701800000	1449300000	1.56607e+09	1528700000	1528600000	1419000000	1492100000	1.04957	0.418515
TRINITY_DN51903_c1_g1	TRINITY_DN51903_c1_g1	ORF type:complete; len:176 464-991 (-)	1	3	2	2	20.6	20.114	39600000	45931000	32349000	3.92933e+07	39728000	37715000	33224000	36889000	1.06518	0.611422
TRINITY_DN51905_c1_g1	TRINITY_DN51905_c1_g1	ORF type:complete; len:539 307-1923 (+)	1	2	2	2	5.9	60.452	24634000	36396000	34016000	31682000	28429000	28232000	24506000	2.70557e+07	1.17099	0.291474
TRINITY_DN51913_c0_g2	TRINITY_DN51913_c0_g2	ORF type:complete; len:167 982-1482 (-)	1	4	2	2	25.9	18.382	138130000	147590000	154630000	1.46783e+08	149650000	179510000	161410000	1.63523e+08	0.897629	0.16655
TRINITY_DN51924_c0_g2	TRINITY_DN51924_c0_g2	ORF type:complete; len:318 648-1601 (-)	1	3	2	3	9.5	35.338	13137000	16192000	15213000	1.48473e+07	78812000	4825400	35443000	3.96935e+07	0.37405	0.311815
TRINITY_DN51972_c0_g1	TRINITY_DN51972_c0_g1	ORF type:5prime_partial; len:504 3-1514 (+)	1	3	3	3	6.6	56.66	14003000	19325000	14641000	1.59897e+07	18153000	20329000	17504000	18662000	0.856803	0.228804
TRINITY_DN51973_c1_g1	TRINITY_DN51973_c1_g1	ORF type:complete; len:399 5792-6988 (-)	1	11	11	11	31.7	44.608	273380000	270960000	307760000	2.84033e+08	300870000	328180000	312710000	313920000	0.904795	0.104383
TRINITY_DN51987_c0_g1	TRINITY_DN51987_c0_g1;TRINITY_DN47378_c0_g2	ORF type:5prime_partial; len:370 1250-2359 (-)	2	3	3	3	12.7	41.856	31298000	26062000	21060000	26140000	23648000	29736000	28346000	2.72433e+07	0.959501	0.767234
TRINITY_DN51991_c1_g1	TRINITY_DN51991_c1_g1	ORF type:complete; len:313 831-1769 (+)	1	1	1	1	4.5	34.165	6562100	5519000	6730900	6.27067e+06	8479800	6652000	6016300	7.04937e+06	0.889536	0.401243
TRINITY_DN52022_c2_g1	TRINITY_DN52022_c2_g1;TRINITY_DN45905_c3_g5;TRINITY_DN37903_c2_g1	ORF type:complete; len:693 314-2392 (-);ORF type:complete; len:454 186-1364 (+)	3	4	4	4	7.2	74.077	21697000	24919000	31841000	2.61523e+07	18456000	18671000	16885000	18004000	1.45259	0.0554621
TRINITY_DN52024_c1_g1	TRINITY_DN52024_c1_g1	ORF type:complete; len:504 358-1869 (+)	1	2	2	2	4.8	56.67	15821000	26137000	21047000	2.10017e+07	16993000	23310000	26519000	22274000	0.942878	0.771084
TRINITY_DN52030_c2_g1	TRINITY_DN52030_c2_g1	ORF type:complete; len:661 117-1985 (+)	1	10	10	10	22.7	68.032	56197000	63301000	60926000	6.01413e+07	43877000	29664000	54417000	4.26527e+07	1.41003	0.0792619
TRINITY_DN52039_c2_g2	TRINITY_DN52039_c2_g2	ORF type:3prime_partial; len:161 428-907 (+)	1	3	3	3	18.8	18.559	64891000	62709000	70704000	6.61013e+07	83150000	83312000	66083000	77515000	0.852755	0.139171
TRINITY_DN52039_c2_g3	TRINITY_DN52039_c2_g3;TRINITY_DN52464_c0_g2	ORF type:complete; len:429 166-1452 (+)	2	12	11	12	35.3	48.627	266660000	281790000	311000000	2.86483e+08	320230000	271890000	284370000	2.92163e+08	0.980559	0.785045
TRINITY_DN52058_c1_g1	TRINITY_DN52058_c1_g1	ORF type:complete; len:321 2122-3084 (+)	1	9	9	9	41.9	36.318	422460000	334740000	394550000	3.83917e+08	386280000	362290000	379730000	376100000	1.02078	0.785405
TRINITY_DN52067_c0_g1	TRINITY_DN52067_c0_g1	ORF type:complete; len:521 92-1654 (+)	1	10	8	10	21.3	57.925	150230000	369590000	47224000	1.89015e+08	299470000	157480000	163860000	2.06937e+08	0.913394	0.873632
TRINITY_DN52072_c0_g1	TRINITY_DN52072_c0_g1	ORF type:complete; len:317 275-1225 (+)	1	6	1	1	22.8	33.488	148830000	161590000	143900000	151440000	163190000	171940000	158400000	164510000	0.920552	0.118557
TRINITY_DN52092_c0_g1	TRINITY_DN52092_c0_g1	ORF type:complete; len:216 1378-2025 (+)	1	3	3	3	14.4	23.053	156730000	264610000	349460000	2.56933e+08	296930000	252750000	545020000	364900000	0.70412	0.36881
TRINITY_DN52113_c0_g2	TRINITY_DN52113_c0_g2	ORF type:5prime_partial; len:338 607-1620 (-)	1	6	6	6	19.6	39.675	66318000	87760000	54069000	6.93823e+07	51566000	48623000	51138000	5.04423e+07	1.37548	0.127951
TRINITY_DN52120_c1_g2	TRINITY_DN52120_c1_g2;TRINITY_DN40463_c0_g1;TRINITY_DN52120_c1_g1;TRINITY_DN43640_c2_g1;TRINITY_DN56797_c1_g1	ORF type:complete; len:594 328-2109 (-)	5	6	6	6	12.5	67.337	114680000	95820000	88224000	9.95747e+07	93537000	106680000	93144000	97787000	1.01828	0.852806
TRINITY_DN52127_c2_g1	TRINITY_DN52127_c2_g1	ORF type:3prime_partial; len:143 1166-1591 (+)	1	1	1	1	10.6	15.021	70151000	59721000	72904000	67592000	72912000	66174000	80976000	73354000	0.921449	0.381686
TRINITY_DN52132_c1_g4	TRINITY_DN52132_c1_g4	ORF type:complete; len:181 294-836 (-)	1	1	1	1	9.4	20.014		9184700	8277600	8731150	7354800	9348700	6688500	7.79733e+06	1.11976	0.452979
TRINITY_DN52132_c2_g1	TRINITY_DN52132_c2_g1	ORF type:complete; len:1039 279-3395 (-)	1	14	14	14	16	119.79	126080000	140830000	126940000	1.31283e+08	130100000	120140000	112910000	121050000	1.08454	0.212463
TRINITY_DN52135_c1_g1	TRINITY_DN52135_c1_g1	ORF type:complete; len:514 396-1937 (+)	1	3	3	3	7.6	56.945	18070000	13257000	13815000	1.50473e+07	9937000	17171000	17895000	15001000	1.00309	0.988263
TRINITY_DN52139_c1_g2	TRINITY_DN52139_c1_g2	ORF type:complete; len:124 379-750 (-)	1	4	3	3	41.5	13.555	232390000	78167000	228730000	1.79762e+08	196960000	201260000	173280000	190500000	0.943634	0.845168
TRINITY_DN52139_c1_g3	TRINITY_DN52139_c1_g3	ORF type:complete; len:124 8-379 (-)	1	4	3	4	41.5	13.635	305370000	350770000	391320000	3.49153e+08	314450000	394720000	292680000	333950000	1.04553	0.721477
TRINITY_DN52157_c1_g2	TRINITY_DN52157_c1_g2	ORF type:complete; len:427 222-1502 (+)	1	3	3	3	8	46.119	36032000	42794000	28435000	3.57537e+07	26947000	22571000	26574000	25364000	1.40962	0.0765371
TRINITY_DN52159_c0_g1	TRINITY_DN52159_c0_g1	ORF type:complete; len:761 601-2883 (+)	1	6	5	5	11.8	81.193	24490000	21058000	11850000	1.91327e+07	31990000	20128000	22353000	2.48237e+07	0.770743	0.338791
TRINITY_DN52161_c5_g1	TRINITY_DN52161_c5_g1	ORF type:complete; len:131 689-1081 (+)	1	6	2	2	73.1	15.004	571490000	547650000	545550000	5.54897e+08	627350000	584830000	710240000	6.40807e+08	0.865935	0.0851877
TRINITY_DN52164_c2_g1	TRINITY_DN52164_c2_g1	ORF type:5prime_partial; len:187 1-561 (+)	1	1	1	1	10.8	20.381	23074000	23575000	22565000	2.30713e+07	21744000	23075000	19990000	21603000	1.06797	0.193201
TRINITY_DN52171_c1_g1	TRINITY_DN52171_c1_g1	ORF type:complete; len:270 1144-1953 (+)	1	4	4	4	28.3	29.443	67372000	64765000	69277000	67138000	68486000	84347000	87715000	8.01827e+07	0.837313	0.0981309
TRINITY_DN52175_c0_g1	TRINITY_DN52175_c0_g1	ORF type:complete; len:229 1018-1704 (-)	1	7	7	7	44.7	24.734	604480000	655480000	620580000	6.26847e+08	533320000	679520000	483830000	5.65557e+08	1.10837	0.369345
TRINITY_DN52182_c0_g2	TRINITY_DN52182_c0_g2	ORF type:5prime_partial; len:512 2-1537 (+)	1	4	4	4	11.7	56.942	13759000	14722000	13430000	1.39703e+07	19121000	14341000	18615000	17359000	0.804789	0.0962919
TRINITY_DN52201_c2_g2	TRINITY_DN52201_c2_g2	ORF type:complete; len:559 24-1679 (+)	1	1	1	1	4.7	63.552	6265100	4758500	5071300	5.36497e+06	13123000		4622800	8872900	0.604646	0.356011
TRINITY_DN52205_c1_g1	TRINITY_DN52205_c1_g1;TRINITY_DN39337_c0_g1	ORF type:complete; len:307 532-1452 (-)	2	11	11	11	51.3	32.814	517070000	505810000	493290000	505390000	638920000	556580000	860970000	685490000	0.737268	0.1194
TRINITY_DN52215_c2_g1	TRINITY_DN52215_c2_g1	ORF type:complete; len:154 1076-1537 (+)	1	2	2	2	16.3	16.255	56466000	55115000	55404000	5.56617e+07	51056000	60963000	42706000	51575000	1.07924	0.483121
TRINITY_DN52216_c0_g1	TRINITY_DN52216_c0_g1	ORF type:complete; len:380 1015-2154 (+)	1	6	5	6	19	41.462	334760000	300510000	361440000	3.32237e+08	359380000	330770000	359050000	3.49733e+08	0.949971	0.431512
TRINITY_DN52217_c0_g2	TRINITY_DN52217_c0_g2	ORF type:5prime_partial; len:479 348-1784 (-)	1	3	1	2	8.6	49.816	133260000	138160000	147280000	1.39567e+08	138080000	118050000	87599000	1.14576e+08	1.21811	0.176389
TRINITY_DN52226_c2_g1	TRINITY_DN52226_c2_g1	ORF type:5prime_partial; len:214 480-1121 (-)	1	5	1	1	23	23.27	13652000	13632000	19380000	1.55547e+07	32381000	34723000	8720500	2.52748e+07	0.615421	0.317699
TRINITY_DN52243_c0_g2	TRINITY_DN52243_c0_g2	ORF type:internal; len:228 1-681 (+)	1	9	3	3	52	25.375	135230000	103590000	92390000	1.10403e+08	102320000	96353000	149550000	1.16074e+08	0.951143	0.801931
TRINITY_DN52252_c1_g1	TRINITY_DN52252_c1_g1	ORF type:complete; len:402 453-1658 (+)	1	10	10	10	39.7	42.429	592340000	577090000	537270000	568900000	557870000	527340000	566670000	5.50627e+08	1.03319	0.418631
TRINITY_DN52256_c0_g1	TRINITY_DN52256_c0_g1	ORF type:complete; len:774 54-2324 (+)	1	2	2	2	3.2	83.717	5971300	8447300	10637000	8.35187e+06	7002100		8005500	7503800	1.11302	0.666246
TRINITY_DN52272_c6_g1	TRINITY_DN52272_c6_g1	ORF type:3prime_partial; len:127 1000-1377 (+)	1	3	2	3	31	14.943	444620000	493080000	437660000	4.58453e+08	435560000	502370000	452380000	4.63437e+08	0.989247	0.860389
TRINITY_DN52278_c1_g1	TRINITY_DN52278_c1_g1	ORF type:3prime_partial; len:516 3-1547 (-)	1	1	1	1	1.4	57.254	34304000	38972000	43265000	38847000	55924000	53412000	32901000	4.74123e+07	0.819344	0.330376
TRINITY_DN52289_c0_g1	TRINITY_DN52289_c0_g1	ORF type:5prime_partial; len:333 358-1356 (-)	1	10	10	10	33.4	36.559	245870000	222500000	177270000	2.15213e+08	252760000	178150000	201620000	2.10843e+08	1.02073	0.890662
TRINITY_DN52295_c0_g1	TRINITY_DN52295_c0_g1;TRINITY_DN52295_c0_g3	ORF type:5prime_partial; len:148 2-445 (+);ORF type:5prime_partial; len:107 1-321 (+)	2	7	1	7	53.7	16.625	4881500000	4837700000	5166000000	4.96173e+09	4121600000	4697800000	4629000000	4482800000	1.10684	0.083523
TRINITY_DN52304_c0_g3	TRINITY_DN52304_c0_g3	ORF type:complete; len:188 766-1329 (-)	1	1	1	1	7.5	20.494	30123000	8680500	11483000	1.67622e+07	20234000	17679000	14550000	1.74877e+07	0.958514	0.921628
TRINITY_DN52306_c1_g1	TRINITY_DN52306_c1_g1	ORF type:complete; len:180 1215-1754 (+)	1	8	8	8	31.8	20.221	1828700000	1619600000	1504400000	1650900000	1690500000	1896900000	1828600000	1.80533e+09	0.914457	0.242359
TRINITY_DN52320_c0_g1	TRINITY_DN52320_c0_g1	ORF type:complete; len:357 715-1785 (-)	1	2	2	2	5.9	38.53	29608000	29439000	27024000	2.86903e+07	30788000	29330000	28825000	2.96477e+07	0.96771	0.401606
TRINITY_DN52322_c1_g2	TRINITY_DN52322_c1_g2	ORF type:complete; len:284 298-1149 (+)	1	7	7	7	36.7	31.254	174060000	205400000	204210000	1.94557e+08	189230000	159360000	179740000	176110000	1.10475	0.244164
TRINITY_DN52323_c0_g1	TRINITY_DN52323_c0_g1	ORF type:complete; len:185 282-836 (+)	1	6	6	6	34.8	20.563	82044000	77222000	100430000	8.65653e+07	97958000	70481000	95162000	87867000	0.985186	0.913345
TRINITY_DN52328_c0_g1	TRINITY_DN52328_c0_g1	ORF type:complete; len:318 2705-3616 (-)	1	3	3	3	12.2	33.387	68673000	76820000	69746000	7.17463e+07	71800000	69474000	84038000	75104000	0.955293	0.552919
TRINITY_DN52350_c1_g2	TRINITY_DN52350_c1_g2	ORF type:5prime_partial; len:517 1-1551 (+)	1	1	1	1	2.1	55.536	105370000	88646000	103090000	9.90353e+07	113180000	115460000	103370000	110670000	0.894871	0.144011
TRINITY_DN52351_c1_g2	TRINITY_DN52351_c1_g2	ORF type:complete; len:512 1122-2657 (-)	1	16	16	16	41.1	56.232	853820000	798660000	856720000	836400000	865940000	848500000	878490000	864310000	0.967708	0.250646
TRINITY_DN52354_c0_g1	TRINITY_DN52354_c0_g1	ORF type:complete; len:107 1653-1973 (+)	1	1	1	1	25.5	11.992	13769000	16486000	16424000	1.55597e+07	10238000	15040000	9824600	1.17009e+07	1.32979	0.111863
TRINITY_DN52380_c1_g1	TRINITY_DN52380_c1_g1	ORF type:complete; len:922 90-2855 (+)	1	4	4	4	5.9	99.743	13699000	19492000	29787000	2.09927e+07	11188000	20263000	21185000	1.75453e+07	1.19648	0.576913
TRINITY_DN52390_c2_g2	TRINITY_DN52390_c2_g2	ORF type:3prime_partial; len:383 376-1521 (+)	1	4	1	1	16.8	41.669	32384000	24294000	32759000	2.98123e+07	22738000	29411000	21644000	2.45977e+07	1.212	0.229067
TRINITY_DN52422_c1_g3	TRINITY_DN52422_c1_g3	ORF type:internal; len:219 1-654 (+)	1	6	5	5	34.4	23.464	14472000	40951000	53072000	36165000	12319000	8675200	27479000	1.61577e+07	2.23825	0.192203
TRINITY_DN52423_c0_g1	TRINITY_DN52423_c0_g1;TRINITY_DN47565_c0_g2	ORF type:5prime_partial; len:467 3-1403 (+)	2	5	5	5	18.7	49.483	55763000	45845000	54717000	5.21083e+07	37482000	49042000	47335000	4.46197e+07	1.16783	0.192486
TRINITY_DN52424_c2_g3	TRINITY_DN52424_c2_g3	ORF type:3prime_partial; len:173 169-684 (+)	1	4	4	4	34.9	18.909	902980000	867220000	963390000	9.11197e+08	910520000	797980000	775380000	827960000	1.10053	0.17358
TRINITY_DN52453_c0_g1	TRINITY_DN52453_c0_g1	ORF type:complete; len:527 740-2320 (+)	1	6	6	6	13.9	58.705	35746000	49873000	39434000	4.16843e+07	54973000	32266000	38785000	42008000	0.992295	0.969538
TRINITY_DN52459_c2_g1	TRINITY_DN52459_c2_g1	ORF type:complete; len:211 766-1398 (+)	1	7	7	7	48.1	23.315	149730000	128300000	164080000	147370000	172560000	164450000	161580000	1.66197e+08	0.886721	0.159303
TRINITY_DN52464_c0_g1	TRINITY_DN52464_c0_g1	ORF type:5prime_partial; len:292 1-876 (+)	1	3	1	1	14.8	32.981	16410000	12917000	18710000	1.60123e+07	18722000	20028000	12117000	1.69557e+07	0.944365	0.766795
TRINITY_DN52477_c0_g1	TRINITY_DN52477_c0_g1	ORF type:complete; len:247 506-1246 (-)	1	2	2	2	9.3	25.392	37074000	25086000	28699000	3.02863e+07	21650000	22516000	47244000	30470000	0.993972	0.984882
TRINITY_DN52483_c0_g7	TRINITY_DN52483_c0_g7	ORF type:complete; len:710 279-2408 (+)	1	4	4	4	6.5	79.452	14698000	15650000	14846000	1.50647e+07	42389000	24502000	12244000	2.63783e+07	0.5711	0.265987
TRINITY_DN52491_c1_g1	TRINITY_DN52491_c1_g1	ORF type:5prime_partial; len:211 518-1150 (-)	1	4	4	4	22.4	23.639	79959000	78730000	78745000	7.91447e+07	77248000	79771000	76793000	7.79373e+07	1.01549	0.298686
TRINITY_DN52491_c1_g2	TRINITY_DN52491_c1_g2	ORF type:complete; len:231 1466-2068 (-)	1	2	2	2	14	22.88	34926000	35374000	36729000	3.56763e+07	41636000	38395000	23859000	34630000	1.03022	0.858205
TRINITY_DN52500_c2_g1	TRINITY_DN52500_c2_g1	ORF type:complete; len:192 478-1053 (+)	1	2	2	2	20.4	21.355	33350000	36990000	32273000	3.42043e+07	37557000	28715000	35863000	34045000	1.00468	0.961
TRINITY_DN52513_c0_g1	TRINITY_DN52513_c0_g1	ORF type:5prime_partial; len:127 331-711 (-)	1	2	2	2	21.4	14.039	37746000	31052000	28427000	3.24083e+07	22445000	26847000	28657000	25983000	1.24729	0.126014
TRINITY_DN52530_c2_g2	TRINITY_DN52530_c2_g2;TRINITY_DN52530_c2_g1	ORF type:complete; len:193 424-1002 (-);ORF type:5prime_partial; len:100 380-679 (-)	2	5	5	5	31.2	22.21	718000000	748890000	698670000	7.21853e+08	693250000	813000000	816220000	7.74157e+08	0.932438	0.290964
TRINITY_DN52538_c1_g1	TRINITY_DN52538_c1_g1	ORF type:complete; len:280 1555-2394 (+)	1	4	4	4	20.4	29.372	120280000	144890000	141370000	1.35513e+08	90611000	114590000	140470000	1.15224e+08	1.17609	0.281644
TRINITY_DN52542_c0_g1	TRINITY_DN52542_c0_g1	ORF type:complete; len:390 273-1442 (-)	1	4	4	4	11.1	44.608	27030000	21160000	26344000	2.48447e+07	31743000	24352000	23308000	2.64677e+07	0.93868	0.642486
TRINITY_DN52573_c0_g1	TRINITY_DN52573_c0_g1	ORF type:complete; len:428 831-2114 (-)	1	7	7	7	19	48.327	42693000	47116000	40481000	43430000	48641000	51145000	40514000	4.67667e+07	0.928653	0.424442
TRINITY_DN52576_c2_g1	TRINITY_DN52576_c2_g1	ORF type:complete; len:110 2005-2334 (-)	1	1	1	1	14.7	12.387	4385800	2635900	3471400	3497700	5744600	1985600	10446000	6.05873e+06	0.577299	0.363372
TRINITY_DN52586_c1_g1	TRINITY_DN52586_c1_g1;TRINITY_DN48851_c2_g1	ORF type:5prime_partial; len:137 3-413 (+);ORF type:3prime_partial; len:119 3-356 (-)	2	2	2	2	21.3	15.06	12328000	15039000		13683500	15326000	11463000	13569000	1.34527e+07	1.01716	0.903975
TRINITY_DN52601_c6_g1	TRINITY_DN52601_c6_g1	ORF type:5prime_partial; len:165 703-1197 (-)	1	7	7	7	44.5	18.343	120420000	127290000	130490000	1.26067e+08	132660000	144860000	122000000	1.33173e+08	0.946636	0.381967
TRINITY_DN52610_c0_g2	TRINITY_DN52610_c0_g2	ORF type:complete; len:877 332-2632 (+)	1	6	6	6	9.4	86.959	36718000	31402000	25784000	3.13013e+07	41138000	50600000	25202000	38980000	0.80301	0.394435
TRINITY_DN52621_c1_g1	TRINITY_DN52621_c1_g1	ORF type:complete; len:548 626-2269 (+)	1	17	17	17	37.3	61.695	556360000	540210000	592920000	5.63163e+08	617740000	572440000	616900000	602360000	0.934928	0.143896
TRINITY_DN52622_c1_g1	TRINITY_DN52622_c1_g1	ORF type:complete; len:457 90-1460 (+)	1	2	2	2	4.6	50.335	18159000	5410300	11923000	1.18308e+07	22025000	18046000	22214000	2.07617e+07	0.569837	0.0851309
TRINITY_DN52629_c1_g1	TRINITY_DN52629_c1_g1	ORF type:complete; len:455 930-2294 (-)	1	1	1	1	2.2	49.197	28068000	20359000	27227000	25218000	19163000	10834000		14998500	1.68137	0.104024
TRINITY_DN52645_c0_g1	TRINITY_DN52645_c0_g1	ORF type:5prime_partial; len:149 6058-6504 (-)	1	3	3	3	31.1	15.799	109640000	137550000	113890000	120360000	122900000	100930000	114380000	1.12737e+08	1.06762	0.518599
TRINITY_DN52674_c1_g2	TRINITY_DN52674_c1_g2;TRINITY_DN52674_c0_g1	ORF type:complete; len:528 1469-3052 (-)	2	6	4	4	10.8	58.259	23660000	31879000	34323000	29954000	21540000	27609000	17961000	22370000	1.33902	0.151197
TRINITY_DN52683_c0_g1	TRINITY_DN52683_c0_g1;TRINITY_DN45966_c4_g1	ORF type:complete; len:568 213-1916 (-)	2	6	6	6	9.9	64.053	106390000	105710000	95526000	102542000	73883000	93039000	90152000	8.56913e+07	1.19664	0.0716118
TRINITY_DN52685_c0_g1	TRINITY_DN52685_c0_g1	ORF type:complete; len:599 348-2144 (-)	1	8	8	8	19.7	66.937	149150000	143100000	129030000	1.40427e+08	149550000	152730000	153680000	1.51987e+08	0.923941	0.130482
TRINITY_DN52710_c0_g1	TRINITY_DN52710_c0_g1	ORF type:internal; len:656 3-1967 (-)	1	9	9	9	13.6	73.828	328790000	275380000	321930000	308700000	327760000	342700000	308670000	3.26377e+08	0.94584	0.414936
TRINITY_DN52715_c1_g1	TRINITY_DN52715_c1_g1	ORF type:3prime_partial; len:591 3-1772 (-)	1	2	2	2	5.1	66.029	9518300		15917000	12717650	19776000	24288000	12897000	18987000	0.669808	0.290368
TRINITY_DN52723_c3_g5	TRINITY_DN52723_c3_g5	ORF type:internal; len:224 1-669 (+)	1	11	11	11	55.6	24.346	804760000	872760000	854190000	8.43903e+08	814830000	700800000	708380000	7.41337e+08	1.13835	0.0712035
TRINITY_DN52726_c2_g1	TRINITY_DN52726_c2_g1	ORF type:complete; len:441 85-1407 (+)	1	2	2	2	9.1	50.495	23232000	9551400	21122000	1.79685e+07	18413000	17349000	22761000	1.95077e+07	0.921098	0.752844
TRINITY_DN52739_c0_g1	TRINITY_DN52739_c0_g1	ORF type:5prime_partial; len:214 299-940 (-)	1	9	5	5	54.9	23.943	523220000	617930000	552310000	5.64487e+08	528100000	528290000	611540000	5.55977e+08	1.01531	0.839767
TRINITY_DN52739_c0_g3	TRINITY_DN52739_c0_g3;TRINITY_DN36006_c0_g1	ORF type:5prime_partial; len:273 443-1261 (-)	2	11	7	11	51.1	29.87	1920600000	2023200000	2014100000	1.98597e+09	2075500000	2043100000	1924100000	2.01423e+09	0.985967	0.643207
TRINITY_DN52741_c4_g3	TRINITY_DN52741_c4_g3	ORF type:complete; len:227 1212-1892 (-)	1	6	6	6	34.5	25.262	305410000	358770000	372690000	3.45623e+08	335770000	249810000	252300000	2.79293e+08	1.23749	0.130192
TRINITY_DN52753_c0_g2	TRINITY_DN52753_c0_g2	ORF type:5prime_partial; len:117 3-353 (+)	1	2	2	2	18.1	13.371	31922000	49628000	52985000	44845000	29475000	32242000	33074000	31597000	1.41928	0.116105
TRINITY_DN52771_c0_g1	TRINITY_DN52771_c0_g1	ORF type:internal; len:187 2-559 (-)	1	2	2	2	9.1	20.061	213400000	208120000	236630000	2.19383e+08	252070000	216840000		234455000	0.935716	0.448372
TRINITY_DN52775_c0_g1	TRINITY_DN52775_c0_g1	ORF type:complete; len:512 654-2189 (-)	1	7	7	7	14.3	58.101	63237000	55546000	46668000	5.51503e+07	50326000	60404000	60064000	5.69313e+07	0.968717	0.774737
TRINITY_DN52776_c0_g1	TRINITY_DN52776_c0_g1;TRINITY_DN52776_c0_g3	ORF type:complete; len:800 360-2588 (-)	2	15	15	15	24.7	81.405	252540000	260810000	254120000	2.55823e+08	255620000	256480000	286730000	2.66277e+08	0.960743	0.377406
TRINITY_DN52785_c1_g1	TRINITY_DN52785_c1_g1	ORF type:complete; len:678 306-2339 (+)	1	3	3	3	5	76.554	11199000	12897000	13716000	12604000	8987100		12752000	10869550	1.15957	0.382303
TRINITY_DN52786_c0_g1	TRINITY_DN52786_c0_g1	ORF type:complete; len:869 2143-4749 (-)	1	1	1	1	1.5	99.028	266470000	349470000	288040000	3.01327e+08		292280000	321590000	306935000	0.981728	0.879144
TRINITY_DN52797_c1_g2	TRINITY_DN52797_c1_g2	ORF type:5prime_partial; len:264 1-792 (+)	1	3	3	3	17.1	28.376	52325000	58076000	56823000	5.57413e+07	51022000		71964000	61493000	0.906466	0.529986
TRINITY_DN52826_c0_g1	TRINITY_DN52826_c0_g1	ORF type:3prime_partial; len:253 108-758 (+)	1	6	1	1	46.1	23.892	27600000	31467000	29287000	2.94513e+07	30511000	33321000	33375000	3.24023e+07	0.908926	0.114306
TRINITY_DN52826_c1_g4	TRINITY_DN52826_c1_g4;TRINITY_DN52826_c1_g2;TRINITY_DN44188_c4_g1	ORF type:complete; len:304 501-1412 (-);ORF type:complete; len:174 515-1036 (-)	3	10	8	9	44.6	34.25	359920000	395160000	412550000	389210000	361610000	335910000	431140000	376220000	1.03453	0.708839
TRINITY_DN52880_c0_g1	TRINITY_DN52880_c0_g1	ORF type:complete; len:229 220-906 (+)	1	7	7	7	41.7	25.461	74347000	53928000	80267000	69514000	53139000	63745000	43792000	5.35587e+07	1.2979	0.180316
TRINITY_DN52881_c0_g1	TRINITY_DN52881_c0_g1	ORF type:complete; len:316 2005-2952 (-)	1	3	3	3	8.6	35.372	24635000	36495000	17869000	26333000	34726000	23323000	37602000	3.18837e+07	0.825909	0.470671
TRINITY_DN52885_c5_g2	TRINITY_DN52885_c5_g2	ORF type:3prime_partial; len:196 2-586 (-)	1	3	3	3	20.5	21.725	22654000	25401000	19343000	22466000		23782000	26677000	25229500	0.890466	0.350521
TRINITY_DN52887_c5_g2	TRINITY_DN52887_c5_g2	ORF type:3prime_partial; len:253 843-1598 (+)	1	8	7	7	34.1	28.422	299980000	319140000	299430000	3.06183e+08	304560000	272000000	262520000	2.79693e+08	1.09471	0.137296
TRINITY_DN52892_c2_g1	TRINITY_DN52892_c2_g1;TRINITY_DN42870_c1_g1	ORF type:complete; len:520 638-2197 (+)	2	14	14	14	29.7	56.721	532340000	563700000	666950000	5.87663e+08	487370000	488000000	436350000	4.70573e+08	1.24882	0.0567429
TRINITY_DN52893_c1_g2	TRINITY_DN52893_c1_g2	ORF type:complete; len:212 80-637 (+)	1	1	1	1	7	20.718	28604000	9770500	37490000	2.52882e+07	31906000	40061000	35908000	3.59583e+07	0.703263	0.277902
TRINITY_DN52902_c2_g1	TRINITY_DN52902_c2_g1	ORF type:complete; len:227 456-1136 (+)	1	3	3	3	17.3	24.557		22592000	19530000	21061000	22009000	17219000		19614000	1.07377	0.661318
TRINITY_DN52908_c0_g1	TRINITY_DN52908_c0_g1	ORF type:complete; len:268 971-1774 (+)	1	8	8	8	42.7	30.482	391480000	423690000	419330000	411500000	413110000	484540000	434490000	4.44047e+08	0.926704	0.237433
TRINITY_DN52927_c1_g2	TRINITY_DN52927_c1_g2	ORF type:complete; len:300 124-1023 (+)	1	3	3	3	9.7	33.522	22963000	29388000	25888000	2.60797e+07	26685000	36753000	31640000	3.16927e+07	0.822893	0.178996
TRINITY_DN52929_c0_g2	TRINITY_DN52929_c0_g2	ORF type:complete; len:379 1045-2181 (-)	1	6	6	6	23.8	41.183	120790000	109120000	100270000	110060000	113760000	123710000	87892000	108454000	1.01481	0.901763
TRINITY_DN52940_c0_g3	TRINITY_DN52940_c0_g3	ORF type:complete; len:184 463-1014 (-)	1	4	4	4	37.2	20.461	61420000	65298000	66537000	6.44183e+07	60694000	78147000	80239000	7.30267e+07	0.882121	0.248855
TRINITY_DN52951_c0_g1	TRINITY_DN52951_c0_g1	ORF type:complete; len:389 22-1188 (-)	1	6	6	6	26.3	42.216	161400000	184430000	130240000	158690000	122100000	134090000	115330000	123840000	1.28141	0.104203
TRINITY_DN52954_c0_g1	TRINITY_DN52954_c0_g1	ORF type:complete; len:640 243-2162 (-)	1	3	3	3	5.6	73.098	10411000	12301000	15331000	12681000	14585000		12313000	13449000	0.942895	0.730932
TRINITY_DN52955_c1_g2	TRINITY_DN52955_c1_g2	ORF type:complete; len:393 674-1852 (+)	1	19	6	19	71.2	42.998	7174700000	7606700000	8113500000	7.63163e+09	6700800000	7806000000	7293600000	7266800000	1.05021	0.433053
TRINITY_DN52955_c1_g3	TRINITY_DN52955_c1_g3;TRINITY_DN23252_c0_g1	ORF type:3prime_partial; len:331 43-990 (+)	2	15	2	3	78.5	34.301	139820000	164940000	99254000	1.34671e+08	110450000	106210000	111970000	1.09543e+08	1.22939	0.261025
TRINITY_DN52967_c2_g1	TRINITY_DN52967_c2_g1	ORF type:complete; len:428 1480-2763 (+)	1	9	9	9	29.7	48.561	238860000	260860000	220690000	2.40137e+08	230700000	239280000	263700000	244560000	0.981913	0.786205
TRINITY_DN52981_c1_g1	TRINITY_DN52981_c1_g1	ORF type:complete; len:423 1206-2474 (+)	1	5	3	5	14.9	49.066	67703000	96247000	77870000	8.06067e+07	82732000	75431000	77523000	78562000	1.02603	0.824358
TRINITY_DN52982_c1_g1	TRINITY_DN52982_c1_g1	ORF type:5prime_partial; len:330 1-990 (+)	1	2	2	2	8.2	35.393	31587000	22284000	41783000	3.18847e+07		9300000	9821400	9560700	3.33497	0.0545684
TRINITY_DN52983_c0_g1	TRINITY_DN52983_c0_g1	ORF type:complete; len:541 2947-4569 (-)	1	3	3	3	8.7	58.202	11532000	9477700	11092000	1.07006e+07	15125000	8364100	9084300	10857800	0.985519	0.94724
TRINITY_DN52994_c0_g1	TRINITY_DN52994_c0_g1	ORF type:complete; len:527 635-2215 (-)	1	6	6	6	17.7	57.237	121840000	75570000	55962000	8.44573e+07	65321000	82454000	94457000	80744000	1.04599	0.869955
TRINITY_DN52995_c0_g1	TRINITY_DN52995_c0_g1	ORF type:complete; len:675 874-2898 (-)	1	5	5	5	8.8	72.852	25148000	27366000	23045000	2.51863e+07	23668000	35991000	23101000	2.75867e+07	0.912989	0.613332
TRINITY_DN53007_c4_g2	TRINITY_DN53007_c4_g2	ORF type:5prime_partial; len:145 1-435 (+)	1	6	1	1	52.8	15.947	16445000	9662900	8135500	1.14145e+07	50153000	19923000	40325000	3.68003e+07	0.310173	0.0518565
TRINITY_DN53028_c3_g2	TRINITY_DN53028_c3_g2	ORF type:complete; len:1097 948-4238 (-)	1	3	3	3	3.8	123.88	23351000		25925000	24638000	32234000	20555000	18698000	23829000	1.03395	0.893404
TRINITY_DN53036_c0_g1	TRINITY_DN53036_c0_g1	ORF type:complete; len:485 584-2038 (-)	1	3	3	3	8.9	55.944	23603000	21306000	24749000	2.32193e+07	28613000	19346000	27134000	25031000	0.927623	0.584177
TRINITY_DN53040_c2_g1	TRINITY_DN53040_c2_g1	ORF type:complete; len:154 629-1090 (-)	1	2	2	2	16.3	17.778	15604000	18216000	14202000	1.60073e+07	29243000	10799000	23615000	21219000	0.754387	0.403393
TRINITY_DN53044_c0_g1	TRINITY_DN53044_c0_g1	ORF type:complete; len:1102 826-4131 (+)	1	22	22	22	26.9	125.03	435450000	454540000	406390000	4.32127e+08	430620000	413020000	454170000	4.32603e+08	0.998898	0.980559
TRINITY_DN53057_c1_g1	TRINITY_DN53057_c1_g1	ORF type:internal; len:682 2-2044 (-)	1	3	3	3	5.9	80.003	31812000	28385000		30098500	27913000	16645000		22279000	1.35098	0.315501
TRINITY_DN53066_c0_g2	TRINITY_DN53066_c0_g2	ORF type:5prime_partial; len:125 1-375 (+)	1	2	2	2	16.9	13.771	100590000	102370000	140640000	1.14533e+08	105590000	72870000	75778000	84746000	1.35149	0.149648
TRINITY_DN53066_c0_g3	TRINITY_DN53066_c0_g3	ORF type:3prime_partial; len:184 371-919 (+)	1	5	5	5	37.7	19.682	286530000	340210000	297380000	308040000	291610000	267670000	225430000	261570000	1.17766	0.140761
TRINITY_DN53068_c2_g3	TRINITY_DN53068_c2_g3;TRINITY_DN53068_c2_g2	ORF type:3prime_partial; len:129 1-384 (-);ORF type:complete; len:108 89-412 (+)	2	2	2	2	18	14.177	20554000	19332000	23855000	21247000	15781000	18658000	11938000	15459000	1.37441	0.0709915
TRINITY_DN53076_c0_g1	TRINITY_DN53076_c0_g1;TRINITY_DN69721_c0_g1	ORF type:complete; len:165 2285-2716 (-)	2	8	4	4	53.1	16.227	287730000	316020000	395820000	333190000	374300000	448690000	487860000	436950000	0.762536	0.0891739
TRINITY_DN53086_c0_g5	TRINITY_DN53086_c0_g5	ORF type:internal; len:209 1-624 (-)	1	3	3	3	19.2	23.129	144040000	134760000	147960000	1.42253e+08	109700000	139100000	108000000	1.18933e+08	1.19608	0.0975653
TRINITY_DN53092_c1_g3	TRINITY_DN53092_c1_g3	ORF type:complete; len:567 177-1877 (+)	1	6	6	6	14.8	63.786	111730000	96391000	122750000	1.1029e+08	137550000	116030000	131470000	128350000	0.859294	0.144378
TRINITY_DN53096_c2_g1	TRINITY_DN53096_c2_g1	ORF type:complete; len:472 429-1805 (-)	1	4	4	4	11.6	51.226	35320000	27447000	34126000	3.22977e+07	30285000	36091000	15921000	2.74323e+07	1.17736	0.494262
TRINITY_DN53103_c0_g2	TRINITY_DN53103_c0_g2	ORF type:complete; len:212 122-757 (+)	1	7	7	7	40.3	23.537	315640000	300620000	281230000	2.99163e+08	296770000	600920000	376480000	4.24723e+08	0.704372	0.242325
TRINITY_DN53109_c0_g1	TRINITY_DN53109_c0_g1	ORF type:3prime_partial; len:444 3-1331 (-)	1	15	15	15	43.8	50.027	438550000	541880000	441100000	4.73843e+08	537460000	439930000	520470000	4.99287e+08	0.949041	0.605217
TRINITY_DN53131_c1_g1	TRINITY_DN53131_c1_g1	ORF type:3prime_partial; len:207 371-988 (+)	1	9	9	9	51	23.104	988180000	990550000	929970000	9.69567e+08	884100000	889240000	948950000	907430000	1.06848	0.0966173
TRINITY_DN53139_c0_g3	TRINITY_DN53139_c0_g3	ORF type:3prime_partial; len:359 172-1245 (+)	1	5	5	5	17.3	41.608	144760000	116700000	155260000	1.38907e+08	152610000	168190000	154630000	1.58477e+08	0.876512	0.192668
TRINITY_DN53140_c0_g1	TRINITY_DN53140_c0_g1	ORF type:complete; len:455 1050-2414 (-)	1	3	3	3	9.3	48.6	26486000	21653000	23597000	23912000	18962000	29255000	20597000	22938000	1.04246	0.793935
TRINITY_DN53153_c2_g1	TRINITY_DN53153_c2_g1;TRINITY_DN36763_c0_g1	ORF type:complete; len:394 496-1677 (-);ORF type:3prime_partial; len:367 258-1355 (+)	2	15	9	15	46.1	42.304	880680000	982170000	932840000	9.31897e+08	885820000	694890000	831180000	8.03963e+08	1.15913	0.115789
TRINITY_DN53156_c1_g1	TRINITY_DN53156_c1_g1	ORF type:complete; len:416 367-1614 (+)	1	2	2	2	5.1	46.259	5886900	7106000	6032900	6.34193e+06	4536300	7910800	7695900	6.71433e+06	0.944537	0.763578
TRINITY_DN53164_c2_g2	TRINITY_DN53164_c2_g2	ORF type:complete; len:413 527-1765 (+)	1	5	5	5	22.3	45.457	131660000	138700000	159550000	1.43303e+08	166600000	150120000	131850000	1.49523e+08	0.958401	0.658984
TRINITY_DN53185_c0_g1	TRINITY_DN53185_c0_g1	ORF type:complete; len:632 134-2029 (+)	1	3	3	3	6	69.257	48701000	34794000	48078000	4.38577e+07	32549000	42987000	52986000	4.28407e+07	1.02374	0.897902
TRINITY_DN53204_c1_g4	TRINITY_DN53204_c1_g4	ORF type:complete; len:129 431-817 (-)	1	4	2	2	41.4	14.016		22271000	13504000	17887500	14533000	11284000	22484000	1.61003e+07	1.111	0.762293
TRINITY_DN53207_c0_g1	TRINITY_DN53207_c0_g1	ORF type:complete; len:143 656-1084 (+)	1	1	1	1	10.6	15.72	20142000	17599000	15965000	17902000	53222000	37792000	23107000	3.80403e+07	0.470606	0.0834924
TRINITY_DN53219_c1_g1	TRINITY_DN53219_c1_g1	ORF type:complete; len:459 1500-2876 (-)	1	7	7	7	19.9	50.928	308340000	185370000	356050000	2.83253e+08	174540000	131600000	125160000	1.43767e+08	1.97023	0.0585362
TRINITY_DN53231_c0_g2	TRINITY_DN53231_c0_g2	ORF type:5prime_partial; len:242 3194-3919 (-)	1	2	2	2	19.1	27.373	24163000		27240000	25701500	27152000	29293000	27619000	2.80213e+07	0.917212	0.201058
TRINITY_DN53233_c1_g1	TRINITY_DN53233_c1_g1	ORF type:5prime_partial; len:113 506-844 (-)	1	2	2	2	15.2	11.452	193660000	161130000	67084000	1.40625e+08	228350000	168530000	235500000	2.10793e+08	0.667121	0.181915
TRINITY_DN53256_c0_g1	TRINITY_DN53256_c0_g1	ORF type:complete; len:519 311-1867 (+)	1	12	12	12	29.7	57.555	227660000	265090000	265320000	252690000	274200000	223740000	248750000	2.48897e+08	1.01524	0.853051
TRINITY_DN53264_c1_g1	TRINITY_DN53264_c1_g1	ORF type:complete; len:160 1057-1536 (-)	1	2	2	2	22	16.507	26859000	16820000	18602000	2.07603e+07		17138000	21575000	19356500	1.07252	0.766615
TRINITY_DN53270_c0_g1	TRINITY_DN53270_c0_g1	ORF type:complete; len:578 201-1934 (-)	1	8	8	8	16.1	63.104	173450000	175100000	194330000	180960000	138070000	170680000	137600000	1.48783e+08	1.21626	0.066307
TRINITY_DN53273_c0_g1	TRINITY_DN53273_c0_g1	ORF type:complete; len:177 3642-4172 (-)	1	1	1	1	6.8	18.577	48586000	52840000	55900000	52442000	49995000	52274000	56736000	5.30017e+07	0.989441	0.856426
TRINITY_DN53276_c0_g1	TRINITY_DN53276_c0_g1	ORF type:complete; len:210 2712-3341 (-)	1	5	1	1	26.3	22.837	16374000	15771000		16072500	22223000	17639000		19931000	0.806407	0.237045
TRINITY_DN53294_c0_g1	TRINITY_DN53294_c0_g1	ORF type:complete; len:262 444-1229 (-)	1	9	9	9	43.7	27.733	1579600000	1279700000	1345300000	1.40153e+09	1652400000	1247900000	1157700000	1.35267e+09	1.03613	0.796459
TRINITY_DN53304_c1_g2	TRINITY_DN53304_c1_g2	ORF type:complete; len:826 550-3027 (-)	1	6	6	6	8.7	90.663	33416000	56965000	46949000	4.57767e+07	49412000	46834000	40905000	45717000	1.0013	0.993847
TRINITY_DN53327_c0_g1	TRINITY_DN53327_c0_g1	ORF type:complete; len:244 2298-3029 (+)	1	3	3	3	15.6	26.694	28776000	35319000	33350000	3.24817e+07	35730000	32575000	28540000	3.22817e+07	1.00619	0.947303
TRINITY_DN53335_c1_g1	TRINITY_DN53335_c1_g1	ORF type:complete; len:750 235-2484 (-)	1	4	4	4	6.3	83.591	29423000	33154000	29058000	30545000	24445000	28285000	26582000	2.64373e+07	1.15537	0.0749353
TRINITY_DN53357_c0_g1	TRINITY_DN53357_c0_g1	ORF type:complete; len:614 372-2213 (-)	1	8	6	7	17.1	68.478	150630000	149320000	134950000	1.44967e+08	128300000	136900000	145780000	1.36993e+08	1.0582	0.325461
TRINITY_DN53360_c1_g2	TRINITY_DN53360_c1_g2	ORF type:complete; len:430 338-1627 (+)	1	6	6	6	16.3	47.954	66077000	77949000	68046000	7.06907e+07	63134000	81374000	93530000	79346000	0.890917	0.416755
TRINITY_DN53381_c0_g1	TRINITY_DN53381_c0_g1;TRINITY_DN39278_c3_g1;TRINITY_DN34324_c0_g1	ORF type:3prime_partial; len:494 286-1764 (+)	3	13	12	13	31.6	55.669	1174200000	1259100000	1209200000	1.21417e+09	1164800000	1214800000	1050700000	1.14343e+09	1.06186	0.263763
TRINITY_DN53394_c0_g1	TRINITY_DN53394_c0_g1	ORF type:complete; len:257 222-947 (-)	1	1	1	1	8.3	26.448	8493000	11378000	13112000	1.09943e+07	8198800		9154500	8676650	1.26712	0.282796
TRINITY_DN53397_c0_g2	TRINITY_DN53397_c0_g2	ORF type:complete; len:206 535-1152 (+)	1	2	2	2	10.2	23.035	67190000	70755000	61639000	66528000	68068000	82039000	86966000	7.90243e+07	0.841867	0.116213
TRINITY_DN53414_c2_g1	TRINITY_DN53414_c2_g1	ORF type:complete; len:295 189-1073 (+)	1	2	2	2	7.5	33.732	13733000	11372000	12982000	1.26957e+07	11393000	13475000	14060000	12976000	0.978396	0.805862
TRINITY_DN53428_c0_g1	TRINITY_DN53428_c0_g1	ORF type:complete; len:641 297-2219 (-)	1	3	3	3	5.6	68.668	16972000	15001000	19164000	1.70457e+07	16304000	16282000	18131000	1.69057e+07	1.00828	0.922364
TRINITY_DN53466_c0_g1	TRINITY_DN53466_c0_g1	ORF type:complete; len:403 48-1256 (+)	1	2	2	2	9	43.843	40323000	43964000	28724000	3.76703e+07	45296000	50142000	45444000	4.69607e+07	0.802168	0.128668
TRINITY_DN53467_c2_g1	TRINITY_DN53467_c2_g1;REV__TRINITY_DN53467_c2_g1	ORF type:complete; len:239 691-1407 (+)	2	3	3	3	10.5	25.314	118570000	130130000	122910000	123870000	95724000	137510000	123320000	1.18851e+08	1.04223	0.713363
TRINITY_DN53472_c3_g1	TRINITY_DN53472_c3_g1;TRINITY_DN53472_c3_g2	ORF type:5prime_partial; len:547 3-1643 (+)	2	22	19	22	54.4	60.547	921920000	1005200000	964180000	9.63767e+08	934240000	981810000	945450000	9.53833e+08	1.01041	0.740706
TRINITY_DN53487_c0_g1	TRINITY_DN53487_c0_g1	ORF type:complete; len:139 1080-1496 (+)	1	4	4	4	34.1	15.54	348800000	371010000	396410000	3.72073e+08	404690000	466100000	350100000	4.06963e+08	0.914267	0.389942
TRINITY_DN53514_c0_g1	TRINITY_DN53514_c0_g1	ORF type:complete; len:344 952-1983 (-)	1	1	1	1	4.7	33.788	34214000	27161000	28325000	29900000	33418000	32705000	28671000	31598000	0.946262	0.554585
TRINITY_DN53527_c1_g1	TRINITY_DN53527_c1_g1	ORF type:complete; len:306 1043-1960 (-)	1	15	15	15	58.4	33.336	1677300000	1902300000	1994600000	1.85807e+09	1592700000	1734500000	1559600000	1.62893e+09	1.14067	0.102116
TRINITY_DN53541_c1_g1	TRINITY_DN53541_c1_g1	ORF type:5prime_partial; len:163 1517-2005 (-)	1	1	1	1	6.2	17.352	11270000	9669900	9767500	10235800	10010000	10935000	11076000	1.06737e+07	0.958977	0.516706
TRINITY_DN53545_c0_g1	TRINITY_DN53545_c0_g1	ORF type:complete; len:459 108-1484 (+)	1	8	8	8	24.2	50.228	100140000	100680000	104860000	1.01893e+08	72060000	103680000	89679000	88473000	1.15169	0.221202
TRINITY_DN53570_c0_g1	TRINITY_DN53570_c0_g1	ORF type:5prime_partial; len:607 435-2255 (-)	1	7	7	7	11.1	66.458	96700000	99811000	102490000	99667000	142290000	96617000	107380000	115429000	0.863449	0.319748
TRINITY_DN53582_c1_g2	TRINITY_DN53582_c1_g2	ORF type:complete; len:276 289-1116 (+)	1	4	4	4	24	29.654	203830000	206250000	236430000	2.15503e+08	280680000	234550000	281930000	265720000	0.811017	0.0556439
TRINITY_DN53589_c1_g1	TRINITY_DN53589_c1_g1	ORF type:complete; len:111 453-785 (-)	1	2	2	2	10.9	12.394	75098000	72260000	82883000	76747000	65202000	91270000	86043000	8.08383e+07	0.949389	0.658075
TRINITY_DN53590_c0_g2	TRINITY_DN53590_c0_g2;TRINITY_DN57525_c2_g3	ORF type:internal; len:108 3-323 (+);ORF type:3prime_partial; len:105 2-313 (+)	2	2	1	2	16.8	11.208	18521000	19232000	14614000	1.74557e+07	30171000	20283000	30883000	2.71123e+07	0.643828	0.0598607
TRINITY_DN53597_c1_g3	TRINITY_DN53597_c1_g3	ORF type:complete; len:102 463-768 (-)	1	1	1	1	10.9	11.029	178430000	157150000	126960000	154180000	126230000	184500000	150980000	1.53903e+08	1.0018	0.990794
TRINITY_DN53600_c1_g2	TRINITY_DN53600_c1_g2	ORF type:complete; len:142 3556-3981 (+)	1	3	3	3	29.1	16.095	25703000	26527000	22611000	24947000	45436000	16294000	30310000	30680000	0.813136	0.536922
TRINITY_DN53625_c1_g1	TRINITY_DN53625_c1_g1	ORF type:complete; len:188 1417-1980 (-)	1	4	4	4	34.2	19.821	940210000	883700000	913240000	9.12383e+08	959800000	962890000	1110100000	1010930000	0.902519	0.132124
TRINITY_DN53636_c0_g1	TRINITY_DN53636_c0_g1	ORF type:complete; len:681 682-2724 (+)	1	1	1	1	2.5	71.647	39997000	35463000	38052000	3.78373e+07	49253000	34563000	41983000	41933000	0.902328	0.408442
TRINITY_DN53647_c0_g1	TRINITY_DN53647_c0_g1	ORF type:5prime_partial; len:841 1306-3828 (-)	1	11	11	11	18.2	93.487	87900000	80978000	88762000	85880000	74199000	59883000	98093000	7.73917e+07	1.10968	0.498389
TRINITY_DN53653_c2_g1	TRINITY_DN53653_c2_g1	ORF type:complete; len:412 2843-4078 (+)	1	3	3	3	10	45.624	34799000	34021000	33729000	34183000	32274000	24525000	26305000	2.77013e+07	1.23398	0.0518714
TRINITY_DN53654_c3_g1	TRINITY_DN53654_c3_g1	ORF type:complete; len:434 1314-2615 (-)	1	8	7	8	20.8	47.405	603500000	458830000	515800000	5.26043e+08	378660000	458300000	307410000	3.81457e+08	1.37904	0.0754288
TRINITY_DN53678_c0_g1	TRINITY_DN53678_c0_g1	ORF type:complete; len:1061 784-3966 (-)	1	7	7	7	8.3	119.16	19195000	25785000		22490000	37200000	37101000	26199000	33500000	0.671343	0.130029
TRINITY_DN53682_c0_g1	TRINITY_DN53682_c0_g1;TRINITY_DN53682_c0_g4	ORF type:5prime_partial; len:198 1-594 (+);ORF type:3prime_partial; len:463 252-1637 (+)	2	1	1	1	6.6	22.982	2711400	3038800	6013500	3.92123e+06	3035000	3008900		3021950	1.29758	0.554641
TRINITY_DN53690_c1_g5	TRINITY_DN53690_c1_g5	ORF type:3prime_partial; len:181 170-709 (+)	1	2	2	2	17.2	19.227	50849000	40349000	36833000	42677000	42301000	39399000		40850000	1.04472	0.763325
TRINITY_DN53690_c1_g7	TRINITY_DN53690_c1_g7;TRINITY_DN42483_c2_g1	ORF type:5prime_partial; len:206 3-620 (+);ORF type:5prime_partial; len:157 350-820 (-)	2	2	2	2	14.6	22.335	27566000	32749000	43926000	34747000	50573000	35209000	72197000	5.26597e+07	0.659841	0.202515
TRINITY_DN53717_c2_g1	TRINITY_DN53717_c2_g1	ORF type:complete; len:448 2012-3355 (+)	1	7	7	7	19.5	51.093	108810000	101280000	92685000	100925000	100380000	108400000	133120000	1.13967e+08	0.885566	0.29751
TRINITY_DN53727_c5_g1	TRINITY_DN53727_c5_g1	ORF type:complete; len:347 392-1369 (-)	1	4	3	4	17.8	35.347	43393000	34267000	42757000	40139000	39909000	45711000	39884000	4.18347e+07	0.959467	0.655425
TRINITY_DN53743_c0_g2	TRINITY_DN53743_c0_g2	ORF type:complete; len:628 252-2135 (+)	1	8	5	8	12.9	68.26	176370000	184580000	193700000	1.84883e+08	177170000	183210000	168720000	1.76367e+08	1.04829	0.262457
TRINITY_DN53752_c0_g5	TRINITY_DN53752_c0_g5	ORF type:3prime_partial; len:247 273-1010 (+)	1	3	3	3	16.7	27.835	59118000	125060000	75451000	86543000	52855000	66593000	96433000	7.19603e+07	1.20265	0.570614
TRINITY_DN53755_c1_g1	TRINITY_DN53755_c1_g1	ORF type:complete; len:865 653-2908 (-)	1	9	9	9	15.7	81.729	115220000	114190000	72116000	1.00509e+08	97004000	90445000	121230000	102893000	0.976827	0.895286
TRINITY_DN53766_c3_g3	TRINITY_DN53766_c3_g3	ORF type:complete; len:558 172-1674 (+)	1	3	3	3	9	56.511	22625000	16126000	15887000	1.82127e+07		15576000	15621000	15598500	1.16759	0.426593
TRINITY_DN53773_c3_g1	TRINITY_DN53773_c3_g1	ORF type:complete; len:349 855-1901 (-)	1	3	3	3	8.6	37.034	65462000	63192000	65072000	6.45753e+07	66460000	67542000	62610000	6.55373e+07	0.985321	0.591714
TRINITY_DN53774_c0_g2	TRINITY_DN53774_c0_g2	ORF type:5prime_partial; len:182 1-546 (+)	1	5	5	5	44.2	19.211	607360000	496250000	491990000	5.31867e+08	478310000	503290000	582850000	5.21483e+08	1.01991	0.843142
TRINITY_DN53793_c0_g2	TRINITY_DN53793_c0_g2	ORF type:5prime_partial; len:515 1-1545 (+)	1	4	4	4	11.7	56.088	57172000	59523000	52729000	5.64747e+07	72059000	76641000	54368000	6.76893e+07	0.834322	0.188214
TRINITY_DN53801_c3_g2	TRINITY_DN53801_c3_g2;TRINITY_DN53801_c3_g1	ORF type:complete; len:490 885-2354 (+);ORF type:complete; len:490 425-1894 (-)	2	3	3	3	6.7	54.762	22107000	21093000	13815000	19005000	18419000	20511000	24756000	2.12287e+07	0.895252	0.526421
TRINITY_DN53803_c2_g1	TRINITY_DN53803_c2_g1	ORF type:complete; len:560 108-1682 (+)	1	1	1	1	3.1	60.087		11278000	12180000	11729000	12324000	23281000	9206200	1.49371e+07	0.785228	0.601918
TRINITY_DN53861_c1_g1	TRINITY_DN53861_c1_g1;TRINITY_DN47978_c0_g1	ORF type:complete; len:1044 150-3281 (+)	2	11	11	11	12.9	114.98	140940000	131460000	119880000	130760000	98159000	133260000	132930000	1.2145e+08	1.07666	0.517766
TRINITY_DN53869_c3_g1	TRINITY_DN53869_c3_g1;TRINITY_DN53869_c3_g2	ORF type:complete; len:321 445-1407 (-);ORF type:complete; len:322 444-1409 (-)	2	1	1	1	4.4	34.837	14696000	12603000	15044000	1.41143e+07	11065000	11796000		11430500	1.2348	0.0784441
TRINITY_DN53917_c1_g2	TRINITY_DN53917_c1_g2	ORF type:complete; len:783 672-3020 (-)	1	13	13	13	24.7	87.606	247640000	213640000	229110000	230130000	222450000	157480000	153090000	1.77673e+08	1.29524	0.0988055
TRINITY_DN53923_c2_g2	TRINITY_DN53923_c2_g2	ORF type:complete; len:342 520-1458 (-)	1	1	1	1	4.2	33.078	9829900	9260800	10706000	9.93223e+06		5888100	11392000	8640050	1.14956	0.585533
TRINITY_DN53947_c2_g2	TRINITY_DN53947_c2_g2	ORF type:complete; len:135 1872-2276 (+)	1	1	1	1	9	14.385	9404500	12030000	10189000	1.05412e+07	7217200	13394000	9676900	1.0096e+07	1.04409	0.831198
TRINITY_DN53952_c0_g1	TRINITY_DN53952_c0_g1	ORF type:complete; len:295 600-1484 (+)	1	2	2	2	9.2	31.859	23355000	24187000	31173000	2.62383e+07	15483000	19929000	22633000	1.93483e+07	1.3561	0.10051
TRINITY_DN53964_c2_g1	TRINITY_DN53964_c2_g1	ORF type:complete; len:280 775-1614 (-)	1	7	7	7	33	32.063	97701000	98127000	100980000	98936000	136870000	174870000	119960000	143900000	0.687533	0.0506509
TRINITY_DN53984_c0_g1	TRINITY_DN53984_c0_g1	ORF type:complete; len:250 822-1571 (+)	1	3	3	3	15.3	27.358	18206000		14035000	16120500	13561000		12746000	13153500	1.22557	0.297421
TRINITY_DN53985_c1_g1	TRINITY_DN53985_c1_g1	ORF type:complete; len:230 621-1310 (-)	1	2	2	2	13.5	24.913	21634000	20596000	28977000	2.37357e+07	26483000	29800000	25480000	2.72543e+07	0.870895	0.297892
TRINITY_DN53986_c1_g1	TRINITY_DN53986_c1_g1	ORF type:complete; len:491 457-1929 (-)	1	23	23	23	48	53.632	3826900000	3627700000	3874100000	3.77623e+09	4207100000	3782100000	4065700000	4018300000	0.939759	0.172651
TRINITY_DN53989_c0_g1	TRINITY_DN53989_c0_g1	ORF type:complete; len:585 169-1923 (+)	1	4	2	2	6.2	66.447	452410000	472840000	388970000	4.38073e+08	456350000	374310000	398970000	4.09877e+08	1.06879	0.466165
TRINITY_DN53989_c0_g3	TRINITY_DN53989_c0_g3	ORF type:5prime_partial; len:409 2-1228 (+)	1	14	12	14	48	45.42	2547400000	2596400000	2454600000	2532800000	2312200000	2022900000	2450600000	2261900000	1.11977	0.110733
TRINITY_DN53998_c0_g1	TRINITY_DN53998_c0_g1	ORF type:complete; len:906 2535-5252 (+)	1	5	5	5	8.3	101.65	47481000	42457000	47503000	4.58137e+07	46069000	39978000	34094000	40047000	1.144	0.207854
TRINITY_DN54000_c1_g1	TRINITY_DN54000_c1_g1;TRINITY_DN55082_c0_g2;TRINITY_DN49598_c1_g1;TRINITY_DN49598_c2_g1;TRINITY_DN57634_c4_g2;TRINITY_DN47030_c0_g1;TRINITY_DN52438_c1_g2	ORF type:3prime_partial; len:647 949-2886 (+);ORF type:internal; len:112 2-334 (+);ORF type:complete; len:209 1-627 (+);ORF type:5prime_partial; len:219 5111-5767 (-);ORF type:5prime_partial; len:229 625-1311 (-);ORF type:3prime_partial; len:640 3-1919 (-)	7	2	1	2	3.7	69.513		21971000	28103000	25037000	27437000	19584000	32038000	26353000	0.950063	0.817261
TRINITY_DN54001_c2_g3	TRINITY_DN54001_c2_g3	ORF type:complete; len:643 272-2200 (+)	1	18	18	18	38.2	71.822	307380000	306230000	344010000	3.19207e+08	338370000	335020000	270760000	3.14717e+08	1.01427	0.867539
TRINITY_DN54023_c2_g3	TRINITY_DN54023_c2_g3;TRINITY_DN54023_c1_g1;TRINITY_DN42031_c3_g2;TRINITY_DN54023_c2_g7;TRINITY_DN42031_c3_g8;TRINITY_DN42031_c3_g3	ORF type:complete; len:305 952-1866 (+);ORF type:5prime_partial; len:239 2-718 (+);ORF type:3prime_partial; len:221 55-660 (+)	6	15	8	15	63.2	33.42	15410000000	16010000000	15211000000	1.55437e+10	16714000000	17579000000	20464000000	1.82523e+10	0.851599	0.0796031
TRINITY_DN54025_c1_g1	TRINITY_DN54025_c1_g1;TRINITY_DN43160_c1_g1	ORF type:5prime_partial; len:434 1-1302 (+)	2	13	12	13	40.4	48.053	481820000	526060000	518920000	5.08933e+08	482260000	355140000	508970000	448790000	1.13401	0.290308
TRINITY_DN54031_c1_g2	TRINITY_DN54031_c1_g2	ORF type:5prime_partial; len:270 3016-3825 (-)	1	5	3	3	21.6	29.726	27642000	50038000	24143000	33941000	34752000	74514000	45907000	5.17243e+07	0.65619	0.283082
TRINITY_DN54044_c0_g1	TRINITY_DN54044_c0_g1	ORF type:complete; len:848 59-2545 (+)	1	2	2	2	2.9	92.047	23865000	26779000	27291000	2.59783e+07	25958000	22367000	26493000	2.49393e+07	1.04166	0.569367
TRINITY_DN54056_c0_g1	TRINITY_DN54056_c0_g1	ORF type:complete; len:562 477-2162 (+)	1	3	3	3	5.2	59.92	66903000	62534000	73691000	6.77093e+07	74933000	66298000	64068000	68433000	0.989425	0.883572
TRINITY_DN54057_c0_g1	TRINITY_DN54057_c0_g1;TRINITY_DN61258_c0_g1	ORF type:complete; len:638 279-1916 (+)	2	12	12	12	26.2	60.265	403170000	358780000	438100000	4.00017e+08	395200000	444410000	384070000	4.07893e+08	0.980689	0.802691
TRINITY_DN54067_c3_g2	TRINITY_DN54067_c3_g2	ORF type:5prime_partial; len:130 2-391 (+)	1	3	3	3	33.3	14.191	27546000	27169000	29027000	27914000	12657000	16069000	28890000	1.92053e+07	1.45345	0.154859
[truncated: 504 more rows]

## Sheet: 6 h_vs_0 h
Protein	ProteinGroup	FastaHeaders	Proteins	Peptides	UniquePeptides	RazorUniquePeptides	Coverage	MolWeight	LFQ intensity 6 h -1	LFQ intensity 6 h-2	LFQ intensity 6 h -3	average 6 h	LFQ intensity 0 h -1	LFQ intensity 0 h -2	LFQ intensity 0 h-3	average 0 h	6 h / 0 h	t test p value
[truncated: 2,377 more rows]

[truncated: 1 more sheets: 6 h_vs2 h]
