# Supplementary material for: Transcriptomic and proteomic analysis reveals mechanisms of low pollen-pistil compatibility during water lily cross breeding
Source: BMC Plant Biol. 2019 Dec 5;19:542. doi: 10.1186/s12870-019-2166-3 (PMC6896271; doi:10.1186/s12870-019-2166-3)
Supplement: Supplementary file 4 — Additional file 4. The correlation between DEPs and DEGs. [file 12870_2019_2166_MOESM4_ESM.xls]

## Sheet: 2 HAP vs 0 HAP
Protein	Gene	Protein_foldchange	Gene_foldchange	Type
TRINITY_DN17048_c0_g1	TRINITY_DN17048_c0_g1	0.25887	-0.4664	NDEPs_NDEGs
TRINITY_DN25014_c0_g1	TRINITY_DN25014_c0_g1	-0.125411	1.4812	NDEPs_NDEGs
TRINITY_DN27606_c0_g1	TRINITY_DN27606_c0_g1	-0.533731	-0.5637	NDEPs_NDEGs
TRINITY_DN29560_c0_g1	TRINITY_DN29560_c0_g1	0.227543	-1.593	NDEPs_DEGs
TRINITY_DN29778_c0_g1	TRINITY_DN29778_c0_g1	-0.607192	-0.3617	NDEPs_NDEGs
TRINITY_DN31622_c0_g1	TRINITY_DN31622_c0_g1	-0.280748	0.5199	NDEPs_NDEGs
TRINITY_DN31626_c0_g1	TRINITY_DN31626_c0_g1	0.374504	0.2165	NDEPs_NDEGs
TRINITY_DN31844_c0_g1	TRINITY_DN31844_c0_g1	0.70609	-0.2677	NDEPs_NDEGs
TRINITY_DN31908_c0_g1	TRINITY_DN31908_c0_g1	0.211852	0.0274	NDEPs_NDEGs
TRINITY_DN32545_c0_g1	TRINITY_DN32545_c0_g1	0.1477	-0.2902	NDEPs_NDEGs
TRINITY_DN32555_c0_g1	TRINITY_DN32555_c0_g1	0.219324	-0.1075	NDEPs_NDEGs
TRINITY_DN32806_c0_g1	TRINITY_DN32806_c0_g1	0.426214	0.2047	NDEPs_NDEGs
TRINITY_DN32827_c0_g1	TRINITY_DN32827_c0_g1	-0.0576514	-0.6944	NDEPs_NDEGs
TRINITY_DN32938_c0_g2	TRINITY_DN32938_c0_g2	-0.688357	0.3233	NDEPs_NDEGs
TRINITY_DN33155_c0_g1	TRINITY_DN33155_c0_g1	0.765144	0.4231	NDEPs_NDEGs
TRINITY_DN33192_c1_g1	TRINITY_DN33192_c1_g1	0.13147	0.1994	NDEPs_NDEGs
TRINITY_DN33291_c0_g1	TRINITY_DN33291_c0_g1	0.362574	3.2185	NDEPs_DEGs
TRINITY_DN33360_c0_g1	TRINITY_DN33360_c0_g1	-0.294986	-0.084	NDEPs_NDEGs
TRINITY_DN33379_c1_g1	TRINITY_DN33379_c1_g1	-0.0257673	0.4695	NDEPs_NDEGs
TRINITY_DN33406_c0_g1	TRINITY_DN33406_c0_g1	0.0058268	-0.5469	NDEPs_NDEGs
TRINITY_DN33489_c0_g1	TRINITY_DN33489_c0_g1	-0.015001	-0.3472	NDEPs_NDEGs
TRINITY_DN33549_c0_g2	TRINITY_DN33549_c0_g2	-6.94804	-0.8738	NDEPs_NDEGs
TRINITY_DN33666_c0_g1	TRINITY_DN33666_c0_g1	0.319635	-1.5003	NDEPs_DEGs
TRINITY_DN33741_c0_g2	TRINITY_DN33741_c0_g2	-0.0309346	-0.6372	NDEPs_NDEGs
TRINITY_DN33784_c0_g1	TRINITY_DN33784_c0_g1	0.460214	-0.0757	NDEPs_NDEGs
TRINITY_DN33789_c0_g1	TRINITY_DN33789_c0_g1	-0.181252	-0.3403	NDEPs_NDEGs
TRINITY_DN34107_c0_g1	TRINITY_DN34107_c0_g1	0.0799931	0.5953	NDEPs_NDEGs
TRINITY_DN34125_c1_g1	TRINITY_DN34125_c1_g1	0.0119693	-0.7354	NDEPs_NDEGs
TRINITY_DN34136_c0_g1	TRINITY_DN34136_c0_g1	-0.0784357	-0.6112	NDEPs_NDEGs
TRINITY_DN34202_c0_g2	TRINITY_DN34202_c0_g2	-0.0635645	4.2846	NDEPs_NDEGs
TRINITY_DN34217_c0_g1	TRINITY_DN34217_c0_g1	0.227895	-0.3096	NDEPs_NDEGs
TRINITY_DN34236_c0_g1	TRINITY_DN34236_c0_g1	0.152886	-1.795	NDEPs_DEGs
TRINITY_DN34366_c0_g1	TRINITY_DN34366_c0_g1	-0.185866	-0.3765	NDEPs_NDEGs
TRINITY_DN34377_c1_g1	TRINITY_DN34377_c1_g1	-0.452852	-0.9148	NDEPs_NDEGs
TRINITY_DN34377_c1_g2	TRINITY_DN34377_c1_g2	-1.21851	-3.3695	DEPs_DEGs
TRINITY_DN34417_c0_g1	TRINITY_DN34417_c0_g1	2.04461	0.344	NDEPs_NDEGs
TRINITY_DN34448_c0_g1	TRINITY_DN34448_c0_g1	0.213073	0.5318	NDEPs_NDEGs
TRINITY_DN34783_c0_g1	TRINITY_DN34783_c0_g1	-0.191752	-0.8493	NDEPs_NDEGs
TRINITY_DN34802_c0_g1	TRINITY_DN34802_c0_g1	0.387337	1.4119	NDEPs_DEGs
TRINITY_DN34853_c4_g1	TRINITY_DN34853_c4_g1	-0.143991	-0.3471	NDEPs_NDEGs
TRINITY_DN34888_c1_g1	TRINITY_DN34888_c1_g1	0.0873474	-0.791	NDEPs_NDEGs
TRINITY_DN34897_c0_g1	TRINITY_DN34897_c0_g1	-0.61127	-1.4065	NDEPs_DEGs
TRINITY_DN34912_c0_g1	TRINITY_DN34912_c0_g1	-0.556552	-1.2575	NDEPs_DEGs
TRINITY_DN34919_c0_g1	TRINITY_DN34919_c0_g1	-0.0442453	-1.1373	NDEPs_DEGs
TRINITY_DN54862_c4_g3	TRINITY_DN54862_c4_g3	0.44194	-0.2149	NDEPs_NDEGs
TRINITY_DN35095_c0_g1	TRINITY_DN35095_c0_g1	0.196594	0.5865	NDEPs_NDEGs
TRINITY_DN35115_c0_g1	TRINITY_DN35115_c0_g1	-0.495278	-0.3701	NDEPs_NDEGs
TRINITY_DN35202_c0_g1	TRINITY_DN35202_c0_g1	-0.420208	-0.158	NDEPs_NDEGs
TRINITY_DN35207_c0_g1	TRINITY_DN35207_c0_g1	-0.490031	0.4116	NDEPs_NDEGs
TRINITY_DN35228_c0_g2	TRINITY_DN35228_c0_g2	-0.262244	-0.406	NDEPs_NDEGs
TRINITY_DN35245_c0_g1	TRINITY_DN35245_c0_g1	0.18647	-1.5383	NDEPs_DEGs
TRINITY_DN35262_c0_g1	TRINITY_DN35262_c0_g1	-0.13597	-0.7601	NDEPs_NDEGs
TRINITY_DN35323_c0_g1	TRINITY_DN35323_c0_g1	0.129636	0.0633	NDEPs_NDEGs
TRINITY_DN35360_c3_g1	TRINITY_DN35360_c3_g1	0.154688	0.178	NDEPs_NDEGs
TRINITY_DN35372_c0_g2	TRINITY_DN35372_c0_g2	-0.00602717	-0.2414	NDEPs_NDEGs
TRINITY_DN35383_c0_g1	TRINITY_DN35383_c0_g1	0.614853	0.3104	NDEPs_NDEGs
TRINITY_DN35394_c0_g2	TRINITY_DN35394_c0_g2	0.24999	-2.1883	NDEPs_DEGs
TRINITY_DN35421_c3_g2	TRINITY_DN35421_c3_g2	-0.729263	-1.1678	NDEPs_DEGs
TRINITY_DN35499_c0_g2	TRINITY_DN35499_c0_g2	0.201506	-0.9401	NDEPs_NDEGs
TRINITY_DN35522_c1_g2	TRINITY_DN35522_c1_g2	-0.141651	-0.6997	NDEPs_NDEGs
TRINITY_DN35530_c1_g2	TRINITY_DN35530_c1_g2	-0.5564	0.2159	NDEPs_NDEGs
TRINITY_DN35551_c1_g3	TRINITY_DN35551_c1_g3	-0.0969046	-0.6452	NDEPs_NDEGs
TRINITY_DN35553_c1_g1	TRINITY_DN35553_c1_g1	-1.7178	-1.6625	NDEPs_DEGs
TRINITY_DN35559_c0_g1	TRINITY_DN35559_c0_g1	0.41871	-0.7201	NDEPs_NDEGs
TRINITY_DN35668_c1_g2	TRINITY_DN35668_c1_g2	-0.0195535	-0.9269	NDEPs_NDEGs
TRINITY_DN35668_c1_g3	TRINITY_DN35668_c1_g3	0.531026	0.4098	NDEPs_NDEGs
TRINITY_DN35712_c2_g2	TRINITY_DN35712_c2_g2	0.0321361	-0.5372	NDEPs_NDEGs
TRINITY_DN35743_c3_g2	TRINITY_DN35743_c3_g2	0.11532	-0.6479	NDEPs_NDEGs
TRINITY_DN35785_c0_g1	TRINITY_DN35785_c0_g1	0.0653407	-0.6147	NDEPs_NDEGs
TRINITY_DN35797_c2_g1	TRINITY_DN35797_c2_g1	0.280803	0.3977	NDEPs_NDEGs
TRINITY_DN35805_c0_g1	TRINITY_DN35805_c0_g1	0.006242	-0.768	NDEPs_NDEGs
TRINITY_DN35825_c1_g3	TRINITY_DN35825_c1_g3	0.0341086	-0.486	NDEPs_NDEGs
TRINITY_DN35827_c2_g2	TRINITY_DN35827_c2_g2	0.190917	-0.2529	NDEPs_NDEGs
TRINITY_DN35847_c1_g1	TRINITY_DN35847_c1_g1	0.766197	0.7631	NDEPs_NDEGs
TRINITY_DN35963_c0_g1	TRINITY_DN35963_c0_g1	-0.311188	0.0429	NDEPs_NDEGs
TRINITY_DN35987_c1_g1	TRINITY_DN35987_c1_g1	-0.839588	-2.467	NDEPs_DEGs
TRINITY_DN35995_c3_g1	TRINITY_DN35995_c3_g1	0.563008	-0.2457	NDEPs_NDEGs
TRINITY_DN36005_c6_g2	TRINITY_DN36005_c6_g2	-0.252515	0.7433	NDEPs_NDEGs
TRINITY_DN36077_c0_g1	TRINITY_DN36077_c0_g1	-1.48934	-0.4149	NDEPs_NDEGs
TRINITY_DN36079_c3_g1	TRINITY_DN36079_c3_g1	0.0905486	-1.1347	NDEPs_DEGs
TRINITY_DN36101_c1_g1	TRINITY_DN36101_c1_g1	0.0217398	-0.6932	NDEPs_NDEGs
TRINITY_DN36117_c0_g2	TRINITY_DN36117_c0_g2	0.200765	-0.8841	NDEPs_NDEGs
TRINITY_DN36134_c1_g4	TRINITY_DN36134_c1_g4	-2.07177	-4.4255	DEPs_DEGs
TRINITY_DN36147_c0_g1	TRINITY_DN36147_c0_g1	-0.0925432	-0.2408	NDEPs_NDEGs
TRINITY_DN36215_c2_g2	TRINITY_DN36215_c2_g2	0.514712	-1.9375	NDEPs_DEGs
TRINITY_DN36220_c2_g1	TRINITY_DN36220_c2_g1	-0.0529518	-0.6332	NDEPs_NDEGs
TRINITY_DN36236_c0_g2	TRINITY_DN36236_c0_g2	-0.283387	0.4089	NDEPs_NDEGs
TRINITY_DN36248_c5_g1	TRINITY_DN36248_c5_g1	-0.286221	-1.4753	NDEPs_DEGs
TRINITY_DN36249_c3_g1	TRINITY_DN36249_c3_g1	-0.245277	0.0394	NDEPs_NDEGs
TRINITY_DN36262_c0_g1	TRINITY_DN36262_c0_g1	-0.0611873	0.0284	NDEPs_NDEGs
TRINITY_DN36279_c1_g1	TRINITY_DN36279_c1_g1	0.322635	-0.2706	NDEPs_NDEGs
TRINITY_DN36296_c0_g1	TRINITY_DN36296_c0_g1	-0.232779	-0.4587	NDEPs_NDEGs
TRINITY_DN36298_c0_g1	TRINITY_DN36298_c0_g1	-0.0611843	-0.2616	NDEPs_NDEGs
TRINITY_DN36298_c0_g5	TRINITY_DN36298_c0_g5	0.518988	0.0816	NDEPs_NDEGs
TRINITY_DN36315_c0_g1	TRINITY_DN36315_c0_g1	0.447977	-0.3926	NDEPs_NDEGs
TRINITY_DN36324_c0_g1	TRINITY_DN36324_c0_g1	1.04128	-0.2863	DEPs_NDEGs
TRINITY_DN36327_c1_g2	TRINITY_DN36327_c1_g2	0.0839404	0.3032	NDEPs_NDEGs
TRINITY_DN36348_c1_g1	TRINITY_DN36348_c1_g1	0.051876	-0.7025	NDEPs_NDEGs
TRINITY_DN36395_c1_g12	TRINITY_DN36395_c1_g12	0.16164	-0.5988	NDEPs_NDEGs
TRINITY_DN36410_c0_g1	TRINITY_DN36410_c0_g1	0.0565946	-0.1686	NDEPs_NDEGs
TRINITY_DN36422_c1_g1	TRINITY_DN36422_c1_g1	-0.103638	-1.1657	NDEPs_DEGs
TRINITY_DN36432_c0_g1	TRINITY_DN36432_c0_g1	0.000199078	-0.1542	NDEPs_NDEGs
TRINITY_DN36531_c0_g1	TRINITY_DN36531_c0_g1	0.0326651	0.3009	NDEPs_NDEGs
TRINITY_DN36532_c2_g2	TRINITY_DN36532_c2_g2	-0.18174	-0.7206	NDEPs_NDEGs
TRINITY_DN36564_c0_g1	TRINITY_DN36564_c0_g1	-0.535259	-1.9138	NDEPs_DEGs
TRINITY_DN36567_c0_g1	TRINITY_DN36567_c0_g1	-0.526458	-0.2374	NDEPs_NDEGs
TRINITY_DN36584_c3_g3	TRINITY_DN36584_c3_g3	-0.0224153	0.1169	NDEPs_NDEGs
TRINITY_DN36602_c5_g1	TRINITY_DN36602_c5_g1	0.0768724	-0.2586	NDEPs_NDEGs
TRINITY_DN36623_c3_g1	TRINITY_DN36623_c3_g1	3.7808	3.4336	NDEPs_DEGs
TRINITY_DN36629_c0_g1	TRINITY_DN36629_c0_g1	-0.0774505	-0.8299	NDEPs_NDEGs
TRINITY_DN36663_c4_g1	TRINITY_DN36663_c4_g1	-0.253268	0.5582	NDEPs_NDEGs
TRINITY_DN36686_c0_g1	TRINITY_DN36686_c0_g1	-0.216862	-0.0382	NDEPs_NDEGs
TRINITY_DN36688_c0_g2	TRINITY_DN36688_c0_g2	-0.106627	-0.6887	NDEPs_NDEGs
TRINITY_DN36701_c0_g1	TRINITY_DN36701_c0_g1	0.0166475	0.0016	NDEPs_NDEGs
TRINITY_DN36771_c0_g2	TRINITY_DN36771_c0_g2	-1.25047	2.0572	NDEPs_DEGs
TRINITY_DN36811_c0_g2	TRINITY_DN36811_c0_g2	0.0717091	-0.0088	NDEPs_NDEGs
TRINITY_DN36846_c1_g1	TRINITY_DN36846_c1_g1	-0.260098	-0.3285	NDEPs_NDEGs
TRINITY_DN36884_c3_g1	TRINITY_DN36884_c3_g1	0.0137509	-0.754	NDEPs_NDEGs
TRINITY_DN36886_c3_g2	TRINITY_DN36886_c3_g2	0.317958	0.0219	NDEPs_NDEGs
TRINITY_DN36910_c0_g1	TRINITY_DN36910_c0_g1	-0.0825942	-0.8326	NDEPs_NDEGs
TRINITY_DN36912_c1_g1	TRINITY_DN36912_c1_g1	-0.126814	-0.2538	NDEPs_NDEGs
TRINITY_DN36912_c1_g2	TRINITY_DN36912_c1_g2	0.0483813	-0.3763	NDEPs_NDEGs
TRINITY_DN36926_c2_g4	TRINITY_DN36926_c2_g4	-0.075634	-0.6814	NDEPs_NDEGs
TRINITY_DN36974_c0_g3	TRINITY_DN36974_c0_g3	0.213132	-0.0634	NDEPs_NDEGs
TRINITY_DN36974_c0_g6	TRINITY_DN36974_c0_g6	0.670285	0.1268	NDEPs_NDEGs
TRINITY_DN36989_c0_g2	TRINITY_DN36989_c0_g2	-0.126234	-0.1823	NDEPs_NDEGs
TRINITY_DN37023_c10_g2	TRINITY_DN37023_c10_g2	-0.625545	-1.3309	NDEPs_DEGs
TRINITY_DN37044_c0_g2	TRINITY_DN37044_c0_g2	0.100333	-0.7871	NDEPs_NDEGs
TRINITY_DN37085_c0_g1	TRINITY_DN37085_c0_g1	-0.745029	-0.702	NDEPs_NDEGs
TRINITY_DN37088_c1_g2	TRINITY_DN37088_c1_g2	0.289255	-0.2548	NDEPs_NDEGs
TRINITY_DN37088_c1_g4	TRINITY_DN37088_c1_g4	0.0082201	-0.2033	NDEPs_NDEGs
TRINITY_DN37089_c0_g2	TRINITY_DN37089_c0_g2	0.477026	0.034	NDEPs_NDEGs
TRINITY_DN37118_c3_g1	TRINITY_DN37118_c3_g1	0.207713	-0.172	NDEPs_NDEGs
TRINITY_DN57790_c4_g6	TRINITY_DN57790_c4_g6	-0.0847958	-0.3268	NDEPs_NDEGs
TRINITY_DN40628_c0_g1	TRINITY_DN40628_c0_g1	0.0957678	-1.5808	NDEPs_DEGs
TRINITY_DN37129_c0_g1	TRINITY_DN37129_c0_g1	-0.444873	-0.449	NDEPs_NDEGs
TRINITY_DN37150_c2_g1	TRINITY_DN37150_c2_g1	-0.284818	-0.4251	NDEPs_NDEGs
TRINITY_DN37182_c2_g2	TRINITY_DN37182_c2_g2	0.0526983	-0.0829	NDEPs_NDEGs
TRINITY_DN37193_c0_g1	TRINITY_DN37193_c0_g1	-0.521384	-0.704	NDEPs_NDEGs
TRINITY_DN37197_c1_g3	TRINITY_DN37197_c1_g3	0.0553387	-1.4344	NDEPs_DEGs
TRINITY_DN37228_c3_g1	TRINITY_DN37228_c3_g1	-0.0817176	-0.1522	NDEPs_NDEGs
TRINITY_DN37254_c0_g1	TRINITY_DN37254_c0_g1	-0.248811	-0.6137	NDEPs_NDEGs
TRINITY_DN37258_c0_g1	TRINITY_DN37258_c0_g1	-0.0222966	-0.1848	NDEPs_NDEGs
TRINITY_DN37267_c1_g2	TRINITY_DN37267_c1_g2	-0.0238696	-0.0942	NDEPs_NDEGs
TRINITY_DN37274_c5_g1	TRINITY_DN37274_c5_g1	-0.235384	-0.5533	NDEPs_NDEGs
TRINITY_DN37311_c2_g3	TRINITY_DN37311_c2_g3	0.148248	-0.9641	NDEPs_NDEGs
TRINITY_DN37332_c1_g1	TRINITY_DN37332_c1_g1	-0.533489	-3.2298	NDEPs_DEGs
TRINITY_DN37332_c1_g2	TRINITY_DN37332_c1_g2	-0.611149	-2.1156	NDEPs_NDEGs
TRINITY_DN37342_c0_g1	TRINITY_DN37342_c0_g1	-0.138054	-0.4649	NDEPs_NDEGs
TRINITY_DN37387_c0_g1	TRINITY_DN37387_c0_g1	0.137667	-0.6073	NDEPs_NDEGs
TRINITY_DN37390_c0_g1	TRINITY_DN37390_c0_g1	-0.0885048	-1.0779	NDEPs_DEGs
TRINITY_DN37428_c0_g1	TRINITY_DN37428_c0_g1	-0.28365	0.463	NDEPs_NDEGs
TRINITY_DN37446_c1_g1	TRINITY_DN37446_c1_g1	-0.129043	-0.799	NDEPs_NDEGs
TRINITY_DN37482_c2_g1	TRINITY_DN37482_c2_g1	0.349429	0.0914	NDEPs_NDEGs
TRINITY_DN37513_c7_g2	TRINITY_DN37513_c7_g2	0.0922169	-0.6916	NDEPs_NDEGs
TRINITY_DN37551_c2_g2	TRINITY_DN37551_c2_g2	-0.151301	0.0935	NDEPs_NDEGs
TRINITY_DN37592_c0_g2	TRINITY_DN37592_c0_g2	0.21418	-0.7903	NDEPs_NDEGs
TRINITY_DN37597_c0_g1	TRINITY_DN37597_c0_g1	-0.373275	-0.1262	NDEPs_NDEGs
TRINITY_DN37621_c0_g1	TRINITY_DN37621_c0_g1	-0.82307	-1.2028	NDEPs_DEGs
TRINITY_DN37623_c3_g1	TRINITY_DN37623_c3_g1	0.494155	-0.1994	NDEPs_NDEGs
TRINITY_DN37639_c2_g1	TRINITY_DN37639_c2_g1	0.464762	0.6047	NDEPs_NDEGs
TRINITY_DN37660_c4_g2	TRINITY_DN37660_c4_g2	2.73517	8.5374	DEPs_DEGs
TRINITY_DN37666_c2_g1	TRINITY_DN37666_c2_g1	0.0465246	-1.0922	NDEPs_DEGs
TRINITY_DN37687_c1_g2	TRINITY_DN37687_c1_g2	0.340697	-0.6649	NDEPs_NDEGs
TRINITY_DN37721_c0_g1	TRINITY_DN37721_c0_g1	0.258883	-0.5479	NDEPs_NDEGs
TRINITY_DN37729_c0_g1	TRINITY_DN37729_c0_g1	0.191093	-1.2507	NDEPs_DEGs
TRINITY_DN37753_c1_g3	TRINITY_DN37753_c1_g3	-0.0596949	-0.2007	NDEPs_NDEGs
TRINITY_DN37762_c1_g2	TRINITY_DN37762_c1_g2	-0.121681	-0.1274	NDEPs_NDEGs
TRINITY_DN37771_c0_g1	TRINITY_DN37771_c0_g1	0.0147937	-0.3058	NDEPs_NDEGs
TRINITY_DN37775_c1_g2	TRINITY_DN37775_c1_g2	0.170271	-0.5239	NDEPs_NDEGs
TRINITY_DN37810_c1_g1	TRINITY_DN37810_c1_g1	-0.120646	-0.5847	NDEPs_NDEGs
TRINITY_DN37823_c4_g1	TRINITY_DN37823_c4_g1	-0.345797	-0.047	NDEPs_NDEGs
TRINITY_DN37841_c0_g1	TRINITY_DN37841_c0_g1	-0.0659289	-0.4766	NDEPs_NDEGs
TRINITY_DN37865_c1_g2	TRINITY_DN37865_c1_g2	-2.36463	-0.6992	DEPs_NDEGs
TRINITY_DN37876_c6_g1	TRINITY_DN37876_c6_g1	-0.217882	0.1032	NDEPs_NDEGs
TRINITY_DN37897_c2_g1	TRINITY_DN37897_c2_g1	-0.0696018	-0.6334	NDEPs_NDEGs
TRINITY_DN37958_c2_g1	TRINITY_DN37958_c2_g1	-0.272498	-0.0729	NDEPs_NDEGs
TRINITY_DN37971_c2_g1	TRINITY_DN37971_c2_g1	-0.136934	-0.1131	NDEPs_NDEGs
TRINITY_DN37978_c2_g1	TRINITY_DN37978_c2_g1	-0.453421	-1.8779	NDEPs_DEGs
TRINITY_DN37981_c3_g2	TRINITY_DN37981_c3_g2	0.0176554	0.3818	NDEPs_NDEGs
TRINITY_DN37991_c0_g1	TRINITY_DN37991_c0_g1	-0.27096	0.5552	NDEPs_NDEGs
TRINITY_DN38067_c0_g2	TRINITY_DN38067_c0_g2	0.186802	-1.0864	NDEPs_DEGs
TRINITY_DN38074_c3_g5	TRINITY_DN38074_c3_g5	-1.23914	-1.0687	NDEPs_DEGs
TRINITY_DN38088_c5_g2	TRINITY_DN38088_c5_g2	0.0110046	-1.0356	NDEPs_DEGs
TRINITY_DN38095_c2_g1	TRINITY_DN38095_c2_g1	0.347267	0.6427	NDEPs_NDEGs
TRINITY_DN38101_c1_g1	TRINITY_DN38101_c1_g1	-0.356589	-0.1271	NDEPs_NDEGs
TRINITY_DN38108_c2_g1	TRINITY_DN38108_c2_g1	0.326649	-0.315	NDEPs_NDEGs
TRINITY_DN38117_c1_g3	TRINITY_DN38117_c1_g3	0.0104791	0.1063	NDEPs_NDEGs
TRINITY_DN38137_c0_g1	TRINITY_DN38137_c0_g1	0.637181	-0.1931	NDEPs_NDEGs
TRINITY_DN38191_c1_g2	TRINITY_DN38191_c1_g2	-0.447196	0.3733	NDEPs_NDEGs
TRINITY_DN38226_c0_g1	TRINITY_DN38226_c0_g1	-1.1383	2.293	NDEPs_DEGs
TRINITY_DN56319_c0_g3	TRINITY_DN56319_c0_g3	-0.365113	-1.3092	NDEPs_DEGs
TRINITY_DN38263_c0_g1	TRINITY_DN38263_c0_g1	-0.10308	0.3388	NDEPs_NDEGs
TRINITY_DN38284_c2_g2	TRINITY_DN38284_c2_g2	0.0987847	-0.4696	NDEPs_NDEGs
TRINITY_DN38294_c0_g1	TRINITY_DN38294_c0_g1	0.457348	0.2531	NDEPs_NDEGs
TRINITY_DN38311_c1_g3	TRINITY_DN38311_c1_g3	0.0436693	0.3619	NDEPs_NDEGs
TRINITY_DN38331_c5_g2	TRINITY_DN38331_c5_g2	-0.442326	0.1831	NDEPs_NDEGs
TRINITY_DN38348_c1_g1	TRINITY_DN38348_c1_g1	-0.212108	-0.0437	NDEPs_NDEGs
TRINITY_DN38414_c0_g1	TRINITY_DN38414_c0_g1	0.280151	0.2115	NDEPs_NDEGs
TRINITY_DN38433_c0_g2	TRINITY_DN38433_c0_g2	0.860029	0.0621	NDEPs_NDEGs
TRINITY_DN38437_c0_g1	TRINITY_DN38437_c0_g1	-0.456562	-0.4442	NDEPs_NDEGs
TRINITY_DN38450_c1_g1	TRINITY_DN38450_c1_g1	0.062007	1.1002	NDEPs_NDEGs
TRINITY_DN38459_c0_g1	TRINITY_DN38459_c0_g1	-1.04237	-0.7185	DEPs_NDEGs
TRINITY_DN38475_c0_g1	TRINITY_DN38475_c0_g1	0.88259	-0.2298	NDEPs_NDEGs
TRINITY_DN52866_c2_g1	TRINITY_DN52866_c2_g1	0.0301581	-0.56	NDEPs_NDEGs
TRINITY_DN38489_c0_g1	TRINITY_DN38489_c0_g1	0.190188	-0.6857	NDEPs_NDEGs
TRINITY_DN38499_c0_g1	TRINITY_DN38499_c0_g1	-0.0325451	-0.5138	NDEPs_NDEGs
TRINITY_DN38504_c0_g1	TRINITY_DN38504_c0_g1	-0.0311926	2.868	NDEPs_DEGs
TRINITY_DN38521_c2_g1	TRINITY_DN38521_c2_g1	-0.749465	-0.361	NDEPs_NDEGs
TRINITY_DN38529_c1_g1	TRINITY_DN38529_c1_g1	-0.160374	-0.0307	NDEPs_NDEGs
TRINITY_DN55802_c2_g1	TRINITY_DN55802_c2_g1	-0.310731	0.0241	NDEPs_NDEGs
TRINITY_DN38608_c1_g2	TRINITY_DN38608_c1_g2	0.508176	0.1377	NDEPs_NDEGs
TRINITY_DN38610_c2_g2	TRINITY_DN38610_c2_g2	-0.227758	-0.8661	NDEPs_NDEGs
TRINITY_DN38612_c2_g1	TRINITY_DN38612_c2_g1	0.0756312	-1.1708	NDEPs_DEGs
TRINITY_DN38619_c1_g1	TRINITY_DN38619_c1_g1	0.180523	-0.6168	NDEPs_NDEGs
TRINITY_DN38623_c0_g1	TRINITY_DN38623_c0_g1	0.156706	-0.2384	NDEPs_NDEGs
TRINITY_DN38636_c1_g1	TRINITY_DN38636_c1_g1	-0.417989	-0.6978	NDEPs_NDEGs
TRINITY_DN38642_c0_g2	TRINITY_DN38642_c0_g2	-0.245071	-1.6015	NDEPs_NDEGs
TRINITY_DN38642_c0_g4	TRINITY_DN38642_c0_g4	-0.485507	0.4775	NDEPs_NDEGs
TRINITY_DN38653_c0_g1	TRINITY_DN38653_c0_g1	0.00191175	0.3445	NDEPs_NDEGs
TRINITY_DN38653_c1_g1	TRINITY_DN38653_c1_g1	-0.464721	-0.843	NDEPs_NDEGs
TRINITY_DN38653_c3_g1	TRINITY_DN38653_c3_g1	-0.804536	-1.4035	NDEPs_DEGs
TRINITY_DN38655_c0_g1	TRINITY_DN38655_c0_g1	0.261459	0.0367	NDEPs_NDEGs
TRINITY_DN38675_c1_g1	TRINITY_DN38675_c1_g1	-0.191656	-0.1302	NDEPs_NDEGs
TRINITY_DN38706_c0_g3	TRINITY_DN38706_c0_g3	-0.463639	-0.2582	NDEPs_NDEGs
TRINITY_DN38711_c0_g3	TRINITY_DN38711_c0_g3	-1.12306	-0.7536	NDEPs_NDEGs
TRINITY_DN38742_c0_g1	TRINITY_DN38742_c0_g1	0.396889	-0.0533	NDEPs_NDEGs
TRINITY_DN38754_c1_g2	TRINITY_DN38754_c1_g2	0.0487426	-0.0282	NDEPs_NDEGs
TRINITY_DN38754_c1_g4	TRINITY_DN38754_c1_g4	0.157116	-0.4532	NDEPs_NDEGs
TRINITY_DN38754_c1_g6	TRINITY_DN38754_c1_g6	0.129274	0.2511	NDEPs_NDEGs
TRINITY_DN38758_c0_g1	TRINITY_DN38758_c0_g1	-0.0562782	-0.4558	NDEPs_NDEGs
TRINITY_DN38795_c0_g1	TRINITY_DN38795_c0_g1	0.0271611	-1.0724	NDEPs_DEGs
TRINITY_DN38806_c2_g1	TRINITY_DN38806_c2_g1	-0.633983	-2.2996	NDEPs_DEGs
TRINITY_DN38806_c2_g2	TRINITY_DN38806_c2_g2	0.294517	-1.2436	NDEPs_DEGs
TRINITY_DN38815_c1_g1	TRINITY_DN38815_c1_g1	-0.125181	-1.0117	NDEPs_DEGs
TRINITY_DN38817_c2_g3	TRINITY_DN38817_c2_g3	0.601817	0.2877	NDEPs_NDEGs
TRINITY_DN38829_c1_g1	TRINITY_DN38829_c1_g1	0.232755	0.1124	NDEPs_NDEGs
TRINITY_DN38842_c1_g1	TRINITY_DN38842_c1_g1	-0.41374	0.1142	NDEPs_NDEGs
TRINITY_DN38882_c0_g1	TRINITY_DN38882_c0_g1	0.421462	-0.4284	NDEPs_NDEGs
TRINITY_DN38883_c2_g1	TRINITY_DN38883_c2_g1	-0.0296337	-0.1779	NDEPs_NDEGs
TRINITY_DN38990_c0_g1	TRINITY_DN38990_c0_g1	-0.285279	-1.6736	NDEPs_DEGs
TRINITY_DN38990_c1_g2	TRINITY_DN38990_c1_g2	0.220784	-1.6129	NDEPs_DEGs
TRINITY_DN38991_c0_g1	TRINITY_DN38991_c0_g1	-1.50158	-2.802	DEPs_DEGs
TRINITY_DN38997_c8_g2	TRINITY_DN38997_c8_g2	-0.160822	-0.0503	NDEPs_NDEGs
TRINITY_DN39013_c5_g1	TRINITY_DN39013_c5_g1	0.0465693	-0.3052	NDEPs_NDEGs
TRINITY_DN39031_c0_g1	TRINITY_DN39031_c0_g1	-0.178598	-0.1632	NDEPs_NDEGs
TRINITY_DN39038_c4_g1	TRINITY_DN39038_c4_g1	-0.0964912	-0.8315	NDEPs_NDEGs
TRINITY_DN39040_c0_g1	TRINITY_DN39040_c0_g1	0.01029	1.0129	NDEPs_DEGs
TRINITY_DN39049_c0_g1	TRINITY_DN39049_c0_g1	-0.0857723	-1.058	NDEPs_DEGs
TRINITY_DN39049_c0_g3	TRINITY_DN39049_c0_g3	0.0298189	-0.6596	NDEPs_NDEGs
TRINITY_DN39064_c0_g1	TRINITY_DN39064_c0_g1	0.0756161	-0.1015	NDEPs_NDEGs
TRINITY_DN39088_c3_g1	TRINITY_DN39088_c3_g1	-0.130814	-0.9143	NDEPs_NDEGs
TRINITY_DN39089_c1_g3	TRINITY_DN39089_c1_g3	0.115253	0.0877	NDEPs_NDEGs
TRINITY_DN39095_c2_g2	TRINITY_DN39095_c2_g2	-0.13687	-0.885	NDEPs_NDEGs
TRINITY_DN39133_c0_g2	TRINITY_DN39133_c0_g2	0.11632	-0.2805	NDEPs_NDEGs
TRINITY_DN39136_c0_g1	TRINITY_DN39136_c0_g1	0.377783	-0.329	NDEPs_NDEGs
TRINITY_DN39151_c2_g1	TRINITY_DN39151_c2_g1	0.161984	-0.3719	NDEPs_NDEGs
TRINITY_DN39195_c2_g1	TRINITY_DN39195_c2_g1	-0.101357	-0.8025	NDEPs_NDEGs
TRINITY_DN39208_c4_g1	TRINITY_DN39208_c4_g1	0.0582209	0.1287	NDEPs_NDEGs
TRINITY_DN39212_c0_g1	TRINITY_DN39212_c0_g1	-0.291597	-0.0749	NDEPs_NDEGs
TRINITY_DN39291_c1_g1	TRINITY_DN39291_c1_g1	-0.0943965	-0.5209	NDEPs_NDEGs
TRINITY_DN39314_c1_g1	TRINITY_DN39314_c1_g1	0.0279679	-3.0948	NDEPs_DEGs
TRINITY_DN39345_c4_g2	TRINITY_DN39345_c4_g2	0.391486	-0.9559	NDEPs_NDEGs
TRINITY_DN39373_c1_g1	TRINITY_DN39373_c1_g1	0.532136	1.2631	NDEPs_DEGs
TRINITY_DN39383_c0_g2	TRINITY_DN39383_c0_g2	-0.0446545	-1.4801	NDEPs_DEGs
TRINITY_DN39384_c1_g2	TRINITY_DN39384_c1_g2	-0.360827	-1.4204	NDEPs_DEGs
TRINITY_DN39391_c1_g1	TRINITY_DN39391_c1_g1	0.595591	-2.4819	NDEPs_DEGs
TRINITY_DN39391_c1_g2	TRINITY_DN39391_c1_g2	2.84904	2.1045	NDEPs_DEGs
TRINITY_DN39407_c2_g4	TRINITY_DN39407_c2_g4	0.200101	-3.9851	NDEPs_DEGs
TRINITY_DN39409_c0_g1	TRINITY_DN39409_c0_g1	-0.0212216	-0.7847	NDEPs_NDEGs
TRINITY_DN39409_c1_g1	TRINITY_DN39409_c1_g1	-0.120139	-0.3686	NDEPs_NDEGs
TRINITY_DN39409_c2_g2	TRINITY_DN39409_c2_g2	0.284219	-0.8344	NDEPs_NDEGs
TRINITY_DN39422_c0_g2	TRINITY_DN39422_c0_g2	-0.537935	-0.469	NDEPs_NDEGs
TRINITY_DN39461_c3_g1	TRINITY_DN39461_c3_g1	-0.12929	-0.0935	NDEPs_NDEGs
TRINITY_DN39462_c1_g1	TRINITY_DN39462_c1_g1	0.366072	-1.7039	NDEPs_DEGs
TRINITY_DN39462_c1_g3	TRINITY_DN39462_c1_g3	0.323491	-2.7615	NDEPs_DEGs
TRINITY_DN39477_c1_g2	TRINITY_DN39477_c1_g2	0.280941	-1.1242	NDEPs_DEGs
TRINITY_DN39498_c3_g1	TRINITY_DN39498_c3_g1	-0.146587	-0.5945	NDEPs_NDEGs
TRINITY_DN39513_c0_g2	TRINITY_DN39513_c0_g2	-0.254928	-0.5416	NDEPs_NDEGs
TRINITY_DN39537_c0_g3	TRINITY_DN39537_c0_g3	-0.940617	-0.4748	NDEPs_NDEGs
TRINITY_DN39546_c0_g4	TRINITY_DN39546_c0_g4	-0.119441	0.215	NDEPs_NDEGs
TRINITY_DN39549_c3_g1	TRINITY_DN39549_c3_g1	-0.190419	0.1044	NDEPs_NDEGs
TRINITY_DN39549_c3_g4	TRINITY_DN39549_c3_g4	-0.532777	-0.4704	NDEPs_NDEGs
TRINITY_DN39558_c5_g1	TRINITY_DN39558_c5_g1	-0.208376	-0.7022	NDEPs_NDEGs
TRINITY_DN39560_c1_g1	TRINITY_DN39560_c1_g1	-0.606103	-1.808	NDEPs_DEGs
TRINITY_DN39560_c1_g3	TRINITY_DN39560_c1_g3	-0.830034	-0.632	NDEPs_NDEGs
TRINITY_DN39568_c1_g1	TRINITY_DN39568_c1_g1	-1.00561	-1.9719	DEPs_DEGs
TRINITY_DN39580_c0_g1	TRINITY_DN39580_c0_g1	1.19506	-1.0571	DEPs_DEGs
TRINITY_DN39603_c0_g1	TRINITY_DN39603_c0_g1	0.0454821	0.0516	NDEPs_NDEGs
TRINITY_DN39606_c1_g1	TRINITY_DN39606_c1_g1	-0.0732916	-0.0619	NDEPs_NDEGs
TRINITY_DN39631_c0_g1	TRINITY_DN39631_c0_g1	0.0649946	0.0018	NDEPs_NDEGs
TRINITY_DN39673_c1_g3	TRINITY_DN39673_c1_g3	-0.00667345	-0.8406	NDEPs_NDEGs
TRINITY_DN39677_c0_g4	TRINITY_DN39677_c0_g4	0.370217	-0.3554	NDEPs_NDEGs
TRINITY_DN39702_c1_g1	TRINITY_DN39702_c1_g1	0.283995	-0.3592	NDEPs_NDEGs
TRINITY_DN39725_c0_g1	TRINITY_DN39725_c0_g1	0.164875	0.6026	NDEPs_NDEGs
TRINITY_DN39757_c0_g2	TRINITY_DN39757_c0_g2	-0.28276	-0.7781	NDEPs_NDEGs
TRINITY_DN39759_c0_g4	TRINITY_DN39759_c0_g4	0.474614	-0.0416	NDEPs_NDEGs
TRINITY_DN39771_c0_g1	TRINITY_DN39771_c0_g1	-0.112529	-0.301	NDEPs_NDEGs
TRINITY_DN39834_c7_g2	TRINITY_DN39834_c7_g2	-0.247137	-0.8729	NDEPs_NDEGs
TRINITY_DN39837_c2_g2	TRINITY_DN39837_c2_g2	0.311881	-0.3507	NDEPs_NDEGs
TRINITY_DN39847_c1_g1	TRINITY_DN39847_c1_g1	-0.0177193	-0.166	NDEPs_NDEGs
TRINITY_DN39878_c4_g1	TRINITY_DN39878_c4_g1	-0.116687	0.2319	NDEPs_NDEGs
TRINITY_DN39878_c4_g2	TRINITY_DN39878_c4_g2	0.406192	-0.2515	NDEPs_NDEGs
TRINITY_DN39880_c3_g1	TRINITY_DN39880_c3_g1	-0.138882	-0.3555	NDEPs_NDEGs
TRINITY_DN39893_c1_g3	TRINITY_DN39893_c1_g3	-0.169569	-0.7812	NDEPs_NDEGs
TRINITY_DN39907_c0_g4	TRINITY_DN39907_c0_g4	-0.0311587	-0.8496	NDEPs_NDEGs
TRINITY_DN39932_c0_g1	TRINITY_DN39932_c0_g1	-0.140509	-0.3234	NDEPs_NDEGs
TRINITY_DN39933_c5_g1	TRINITY_DN39933_c5_g1	-0.110525	-0.1396	NDEPs_NDEGs
TRINITY_DN39954_c0_g1	TRINITY_DN39954_c0_g1	-2.78335	0.0318	NDEPs_NDEGs
TRINITY_DN39972_c1_g1	TRINITY_DN39972_c1_g1	-0.335785	0.1177	NDEPs_NDEGs
TRINITY_DN39994_c0_g2	TRINITY_DN39994_c0_g2	0.0135637	-0.3879	NDEPs_NDEGs
TRINITY_DN40019_c2_g3	TRINITY_DN40019_c2_g3	-0.136347	-0.6447	NDEPs_NDEGs
TRINITY_DN40022_c5_g1	TRINITY_DN40022_c5_g1	0.034296	0.0077	NDEPs_NDEGs
TRINITY_DN40036_c4_g1	TRINITY_DN40036_c4_g1	0.593151	-1.1298	NDEPs_DEGs
TRINITY_DN40039_c1_g1	TRINITY_DN40039_c1_g1	-0.362084	-0.1898	NDEPs_NDEGs
TRINITY_DN40046_c0_g1	TRINITY_DN40046_c0_g1	0.277556	-0.9393	NDEPs_NDEGs
TRINITY_DN40048_c2_g1	TRINITY_DN40048_c2_g1	-0.156854	-0.57	NDEPs_NDEGs
TRINITY_DN40053_c1_g3	TRINITY_DN40053_c1_g3	0.289858	-0.793	NDEPs_NDEGs
TRINITY_DN40063_c1_g1	TRINITY_DN40063_c1_g1	0.0231446	-0.5314	NDEPs_NDEGs
TRINITY_DN40073_c3_g1	TRINITY_DN40073_c3_g1	-0.225035	-1.6631	NDEPs_DEGs
TRINITY_DN40074_c0_g2	TRINITY_DN40074_c0_g2	-0.162439	-0.1466	NDEPs_NDEGs
TRINITY_DN40079_c0_g1	TRINITY_DN40079_c0_g1	0.106407	0.7324	NDEPs_NDEGs
TRINITY_DN40079_c0_g2	TRINITY_DN40079_c0_g2	-0.0882486	-0.5923	NDEPs_NDEGs
TRINITY_DN40118_c0_g8	TRINITY_DN40118_c0_g8	-0.350688	-0.7659	NDEPs_NDEGs
TRINITY_DN40120_c4_g1	TRINITY_DN40120_c4_g1	0.152498	-0.6897	NDEPs_NDEGs
TRINITY_DN40130_c1_g1	TRINITY_DN40130_c1_g1	1.63315	-0.4599	DEPs_NDEGs
TRINITY_DN40138_c0_g1	TRINITY_DN40138_c0_g1	-0.152948	-1.3064	NDEPs_DEGs
TRINITY_DN40152_c0_g1	TRINITY_DN40152_c0_g1	-0.0734206	-0.8226	NDEPs_NDEGs
TRINITY_DN40165_c1_g1	TRINITY_DN40165_c1_g1	0.0607378	-1.5745	NDEPs_DEGs
TRINITY_DN40173_c1_g1	TRINITY_DN40173_c1_g1	-0.692462	0.8527	NDEPs_NDEGs
TRINITY_DN40176_c1_g1	TRINITY_DN40176_c1_g1	-0.179688	0.2619	NDEPs_NDEGs
TRINITY_DN40257_c1_g2	TRINITY_DN40257_c1_g2	0.00249947	0.3195	NDEPs_NDEGs
TRINITY_DN40277_c2_g1	TRINITY_DN40277_c2_g1	0.542509	-0.9174	NDEPs_NDEGs
TRINITY_DN40286_c2_g1	TRINITY_DN40286_c2_g1	0.511324	-0.0076	NDEPs_NDEGs
TRINITY_DN40287_c0_g2	TRINITY_DN40287_c0_g2	-0.504636	0.7065	NDEPs_NDEGs
TRINITY_DN40329_c1_g1	TRINITY_DN40329_c1_g1	-0.0812291	-0.803	NDEPs_NDEGs
TRINITY_DN40331_c1_g1	TRINITY_DN40331_c1_g1	-0.257416	0.0296	NDEPs_NDEGs
TRINITY_DN40333_c1_g1	TRINITY_DN40333_c1_g1	-0.0888607	1.0025	NDEPs_DEGs
TRINITY_DN40366_c1_g1	TRINITY_DN40366_c1_g1	0.12345	-0.1216	NDEPs_NDEGs
TRINITY_DN40370_c1_g1	TRINITY_DN40370_c1_g1	-0.281044	0.2922	NDEPs_NDEGs
TRINITY_DN40390_c1_g2	TRINITY_DN40390_c1_g2	1.322	0.562	DEPs_NDEGs
TRINITY_DN40395_c0_g1	TRINITY_DN40395_c0_g1	0.187883	-0.811	NDEPs_NDEGs
TRINITY_DN40400_c0_g1	TRINITY_DN40400_c0_g1	-0.154774	-0.9964	NDEPs_NDEGs
TRINITY_DN40406_c1_g1	TRINITY_DN40406_c1_g1	0.222453	-0.3508	NDEPs_NDEGs
TRINITY_DN40424_c0_g1	TRINITY_DN40424_c0_g1	-0.197129	-3.2451	NDEPs_DEGs
TRINITY_DN40440_c0_g2	TRINITY_DN40440_c0_g2	-0.342581	-3.1272	NDEPs_DEGs
TRINITY_DN40460_c0_g1	TRINITY_DN40460_c0_g1	-0.801539	-0.5487	NDEPs_NDEGs
TRINITY_DN40466_c2_g1	TRINITY_DN40466_c2_g1	-0.371434	-1.1701	NDEPs_DEGs
TRINITY_DN40485_c1_g3	TRINITY_DN40485_c1_g3	-0.0688919	-0.168	NDEPs_NDEGs
TRINITY_DN40491_c1_g1	TRINITY_DN40491_c1_g1	0.305215	-1.2818	NDEPs_DEGs
TRINITY_DN40491_c1_g2	TRINITY_DN40491_c1_g2	1.69217	-0.1368	DEPs_NDEGs
TRINITY_DN40492_c2_g2	TRINITY_DN40492_c2_g2	0.534478	0.2373	NDEPs_NDEGs
TRINITY_DN40500_c3_g1	TRINITY_DN40500_c3_g1	-0.341164	-0.1795	NDEPs_NDEGs
TRINITY_DN40511_c0_g1	TRINITY_DN40511_c0_g1	0.135845	-0.2355	NDEPs_NDEGs
TRINITY_DN40517_c0_g1	TRINITY_DN40517_c0_g1	1.71874	-0.3704	DEPs_NDEGs
TRINITY_DN40519_c0_g3	TRINITY_DN40519_c0_g3	-0.105074	-0.2398	NDEPs_NDEGs
TRINITY_DN40526_c1_g1	TRINITY_DN40526_c1_g1	-0.0990849	-0.7063	NDEPs_NDEGs
TRINITY_DN40535_c2_g1	TRINITY_DN40535_c2_g1	1.05006	-1.1433	DEPs_DEGs
TRINITY_DN40543_c0_g2	TRINITY_DN40543_c0_g2	0.0655861	-0.0121	NDEPs_NDEGs
TRINITY_DN40556_c0_g1	TRINITY_DN40556_c0_g1	-0.646921	-0.3141	NDEPs_NDEGs
TRINITY_DN40558_c1_g1	TRINITY_DN40558_c1_g1	-0.219587	-0.9565	NDEPs_NDEGs
TRINITY_DN40561_c5_g1	TRINITY_DN40561_c5_g1	-0.0851202	0.5421	NDEPs_NDEGs
TRINITY_DN40562_c0_g1	TRINITY_DN40562_c0_g1	-0.210116	-0.4532	NDEPs_NDEGs
TRINITY_DN40585_c0_g1	TRINITY_DN40585_c0_g1	0.147755	-1.4235	NDEPs_DEGs
TRINITY_DN40586_c0_g1	TRINITY_DN40586_c0_g1	0.205717	-0.3802	NDEPs_NDEGs
TRINITY_DN40586_c0_g2	TRINITY_DN40586_c0_g2	-0.209852	0.1794	NDEPs_NDEGs
TRINITY_DN40620_c0_g1	TRINITY_DN40620_c0_g1	-0.0337482	-1.0234	NDEPs_DEGs
TRINITY_DN40699_c1_g1	TRINITY_DN40699_c1_g1	0.503465	0.0783	NDEPs_NDEGs
TRINITY_DN40716_c1_g2	TRINITY_DN40716_c1_g2	-0.522358	-1.6343	NDEPs_DEGs
TRINITY_DN40739_c2_g7	TRINITY_DN40739_c2_g7	-0.161269	-2.4942	NDEPs_DEGs
TRINITY_DN40745_c0_g1	TRINITY_DN40745_c0_g1	0.711601	0.4191	NDEPs_NDEGs
TRINITY_DN40791_c1_g2	TRINITY_DN40791_c1_g2	0.0851744	0.0259	NDEPs_NDEGs
TRINITY_DN40794_c3_g1	TRINITY_DN40794_c3_g1	0.00969401	-0.1694	NDEPs_NDEGs
TRINITY_DN40801_c0_g2	TRINITY_DN40801_c0_g2	0.545544	0.7784	NDEPs_NDEGs
TRINITY_DN40802_c1_g1	TRINITY_DN40802_c1_g1	-0.0137638	-0.2238	NDEPs_NDEGs
TRINITY_DN40805_c1_g1	TRINITY_DN40805_c1_g1	-0.230086	-0.2252	NDEPs_NDEGs
TRINITY_DN40809_c0_g3	TRINITY_DN40809_c0_g3	0.273758	0.0964	NDEPs_NDEGs
TRINITY_DN40853_c0_g1	TRINITY_DN40853_c0_g1	0.279232	-0.6271	NDEPs_NDEGs
TRINITY_DN40865_c2_g1	TRINITY_DN40865_c2_g1	0.0340001	-0.9124	NDEPs_NDEGs
TRINITY_DN40878_c2_g1	TRINITY_DN40878_c2_g1	0.755208	-0.5543	NDEPs_NDEGs
TRINITY_DN40937_c4_g1	TRINITY_DN40937_c4_g1	-0.0800101	-0.1279	NDEPs_NDEGs
TRINITY_DN40955_c0_g3	TRINITY_DN40955_c0_g3	0.647342	-1.2983	NDEPs_DEGs
TRINITY_DN40962_c0_g1	TRINITY_DN40962_c0_g1	0.107886	-0.1691	NDEPs_NDEGs
TRINITY_DN40980_c1_g1	TRINITY_DN40980_c1_g1	0.0504	0.1042	NDEPs_NDEGs
TRINITY_DN40996_c0_g4	TRINITY_DN40996_c0_g4	-0.125596	-2.6232	NDEPs_NDEGs
TRINITY_DN40997_c0_g5	TRINITY_DN40997_c0_g5	-0.0351829	-0.1012	NDEPs_NDEGs
TRINITY_DN41034_c0_g1	TRINITY_DN41034_c0_g1	-0.146135	-0.2415	NDEPs_NDEGs
TRINITY_DN41037_c2_g2	TRINITY_DN41037_c2_g2	0.992996	1.7853	NDEPs_DEGs
TRINITY_DN41074_c2_g1	TRINITY_DN41074_c2_g1	-0.126059	-0.9674	NDEPs_NDEGs
TRINITY_DN41157_c2_g1	TRINITY_DN41157_c2_g1	-0.191986	0.5981	NDEPs_NDEGs
TRINITY_DN41207_c0_g1	TRINITY_DN41207_c0_g1	0.129135	0.4181	NDEPs_NDEGs
TRINITY_DN41216_c1_g1	TRINITY_DN41216_c1_g1	0.649955	-0.1975	NDEPs_NDEGs
TRINITY_DN41219_c2_g1	TRINITY_DN41219_c2_g1	-0.15391	1.7321	NDEPs_DEGs
TRINITY_DN41221_c0_g1	TRINITY_DN41221_c0_g1	0.0510713	-0.212	NDEPs_NDEGs
TRINITY_DN41238_c1_g2	TRINITY_DN41238_c1_g2	-0.0679373	0.5507	NDEPs_NDEGs
TRINITY_DN41238_c1_g3	TRINITY_DN41238_c1_g3	-0.059289	0.2699	NDEPs_NDEGs
TRINITY_DN41247_c1_g1	TRINITY_DN41247_c1_g1	-0.328246	-0.3513	NDEPs_NDEGs
TRINITY_DN41258_c1_g1	TRINITY_DN41258_c1_g1	-0.135313	-0.9537	NDEPs_NDEGs
TRINITY_DN41279_c6_g6	TRINITY_DN41279_c6_g6	-0.0394171	-0.7609	NDEPs_NDEGs
TRINITY_DN41281_c2_g1	TRINITY_DN41281_c2_g1	-0.117136	-0.3846	NDEPs_NDEGs
TRINITY_DN41282_c0_g1	TRINITY_DN41282_c0_g1	-0.0434749	-0.7127	NDEPs_NDEGs
TRINITY_DN41283_c0_g1	TRINITY_DN41283_c0_g1	0.603848	0.086	NDEPs_NDEGs
TRINITY_DN41283_c0_g2	TRINITY_DN41283_c0_g2	0.0772745	-0.2729	NDEPs_NDEGs
TRINITY_DN41311_c1_g1	TRINITY_DN41311_c1_g1	-0.290374	-0.1625	NDEPs_NDEGs
TRINITY_DN41313_c0_g1	TRINITY_DN41313_c0_g1	-0.665292	0.2712	NDEPs_NDEGs
TRINITY_DN41320_c0_g1	TRINITY_DN41320_c0_g1	-0.0469404	-3.2786	NDEPs_DEGs
TRINITY_DN41340_c1_g1	TRINITY_DN41340_c1_g1	-0.0248424	0.2758	NDEPs_NDEGs
TRINITY_DN41344_c4_g1	TRINITY_DN41344_c4_g1	-0.138997	-0.5281	NDEPs_NDEGs
TRINITY_DN41346_c0_g5	TRINITY_DN41346_c0_g5	0.488095	0.7963	NDEPs_NDEGs
TRINITY_DN41354_c0_g1	TRINITY_DN41354_c0_g1	0.450764	0.2595	NDEPs_NDEGs
TRINITY_DN41360_c0_g1	TRINITY_DN41360_c0_g1	-1.72072	-0.3151	NDEPs_NDEGs
TRINITY_DN41360_c1_g1	TRINITY_DN41360_c1_g1	-0.261512	-0.0484	NDEPs_NDEGs
TRINITY_DN41360_c1_g2	TRINITY_DN41360_c1_g2	0.237008	0.1174	NDEPs_NDEGs
TRINITY_DN41381_c2_g1	TRINITY_DN41381_c2_g1	-0.391925	-0.3424	NDEPs_NDEGs
TRINITY_DN41409_c0_g1	TRINITY_DN41409_c0_g1	0.290166	0.2436	NDEPs_NDEGs
TRINITY_DN41426_c0_g1	TRINITY_DN41426_c0_g1	0.566615	-0.7103	NDEPs_NDEGs
TRINITY_DN41428_c2_g2	TRINITY_DN41428_c2_g2	-0.196581	-1.4475	NDEPs_DEGs
TRINITY_DN41455_c1_g1	TRINITY_DN41455_c1_g1	0.227878	-0.5715	NDEPs_NDEGs
TRINITY_DN41522_c1_g1	TRINITY_DN41522_c1_g1	-0.326158	0.3786	NDEPs_NDEGs
TRINITY_DN41556_c3_g1	TRINITY_DN41556_c3_g1	0.0876842	-0.6203	NDEPs_NDEGs
TRINITY_DN41566_c1_g1	TRINITY_DN41566_c1_g1	-0.497183	-0.5876	NDEPs_NDEGs
TRINITY_DN41606_c1_g1	TRINITY_DN41606_c1_g1	0.708586	-1.0014	NDEPs_DEGs
TRINITY_DN41622_c2_g3	TRINITY_DN41622_c2_g3	0.223434	-0.4794	NDEPs_NDEGs
TRINITY_DN41630_c1_g1	TRINITY_DN41630_c1_g1	0.161307	-0.5281	NDEPs_NDEGs
TRINITY_DN41645_c2_g1	TRINITY_DN41645_c2_g1	-1.95017	-3.9648	DEPs_DEGs
TRINITY_DN41656_c0_g2	TRINITY_DN41656_c0_g2	-0.541712	-3.1689	NDEPs_DEGs
TRINITY_DN41697_c0_g1	TRINITY_DN41697_c0_g1	1.76447	-0.1529	DEPs_NDEGs
TRINITY_DN41698_c1_g4	TRINITY_DN41698_c1_g4	-0.12175	-0.0463	NDEPs_NDEGs
TRINITY_DN41701_c0_g5	TRINITY_DN41701_c0_g5	-0.808031	-0.0386	NDEPs_NDEGs
TRINITY_DN41710_c1_g1	TRINITY_DN41710_c1_g1	0.0469687	-0.3305	NDEPs_NDEGs
TRINITY_DN41727_c1_g2	TRINITY_DN41727_c1_g2	0.0644952	-0.5952	NDEPs_NDEGs
TRINITY_DN41733_c1_g2	TRINITY_DN41733_c1_g2	1.31317	-0.8379	NDEPs_NDEGs
TRINITY_DN41734_c1_g2	TRINITY_DN41734_c1_g2	-0.386755	-0.5759	NDEPs_NDEGs
TRINITY_DN41734_c1_g5	TRINITY_DN41734_c1_g5	0.00327696	-0.4287	NDEPs_NDEGs
TRINITY_DN41735_c1_g1	TRINITY_DN41735_c1_g1	-0.168835	-0.1255	NDEPs_NDEGs
TRINITY_DN41742_c1_g1	TRINITY_DN41742_c1_g1	0.0125487	-0.7832	NDEPs_NDEGs
TRINITY_DN41756_c1_g1	TRINITY_DN41756_c1_g1	-0.0980546	1.3592	NDEPs_DEGs
TRINITY_DN41770_c0_g1	TRINITY_DN41770_c0_g1	-0.352151	-0.7361	NDEPs_NDEGs
TRINITY_DN41794_c1_g1	TRINITY_DN41794_c1_g1	0.530757	-1.3181	NDEPs_DEGs
TRINITY_DN41870_c0_g1	TRINITY_DN41870_c0_g1	0.102256	-0.0443	NDEPs_NDEGs
TRINITY_DN41872_c1_g1	TRINITY_DN41872_c1_g1	-0.0389324	-0.7537	NDEPs_NDEGs
TRINITY_DN41873_c0_g2	TRINITY_DN41873_c0_g2	0.316471	0.5577	NDEPs_NDEGs
TRINITY_DN41883_c0_g1	TRINITY_DN41883_c0_g1	0.0713261	-1.0597	NDEPs_DEGs
TRINITY_DN41913_c7_g1	TRINITY_DN41913_c7_g1	-0.0737424	0.1541	NDEPs_NDEGs
TRINITY_DN41940_c1_g1	TRINITY_DN41940_c1_g1	-0.12281	-0.3598	NDEPs_NDEGs
TRINITY_DN41948_c0_g1	TRINITY_DN41948_c0_g1	1.16843	-0.8734	NDEPs_NDEGs
TRINITY_DN41961_c1_g2	TRINITY_DN41961_c1_g2	-0.206688	-0.9034	NDEPs_NDEGs
TRINITY_DN42022_c1_g2	TRINITY_DN42022_c1_g2	-0.114958	-0.2425	NDEPs_NDEGs
TRINITY_DN42031_c3_g6	TRINITY_DN42031_c3_g6	-0.0566142	4.1688	NDEPs_NDEGs
TRINITY_DN42032_c2_g1	TRINITY_DN42032_c2_g1	-0.285085	-0.2192	NDEPs_NDEGs
TRINITY_DN42036_c0_g2	TRINITY_DN42036_c0_g2	-0.20047	-0.612	NDEPs_NDEGs
TRINITY_DN42037_c5_g1	TRINITY_DN42037_c5_g1	0.1461	-0.178	NDEPs_NDEGs
TRINITY_DN42081_c0_g1	TRINITY_DN42081_c0_g1	-0.528792	-0.4672	NDEPs_NDEGs
TRINITY_DN42084_c1_g2	TRINITY_DN42084_c1_g2	-0.0941208	0.2223	NDEPs_NDEGs
TRINITY_DN42105_c2_g1	TRINITY_DN42105_c2_g1	-0.236209	-0.4795	NDEPs_NDEGs
TRINITY_DN42121_c1_g1	TRINITY_DN42121_c1_g1	0.397163	0.0654	NDEPs_NDEGs
TRINITY_DN42132_c1_g1	TRINITY_DN42132_c1_g1	-0.350212	-1.0947	NDEPs_DEGs
TRINITY_DN42139_c4_g1	TRINITY_DN42139_c4_g1	-0.100521	-0.059	NDEPs_NDEGs
TRINITY_DN42147_c1_g1	TRINITY_DN42147_c1_g1	-0.127983	0.5249	NDEPs_NDEGs
TRINITY_DN42151_c1_g2	TRINITY_DN42151_c1_g2	0.284917	-1.047	NDEPs_DEGs
TRINITY_DN42157_c0_g3	TRINITY_DN42157_c0_g3	-0.549768	-2.0437	NDEPs_DEGs
TRINITY_DN42158_c2_g1	TRINITY_DN42158_c2_g1	0.174332	-1.276	NDEPs_DEGs
TRINITY_DN42169_c1_g1	TRINITY_DN42169_c1_g1	-1.37936	-0.0053	NDEPs_NDEGs
TRINITY_DN42173_c2_g1	TRINITY_DN42173_c2_g1	-0.0172521	-0.4904	NDEPs_NDEGs
TRINITY_DN42180_c3_g1	TRINITY_DN42180_c3_g1	0.0360377	-0.6007	NDEPs_NDEGs
TRINITY_DN42218_c0_g1	TRINITY_DN42218_c0_g1	0.135952	0.099	NDEPs_NDEGs
TRINITY_DN42219_c1_g1	TRINITY_DN42219_c1_g1	0.119259	-0.8448	NDEPs_NDEGs
TRINITY_DN42241_c0_g1	TRINITY_DN42241_c0_g1	0.122327	0.2856	NDEPs_NDEGs
TRINITY_DN42251_c3_g2	TRINITY_DN42251_c3_g2	0.00524044	-0.0765	NDEPs_NDEGs
TRINITY_DN42267_c3_g2	TRINITY_DN42267_c3_g2	0.0370251	-1.0085	NDEPs_DEGs
TRINITY_DN42267_c3_g4	TRINITY_DN42267_c3_g4	-1.34377	-0.5158	NDEPs_NDEGs
TRINITY_DN42268_c0_g2	TRINITY_DN42268_c0_g2	-0.103537	-0.4098	NDEPs_NDEGs
TRINITY_DN42269_c1_g1	TRINITY_DN42269_c1_g1	-0.151441	0.1507	NDEPs_NDEGs
TRINITY_DN42282_c1_g1	TRINITY_DN42282_c1_g1	-0.166499	0.304	NDEPs_NDEGs
TRINITY_DN42300_c0_g1	TRINITY_DN42300_c0_g1	-0.88408	0.1819	NDEPs_NDEGs
TRINITY_DN42308_c1_g1	TRINITY_DN42308_c1_g1	-0.120114	-0.5576	NDEPs_NDEGs
TRINITY_DN42310_c3_g1	TRINITY_DN42310_c3_g1	0.620107	-1.0082	NDEPs_DEGs
TRINITY_DN42324_c1_g1	TRINITY_DN42324_c1_g1	-0.182419	-0.5782	NDEPs_NDEGs
TRINITY_DN42346_c0_g2	TRINITY_DN42346_c0_g2	0.0165248	-0.2177	NDEPs_NDEGs
TRINITY_DN42355_c1_g2	TRINITY_DN42355_c1_g2	0.88635	0.3247	NDEPs_NDEGs
TRINITY_DN42364_c0_g1	TRINITY_DN42364_c0_g1	0.150872	-0.1215	NDEPs_NDEGs
TRINITY_DN42366_c2_g1	TRINITY_DN42366_c2_g1	0.0408335	-0.9444	NDEPs_NDEGs
TRINITY_DN42367_c1_g1	TRINITY_DN42367_c1_g1	-0.361298	-0.4141	NDEPs_NDEGs
TRINITY_DN42379_c5_g1	TRINITY_DN42379_c5_g1	-0.248089	-0.9765	NDEPs_NDEGs
TRINITY_DN42389_c4_g1	TRINITY_DN42389_c4_g1	0.304645	1.4445	NDEPs_DEGs
TRINITY_DN42416_c1_g1	TRINITY_DN42416_c1_g1	0.364018	-0.4524	NDEPs_NDEGs
TRINITY_DN42429_c0_g3	TRINITY_DN42429_c0_g3	-0.0863113	-1.4377	NDEPs_DEGs
TRINITY_DN42444_c1_g1	TRINITY_DN42444_c1_g1	-0.639126	-0.6512	NDEPs_NDEGs
TRINITY_DN42467_c6_g2	TRINITY_DN42467_c6_g2	-0.397454	-0.8631	NDEPs_NDEGs
TRINITY_DN42476_c0_g1	TRINITY_DN42476_c0_g1	0.0200733	0.1558	NDEPs_NDEGs
TRINITY_DN42494_c0_g1	TRINITY_DN42494_c0_g1	0.146462	-0.1382	NDEPs_NDEGs
TRINITY_DN42496_c1_g1	TRINITY_DN42496_c1_g1	0.0508833	-2.4565	NDEPs_DEGs
TRINITY_DN42499_c2_g1	TRINITY_DN42499_c2_g1	0.35463	-0.4574	NDEPs_NDEGs
TRINITY_DN42504_c1_g4	TRINITY_DN42504_c1_g4	-0.319692	-0.1529	NDEPs_NDEGs
TRINITY_DN42504_c3_g1	TRINITY_DN42504_c3_g1	-0.157523	1.213	NDEPs_DEGs
TRINITY_DN42507_c1_g1	TRINITY_DN42507_c1_g1	-0.134363	-0.6631	NDEPs_NDEGs
TRINITY_DN42546_c0_g1	TRINITY_DN42546_c0_g1	0.2852	-0.2801	NDEPs_NDEGs
TRINITY_DN42554_c0_g2	TRINITY_DN42554_c0_g2	0.188968	-0.9092	NDEPs_NDEGs
TRINITY_DN42565_c1_g2	TRINITY_DN42565_c1_g2	-0.0156892	-0.3994	NDEPs_NDEGs
TRINITY_DN42570_c0_g1	TRINITY_DN42570_c0_g1	0.380102	-0.2828	NDEPs_NDEGs
TRINITY_DN42583_c3_g1	TRINITY_DN42583_c3_g1	-0.0846994	-0.3504	NDEPs_NDEGs
TRINITY_DN42599_c1_g1	TRINITY_DN42599_c1_g1	0.291866	0.2971	NDEPs_NDEGs
TRINITY_DN42617_c3_g1	TRINITY_DN42617_c3_g1	-0.32176	0.0923	NDEPs_NDEGs
TRINITY_DN42637_c0_g4	TRINITY_DN42637_c0_g4	-0.0806538	-0.4414	NDEPs_NDEGs
TRINITY_DN42654_c0_g1	TRINITY_DN42654_c0_g1	-0.092068	-0.728	NDEPs_NDEGs
TRINITY_DN42671_c1_g1	TRINITY_DN42671_c1_g1	0.11114	-0.7011	NDEPs_NDEGs
TRINITY_DN42674_c3_g1	TRINITY_DN42674_c3_g1	-0.0740097	-0.269	NDEPs_NDEGs
TRINITY_DN42696_c1_g1	TRINITY_DN42696_c1_g1	-0.0711878	-0.5224	NDEPs_NDEGs
TRINITY_DN42702_c0_g2	TRINITY_DN42702_c0_g2	0.124746	-0.2877	NDEPs_NDEGs
TRINITY_DN42705_c1_g5	TRINITY_DN42705_c1_g5	0.139771	-0.1385	NDEPs_NDEGs
TRINITY_DN42710_c0_g1	TRINITY_DN42710_c0_g1	-0.678335	-0.3179	NDEPs_NDEGs
TRINITY_DN42728_c3_g1	TRINITY_DN42728_c3_g1	-1.39592	-0.1846	NDEPs_NDEGs
TRINITY_DN42729_c2_g1	TRINITY_DN42729_c2_g1	-0.245815	-0.1628	NDEPs_NDEGs
TRINITY_DN42741_c3_g1	TRINITY_DN42741_c3_g1	0.0637073	0.8009	NDEPs_NDEGs
TRINITY_DN42744_c1_g1	TRINITY_DN42744_c1_g1	-0.313992	-2.4271	NDEPs_DEGs
TRINITY_DN42756_c0_g1	TRINITY_DN42756_c0_g1	-0.153909	-1.1805	NDEPs_DEGs
TRINITY_DN42771_c0_g1	TRINITY_DN42771_c0_g1	0.098654	-1.0891	NDEPs_DEGs
TRINITY_DN42779_c0_g1	TRINITY_DN42779_c0_g1	0.269494	0.0284	NDEPs_NDEGs
TRINITY_DN42780_c1_g2	TRINITY_DN42780_c1_g2	1.36886	1.2025	DEPs_DEGs
TRINITY_DN42788_c0_g1	TRINITY_DN42788_c0_g1	0.0906827	-0.5737	NDEPs_NDEGs
TRINITY_DN42788_c0_g2	TRINITY_DN42788_c0_g2	0.090993	-0.8105	NDEPs_NDEGs
TRINITY_DN42811_c1_g1	TRINITY_DN42811_c1_g1	0.225439	-0.6144	NDEPs_NDEGs
TRINITY_DN42813_c0_g1	TRINITY_DN42813_c0_g1	-0.466303	0.0697	NDEPs_NDEGs
TRINITY_DN42825_c0_g1	TRINITY_DN42825_c0_g1	-0.303212	-0.71	NDEPs_NDEGs
TRINITY_DN42830_c0_g1	TRINITY_DN42830_c0_g1	1.60676	1.4047	DEPs_DEGs
TRINITY_DN42830_c0_g3	TRINITY_DN42830_c0_g3	0.543032	1.0546	NDEPs_DEGs
TRINITY_DN42856_c4_g1	TRINITY_DN42856_c4_g1	-0.150015	-0.1807	NDEPs_NDEGs
TRINITY_DN42903_c2_g1	TRINITY_DN42903_c2_g1	0.0215764	0.2726	NDEPs_NDEGs
TRINITY_DN42911_c0_g2	TRINITY_DN42911_c0_g2	0.179721	0.2065	NDEPs_NDEGs
TRINITY_DN42911_c0_g3	TRINITY_DN42911_c0_g3	-0.665876	-0.6377	NDEPs_NDEGs
TRINITY_DN42912_c0_g1	TRINITY_DN42912_c0_g1	0.132149	0.2997	NDEPs_NDEGs
TRINITY_DN42931_c0_g1	TRINITY_DN42931_c0_g1	-0.357398	-1.1742	NDEPs_DEGs
TRINITY_DN42933_c0_g2	TRINITY_DN42933_c0_g2	-0.233624	-0.0836	NDEPs_NDEGs
TRINITY_DN42939_c1_g1	TRINITY_DN42939_c1_g1	-0.162546	-0.4463	NDEPs_NDEGs
TRINITY_DN42966_c3_g3	TRINITY_DN42966_c3_g3	1.41405	-0.434	DEPs_NDEGs
TRINITY_DN42992_c0_g1	TRINITY_DN42992_c0_g1	-0.0286989	-0.1493	NDEPs_NDEGs
TRINITY_DN43017_c3_g1	TRINITY_DN43017_c3_g1	0.773076	-0.5811	NDEPs_NDEGs
TRINITY_DN43017_c3_g2	TRINITY_DN43017_c3_g2	0.141779	-0.8869	NDEPs_NDEGs
TRINITY_DN43061_c0_g1	TRINITY_DN43061_c0_g1	-0.0534922	-0.1373	NDEPs_NDEGs
TRINITY_DN43079_c0_g1	TRINITY_DN43079_c0_g1	-0.324233	-0.7224	NDEPs_NDEGs
TRINITY_DN43080_c0_g1	TRINITY_DN43080_c0_g1	-0.397079	-1.179	NDEPs_DEGs
TRINITY_DN43080_c0_g2	TRINITY_DN43080_c0_g2	-0.425848	-1.8697	NDEPs_DEGs
TRINITY_DN43080_c0_g4	TRINITY_DN43080_c0_g4	-0.510784	1.4296	NDEPs_DEGs
TRINITY_DN43081_c0_g2	TRINITY_DN43081_c0_g2	-0.0506638	0.2354	NDEPs_NDEGs
TRINITY_DN43086_c0_g1	TRINITY_DN43086_c0_g1	0.305856	0.3532	NDEPs_NDEGs
TRINITY_DN43086_c0_g2	TRINITY_DN43086_c0_g2	-0.108388	-0.742	NDEPs_NDEGs
TRINITY_DN43089_c0_g2	TRINITY_DN43089_c0_g2	-0.124133	-0.8961	NDEPs_NDEGs
TRINITY_DN43092_c1_g2	TRINITY_DN43092_c1_g2	-0.0385856	0.1011	NDEPs_NDEGs
TRINITY_DN43111_c1_g2	TRINITY_DN43111_c1_g2	0.801127	0.4419	NDEPs_NDEGs
TRINITY_DN43122_c0_g1	TRINITY_DN43122_c0_g1	0.127925	-0.465	NDEPs_NDEGs
TRINITY_DN43154_c0_g1	TRINITY_DN43154_c0_g1	-0.540247	-0.6007	NDEPs_NDEGs
TRINITY_DN43160_c0_g1	TRINITY_DN43160_c0_g1	0.179596	-0.5206	NDEPs_NDEGs
TRINITY_DN43174_c1_g1	TRINITY_DN43174_c1_g1	-0.209795	-1.1235	NDEPs_DEGs
TRINITY_DN43191_c0_g1	TRINITY_DN43191_c0_g1	0.194777	0.7905	NDEPs_NDEGs
TRINITY_DN43192_c0_g1	TRINITY_DN43192_c0_g1	0.0563324	-0.7559	NDEPs_NDEGs
TRINITY_DN43232_c1_g5	TRINITY_DN43232_c1_g5	0.0339776	0.1225	NDEPs_NDEGs
TRINITY_DN43251_c3_g2	TRINITY_DN43251_c3_g2	-0.0841655	-0.1969	NDEPs_NDEGs
TRINITY_DN43253_c0_g2	TRINITY_DN43253_c0_g2	0.0730689	-0.7633	NDEPs_NDEGs
TRINITY_DN43253_c0_g3	TRINITY_DN43253_c0_g3	-0.771242	1.8139	NDEPs_NDEGs
TRINITY_DN43262_c0_g1	TRINITY_DN43262_c0_g1	-0.209468	-0.9012	NDEPs_NDEGs
TRINITY_DN43262_c0_g3	TRINITY_DN43262_c0_g3	0.482667	-0.7206	NDEPs_NDEGs
TRINITY_DN43275_c0_g2	TRINITY_DN43275_c0_g2	0.496333	-0.2859	NDEPs_NDEGs
TRINITY_DN43286_c1_g1	TRINITY_DN43286_c1_g1	0.714881	0.3653	NDEPs_NDEGs
TRINITY_DN43301_c6_g1	TRINITY_DN43301_c6_g1	-0.103133	-0.6768	NDEPs_NDEGs
TRINITY_DN43309_c1_g1	TRINITY_DN43309_c1_g1	0.30758	0.0314	NDEPs_NDEGs
TRINITY_DN43310_c1_g2	TRINITY_DN43310_c1_g2	0.0564004	-0.6454	NDEPs_NDEGs
TRINITY_DN43318_c0_g1	TRINITY_DN43318_c0_g1	-0.035665	1.6306	NDEPs_DEGs
TRINITY_DN43318_c0_g2	TRINITY_DN43318_c0_g2	0.579623	-0.4413	NDEPs_NDEGs
TRINITY_DN43321_c0_g5	TRINITY_DN43321_c0_g5	-0.236063	-0.8246	NDEPs_NDEGs
TRINITY_DN43328_c2_g1	TRINITY_DN43328_c2_g1	-0.160435	-1.4167	NDEPs_DEGs
TRINITY_DN43331_c1_g1	TRINITY_DN43331_c1_g1	1.07061	-0.4475	DEPs_NDEGs
TRINITY_DN43338_c4_g3	TRINITY_DN43338_c4_g3	0.0937549	-0.1682	NDEPs_NDEGs
TRINITY_DN43354_c0_g1	TRINITY_DN43354_c0_g1	-0.0384433	-0.2537	NDEPs_NDEGs
TRINITY_DN43361_c0_g2	TRINITY_DN43361_c0_g2	0.132576	-0.5239	NDEPs_NDEGs
TRINITY_DN43394_c0_g1	TRINITY_DN43394_c0_g1	-0.286653	-1.5008	NDEPs_DEGs
TRINITY_DN43403_c0_g2	TRINITY_DN43403_c0_g2	-0.000691216	2.7149	NDEPs_DEGs
TRINITY_DN43404_c4_g1	TRINITY_DN43404_c4_g1	-0.161185	-0.8848	NDEPs_NDEGs
TRINITY_DN43408_c1_g1	TRINITY_DN43408_c1_g1	0.0527372	-0.2243	NDEPs_NDEGs
TRINITY_DN43422_c5_g1	TRINITY_DN43422_c5_g1	-0.184139	-0.3547	NDEPs_NDEGs
TRINITY_DN43425_c0_g1	TRINITY_DN43425_c0_g1	-0.486356	-0.7144	NDEPs_NDEGs
TRINITY_DN43452_c3_g1	TRINITY_DN43452_c3_g1	-0.0575238	-3.2689	NDEPs_DEGs
TRINITY_DN43464_c3_g2	TRINITY_DN43464_c3_g2	-0.617269	-1.5542	NDEPs_DEGs
TRINITY_DN43478_c0_g1	TRINITY_DN43478_c0_g1	-0.514571	-0.5141	NDEPs_NDEGs
TRINITY_DN43489_c0_g2	TRINITY_DN43489_c0_g2	-0.0574112	-0.3183	NDEPs_NDEGs
TRINITY_DN43530_c0_g1	TRINITY_DN43530_c0_g1	0.15322	-1.1111	NDEPs_DEGs
TRINITY_DN43540_c1_g2	TRINITY_DN43540_c1_g2	-0.355123	-0.9828	NDEPs_NDEGs
TRINITY_DN43540_c1_g3	TRINITY_DN43540_c1_g3	-0.181226	-0.5816	NDEPs_NDEGs
TRINITY_DN43542_c1_g1	TRINITY_DN43542_c1_g1	0.119939	0.2705	NDEPs_NDEGs
TRINITY_DN43569_c1_g1	TRINITY_DN43569_c1_g1	-0.846605	-1.6093	NDEPs_DEGs
TRINITY_DN43590_c0_g2	TRINITY_DN43590_c0_g2	0.49808	-0.7289	NDEPs_NDEGs
TRINITY_DN43606_c1_g1	TRINITY_DN43606_c1_g1	0.184666	-0.7032	NDEPs_NDEGs
TRINITY_DN43632_c1_g1	TRINITY_DN43632_c1_g1	-0.674766	-0.3077	NDEPs_NDEGs
TRINITY_DN43637_c1_g2	TRINITY_DN43637_c1_g2	0.0784554	-0.1641	NDEPs_NDEGs
TRINITY_DN43645_c0_g1	TRINITY_DN43645_c0_g1	0.155954	-0.8416	NDEPs_NDEGs
TRINITY_DN43656_c0_g1	TRINITY_DN43656_c0_g1	-0.714276	-0.5069	NDEPs_NDEGs
TRINITY_DN43679_c1_g3	TRINITY_DN43679_c1_g3	-0.123046	-1.0692	NDEPs_DEGs
TRINITY_DN43687_c1_g1	TRINITY_DN43687_c1_g1	0.0105407	-0.0745	NDEPs_NDEGs
TRINITY_DN43690_c2_g1	TRINITY_DN43690_c2_g1	-0.171687	-0.6976	NDEPs_NDEGs
TRINITY_DN43695_c0_g2	TRINITY_DN43695_c0_g2	0.0536271	-0.7746	NDEPs_NDEGs
TRINITY_DN43700_c0_g2	TRINITY_DN43700_c0_g2	-0.231032	-0.4701	NDEPs_NDEGs
TRINITY_DN43739_c1_g2	TRINITY_DN43739_c1_g2	0.104863	-0.8123	NDEPs_NDEGs
TRINITY_DN43743_c0_g1	TRINITY_DN43743_c0_g1	-0.563638	-1.8027	NDEPs_DEGs
TRINITY_DN43746_c2_g2	TRINITY_DN43746_c2_g2	0.116755	-0.388	NDEPs_NDEGs
TRINITY_DN43750_c2_g1	TRINITY_DN43750_c2_g1	-0.149569	-2.3595	NDEPs_DEGs
TRINITY_DN43754_c1_g1	TRINITY_DN43754_c1_g1	0.216966	-0.6682	NDEPs_NDEGs
TRINITY_DN43772_c0_g1	TRINITY_DN43772_c0_g1	-0.16576	10.5787	NDEPs_DEGs
TRINITY_DN43776_c0_g1	TRINITY_DN43776_c0_g1	-0.155259	-0.8308	NDEPs_NDEGs
TRINITY_DN43779_c0_g1	TRINITY_DN43779_c0_g1	-0.0478663	-0.6512	NDEPs_NDEGs
TRINITY_DN43786_c1_g1	TRINITY_DN43786_c1_g1	0.252173	-0.0985	NDEPs_NDEGs
TRINITY_DN43786_c1_g2	TRINITY_DN43786_c1_g2	0.0561673	-0.3403	NDEPs_NDEGs
TRINITY_DN43804_c1_g1	TRINITY_DN43804_c1_g1	-0.657393	-0.1721	NDEPs_NDEGs
TRINITY_DN43812_c1_g1	TRINITY_DN43812_c1_g1	-0.386108	-0.4971	NDEPs_NDEGs
TRINITY_DN43828_c0_g2	TRINITY_DN43828_c0_g2	-0.165363	-0.987	NDEPs_NDEGs
TRINITY_DN43828_c0_g5	TRINITY_DN43828_c0_g5	0.137872	-1.0683	NDEPs_DEGs
TRINITY_DN43845_c0_g3	TRINITY_DN43845_c0_g3	-0.16652	-0.3705	NDEPs_NDEGs
TRINITY_DN43846_c0_g1	TRINITY_DN43846_c0_g1	-0.220291	-1.077	NDEPs_DEGs
TRINITY_DN43860_c0_g2	TRINITY_DN43860_c0_g2	-0.108697	-1.0355	NDEPs_DEGs
TRINITY_DN43862_c0_g2	TRINITY_DN43862_c0_g2	0.539636	0.5894	NDEPs_NDEGs
TRINITY_DN43883_c5_g1	TRINITY_DN43883_c5_g1	-0.490663	-0.5539	NDEPs_NDEGs
TRINITY_DN43883_c5_g3	TRINITY_DN43883_c5_g3	0.0353987	-0.2571	NDEPs_NDEGs
TRINITY_DN43887_c0_g2	TRINITY_DN43887_c0_g2	-0.182061	-0.1989	NDEPs_NDEGs
TRINITY_DN43892_c1_g3	TRINITY_DN43892_c1_g3	-0.16432	-0.4146	NDEPs_NDEGs
TRINITY_DN43894_c2_g2	TRINITY_DN43894_c2_g2	-0.44572	-0.6203	NDEPs_NDEGs
TRINITY_DN43904_c2_g1	TRINITY_DN43904_c2_g1	0.0247806	-0.5033	NDEPs_NDEGs
TRINITY_DN43912_c0_g2	TRINITY_DN43912_c0_g2	0.237025	0.2108	NDEPs_NDEGs
TRINITY_DN43954_c2_g1	TRINITY_DN43954_c2_g1	-0.656278	-0.5435	NDEPs_NDEGs
TRINITY_DN43961_c1_g2	TRINITY_DN43961_c1_g2	-0.0291331	-0.0362	NDEPs_NDEGs
TRINITY_DN43966_c5_g1	TRINITY_DN43966_c5_g1	-0.145727	-1.1374	NDEPs_DEGs
TRINITY_DN43979_c1_g3	TRINITY_DN43979_c1_g3	0.595575	-0.9716	NDEPs_NDEGs
TRINITY_DN43982_c2_g1	TRINITY_DN43982_c2_g1	0.05424	-0.6075	NDEPs_NDEGs
TRINITY_DN43989_c0_g1	TRINITY_DN43989_c0_g1	-0.395644	-0.511	NDEPs_NDEGs
TRINITY_DN43991_c0_g1	TRINITY_DN43991_c0_g1	-0.333907	-0.8115	NDEPs_NDEGs
TRINITY_DN44014_c4_g1	TRINITY_DN44014_c4_g1	-0.0249025	-0.1529	NDEPs_NDEGs
TRINITY_DN44033_c1_g1	TRINITY_DN44033_c1_g1	0.153718	-1.6041	NDEPs_DEGs
TRINITY_DN44054_c1_g1	TRINITY_DN44054_c1_g1	0.179208	-0.3498	NDEPs_NDEGs
TRINITY_DN44066_c0_g1	TRINITY_DN44066_c0_g1	0.774994	0.171	NDEPs_NDEGs
TRINITY_DN44069_c4_g3	TRINITY_DN44069_c4_g3	-0.270196	-0.9935	NDEPs_NDEGs
TRINITY_DN44076_c0_g2	TRINITY_DN44076_c0_g2	-0.250754	0.4755	NDEPs_NDEGs
TRINITY_DN44080_c1_g1	TRINITY_DN44080_c1_g1	0.158669	-0.4426	NDEPs_NDEGs
TRINITY_DN44098_c0_g1	TRINITY_DN44098_c0_g1	0.215233	-0.2967	NDEPs_NDEGs
TRINITY_DN44099_c0_g1	TRINITY_DN44099_c0_g1	-0.194214	-0.2621	NDEPs_NDEGs
TRINITY_DN44101_c1_g3	TRINITY_DN44101_c1_g3	0.424745	-0.3366	NDEPs_NDEGs
TRINITY_DN44112_c3_g1	TRINITY_DN44112_c3_g1	-0.0028319	-0.4919	NDEPs_NDEGs
TRINITY_DN44120_c1_g1	TRINITY_DN44120_c1_g1	-0.589316	-0.7793	NDEPs_NDEGs
TRINITY_DN44123_c3_g1	TRINITY_DN44123_c3_g1	0.010903	-0.3892	NDEPs_NDEGs
TRINITY_DN44124_c0_g2	TRINITY_DN44124_c0_g2	0.305166	-0.9208	NDEPs_NDEGs
TRINITY_DN44130_c1_g1	TRINITY_DN44130_c1_g1	-0.144631	-0.6499	NDEPs_NDEGs
TRINITY_DN44135_c1_g1	TRINITY_DN44135_c1_g1	0.252969	1.0948	NDEPs_DEGs
TRINITY_DN44142_c0_g1	TRINITY_DN44142_c0_g1	0.216478	-0.4288	NDEPs_NDEGs
TRINITY_DN44149_c2_g2	TRINITY_DN44149_c2_g2	0.185185	-0.4555	NDEPs_NDEGs
TRINITY_DN44151_c0_g1	TRINITY_DN44151_c0_g1	0.296386	-0.4117	NDEPs_NDEGs
TRINITY_DN44173_c1_g2	TRINITY_DN44173_c1_g2	0.096355	-0.1644	NDEPs_NDEGs
TRINITY_DN44179_c5_g1	TRINITY_DN44179_c5_g1	0.638472	0.2412	NDEPs_NDEGs
TRINITY_DN44188_c5_g1	TRINITY_DN44188_c5_g1	-0.0651273	-0.7298	NDEPs_NDEGs
TRINITY_DN44197_c0_g1	TRINITY_DN44197_c0_g1	0.0274655	-0.4066	NDEPs_NDEGs
TRINITY_DN44203_c4_g1	TRINITY_DN44203_c4_g1	-0.222399	-0.8999	NDEPs_NDEGs
TRINITY_DN44203_c5_g1	TRINITY_DN44203_c5_g1	0.230284	0.8465	NDEPs_NDEGs
TRINITY_DN44214_c2_g1	TRINITY_DN44214_c2_g1	0.0970768	-0.3177	NDEPs_NDEGs
TRINITY_DN44268_c1_g2	TRINITY_DN44268_c1_g2	-0.0132367	-0.8268	NDEPs_NDEGs
TRINITY_DN44281_c0_g1	TRINITY_DN44281_c0_g1	0.115364	-0.0708	NDEPs_NDEGs
TRINITY_DN44306_c0_g2	TRINITY_DN44306_c0_g2	-0.300045	-0.6745	NDEPs_NDEGs
TRINITY_DN44353_c0_g1	TRINITY_DN44353_c0_g1	-1.20929	-1.5547	DEPs_DEGs
TRINITY_DN44354_c0_g1	TRINITY_DN44354_c0_g1	0.387476	0.0709	NDEPs_NDEGs
TRINITY_DN44357_c3_g2	TRINITY_DN44357_c3_g2	-0.620089	0.9107	NDEPs_NDEGs
TRINITY_DN44359_c1_g1	TRINITY_DN44359_c1_g1	0.224482	-0.5136	NDEPs_NDEGs
TRINITY_DN44363_c1_g1	TRINITY_DN44363_c1_g1	0.0269601	-0.2488	NDEPs_NDEGs
TRINITY_DN44365_c2_g3	TRINITY_DN44365_c2_g3	-0.351003	0.0278	NDEPs_NDEGs
TRINITY_DN44377_c0_g1	TRINITY_DN44377_c0_g1	0.21438	-0.1541	NDEPs_NDEGs
TRINITY_DN44386_c2_g1	TRINITY_DN44386_c2_g1	-0.654358	0.9957	NDEPs_NDEGs
TRINITY_DN44401_c1_g1	TRINITY_DN44401_c1_g1	0.342055	0.1953	NDEPs_NDEGs
TRINITY_DN44406_c4_g1	TRINITY_DN44406_c4_g1	-0.549386	-0.7604	NDEPs_NDEGs
TRINITY_DN44415_c0_g1	TRINITY_DN44415_c0_g1	-1.16926	-0.3742	NDEPs_NDEGs
TRINITY_DN44425_c2_g1	TRINITY_DN44425_c2_g1	0.0397701	-0.5347	NDEPs_NDEGs
TRINITY_DN44430_c2_g1	TRINITY_DN44430_c2_g1	-0.151085	-0.7947	NDEPs_NDEGs
TRINITY_DN44430_c2_g3	TRINITY_DN44430_c2_g3	-0.318977	-0.7851	NDEPs_NDEGs
TRINITY_DN44450_c0_g1	TRINITY_DN44450_c0_g1	0.311591	0.4753	NDEPs_NDEGs
TRINITY_DN44450_c0_g2	TRINITY_DN44450_c0_g2	-0.287688	0.3414	NDEPs_NDEGs
TRINITY_DN44457_c3_g2	TRINITY_DN44457_c3_g2	-0.146258	-0.2578	NDEPs_NDEGs
TRINITY_DN44463_c0_g3	TRINITY_DN44463_c0_g3	-0.0832788	0.0409	NDEPs_NDEGs
TRINITY_DN44482_c1_g1	TRINITY_DN44482_c1_g1	0.205524	-0.3057	NDEPs_NDEGs
TRINITY_DN44490_c1_g1	TRINITY_DN44490_c1_g1	-0.00515819	-0.8653	NDEPs_NDEGs
TRINITY_DN44503_c1_g2	TRINITY_DN44503_c1_g2	1.64728	3.2879	DEPs_DEGs
TRINITY_DN44515_c0_g1	TRINITY_DN44515_c0_g1	-0.0976115	-0.2248	NDEPs_NDEGs
TRINITY_DN44550_c1_g6	TRINITY_DN44550_c1_g6	0.0933411	0.4459	NDEPs_NDEGs
TRINITY_DN44553_c2_g1	TRINITY_DN44553_c2_g1	2.40779	2.7331	NDEPs_DEGs
TRINITY_DN44572_c0_g1	TRINITY_DN44572_c0_g1	0.133909	-0.3155	NDEPs_NDEGs
TRINITY_DN44583_c0_g1	TRINITY_DN44583_c0_g1	0.266074	0.0279	NDEPs_NDEGs
TRINITY_DN44601_c0_g1	TRINITY_DN44601_c0_g1	-0.135424	-1.0734	NDEPs_DEGs
TRINITY_DN44617_c0_g1	TRINITY_DN44617_c0_g1	-0.139412	-0.3155	NDEPs_NDEGs
TRINITY_DN44619_c1_g1	TRINITY_DN44619_c1_g1	-0.163887	0.1118	NDEPs_NDEGs
TRINITY_DN44619_c2_g2	TRINITY_DN44619_c2_g2	0.127458	-0.2269	NDEPs_NDEGs
TRINITY_DN44624_c2_g1	TRINITY_DN44624_c2_g1	0.134402	1.2551	NDEPs_NDEGs
TRINITY_DN44630_c4_g2	TRINITY_DN44630_c4_g2	0.107332	-0.3518	NDEPs_NDEGs
TRINITY_DN44636_c2_g1	TRINITY_DN44636_c2_g1	1.75019	2.0718	DEPs_DEGs
TRINITY_DN44641_c1_g1	TRINITY_DN44641_c1_g1	-0.115938	-0.0704	NDEPs_NDEGs
TRINITY_DN44655_c0_g1	TRINITY_DN44655_c0_g1	-0.345293	-0.8075	NDEPs_NDEGs
TRINITY_DN44657_c0_g2	TRINITY_DN44657_c0_g2	0.338245	-0.8781	NDEPs_NDEGs
TRINITY_DN44678_c0_g1	TRINITY_DN44678_c0_g1	-0.23553	0.6171	NDEPs_NDEGs
TRINITY_DN44680_c0_g1	TRINITY_DN44680_c0_g1	-0.566032	-0.6644	NDEPs_NDEGs
TRINITY_DN44686_c0_g1	TRINITY_DN44686_c0_g1	-0.286535	-0.1228	NDEPs_NDEGs
TRINITY_DN44688_c0_g1	TRINITY_DN44688_c0_g1	0.41492	-0.8873	NDEPs_NDEGs
TRINITY_DN44699_c2_g1	TRINITY_DN44699_c2_g1	0.845729	0.3029	NDEPs_NDEGs
TRINITY_DN44712_c1_g1	TRINITY_DN44712_c1_g1	-0.0646776	0.0558	NDEPs_NDEGs
TRINITY_DN44723_c0_g1	TRINITY_DN44723_c0_g1	0.328664	0.2153	NDEPs_NDEGs
TRINITY_DN44733_c2_g2	TRINITY_DN44733_c2_g2	-0.303148	-0.4837	NDEPs_NDEGs
TRINITY_DN44742_c1_g1	TRINITY_DN44742_c1_g1	0.112683	-0.3597	NDEPs_NDEGs
TRINITY_DN44753_c7_g2	TRINITY_DN44753_c7_g2	0.224417	-0.1411	NDEPs_NDEGs
TRINITY_DN44793_c1_g1	TRINITY_DN44793_c1_g1	0.180834	-0.1832	NDEPs_NDEGs
TRINITY_DN44798_c0_g2	TRINITY_DN44798_c0_g2	0.157361	-0.3545	NDEPs_NDEGs
TRINITY_DN44808_c0_g1	TRINITY_DN44808_c0_g1	-0.648478	-0.0522	NDEPs_NDEGs
TRINITY_DN44812_c1_g1	TRINITY_DN44812_c1_g1	0.0962619	-0.0417	NDEPs_NDEGs
TRINITY_DN44814_c0_g2	TRINITY_DN44814_c0_g2	-1.50469	-0.4655	DEPs_NDEGs
TRINITY_DN44816_c0_g1	TRINITY_DN44816_c0_g1	-0.110059	-0.1365	NDEPs_NDEGs
TRINITY_DN44818_c1_g1	TRINITY_DN44818_c1_g1	0.579622	0.843	NDEPs_NDEGs
TRINITY_DN44820_c1_g2	TRINITY_DN44820_c1_g2	-0.100051	-0.5621	NDEPs_NDEGs
TRINITY_DN44836_c3_g1	TRINITY_DN44836_c3_g1	-0.15683	-0.4961	NDEPs_NDEGs
TRINITY_DN44840_c1_g2	TRINITY_DN44840_c1_g2	-0.583558	-0.1676	NDEPs_NDEGs
TRINITY_DN44855_c2_g1	TRINITY_DN44855_c2_g1	0.481282	-1.0902	NDEPs_DEGs
TRINITY_DN44855_c3_g1	TRINITY_DN44855_c3_g1	0.284764	-0.632	NDEPs_NDEGs
TRINITY_DN44856_c4_g1	TRINITY_DN44856_c4_g1	-0.677022	-1.4407	NDEPs_DEGs
TRINITY_DN44865_c1_g1	TRINITY_DN44865_c1_g1	-0.529762	-0.5694	NDEPs_NDEGs
TRINITY_DN44870_c0_g1	TRINITY_DN44870_c0_g1	-0.23809	-1.276	NDEPs_DEGs
TRINITY_DN44877_c3_g2	TRINITY_DN44877_c3_g2	0.184615	-0.4742	NDEPs_NDEGs
TRINITY_DN44880_c3_g1	TRINITY_DN44880_c3_g1	0.102412	0.2571	NDEPs_NDEGs
TRINITY_DN44883_c0_g1	TRINITY_DN44883_c0_g1	0.199193	-2.4935	NDEPs_DEGs
TRINITY_DN44904_c5_g1	TRINITY_DN44904_c5_g1	-0.033605	0.136	NDEPs_NDEGs
TRINITY_DN44915_c0_g1	TRINITY_DN44915_c0_g1	-0.850012	-0.2577	NDEPs_NDEGs
TRINITY_DN44938_c0_g1	TRINITY_DN44938_c0_g1	0.23874	-0.0751	NDEPs_NDEGs
TRINITY_DN44940_c0_g1	TRINITY_DN44940_c0_g1	0.166491	0.0781	NDEPs_NDEGs
TRINITY_DN44943_c0_g2	TRINITY_DN44943_c0_g2	-0.572319	0.3187	NDEPs_NDEGs
TRINITY_DN44947_c0_g2	TRINITY_DN44947_c0_g2	0.0787779	-0.479	NDEPs_NDEGs
TRINITY_DN44949_c0_g1	TRINITY_DN44949_c0_g1	0.386852	-0.4956	NDEPs_NDEGs
TRINITY_DN44954_c0_g1	TRINITY_DN44954_c0_g1	-0.0147706	-0.3169	NDEPs_NDEGs
TRINITY_DN44980_c0_g1	TRINITY_DN44980_c0_g1	0.41232	0.2211	NDEPs_NDEGs
TRINITY_DN44991_c2_g2	TRINITY_DN44991_c2_g2	-0.267208	-2.891	NDEPs_DEGs
TRINITY_DN44992_c0_g2	TRINITY_DN44992_c0_g2	0.04512	0.2287	NDEPs_NDEGs
TRINITY_DN45029_c1_g1	TRINITY_DN45029_c1_g1	-0.0886674	-0.786	NDEPs_NDEGs
TRINITY_DN45032_c1_g1	TRINITY_DN45032_c1_g1	-0.313366	2.0739	NDEPs_DEGs
TRINITY_DN45051_c4_g1	TRINITY_DN45051_c4_g1	0.165855	-0.6546	NDEPs_NDEGs
TRINITY_DN45068_c1_g1	TRINITY_DN45068_c1_g1	0.121591	-0.2876	NDEPs_NDEGs
TRINITY_DN45086_c0_g1	TRINITY_DN45086_c0_g1	0.0425127	-0.6718	NDEPs_NDEGs
TRINITY_DN45106_c0_g1	TRINITY_DN45106_c0_g1	0.183567	-0.8729	NDEPs_NDEGs
TRINITY_DN45114_c0_g2	TRINITY_DN45114_c0_g2	0.36126	-0.4132	NDEPs_NDEGs
TRINITY_DN45117_c0_g1	TRINITY_DN45117_c0_g1	-0.0427035	-0.7977	NDEPs_NDEGs
TRINITY_DN45146_c1_g2	TRINITY_DN45146_c1_g2	0.721924	-0.1558	NDEPs_NDEGs
TRINITY_DN45158_c0_g1	TRINITY_DN45158_c0_g1	-0.475056	-0.7349	NDEPs_NDEGs
TRINITY_DN45175_c2_g1	TRINITY_DN45175_c2_g1	-0.712849	-3.1196	NDEPs_DEGs
TRINITY_DN45198_c0_g1	TRINITY_DN45198_c0_g1	-0.020042	-0.3184	NDEPs_NDEGs
TRINITY_DN45219_c1_g1	TRINITY_DN45219_c1_g1	-0.105104	-0.2109	NDEPs_NDEGs
TRINITY_DN45227_c1_g1	TRINITY_DN45227_c1_g1	-1.66154	-1.0898	DEPs_NDEGs
TRINITY_DN45274_c1_g2	TRINITY_DN45274_c1_g2	0.187521	-1.4764	NDEPs_DEGs
TRINITY_DN45281_c1_g2	TRINITY_DN45281_c1_g2	-0.128697	-0.0867	NDEPs_NDEGs
TRINITY_DN45281_c1_g4	TRINITY_DN45281_c1_g4	0.162155	-0.5116	NDEPs_NDEGs
TRINITY_DN45316_c1_g2	TRINITY_DN45316_c1_g2	0.152549	0.8281	NDEPs_NDEGs
TRINITY_DN45343_c0_g1	TRINITY_DN45343_c0_g1	-0.17675	-0.3149	NDEPs_NDEGs
TRINITY_DN45347_c3_g3	TRINITY_DN45347_c3_g3	-0.609621	-0.0432	NDEPs_NDEGs
TRINITY_DN45358_c3_g2	TRINITY_DN45358_c3_g2	0.236739	-0.147	NDEPs_NDEGs
TRINITY_DN45358_c3_g3	TRINITY_DN45358_c3_g3	0.34546	-0.0656	NDEPs_NDEGs
TRINITY_DN45367_c1_g1	TRINITY_DN45367_c1_g1	0.250855	2.2894	NDEPs_DEGs
TRINITY_DN45367_c1_g2	TRINITY_DN45367_c1_g2	-0.307873	-0.5146	NDEPs_NDEGs
TRINITY_DN45368_c2_g1	TRINITY_DN45368_c2_g1	0.0258084	-0.6304	NDEPs_NDEGs
TRINITY_DN45396_c1_g2	TRINITY_DN45396_c1_g2	0.136711	-0.7582	NDEPs_NDEGs
TRINITY_DN45410_c0_g3	TRINITY_DN45410_c0_g3	-0.981226	-0.8371	NDEPs_NDEGs
TRINITY_DN45413_c0_g2	TRINITY_DN45413_c0_g2	0.194639	0.7938	NDEPs_NDEGs
TRINITY_DN45413_c1_g1	TRINITY_DN45413_c1_g1	0.00788582	0.7638	NDEPs_NDEGs
TRINITY_DN45424_c0_g1	TRINITY_DN45424_c0_g1	-0.0570299	-0.469	NDEPs_NDEGs
TRINITY_DN45440_c1_g2	TRINITY_DN45440_c1_g2	-1.88753	-0.4048	NDEPs_NDEGs
TRINITY_DN45446_c1_g2	TRINITY_DN45446_c1_g2	-0.120101	0.344	NDEPs_NDEGs
TRINITY_DN45472_c4_g2	TRINITY_DN45472_c4_g2	0.159221	-0.7951	NDEPs_NDEGs
TRINITY_DN45474_c1_g3	TRINITY_DN45474_c1_g3	1.23697	0.9839	NDEPs_NDEGs
TRINITY_DN45475_c1_g1	TRINITY_DN45475_c1_g1	-0.13695	-0.7662	NDEPs_NDEGs
TRINITY_DN45476_c3_g1	TRINITY_DN45476_c3_g1	-0.151665	-0.7599	NDEPs_NDEGs
TRINITY_DN45476_c3_g3	TRINITY_DN45476_c3_g3	-0.330237	-0.5932	NDEPs_NDEGs
TRINITY_DN45482_c5_g2	TRINITY_DN45482_c5_g2	-0.293644	-0.38	NDEPs_NDEGs
TRINITY_DN45487_c1_g1	TRINITY_DN45487_c1_g1	-0.303093	-0.6231	NDEPs_NDEGs
TRINITY_DN45530_c0_g2	TRINITY_DN45530_c0_g2	-0.0694352	0.9527	NDEPs_NDEGs
TRINITY_DN45557_c1_g1	TRINITY_DN45557_c1_g1	0.18306	-0.6303	NDEPs_NDEGs
TRINITY_DN45565_c0_g3	TRINITY_DN45565_c0_g3	-0.0443911	-0.3786	NDEPs_NDEGs
TRINITY_DN45568_c0_g1	TRINITY_DN45568_c0_g1	-0.0321025	0.4437	NDEPs_NDEGs
TRINITY_DN45577_c1_g1	TRINITY_DN45577_c1_g1	0.229262	-0.6466	NDEPs_NDEGs
TRINITY_DN45633_c1_g2	TRINITY_DN45633_c1_g2	0.119452	-0.1016	NDEPs_NDEGs
TRINITY_DN45646_c0_g1	TRINITY_DN45646_c0_g1	-0.509483	-1.3321	NDEPs_DEGs
TRINITY_DN45652_c0_g1	TRINITY_DN45652_c0_g1	0.122667	0.6909	NDEPs_NDEGs
TRINITY_DN45660_c3_g1	TRINITY_DN45660_c3_g1	-0.185115	0.4462	NDEPs_NDEGs
TRINITY_DN45673_c1_g1	TRINITY_DN45673_c1_g1	0.152348	-0.5049	NDEPs_NDEGs
TRINITY_DN45674_c1_g1	TRINITY_DN45674_c1_g1	0.294567	-1.1753	NDEPs_NDEGs
TRINITY_DN45683_c1_g1	TRINITY_DN45683_c1_g1	-0.212664	0.2319	NDEPs_NDEGs
TRINITY_DN45686_c1_g1	TRINITY_DN45686_c1_g1	0.0292974	-1.1961	NDEPs_DEGs
TRINITY_DN45714_c0_g2	TRINITY_DN45714_c0_g2	-0.14257	-0.6015	NDEPs_NDEGs
TRINITY_DN45724_c1_g1	TRINITY_DN45724_c1_g1	-0.65457	-2.6785	NDEPs_DEGs
TRINITY_DN45731_c0_g3	TRINITY_DN45731_c0_g3	-0.0365836	0.0517	NDEPs_NDEGs
TRINITY_DN45732_c8_g1	TRINITY_DN45732_c8_g1	-0.213412	0.122	NDEPs_NDEGs
TRINITY_DN45734_c0_g2	TRINITY_DN45734_c0_g2	0.473513	0.6716	NDEPs_NDEGs
TRINITY_DN45737_c0_g1	TRINITY_DN45737_c0_g1	-0.566752	-0.9066	NDEPs_NDEGs
TRINITY_DN45743_c2_g1	TRINITY_DN45743_c2_g1	-0.354889	-0.3566	NDEPs_NDEGs
TRINITY_DN45747_c1_g5	TRINITY_DN45747_c1_g5	0.586775	0.4879	NDEPs_NDEGs
TRINITY_DN45752_c2_g1	TRINITY_DN45752_c2_g1	-0.0894392	-0.0059	NDEPs_NDEGs
TRINITY_DN45752_c2_g4	TRINITY_DN45752_c2_g4	-0.135725	-0.5479	NDEPs_NDEGs
TRINITY_DN45759_c0_g3	TRINITY_DN45759_c0_g3	0.0603061	-0.1263	NDEPs_NDEGs
TRINITY_DN45764_c7_g1	TRINITY_DN45764_c7_g1	-0.100727	-0.1224	NDEPs_NDEGs
TRINITY_DN45770_c0_g1	TRINITY_DN45770_c0_g1	0.174023	-0.6353	NDEPs_NDEGs
TRINITY_DN45772_c0_g4	TRINITY_DN45772_c0_g4	0.050673	-1.6431	NDEPs_DEGs
TRINITY_DN45776_c1_g2	TRINITY_DN45776_c1_g2	-0.176076	-0.469	NDEPs_NDEGs
TRINITY_DN45784_c3_g1	TRINITY_DN45784_c3_g1	-0.147865	-0.2839	NDEPs_NDEGs
TRINITY_DN45786_c0_g1	TRINITY_DN45786_c0_g1	-0.0568813	-0.3271	NDEPs_NDEGs
TRINITY_DN45797_c0_g4	TRINITY_DN45797_c0_g4	-0.110966	-0.6185	NDEPs_NDEGs
TRINITY_DN45802_c0_g1	TRINITY_DN45802_c0_g1	-0.452834	0.1215	NDEPs_NDEGs
TRINITY_DN45802_c1_g1	TRINITY_DN45802_c1_g1	0.909658	-0.3856	NDEPs_NDEGs
TRINITY_DN45816_c1_g1	TRINITY_DN45816_c1_g1	-0.631267	-1.3326	NDEPs_DEGs
TRINITY_DN45821_c3_g1	TRINITY_DN45821_c3_g1	-0.248526	-0.1076	NDEPs_NDEGs
TRINITY_DN45840_c1_g1	TRINITY_DN45840_c1_g1	0.243238	-0.9092	NDEPs_NDEGs
TRINITY_DN45856_c1_g2	TRINITY_DN45856_c1_g2	-0.631469	-1.073	NDEPs_DEGs
TRINITY_DN45867_c0_g1	TRINITY_DN45867_c0_g1	0.0372473	-0.5123	NDEPs_NDEGs
TRINITY_DN45879_c4_g1	TRINITY_DN45879_c4_g1	-0.415374	-0.3859	NDEPs_NDEGs
TRINITY_DN45888_c1_g4	TRINITY_DN45888_c1_g4	0.365956	-0.6481	NDEPs_NDEGs
TRINITY_DN45889_c1_g1	TRINITY_DN45889_c1_g1	0.599443	-0.6656	NDEPs_NDEGs
TRINITY_DN45894_c1_g1	TRINITY_DN45894_c1_g1	-0.104345	-0.352	NDEPs_NDEGs
TRINITY_DN45911_c2_g3	TRINITY_DN45911_c2_g3	0.26755	-0.6764	NDEPs_NDEGs
TRINITY_DN45911_c2_g5	TRINITY_DN45911_c2_g5	0.361858	-0.4515	NDEPs_NDEGs
TRINITY_DN45912_c2_g3	TRINITY_DN45912_c2_g3	0.0250033	-0.0415	NDEPs_NDEGs
TRINITY_DN45928_c3_g1	TRINITY_DN45928_c3_g1	0.455593	0.4334	NDEPs_NDEGs
TRINITY_DN45931_c0_g1	TRINITY_DN45931_c0_g1	-0.142997	-0.3961	NDEPs_NDEGs
TRINITY_DN45938_c1_g1	TRINITY_DN45938_c1_g1	0.238853	-0.1284	NDEPs_NDEGs
TRINITY_DN45943_c0_g1	TRINITY_DN45943_c0_g1	-2.00108	-0.531	NDEPs_NDEGs
TRINITY_DN45981_c0_g2	TRINITY_DN45981_c0_g2	0.0743369	0.1225	NDEPs_NDEGs
TRINITY_DN45982_c1_g2	TRINITY_DN45982_c1_g2	-0.0677377	0.6029	NDEPs_NDEGs
TRINITY_DN45991_c5_g1	TRINITY_DN45991_c5_g1	0.126221	-0.3938	NDEPs_NDEGs
TRINITY_DN46011_c1_g2	TRINITY_DN46011_c1_g2	-0.203374	-0.0357	NDEPs_NDEGs
TRINITY_DN46023_c0_g1	TRINITY_DN46023_c0_g1	0.0337874	-0.7337	NDEPs_NDEGs
TRINITY_DN46024_c0_g1	TRINITY_DN46024_c0_g1	-0.0271971	0.0377	NDEPs_NDEGs
TRINITY_DN46047_c0_g2	TRINITY_DN46047_c0_g2	-0.970913	-0.5063	NDEPs_NDEGs
TRINITY_DN46059_c3_g1	TRINITY_DN46059_c3_g1	-0.217865	0.1549	NDEPs_NDEGs
TRINITY_DN46089_c0_g1	TRINITY_DN46089_c0_g1	-0.216064	0.9284	NDEPs_NDEGs
TRINITY_DN46106_c0_g1	TRINITY_DN46106_c0_g1	-0.111993	-1.546	NDEPs_DEGs
TRINITY_DN46107_c0_g1	TRINITY_DN46107_c0_g1	-0.087994	-1.8258	NDEPs_DEGs
TRINITY_DN46121_c2_g1	TRINITY_DN46121_c2_g1	2.29094	3.3815	DEPs_DEGs
TRINITY_DN46124_c0_g1	TRINITY_DN46124_c0_g1	-0.226876	-2.2182	NDEPs_DEGs
TRINITY_DN46139_c2_g3	TRINITY_DN46139_c2_g3	-0.491399	1.5331	NDEPs_DEGs
TRINITY_DN46161_c2_g1	TRINITY_DN46161_c2_g1	0.154496	0.2514	NDEPs_NDEGs
TRINITY_DN46178_c2_g1	TRINITY_DN46178_c2_g1	0.0230736	-1.7627	NDEPs_DEGs
TRINITY_DN46182_c1_g7	TRINITY_DN46182_c1_g7	0.0457645	-0.0315	NDEPs_NDEGs
TRINITY_DN46189_c1_g1	TRINITY_DN46189_c1_g1	0.376219	0.4959	NDEPs_NDEGs
TRINITY_DN46192_c1_g2	TRINITY_DN46192_c1_g2	-0.252305	-1.193	NDEPs_DEGs
TRINITY_DN46206_c0_g2	TRINITY_DN46206_c0_g2	0.985485	1.7571	NDEPs_DEGs
TRINITY_DN46219_c0_g1	TRINITY_DN46219_c0_g1	-0.0730047	0.163	NDEPs_NDEGs
TRINITY_DN46223_c0_g1	TRINITY_DN46223_c0_g1	-0.177705	-0.1365	NDEPs_NDEGs
TRINITY_DN46232_c1_g1	TRINITY_DN46232_c1_g1	-0.112919	-0.5615	NDEPs_NDEGs
TRINITY_DN46252_c0_g1	TRINITY_DN46252_c0_g1	0.252612	0.5511	NDEPs_NDEGs
TRINITY_DN46267_c0_g1	TRINITY_DN46267_c0_g1	-0.0908521	-0.3648	NDEPs_NDEGs
TRINITY_DN46306_c0_g1	TRINITY_DN46306_c0_g1	-0.374232	-0.6111	NDEPs_NDEGs
TRINITY_DN46308_c1_g1	TRINITY_DN46308_c1_g1	-1.25006	-0.0531	NDEPs_NDEGs
TRINITY_DN46311_c1_g1	TRINITY_DN46311_c1_g1	-0.378714	-0.4587	NDEPs_NDEGs
TRINITY_DN46327_c8_g1	TRINITY_DN46327_c8_g1	0.365547	0.5681	NDEPs_NDEGs
TRINITY_DN46332_c1_g1	TRINITY_DN46332_c1_g1	-0.160679	-0.1432	NDEPs_NDEGs
TRINITY_DN46333_c2_g1	TRINITY_DN46333_c2_g1	0.240951	-2.5928	NDEPs_DEGs
TRINITY_DN46335_c0_g5	TRINITY_DN46335_c0_g5	-0.222098	-0.3598	NDEPs_NDEGs
TRINITY_DN46340_c1_g1	TRINITY_DN46340_c1_g1	1.01492	-1.3646	DEPs_DEGs
TRINITY_DN46341_c0_g1	TRINITY_DN46341_c0_g1	0.222571	0.0888	NDEPs_NDEGs
TRINITY_DN46341_c0_g2	TRINITY_DN46341_c0_g2	0.438111	0.0339	NDEPs_NDEGs
TRINITY_DN46364_c0_g1	TRINITY_DN46364_c0_g1	0.145152	-0.5006	NDEPs_NDEGs
TRINITY_DN46366_c3_g2	TRINITY_DN46366_c3_g2	-0.158223	0.1131	NDEPs_NDEGs
TRINITY_DN46375_c3_g1	TRINITY_DN46375_c3_g1	-0.0311675	-0.4955	NDEPs_NDEGs
TRINITY_DN46375_c4_g1	TRINITY_DN46375_c4_g1	0.512107	-0.4077	NDEPs_NDEGs
TRINITY_DN46382_c2_g2	TRINITY_DN46382_c2_g2	-0.222106	-1.5096	NDEPs_DEGs
TRINITY_DN46406_c0_g1	TRINITY_DN46406_c0_g1	-0.597522	0.8673	NDEPs_NDEGs
TRINITY_DN46409_c1_g1	TRINITY_DN46409_c1_g1	0.17069	-1.0346	NDEPs_DEGs
TRINITY_DN46409_c1_g3	TRINITY_DN46409_c1_g3	-0.141479	0.1817	NDEPs_NDEGs
TRINITY_DN46410_c1_g3	TRINITY_DN46410_c1_g3	-0.0773302	-1.3832	NDEPs_DEGs
TRINITY_DN46422_c0_g3	TRINITY_DN46422_c0_g3	-0.0315863	-0.1723	NDEPs_NDEGs
TRINITY_DN46432_c0_g1	TRINITY_DN46432_c0_g1	0.0450375	0.0768	NDEPs_NDEGs
TRINITY_DN46443_c0_g1	TRINITY_DN46443_c0_g1	-0.352743	0.0133	NDEPs_NDEGs
TRINITY_DN46452_c1_g3	TRINITY_DN46452_c1_g3	0.171522	-1.0686	NDEPs_DEGs
TRINITY_DN46460_c3_g1	TRINITY_DN46460_c3_g1	0.0545998	-0.4291	NDEPs_NDEGs
TRINITY_DN46461_c0_g1	TRINITY_DN46461_c0_g1	-0.138457	-0.6779	NDEPs_NDEGs
TRINITY_DN46477_c2_g1	TRINITY_DN46477_c2_g1	-0.114719	0.5527	NDEPs_NDEGs
TRINITY_DN46480_c0_g1	TRINITY_DN46480_c0_g1	-0.100506	-1.1679	NDEPs_DEGs
TRINITY_DN46497_c2_g1	TRINITY_DN46497_c2_g1	0.0146338	0.1419	NDEPs_NDEGs
TRINITY_DN46498_c1_g2	TRINITY_DN46498_c1_g2	0.248789	0.1488	NDEPs_NDEGs
TRINITY_DN46500_c1_g1	TRINITY_DN46500_c1_g1	-0.0823804	-0.6454	NDEPs_NDEGs
TRINITY_DN46502_c0_g1	TRINITY_DN46502_c0_g1	0.0851146	-0.6075	NDEPs_NDEGs
TRINITY_DN46505_c1_g1	TRINITY_DN46505_c1_g1	0.106214	0.1994	NDEPs_NDEGs
TRINITY_DN46510_c0_g1	TRINITY_DN46510_c0_g1	-0.661814	-0.6586	NDEPs_NDEGs
TRINITY_DN46520_c0_g1	TRINITY_DN46520_c0_g1	-0.00308345	-0.3039	NDEPs_NDEGs
TRINITY_DN46529_c1_g1	TRINITY_DN46529_c1_g1	0.204476	-0.9131	NDEPs_NDEGs
TRINITY_DN46535_c1_g1	TRINITY_DN46535_c1_g1	-0.153438	-0.2914	NDEPs_NDEGs
TRINITY_DN46544_c0_g2	TRINITY_DN46544_c0_g2	0.0997288	-0.4126	NDEPs_NDEGs
TRINITY_DN46546_c1_g2	TRINITY_DN46546_c1_g2	0.460301	0.9002	NDEPs_NDEGs
TRINITY_DN46551_c1_g1	TRINITY_DN46551_c1_g1	0.367407	-0.4086	NDEPs_NDEGs
TRINITY_DN46555_c0_g2	TRINITY_DN46555_c0_g2	0.111662	-0.771	NDEPs_NDEGs
TRINITY_DN46557_c0_g1	TRINITY_DN46557_c0_g1	0.013032	-0.469	NDEPs_NDEGs
TRINITY_DN46575_c1_g2	TRINITY_DN46575_c1_g2	0.147692	-0.779	NDEPs_NDEGs
TRINITY_DN46587_c0_g1	TRINITY_DN46587_c0_g1	-0.0599897	-0.0893	NDEPs_NDEGs
TRINITY_DN46598_c1_g3	TRINITY_DN46598_c1_g3	-0.24657	-0.1407	NDEPs_NDEGs
TRINITY_DN46609_c0_g1	TRINITY_DN46609_c0_g1	-0.048739	-0.2871	NDEPs_NDEGs
TRINITY_DN46653_c2_g2	TRINITY_DN46653_c2_g2	-0.0940299	-0.2327	NDEPs_NDEGs
TRINITY_DN46656_c1_g1	TRINITY_DN46656_c1_g1	0.129237	-0.4015	NDEPs_NDEGs
TRINITY_DN46688_c3_g1	TRINITY_DN46688_c3_g1	0.433066	0.0499	NDEPs_NDEGs
TRINITY_DN46691_c0_g1	TRINITY_DN46691_c0_g1	0.125274	-0.527	NDEPs_NDEGs
TRINITY_DN46706_c1_g1	TRINITY_DN46706_c1_g1	-0.331104	-0.6781	NDEPs_NDEGs
TRINITY_DN46725_c0_g3	TRINITY_DN46725_c0_g3	0.381414	0.2462	NDEPs_NDEGs
TRINITY_DN46737_c1_g2	TRINITY_DN46737_c1_g2	-0.0227435	-0.2688	NDEPs_NDEGs
TRINITY_DN46743_c2_g1	TRINITY_DN46743_c2_g1	-0.15142	-0.3331	NDEPs_NDEGs
TRINITY_DN46757_c0_g2	TRINITY_DN46757_c0_g2	-0.0793378	0.209	NDEPs_NDEGs
TRINITY_DN46758_c0_g1	TRINITY_DN46758_c0_g1	-0.216257	1.4202	NDEPs_DEGs
TRINITY_DN46759_c0_g1	TRINITY_DN46759_c0_g1	0.0129405	-0.5664	NDEPs_NDEGs
TRINITY_DN46793_c1_g1	TRINITY_DN46793_c1_g1	-0.788671	-2.9156	NDEPs_DEGs
TRINITY_DN46798_c0_g2	TRINITY_DN46798_c0_g2	-0.143676	-0.7868	NDEPs_NDEGs
TRINITY_DN46827_c1_g1	TRINITY_DN46827_c1_g1	0.0619476	-0.5432	NDEPs_NDEGs
TRINITY_DN46865_c4_g2	TRINITY_DN46865_c4_g2	0.0656978	-0.402	NDEPs_NDEGs
TRINITY_DN46877_c3_g1	TRINITY_DN46877_c3_g1	0.0160356	0.1292	NDEPs_NDEGs
TRINITY_DN46880_c4_g1	TRINITY_DN46880_c4_g1	0.235714	0.4424	NDEPs_NDEGs
TRINITY_DN46897_c0_g4	TRINITY_DN46897_c0_g4	-0.129852	-0.6146	NDEPs_NDEGs
TRINITY_DN46909_c2_g1	TRINITY_DN46909_c2_g1	0.121954	-0.2401	NDEPs_NDEGs
TRINITY_DN46936_c3_g1	TRINITY_DN46936_c3_g1	-0.155886	-0.3032	NDEPs_NDEGs
TRINITY_DN46961_c1_g1	TRINITY_DN46961_c1_g1	-0.426381	-0.5077	NDEPs_NDEGs
TRINITY_DN46967_c5_g1	TRINITY_DN46967_c5_g1	-0.134475	-0.7503	NDEPs_NDEGs
TRINITY_DN46967_c5_g3	TRINITY_DN46967_c5_g3	-0.223173	-0.1389	NDEPs_NDEGs
TRINITY_DN46969_c1_g1	TRINITY_DN46969_c1_g1	-0.163237	-0.7322	NDEPs_NDEGs
TRINITY_DN46979_c4_g1	TRINITY_DN46979_c4_g1	0.0621314	-0.1819	NDEPs_NDEGs
TRINITY_DN46982_c0_g1	TRINITY_DN46982_c0_g1	0.0164778	0.0456	NDEPs_NDEGs
TRINITY_DN46987_c2_g1	TRINITY_DN46987_c2_g1	-0.171442	-0.3364	NDEPs_NDEGs
TRINITY_DN46988_c2_g1	TRINITY_DN46988_c2_g1	0.179894	-1.0363	NDEPs_DEGs
TRINITY_DN47021_c0_g1	TRINITY_DN47021_c0_g1	0.0331023	-0.36	NDEPs_NDEGs
TRINITY_DN47046_c0_g1	TRINITY_DN47046_c0_g1	-0.0533155	0.0345	NDEPs_NDEGs
TRINITY_DN47057_c3_g2	TRINITY_DN47057_c3_g2	0.0939225	-0.0702	NDEPs_NDEGs
TRINITY_DN47058_c0_g2	TRINITY_DN47058_c0_g2	-0.57424	-0.3138	NDEPs_NDEGs
TRINITY_DN47067_c1_g1	TRINITY_DN47067_c1_g1	0.152224	0.4759	NDEPs_NDEGs
TRINITY_DN47069_c0_g1	TRINITY_DN47069_c0_g1	0.274845	-1.0587	NDEPs_DEGs
TRINITY_DN47072_c2_g1	TRINITY_DN47072_c2_g1	-0.0204312	-0.4207	NDEPs_NDEGs
TRINITY_DN47085_c6_g2	TRINITY_DN47085_c6_g2	0.254126	-0.2176	NDEPs_NDEGs
TRINITY_DN47087_c2_g1	TRINITY_DN47087_c2_g1	-0.239537	-0.4488	NDEPs_NDEGs
TRINITY_DN47093_c0_g3	TRINITY_DN47093_c0_g3	-0.0288387	-0.1508	NDEPs_NDEGs
TRINITY_DN47099_c2_g1	TRINITY_DN47099_c2_g1	-0.17635	-0.2642	NDEPs_NDEGs
TRINITY_DN47099_c3_g2	TRINITY_DN47099_c3_g2	0.0995605	-0.3232	NDEPs_NDEGs
TRINITY_DN47102_c3_g1	TRINITY_DN47102_c3_g1	0.0192849	-0.8441	NDEPs_NDEGs
TRINITY_DN47110_c2_g1	TRINITY_DN47110_c2_g1	-0.347847	-0.2008	NDEPs_NDEGs
TRINITY_DN47112_c0_g1	TRINITY_DN47112_c0_g1	0.431865	0.3848	NDEPs_NDEGs
TRINITY_DN47134_c0_g1	TRINITY_DN47134_c0_g1	-0.281737	-0.5629	NDEPs_NDEGs
TRINITY_DN47136_c1_g1	TRINITY_DN47136_c1_g1	-0.305159	-0.9745	NDEPs_NDEGs
TRINITY_DN47139_c0_g1	TRINITY_DN47139_c0_g1	0.438844	-0.42	NDEPs_NDEGs
TRINITY_DN47140_c2_g1	TRINITY_DN47140_c2_g1	0.0666362	-0.4622	NDEPs_NDEGs
TRINITY_DN47146_c2_g1	TRINITY_DN47146_c2_g1	-0.0665739	-0.3603	NDEPs_NDEGs
TRINITY_DN47153_c0_g1	TRINITY_DN47153_c0_g1	0.0231049	-0.8452	NDEPs_NDEGs
TRINITY_DN47154_c0_g2	TRINITY_DN47154_c0_g2	-0.265979	-0.1424	NDEPs_NDEGs
TRINITY_DN47176_c1_g1	TRINITY_DN47176_c1_g1	0.287198	-1.1158	NDEPs_DEGs
TRINITY_DN47183_c1_g1	TRINITY_DN47183_c1_g1	-0.174533	-0.233	NDEPs_NDEGs
TRINITY_DN47219_c0_g2	TRINITY_DN47219_c0_g2	0.278568	1.9632	NDEPs_NDEGs
TRINITY_DN47233_c0_g1	TRINITY_DN47233_c0_g1	-0.563655	-0.9223	NDEPs_NDEGs
TRINITY_DN47235_c0_g1	TRINITY_DN47235_c0_g1	-0.792707	-0.4539	NDEPs_NDEGs
TRINITY_DN47238_c1_g1	TRINITY_DN47238_c1_g1	-0.0523174	-0.5396	NDEPs_NDEGs
TRINITY_DN47252_c1_g2	TRINITY_DN47252_c1_g2	-0.113823	-0.3558	NDEPs_NDEGs
TRINITY_DN47265_c0_g1	TRINITY_DN47265_c0_g1	-0.691958	-0.5725	NDEPs_NDEGs
TRINITY_DN47272_c0_g1	TRINITY_DN47272_c0_g1	-0.502378	-0.5712	NDEPs_NDEGs
TRINITY_DN47286_c1_g1	TRINITY_DN47286_c1_g1	1.55821	-0.4284	NDEPs_NDEGs
TRINITY_DN47305_c0_g4	TRINITY_DN47305_c0_g4	-0.0806141	-0.361	NDEPs_NDEGs
TRINITY_DN47308_c0_g1	TRINITY_DN47308_c0_g1	-0.201725	-0.5386	NDEPs_NDEGs
TRINITY_DN47316_c2_g1	TRINITY_DN47316_c2_g1	0.407558	-0.6167	NDEPs_NDEGs
TRINITY_DN47330_c0_g1	TRINITY_DN47330_c0_g1	0.569806	-0.4915	NDEPs_NDEGs
TRINITY_DN47350_c0_g1	TRINITY_DN47350_c0_g1	0.38023	-0.6178	NDEPs_NDEGs
TRINITY_DN47355_c2_g1	TRINITY_DN47355_c2_g1	-0.22884	-0.7648	NDEPs_NDEGs
TRINITY_DN47365_c2_g1	TRINITY_DN47365_c2_g1	0.0567944	-1.1253	NDEPs_DEGs
TRINITY_DN47397_c0_g1	TRINITY_DN47397_c0_g1	0.178897	-0.0609	NDEPs_NDEGs
TRINITY_DN47398_c0_g1	TRINITY_DN47398_c0_g1	0.256052	0.509	NDEPs_NDEGs
TRINITY_DN47403_c0_g1	TRINITY_DN47403_c0_g1	0.930005	1.311	NDEPs_DEGs
TRINITY_DN47429_c0_g2	TRINITY_DN47429_c0_g2	0.206272	-0.1467	NDEPs_NDEGs
TRINITY_DN47430_c1_g3	TRINITY_DN47430_c1_g3	-0.0208775	-1.0248	NDEPs_DEGs
TRINITY_DN47439_c1_g2	TRINITY_DN47439_c1_g2	0.527286	-0.7341	NDEPs_NDEGs
TRINITY_DN47440_c0_g1	TRINITY_DN47440_c0_g1	-0.188776	-0.1502	NDEPs_NDEGs
TRINITY_DN47450_c1_g1	TRINITY_DN47450_c1_g1	0.239466	-0.4644	NDEPs_NDEGs
TRINITY_DN47451_c2_g1	TRINITY_DN47451_c2_g1	0.213708	-0.3597	NDEPs_NDEGs
TRINITY_DN47452_c0_g3	TRINITY_DN47452_c0_g3	0.38378	0.4044	NDEPs_NDEGs
TRINITY_DN47458_c0_g1	TRINITY_DN47458_c0_g1	-1.79364	-0.5048	NDEPs_NDEGs
TRINITY_DN47460_c0_g1	TRINITY_DN47460_c0_g1	0.434236	-0.7311	NDEPs_NDEGs
TRINITY_DN47463_c2_g2	TRINITY_DN47463_c2_g2	-0.0136968	-0.1474	NDEPs_NDEGs
TRINITY_DN47466_c1_g1	TRINITY_DN47466_c1_g1	0.812773	0.0057	NDEPs_NDEGs
TRINITY_DN47469_c1_g1	TRINITY_DN47469_c1_g1	0.271347	-0.242	NDEPs_NDEGs
TRINITY_DN47484_c0_g1	TRINITY_DN47484_c0_g1	0.00711511	-0.2008	NDEPs_NDEGs
TRINITY_DN47499_c0_g1	TRINITY_DN47499_c0_g1	-0.797932	-2.131	NDEPs_DEGs
TRINITY_DN47517_c0_g1	TRINITY_DN47517_c0_g1	-0.000134177	-0.2187	NDEPs_NDEGs
TRINITY_DN47551_c0_g1	TRINITY_DN47551_c0_g1	-0.370083	-3.0208	NDEPs_DEGs
TRINITY_DN47557_c0_g1	TRINITY_DN47557_c0_g1	0.0528791	-1.467	NDEPs_DEGs
TRINITY_DN47560_c2_g1	TRINITY_DN47560_c2_g1	-0.0457888	0.6835	NDEPs_NDEGs
TRINITY_DN47583_c2_g1	TRINITY_DN47583_c2_g1	-0.300159	-0.5777	NDEPs_NDEGs
TRINITY_DN47587_c1_g1	TRINITY_DN47587_c1_g1	0.204043	-0.0776	NDEPs_NDEGs
TRINITY_DN47592_c1_g1	TRINITY_DN47592_c1_g1	0.120534	-0.1055	NDEPs_NDEGs
TRINITY_DN47601_c1_g1	TRINITY_DN47601_c1_g1	-2.12944	-2.484	NDEPs_DEGs
TRINITY_DN47607_c0_g1	TRINITY_DN47607_c0_g1	0.624459	-1.1823	NDEPs_DEGs
TRINITY_DN47614_c0_g1	TRINITY_DN47614_c0_g1	0.144253	-0.0771	NDEPs_NDEGs
TRINITY_DN47614_c1_g1	TRINITY_DN47614_c1_g1	-1.15416e-05	0.0703	NDEPs_NDEGs
TRINITY_DN47628_c0_g1	TRINITY_DN47628_c0_g1	-0.231359	-1.0178	NDEPs_DEGs
TRINITY_DN47638_c1_g1	TRINITY_DN47638_c1_g1	-0.0852212	-4.8875	NDEPs_DEGs
TRINITY_DN47684_c1_g1	TRINITY_DN47684_c1_g1	0.092861	0.523	NDEPs_NDEGs
TRINITY_DN47684_c1_g2	TRINITY_DN47684_c1_g2	-0.177896	-0.5847	NDEPs_NDEGs
TRINITY_DN47690_c4_g7	TRINITY_DN47690_c4_g7	-0.877966	-0.1202	NDEPs_NDEGs
TRINITY_DN47691_c1_g1	TRINITY_DN47691_c1_g1	0.237943	0.0966	NDEPs_NDEGs
TRINITY_DN47691_c1_g2	TRINITY_DN47691_c1_g2	0.182477	-0.7536	NDEPs_NDEGs
TRINITY_DN47720_c0_g1	TRINITY_DN47720_c0_g1	-0.09828	-0.2212	NDEPs_NDEGs
TRINITY_DN47725_c0_g1	TRINITY_DN47725_c0_g1	0.221816	-0.2343	NDEPs_NDEGs
TRINITY_DN47750_c1_g1	TRINITY_DN47750_c1_g1	-0.309086	-3.9363	NDEPs_DEGs
TRINITY_DN47752_c5_g1	TRINITY_DN47752_c5_g1	0.217087	-0.9747	NDEPs_NDEGs
TRINITY_DN47769_c1_g1	TRINITY_DN47769_c1_g1	-0.0678224	-0.7785	NDEPs_NDEGs
TRINITY_DN47783_c1_g1	TRINITY_DN47783_c1_g1	1.01702	0.7205	DEPs_NDEGs
TRINITY_DN47800_c1_g1	TRINITY_DN47800_c1_g1	-0.48243	-0.3889	NDEPs_NDEGs
TRINITY_DN47812_c1_g3	TRINITY_DN47812_c1_g3	-0.00717792	-0.8247	NDEPs_NDEGs
TRINITY_DN47827_c0_g1	TRINITY_DN47827_c0_g1	0.433936	0.1007	NDEPs_NDEGs
TRINITY_DN47833_c1_g3	TRINITY_DN47833_c1_g3	0.0639019	-0.7558	NDEPs_NDEGs
TRINITY_DN47835_c1_g1	TRINITY_DN47835_c1_g1	-0.000440089	-0.8104	NDEPs_NDEGs
TRINITY_DN47836_c0_g1	TRINITY_DN47836_c0_g1	-0.329747	-0.9033	NDEPs_NDEGs
TRINITY_DN47852_c0_g4	TRINITY_DN47852_c0_g4	0.142344	2.0168	NDEPs_DEGs
TRINITY_DN47855_c0_g1	TRINITY_DN47855_c0_g1	0.0742012	-0.8985	NDEPs_NDEGs
TRINITY_DN47860_c1_g1	TRINITY_DN47860_c1_g1	-1.01964	-1.6257	DEPs_DEGs
TRINITY_DN47860_c1_g2	TRINITY_DN47860_c1_g2	-0.826867	-1.2382	NDEPs_DEGs
TRINITY_DN47871_c0_g1	TRINITY_DN47871_c0_g1	0.0277372	0.463	NDEPs_NDEGs
TRINITY_DN47875_c0_g3	TRINITY_DN47875_c0_g3	-0.07779	-0.0417	NDEPs_NDEGs
TRINITY_DN47900_c1_g1	TRINITY_DN47900_c1_g1	0.130277	0.0614	NDEPs_NDEGs
TRINITY_DN47902_c3_g2	TRINITY_DN47902_c3_g2	-0.371331	-0.8429	NDEPs_NDEGs
TRINITY_DN47903_c0_g1	TRINITY_DN47903_c0_g1	-0.954163	-1.624	NDEPs_DEGs
TRINITY_DN47932_c2_g5	TRINITY_DN47932_c2_g5	-0.20559	0.2108	NDEPs_NDEGs
TRINITY_DN47945_c0_g1	TRINITY_DN47945_c0_g1	0.427031	1.3406	NDEPs_DEGs
TRINITY_DN47946_c0_g1	TRINITY_DN47946_c0_g1	-0.0262359	-1.0465	NDEPs_DEGs
TRINITY_DN47957_c1_g1	TRINITY_DN47957_c1_g1	-0.202834	-0.8659	NDEPs_NDEGs
TRINITY_DN47983_c1_g1	TRINITY_DN47983_c1_g1	0.237088	-0.9639	NDEPs_NDEGs
TRINITY_DN47986_c0_g2	TRINITY_DN47986_c0_g2	-0.284829	-0.7336	NDEPs_NDEGs
TRINITY_DN47993_c1_g1	TRINITY_DN47993_c1_g1	-0.258517	0.0962	NDEPs_NDEGs
TRINITY_DN47999_c1_g3	TRINITY_DN47999_c1_g3	-0.208396	-0.3382	NDEPs_NDEGs
TRINITY_DN47999_c1_g4	TRINITY_DN47999_c1_g4	-0.00425356	-0.1911	NDEPs_NDEGs
TRINITY_DN48000_c1_g1	TRINITY_DN48000_c1_g1	-0.245812	-0.594	NDEPs_NDEGs
TRINITY_DN48024_c0_g1	TRINITY_DN48024_c0_g1	0.603554	-0.203	NDEPs_NDEGs
TRINITY_DN48030_c1_g1	TRINITY_DN48030_c1_g1	0.68684	-0.3944	NDEPs_NDEGs
TRINITY_DN48045_c2_g6	TRINITY_DN48045_c2_g6	-0.116991	-0.2786	NDEPs_NDEGs
TRINITY_DN48053_c0_g1	TRINITY_DN48053_c0_g1	-1.51457	-1.2515	DEPs_DEGs
TRINITY_DN48103_c1_g1	TRINITY_DN48103_c1_g1	0.0934831	-0.5789	NDEPs_NDEGs
TRINITY_DN48104_c3_g1	TRINITY_DN48104_c3_g1	0.600452	1.1302	NDEPs_DEGs
TRINITY_DN48104_c5_g2	TRINITY_DN48104_c5_g2	0.176736	-0.1253	NDEPs_NDEGs
TRINITY_DN48116_c1_g1	TRINITY_DN48116_c1_g1	-0.435085	-0.3433	NDEPs_NDEGs
TRINITY_DN48119_c0_g1	TRINITY_DN48119_c0_g1	-0.193927	0.4983	NDEPs_NDEGs
TRINITY_DN48120_c1_g1	TRINITY_DN48120_c1_g1	-0.203779	-0.0122	NDEPs_NDEGs
TRINITY_DN48148_c1_g1	TRINITY_DN48148_c1_g1	-0.112866	-0.9881	NDEPs_NDEGs
TRINITY_DN48158_c0_g2	TRINITY_DN48158_c0_g2	0.230241	-0.8498	NDEPs_NDEGs
TRINITY_DN48159_c0_g2	TRINITY_DN48159_c0_g2	0.305063	-0.7734	NDEPs_NDEGs
TRINITY_DN48182_c3_g1	TRINITY_DN48182_c3_g1	0.576156	0.0047	NDEPs_NDEGs
TRINITY_DN48184_c1_g1	TRINITY_DN48184_c1_g1	0.200983	-0.4336	NDEPs_NDEGs
TRINITY_DN48192_c0_g2	TRINITY_DN48192_c0_g2	-0.968946	-2.5483	NDEPs_DEGs
TRINITY_DN48201_c4_g1	TRINITY_DN48201_c4_g1	0.0382465	0.2644	NDEPs_NDEGs
TRINITY_DN48213_c0_g1	TRINITY_DN48213_c0_g1	0.236859	-0.1764	NDEPs_NDEGs
TRINITY_DN48225_c0_g1	TRINITY_DN48225_c0_g1	-0.574571	-0.2793	NDEPs_NDEGs
TRINITY_DN48247_c0_g1	TRINITY_DN48247_c0_g1	0.0513596	0.0868	NDEPs_NDEGs
TRINITY_DN48250_c1_g1	TRINITY_DN48250_c1_g1	0.078629	0.4846	NDEPs_NDEGs
TRINITY_DN48252_c0_g1	TRINITY_DN48252_c0_g1	0.0558828	-0.6176	NDEPs_NDEGs
TRINITY_DN48253_c2_g2	TRINITY_DN48253_c2_g2	-0.00676331	-0.4965	NDEPs_NDEGs
TRINITY_DN48254_c0_g1	TRINITY_DN48254_c0_g1	-0.094891	-1.0529	NDEPs_DEGs
TRINITY_DN48262_c0_g1	TRINITY_DN48262_c0_g1	-0.0959052	-0.0075	NDEPs_NDEGs
TRINITY_DN48264_c0_g1	TRINITY_DN48264_c0_g1	-0.449371	-0.4687	NDEPs_NDEGs
TRINITY_DN48264_c0_g2	TRINITY_DN48264_c0_g2	-0.507735	-0.2923	NDEPs_NDEGs
TRINITY_DN48268_c2_g1	TRINITY_DN48268_c2_g1	0.0707342	-0.7774	NDEPs_NDEGs
TRINITY_DN48300_c2_g1	TRINITY_DN48300_c2_g1	0.202458	-0.4979	NDEPs_NDEGs
TRINITY_DN48333_c0_g1	TRINITY_DN48333_c0_g1	-0.1725	-0.2935	NDEPs_NDEGs
TRINITY_DN48337_c1_g1	TRINITY_DN48337_c1_g1	0.111851	-0.373	NDEPs_NDEGs
TRINITY_DN48343_c1_g1	TRINITY_DN48343_c1_g1	0.380049	0.5185	NDEPs_NDEGs
TRINITY_DN48376_c1_g4	TRINITY_DN48376_c1_g4	0.0373274	0.5338	NDEPs_NDEGs
TRINITY_DN48401_c1_g1	TRINITY_DN48401_c1_g1	-0.504424	-0.4581	NDEPs_NDEGs
TRINITY_DN48405_c0_g2	TRINITY_DN48405_c0_g2	-0.481036	-0.8432	NDEPs_NDEGs
TRINITY_DN48441_c1_g1	TRINITY_DN48441_c1_g1	0.157963	-0.0689	NDEPs_NDEGs
TRINITY_DN48446_c0_g1	TRINITY_DN48446_c0_g1	0.34051	-0.5639	NDEPs_NDEGs
TRINITY_DN48447_c0_g1	TRINITY_DN48447_c0_g1	0.586962	0.1567	NDEPs_NDEGs
TRINITY_DN48447_c0_g2	TRINITY_DN48447_c0_g2	0.179826	0.1339	NDEPs_NDEGs
TRINITY_DN48448_c0_g1	TRINITY_DN48448_c0_g1	0.488221	-0.1743	NDEPs_NDEGs
TRINITY_DN48456_c3_g1	TRINITY_DN48456_c3_g1	0.352835	-0.1823	NDEPs_NDEGs
TRINITY_DN48463_c0_g1	TRINITY_DN48463_c0_g1	0.621982	-0.4103	NDEPs_NDEGs
TRINITY_DN48464_c0_g2	TRINITY_DN48464_c0_g2	-0.695991	-1.2989	NDEPs_DEGs
TRINITY_DN48465_c3_g1	TRINITY_DN48465_c3_g1	-0.260351	-0.7695	NDEPs_NDEGs
TRINITY_DN48469_c0_g2	TRINITY_DN48469_c0_g2	0.127439	1.2814	NDEPs_DEGs
TRINITY_DN48484_c0_g2	TRINITY_DN48484_c0_g2	-0.304275	0.5287	NDEPs_NDEGs
TRINITY_DN48485_c2_g1	TRINITY_DN48485_c2_g1	0.50608	0.0253	NDEPs_NDEGs
TRINITY_DN48494_c2_g4	TRINITY_DN48494_c2_g4	0.255237	-0.3148	NDEPs_NDEGs
TRINITY_DN48496_c1_g1	TRINITY_DN48496_c1_g1	0.0742054	-0.2693	NDEPs_NDEGs
TRINITY_DN48512_c1_g1	TRINITY_DN48512_c1_g1	0.0237209	-0.3739	NDEPs_NDEGs
TRINITY_DN48519_c1_g1	TRINITY_DN48519_c1_g1	-0.185796	-0.5446	NDEPs_NDEGs
TRINITY_DN48523_c0_g1	TRINITY_DN48523_c0_g1	-0.164061	-0.3389	NDEPs_NDEGs
TRINITY_DN48526_c0_g1	TRINITY_DN48526_c0_g1	-0.165765	-0.2758	NDEPs_NDEGs
TRINITY_DN48530_c1_g2	TRINITY_DN48530_c1_g2	-0.155351	-0.5811	NDEPs_NDEGs
TRINITY_DN48558_c2_g3	TRINITY_DN48558_c2_g3	-1.94141	-3.029	NDEPs_DEGs
TRINITY_DN48560_c0_g1	TRINITY_DN48560_c0_g1	-0.250071	-0.4144	NDEPs_NDEGs
TRINITY_DN48566_c0_g1	TRINITY_DN48566_c0_g1	-0.0517012	-0.7731	NDEPs_NDEGs
TRINITY_DN48583_c1_g1	TRINITY_DN48583_c1_g1	-0.421658	-1.2887	NDEPs_DEGs
TRINITY_DN48584_c1_g1	TRINITY_DN48584_c1_g1	-0.272827	-0.6146	NDEPs_NDEGs
TRINITY_DN48599_c2_g3	TRINITY_DN48599_c2_g3	0.835682	-0.2474	NDEPs_NDEGs
TRINITY_DN48601_c0_g1	TRINITY_DN48601_c0_g1	2.90321	6.3602	DEPs_DEGs
TRINITY_DN48601_c0_g3	TRINITY_DN48601_c0_g3	2.49336	3.503	DEPs_DEGs
TRINITY_DN48607_c0_g1	TRINITY_DN48607_c0_g1	0.347025	-0.7274	NDEPs_NDEGs
TRINITY_DN48614_c3_g1	TRINITY_DN48614_c3_g1	-0.289233	-0.1426	NDEPs_NDEGs
TRINITY_DN48615_c0_g1	TRINITY_DN48615_c0_g1	-0.159288	-0.2306	NDEPs_NDEGs
TRINITY_DN48620_c3_g1	TRINITY_DN48620_c3_g1	-0.153272	0.9021	NDEPs_NDEGs
TRINITY_DN48629_c1_g1	TRINITY_DN48629_c1_g1	-0.544193	-0.9136	NDEPs_NDEGs
TRINITY_DN48639_c1_g2	TRINITY_DN48639_c1_g2	-0.3853	-0.4896	NDEPs_NDEGs
TRINITY_DN48642_c1_g3	TRINITY_DN48642_c1_g3	-0.0346213	-0.2925	NDEPs_NDEGs
TRINITY_DN48644_c4_g2	TRINITY_DN48644_c4_g2	-0.205675	-1.099	NDEPs_DEGs
TRINITY_DN48654_c0_g1	TRINITY_DN48654_c0_g1	0.0351101	-0.6243	NDEPs_NDEGs
TRINITY_DN48660_c1_g1	TRINITY_DN48660_c1_g1	-0.21296	-1.9958	NDEPs_DEGs
TRINITY_DN48661_c0_g1	TRINITY_DN48661_c0_g1	0.185426	0.1094	NDEPs_NDEGs
TRINITY_DN48672_c0_g1	TRINITY_DN48672_c0_g1	-0.145222	0.5324	NDEPs_NDEGs
TRINITY_DN48685_c2_g1	TRINITY_DN48685_c2_g1	0.22219	1.7256	NDEPs_DEGs
TRINITY_DN48687_c0_g1	TRINITY_DN48687_c0_g1	-0.540913	0.059	NDEPs_NDEGs
TRINITY_DN48691_c3_g2	TRINITY_DN48691_c3_g2	0.191024	-0.4929	NDEPs_NDEGs
TRINITY_DN48695_c3_g1	TRINITY_DN48695_c3_g1	-0.221238	0.3554	NDEPs_NDEGs
TRINITY_DN48696_c0_g1	TRINITY_DN48696_c0_g1	0.555375	-0.0492	NDEPs_NDEGs
TRINITY_DN48708_c0_g1	TRINITY_DN48708_c0_g1	0.836815	-0.0212	NDEPs_NDEGs
TRINITY_DN48753_c0_g1	TRINITY_DN48753_c0_g1	-0.212108	-0.9933	NDEPs_NDEGs
TRINITY_DN48766_c0_g1	TRINITY_DN48766_c0_g1	0.217098	-0.3942	NDEPs_NDEGs
TRINITY_DN48776_c0_g1	TRINITY_DN48776_c0_g1	-0.276228	-0.726	NDEPs_NDEGs
TRINITY_DN48791_c0_g1	TRINITY_DN48791_c0_g1	-0.0464963	-1.5415	NDEPs_DEGs
TRINITY_DN48796_c5_g2	TRINITY_DN48796_c5_g2	0.0480367	-0.8853	NDEPs_NDEGs
TRINITY_DN48796_c5_g3	TRINITY_DN48796_c5_g3	-0.189073	-0.0432	NDEPs_NDEGs
TRINITY_DN48804_c5_g3	TRINITY_DN48804_c5_g3	-0.35083	2.8315	NDEPs_NDEGs
TRINITY_DN48824_c2_g1	TRINITY_DN48824_c2_g1	0.214657	-1.1165	NDEPs_DEGs
TRINITY_DN48828_c2_g1	TRINITY_DN48828_c2_g1	0.204072	-0.6504	NDEPs_NDEGs
TRINITY_DN48843_c0_g1	TRINITY_DN48843_c0_g1	0.237934	-0.092	NDEPs_NDEGs
TRINITY_DN48844_c0_g1	TRINITY_DN48844_c0_g1	-0.441311	-0.4701	NDEPs_NDEGs
TRINITY_DN48847_c0_g1	TRINITY_DN48847_c0_g1	-0.303876	-0.1938	NDEPs_NDEGs
TRINITY_DN48883_c2_g2	TRINITY_DN48883_c2_g2	-0.888544	-0.3565	NDEPs_NDEGs
TRINITY_DN48898_c0_g1	TRINITY_DN48898_c0_g1	0.00200539	0.1361	NDEPs_NDEGs
TRINITY_DN48932_c0_g1	TRINITY_DN48932_c0_g1	-0.619645	-0.1057	NDEPs_NDEGs
TRINITY_DN48934_c1_g2	TRINITY_DN48934_c1_g2	0.451084	0.3456	NDEPs_NDEGs
TRINITY_DN48937_c1_g2	TRINITY_DN48937_c1_g2	0.0799959	-0.4706	NDEPs_NDEGs
TRINITY_DN48970_c1_g3	TRINITY_DN48970_c1_g3	-0.148129	-0.6108	NDEPs_NDEGs
TRINITY_DN49004_c2_g1	TRINITY_DN49004_c2_g1	-0.668584	-0.9138	NDEPs_NDEGs
TRINITY_DN49012_c1_g1	TRINITY_DN49012_c1_g1	0.296279	1.878	NDEPs_DEGs
TRINITY_DN49016_c2_g1	TRINITY_DN49016_c2_g1	0.114071	-0.7105	NDEPs_NDEGs
TRINITY_DN49026_c0_g1	TRINITY_DN49026_c0_g1	0.115333	-1.5732	NDEPs_DEGs
TRINITY_DN49027_c0_g2	TRINITY_DN49027_c0_g2	0.136891	-0.4558	NDEPs_NDEGs
TRINITY_DN49042_c0_g1	TRINITY_DN49042_c0_g1	0.129655	-0.7931	NDEPs_NDEGs
TRINITY_DN49047_c4_g1	TRINITY_DN49047_c4_g1	0.192274	0.3104	NDEPs_NDEGs
TRINITY_DN49078_c1_g2	TRINITY_DN49078_c1_g2	-0.253627	-0.2908	NDEPs_NDEGs
TRINITY_DN49086_c2_g1	TRINITY_DN49086_c2_g1	0.297194	-0.8401	NDEPs_NDEGs
TRINITY_DN49100_c0_g1	TRINITY_DN49100_c0_g1	0.163711	1.3815	NDEPs_DEGs
TRINITY_DN49104_c1_g4	TRINITY_DN49104_c1_g4	0.0849432	0.2133	NDEPs_NDEGs
TRINITY_DN49112_c3_g2	TRINITY_DN49112_c3_g2	0.200234	-0.2318	NDEPs_NDEGs
TRINITY_DN49125_c2_g1	TRINITY_DN49125_c2_g1	0.382251	-0.0689	NDEPs_NDEGs
TRINITY_DN49132_c0_g1	TRINITY_DN49132_c0_g1	0.500095	-0.9292	NDEPs_NDEGs
TRINITY_DN49142_c1_g1	TRINITY_DN49142_c1_g1	-0.568167	-0.3659	NDEPs_NDEGs
TRINITY_DN49145_c2_g2	TRINITY_DN49145_c2_g2	0.296181	-1.9792	NDEPs_DEGs
TRINITY_DN49162_c1_g1	TRINITY_DN49162_c1_g1	-0.200415	-0.0701	NDEPs_NDEGs
TRINITY_DN49164_c0_g1	TRINITY_DN49164_c0_g1	0.0368873	-0.6924	NDEPs_NDEGs
TRINITY_DN49166_c0_g1	TRINITY_DN49166_c0_g1	-0.202298	0.4997	NDEPs_NDEGs
TRINITY_DN49175_c0_g1	TRINITY_DN49175_c0_g1	-0.367914	-1.0735	NDEPs_DEGs
TRINITY_DN49176_c2_g2	TRINITY_DN49176_c2_g2	-0.342552	-1.4494	NDEPs_NDEGs
TRINITY_DN49186_c0_g1	TRINITY_DN49186_c0_g1	-0.0343007	-0.1856	NDEPs_NDEGs
TRINITY_DN49203_c4_g1	TRINITY_DN49203_c4_g1	0.219813	0.1608	NDEPs_NDEGs
TRINITY_DN49204_c1_g1	TRINITY_DN49204_c1_g1	-0.134084	0.5619	NDEPs_NDEGs
TRINITY_DN49207_c1_g1	TRINITY_DN49207_c1_g1	-0.14626	0.3154	NDEPs_NDEGs
TRINITY_DN49211_c1_g1	TRINITY_DN49211_c1_g1	-0.0468003	-0.2493	NDEPs_NDEGs
TRINITY_DN49232_c0_g2	TRINITY_DN49232_c0_g2	-0.00614307	0.0252	NDEPs_NDEGs
TRINITY_DN49235_c1_g1	TRINITY_DN49235_c1_g1	0.357847	0.0383	NDEPs_NDEGs
TRINITY_DN49235_c1_g2	TRINITY_DN49235_c1_g2	0.682536	0.7789	NDEPs_NDEGs
TRINITY_DN49237_c0_g1	TRINITY_DN49237_c0_g1	-0.107722	-0.425	NDEPs_NDEGs
TRINITY_DN49259_c0_g1	TRINITY_DN49259_c0_g1	0.331348	-0.1621	NDEPs_NDEGs
TRINITY_DN49268_c1_g1	TRINITY_DN49268_c1_g1	0.293902	-0.0628	NDEPs_NDEGs
TRINITY_DN49269_c0_g1	TRINITY_DN49269_c0_g1	0.355573	-0.879	NDEPs_NDEGs
TRINITY_DN49271_c4_g2	TRINITY_DN49271_c4_g2	-0.134015	-0.103	NDEPs_NDEGs
TRINITY_DN49285_c0_g1	TRINITY_DN49285_c0_g1	-0.219035	-0.1427	NDEPs_NDEGs
TRINITY_DN49292_c1_g1	TRINITY_DN49292_c1_g1	-0.19356	-0.2777	NDEPs_NDEGs
TRINITY_DN49304_c1_g3	TRINITY_DN49304_c1_g3	0.772781	-1.711	NDEPs_DEGs
TRINITY_DN49319_c2_g1	TRINITY_DN49319_c2_g1	-0.0680613	-0.972	NDEPs_NDEGs
TRINITY_DN49320_c0_g1	TRINITY_DN49320_c0_g1	-0.696606	-0.3085	NDEPs_NDEGs
TRINITY_DN49321_c0_g1	TRINITY_DN49321_c0_g1	0.211377	-1.0761	NDEPs_DEGs
TRINITY_DN49327_c0_g1	TRINITY_DN49327_c0_g1	-0.271143	-0.1799	NDEPs_NDEGs
TRINITY_DN49332_c1_g1	TRINITY_DN49332_c1_g1	0.0660575	-0.3013	NDEPs_NDEGs
TRINITY_DN49362_c0_g1	TRINITY_DN49362_c0_g1	0.0845378	-1.9136	NDEPs_DEGs
TRINITY_DN49383_c3_g6	TRINITY_DN49383_c3_g6	-0.498497	-0.4566	NDEPs_NDEGs
TRINITY_DN49394_c0_g1	TRINITY_DN49394_c0_g1	-1.37641	-3.462	DEPs_DEGs
TRINITY_DN49398_c1_g1	TRINITY_DN49398_c1_g1	-0.171237	-1.7592	NDEPs_DEGs
TRINITY_DN49406_c1_g1	TRINITY_DN49406_c1_g1	-0.287223	0.1459	NDEPs_NDEGs
TRINITY_DN49421_c0_g1	TRINITY_DN49421_c0_g1	0.538912	0.4568	NDEPs_NDEGs
TRINITY_DN49427_c0_g3	TRINITY_DN49427_c0_g3	-1.42407	-2.9849	DEPs_DEGs
TRINITY_DN49428_c0_g1	TRINITY_DN49428_c0_g1	-0.209426	-0.4126	NDEPs_NDEGs
TRINITY_DN49441_c1_g1	TRINITY_DN49441_c1_g1	-0.188542	-1.0668	NDEPs_DEGs
TRINITY_DN49475_c1_g2	TRINITY_DN49475_c1_g2	-0.191755	-0.1499	NDEPs_NDEGs
TRINITY_DN49482_c0_g4	TRINITY_DN49482_c0_g4	0.0638329	-3.1291	NDEPs_DEGs
TRINITY_DN49489_c0_g1	TRINITY_DN49489_c0_g1	-0.364067	0.1727	NDEPs_NDEGs
TRINITY_DN49493_c0_g5	TRINITY_DN49493_c0_g5	-0.138669	0.0978	NDEPs_NDEGs
TRINITY_DN49497_c1_g1	TRINITY_DN49497_c1_g1	0.191555	-0.2179	NDEPs_NDEGs
TRINITY_DN49510_c3_g1	TRINITY_DN49510_c3_g1	-0.0527393	-0.0919	NDEPs_NDEGs
TRINITY_DN49521_c1_g1	TRINITY_DN49521_c1_g1	-0.149085	0.8701	NDEPs_NDEGs
TRINITY_DN49529_c1_g1	TRINITY_DN49529_c1_g1	-0.619	-0.2688	NDEPs_NDEGs
TRINITY_DN49584_c2_g1	TRINITY_DN49584_c2_g1	0.104211	0.323	NDEPs_NDEGs
TRINITY_DN49587_c0_g1	TRINITY_DN49587_c0_g1	-0.302167	-0.3511	NDEPs_NDEGs
TRINITY_DN49590_c0_g3	TRINITY_DN49590_c0_g3	0.563114	-1.6242	NDEPs_DEGs
TRINITY_DN49595_c0_g1	TRINITY_DN49595_c0_g1	-0.074514	-0.0776	NDEPs_NDEGs
TRINITY_DN49596_c1_g1	TRINITY_DN49596_c1_g1	-0.158921	0.2013	NDEPs_NDEGs
TRINITY_DN49601_c1_g1	TRINITY_DN49601_c1_g1	0.478722	-0.8367	NDEPs_NDEGs
TRINITY_DN49606_c0_g1	TRINITY_DN49606_c0_g1	0.0107397	-0.5213	NDEPs_NDEGs
TRINITY_DN49616_c1_g1	TRINITY_DN49616_c1_g1	0.0826522	-0.5748	NDEPs_NDEGs
TRINITY_DN49627_c1_g2	TRINITY_DN49627_c1_g2	0.0842766	-0.0592	NDEPs_NDEGs
TRINITY_DN49649_c0_g1	TRINITY_DN49649_c0_g1	-0.0692127	-0.3126	NDEPs_NDEGs
TRINITY_DN49652_c2_g1	TRINITY_DN49652_c2_g1	-0.0856299	-0.557	NDEPs_NDEGs
TRINITY_DN49670_c0_g2	TRINITY_DN49670_c0_g2	2.93493	1.0549	DEPs_DEGs
TRINITY_DN49672_c1_g1	TRINITY_DN49672_c1_g1	-0.0851554	-0.1577	NDEPs_NDEGs
TRINITY_DN49676_c2_g1	TRINITY_DN49676_c2_g1	0.165826	-0.6447	NDEPs_NDEGs
TRINITY_DN49705_c0_g1	TRINITY_DN49705_c0_g1	0.238277	-0.543	NDEPs_NDEGs
TRINITY_DN49717_c1_g1	TRINITY_DN49717_c1_g1	-0.111065	-1.31	NDEPs_DEGs
TRINITY_DN49728_c0_g3	TRINITY_DN49728_c0_g3	-0.233966	0.9087	NDEPs_NDEGs
TRINITY_DN49732_c0_g1	TRINITY_DN49732_c0_g1	-0.302771	-0.6288	NDEPs_NDEGs
TRINITY_DN49741_c0_g2	TRINITY_DN49741_c0_g2	0.0653462	7.9635	NDEPs_DEGs
TRINITY_DN49743_c1_g1	TRINITY_DN49743_c1_g1	-0.0902684	-0.0336	NDEPs_NDEGs
TRINITY_DN49746_c1_g1	TRINITY_DN49746_c1_g1	0.197123	-0.1292	NDEPs_NDEGs
TRINITY_DN49763_c1_g1	TRINITY_DN49763_c1_g1	0.392405	0.1081	NDEPs_NDEGs
TRINITY_DN49773_c1_g2	TRINITY_DN49773_c1_g2	-0.23224	-0.509	NDEPs_NDEGs
TRINITY_DN49781_c1_g2	TRINITY_DN49781_c1_g2	-0.204158	-0.85	NDEPs_NDEGs
TRINITY_DN49783_c2_g2	TRINITY_DN49783_c2_g2	0.344317	0.5033	NDEPs_NDEGs
TRINITY_DN49794_c0_g1	TRINITY_DN49794_c0_g1	0.316298	-0.2595	NDEPs_NDEGs
TRINITY_DN49844_c1_g1	TRINITY_DN49844_c1_g1	-0.170782	-0.4171	NDEPs_NDEGs
TRINITY_DN49855_c0_g1	TRINITY_DN49855_c0_g1	0.840723	1.3677	NDEPs_DEGs
TRINITY_DN49855_c0_g2	TRINITY_DN49855_c0_g2	0.738305	1.0489	NDEPs_DEGs
TRINITY_DN49855_c0_g4	TRINITY_DN49855_c0_g4	1.14697	1.5553	DEPs_DEGs
TRINITY_DN49858_c2_g1	TRINITY_DN49858_c2_g1	-0.0730988	-1.7904	NDEPs_DEGs
TRINITY_DN49864_c1_g1	TRINITY_DN49864_c1_g1	0.0185858	-0.7729	NDEPs_NDEGs
TRINITY_DN49876_c1_g2	TRINITY_DN49876_c1_g2	-0.0647409	-0.4645	NDEPs_NDEGs
TRINITY_DN49883_c0_g4	TRINITY_DN49883_c0_g4	0.581431	-0.1925	NDEPs_NDEGs
TRINITY_DN49885_c0_g1	TRINITY_DN49885_c0_g1	-0.4268	-0.1747	NDEPs_NDEGs
TRINITY_DN49887_c0_g1	TRINITY_DN49887_c0_g1	0.377566	1.5922	NDEPs_DEGs
TRINITY_DN49889_c0_g2	TRINITY_DN49889_c0_g2	1.41306	1.5393	NDEPs_DEGs
TRINITY_DN49894_c1_g1	TRINITY_DN49894_c1_g1	-0.626783	0.0633	NDEPs_NDEGs
TRINITY_DN49896_c0_g1	TRINITY_DN49896_c0_g1	0.0346989	-0.2238	NDEPs_NDEGs
TRINITY_DN49898_c0_g1	TRINITY_DN49898_c0_g1	0.269665	0.0819	NDEPs_NDEGs
TRINITY_DN49903_c1_g1	TRINITY_DN49903_c1_g1	0.159959	-1.01	NDEPs_DEGs
TRINITY_DN49904_c2_g1	TRINITY_DN49904_c2_g1	0.282057	-0.7001	NDEPs_NDEGs
TRINITY_DN49909_c0_g1	TRINITY_DN49909_c0_g1	0.0225056	0.0759	NDEPs_NDEGs
TRINITY_DN49929_c2_g1	TRINITY_DN49929_c2_g1	-0.211496	-0.4902	NDEPs_NDEGs
TRINITY_DN49936_c0_g2	TRINITY_DN49936_c0_g2	0.419501	0.0454	NDEPs_NDEGs
TRINITY_DN49939_c0_g1	TRINITY_DN49939_c0_g1	0.0471614	-1.0926	NDEPs_DEGs
TRINITY_DN49970_c0_g1	TRINITY_DN49970_c0_g1	0.0168086	0.1756	NDEPs_NDEGs
TRINITY_DN49976_c3_g1	TRINITY_DN49976_c3_g1	0.0728138	0.3826	NDEPs_NDEGs
TRINITY_DN49986_c1_g1	TRINITY_DN49986_c1_g1	-0.326858	0.6785	NDEPs_NDEGs
TRINITY_DN49990_c0_g1	TRINITY_DN49990_c0_g1	0.0222144	-0.3478	NDEPs_NDEGs
TRINITY_DN49998_c1_g1	TRINITY_DN49998_c1_g1	-0.34894	-0.126	NDEPs_NDEGs
TRINITY_DN50003_c1_g1	TRINITY_DN50003_c1_g1	0.24698	-0.1224	NDEPs_NDEGs
TRINITY_DN50009_c3_g2	TRINITY_DN50009_c3_g2	-0.345667	0.7291	NDEPs_NDEGs
TRINITY_DN50012_c1_g1	TRINITY_DN50012_c1_g1	-0.0565377	-0.7408	NDEPs_NDEGs
TRINITY_DN50016_c1_g1	TRINITY_DN50016_c1_g1	-0.0443792	-0.3405	NDEPs_NDEGs
TRINITY_DN50032_c1_g1	TRINITY_DN50032_c1_g1	0.343312	0.3709	NDEPs_NDEGs
TRINITY_DN50039_c1_g2	TRINITY_DN50039_c1_g2	0.183828	-1.0426	NDEPs_DEGs
TRINITY_DN50041_c1_g1	TRINITY_DN50041_c1_g1	0.320042	-0.3693	NDEPs_NDEGs
TRINITY_DN50044_c4_g4	TRINITY_DN50044_c4_g4	0.314734	-0.4823	NDEPs_NDEGs
TRINITY_DN50045_c0_g1	TRINITY_DN50045_c0_g1	0.835754	-0.183	NDEPs_NDEGs
TRINITY_DN50048_c2_g1	TRINITY_DN50048_c2_g1	-0.677756	-0.4704	NDEPs_NDEGs
TRINITY_DN50049_c0_g3	TRINITY_DN50049_c0_g3	-0.29688	0.0197	NDEPs_NDEGs
TRINITY_DN50054_c0_g1	TRINITY_DN50054_c0_g1	-0.0632011	0.2752	NDEPs_NDEGs
TRINITY_DN50058_c0_g2	TRINITY_DN50058_c0_g2	-0.0801001	0.0628	NDEPs_NDEGs
TRINITY_DN50061_c1_g1	TRINITY_DN50061_c1_g1	0.00359504	-0.0082	NDEPs_NDEGs
TRINITY_DN50061_c1_g2	TRINITY_DN50061_c1_g2	-0.0645704	-0.5536	NDEPs_NDEGs
TRINITY_DN50073_c1_g1	TRINITY_DN50073_c1_g1	-1.02299	-1.3586	DEPs_NDEGs
TRINITY_DN50085_c2_g1	TRINITY_DN50085_c2_g1	-0.215039	-0.2532	NDEPs_NDEGs
TRINITY_DN50089_c2_g3	TRINITY_DN50089_c2_g3	-0.264431	-0.3264	NDEPs_NDEGs
TRINITY_DN50091_c2_g1	TRINITY_DN50091_c2_g1	0.174155	-0.1598	NDEPs_NDEGs
TRINITY_DN50107_c0_g1	TRINITY_DN50107_c0_g1	-0.599722	-0.3127	NDEPs_NDEGs
TRINITY_DN50116_c0_g1	TRINITY_DN50116_c0_g1	-0.213303	-0.1986	NDEPs_NDEGs
TRINITY_DN50137_c1_g1	TRINITY_DN50137_c1_g1	-0.107351	-0.1518	NDEPs_NDEGs
TRINITY_DN50158_c0_g1	TRINITY_DN50158_c0_g1	-0.573838	-2.0428	NDEPs_DEGs
TRINITY_DN50173_c1_g1	TRINITY_DN50173_c1_g1	-0.346351	-0.6348	NDEPs_NDEGs
TRINITY_DN50182_c3_g1	TRINITY_DN50182_c3_g1	0.132993	-0.4642	NDEPs_NDEGs
TRINITY_DN50184_c1_g2	TRINITY_DN50184_c1_g2	-0.471401	0.0765	NDEPs_NDEGs
TRINITY_DN50195_c1_g1	TRINITY_DN50195_c1_g1	-0.185454	-0.5694	NDEPs_NDEGs
TRINITY_DN50201_c0_g1	TRINITY_DN50201_c0_g1	0.0915428	-0.3728	NDEPs_NDEGs
TRINITY_DN50201_c0_g2	TRINITY_DN50201_c0_g2	-0.169391	-0.0638	NDEPs_NDEGs
TRINITY_DN50208_c3_g1	TRINITY_DN50208_c3_g1	-1.47297	-0.7232	DEPs_NDEGs
TRINITY_DN50219_c2_g1	TRINITY_DN50219_c2_g1	2.37569	2.8806	NDEPs_DEGs
TRINITY_DN50229_c0_g1	TRINITY_DN50229_c0_g1	-0.400294	-0.8998	NDEPs_NDEGs
TRINITY_DN50229_c0_g2	TRINITY_DN50229_c0_g2	-0.106661	-1.4437	NDEPs_DEGs
TRINITY_DN50231_c1_g3	TRINITY_DN50231_c1_g3	-0.00572297	-0.1232	NDEPs_NDEGs
TRINITY_DN50235_c2_g1	TRINITY_DN50235_c2_g1	-0.00425935	-0.6455	NDEPs_NDEGs
TRINITY_DN50243_c1_g1	TRINITY_DN50243_c1_g1	-0.176771	-0.7494	NDEPs_NDEGs
TRINITY_DN50247_c0_g1	TRINITY_DN50247_c0_g1	0.0562561	-1.1289	NDEPs_DEGs
TRINITY_DN50250_c3_g1	TRINITY_DN50250_c3_g1	-0.174428	-0.8541	NDEPs_NDEGs
TRINITY_DN50272_c0_g1	TRINITY_DN50272_c0_g1	0.761697	-1.5148	NDEPs_DEGs
TRINITY_DN50273_c0_g1	TRINITY_DN50273_c0_g1	0.0846766	-0.1481	NDEPs_NDEGs
TRINITY_DN50275_c0_g1	TRINITY_DN50275_c0_g1	0.413602	1.9262	NDEPs_DEGs
TRINITY_DN50288_c0_g1	TRINITY_DN50288_c0_g1	-0.0266812	-0.2974	NDEPs_NDEGs
TRINITY_DN50288_c0_g2	TRINITY_DN50288_c0_g2	1.22503	1.7437	DEPs_DEGs
TRINITY_DN50291_c1_g1	TRINITY_DN50291_c1_g1	-0.649444	-0.043	NDEPs_NDEGs
TRINITY_DN50299_c0_g1	TRINITY_DN50299_c0_g1	-0.548276	-0.745	NDEPs_NDEGs
TRINITY_DN50314_c0_g3	TRINITY_DN50314_c0_g3	0.428985	-0.9416	NDEPs_NDEGs
TRINITY_DN50318_c1_g2	TRINITY_DN50318_c1_g2	0.191809	-0.0723	NDEPs_NDEGs
TRINITY_DN50321_c0_g1	TRINITY_DN50321_c0_g1	-0.239847	-0.463	NDEPs_NDEGs
TRINITY_DN50334_c1_g1	TRINITY_DN50334_c1_g1	-0.330014	-0.3329	NDEPs_NDEGs
TRINITY_DN50337_c0_g1	TRINITY_DN50337_c0_g1	-0.54935	-0.7052	NDEPs_NDEGs
TRINITY_DN50338_c0_g1	TRINITY_DN50338_c0_g1	-1.47899	-0.3627	NDEPs_NDEGs
TRINITY_DN50340_c0_g1	TRINITY_DN50340_c0_g1	0.380086	-0.9958	NDEPs_NDEGs
TRINITY_DN50353_c0_g1	TRINITY_DN50353_c0_g1	0.323845	0.9409	NDEPs_NDEGs
TRINITY_DN50372_c0_g2	TRINITY_DN50372_c0_g2	0.49221	-0.5494	NDEPs_NDEGs
TRINITY_DN50378_c0_g1	TRINITY_DN50378_c0_g1	0.0548151	-0.6654	NDEPs_NDEGs
TRINITY_DN50380_c1_g1	TRINITY_DN50380_c1_g1	-0.222325	-0.0774	NDEPs_NDEGs
TRINITY_DN50406_c1_g1	TRINITY_DN50406_c1_g1	0.134734	-0.4758	NDEPs_NDEGs
TRINITY_DN50426_c0_g1	TRINITY_DN50426_c0_g1	-0.0620967	-0.5544	NDEPs_NDEGs
TRINITY_DN50440_c1_g1	TRINITY_DN50440_c1_g1	0.336751	0.2653	NDEPs_NDEGs
TRINITY_DN50454_c2_g2	TRINITY_DN50454_c2_g2	0.292225	0.0046	NDEPs_NDEGs
TRINITY_DN50458_c2_g3	TRINITY_DN50458_c2_g3	-0.0676621	0.2789	NDEPs_NDEGs
TRINITY_DN50474_c1_g1	TRINITY_DN50474_c1_g1	-0.144302	-0.0196	NDEPs_NDEGs
TRINITY_DN50486_c1_g1	TRINITY_DN50486_c1_g1	0.101967	-0.5803	NDEPs_NDEGs
TRINITY_DN50489_c0_g1	TRINITY_DN50489_c0_g1	-2.55057	-3.0979	NDEPs_DEGs
TRINITY_DN50498_c0_g2	TRINITY_DN50498_c0_g2	0.0844208	-0.1918	NDEPs_NDEGs
TRINITY_DN50512_c0_g1	TRINITY_DN50512_c0_g1	0.127727	-0.719	NDEPs_NDEGs
TRINITY_DN50520_c0_g1	TRINITY_DN50520_c0_g1	-0.73826	-0.5413	NDEPs_NDEGs
TRINITY_DN50520_c0_g2	TRINITY_DN50520_c0_g2	-1.07668	-0.3612	DEPs_NDEGs
TRINITY_DN50534_c2_g1	TRINITY_DN50534_c2_g1	-0.144412	-0.4815	NDEPs_NDEGs
TRINITY_DN50539_c1_g2	TRINITY_DN50539_c1_g2	0.113872	-0.1019	NDEPs_NDEGs
TRINITY_DN50548_c3_g2	TRINITY_DN50548_c3_g2	0.433513	0.1821	NDEPs_NDEGs
TRINITY_DN50564_c0_g3	TRINITY_DN50564_c0_g3	0.1134	-0.5096	NDEPs_NDEGs
TRINITY_DN50567_c3_g1	TRINITY_DN50567_c3_g1	0.142602	-0.1391	NDEPs_NDEGs
TRINITY_DN50568_c0_g1	TRINITY_DN50568_c0_g1	-0.127581	-0.7038	NDEPs_NDEGs
TRINITY_DN50568_c1_g1	TRINITY_DN50568_c1_g1	-0.0157927	-0.897	NDEPs_NDEGs
TRINITY_DN50569_c0_g1	TRINITY_DN50569_c0_g1	0.963496	1.6119	NDEPs_DEGs
TRINITY_DN50584_c1_g1	TRINITY_DN50584_c1_g1	-0.00950252	0.5303	NDEPs_NDEGs
TRINITY_DN50585_c2_g1	TRINITY_DN50585_c2_g1	0.549522	0.7055	NDEPs_NDEGs
TRINITY_DN50586_c0_g1	TRINITY_DN50586_c0_g1	-0.1807	-0.5343	NDEPs_NDEGs
TRINITY_DN50593_c1_g1	TRINITY_DN50593_c1_g1	0.168272	-0.7749	NDEPs_NDEGs
TRINITY_DN50593_c1_g3	TRINITY_DN50593_c1_g3	-0.50965	0.8904	NDEPs_NDEGs
TRINITY_DN50603_c1_g2	TRINITY_DN50603_c1_g2	-0.504821	-0.6521	NDEPs_NDEGs
TRINITY_DN50608_c0_g3	TRINITY_DN50608_c0_g3	-0.337725	-0.2694	NDEPs_NDEGs
TRINITY_DN50610_c1_g5	TRINITY_DN50610_c1_g5	-0.0846122	0.3867	NDEPs_NDEGs
TRINITY_DN50611_c1_g1	TRINITY_DN50611_c1_g1	0.0926932	-0.377	NDEPs_NDEGs
TRINITY_DN50616_c0_g1	TRINITY_DN50616_c0_g1	-0.115183	-0.3051	NDEPs_NDEGs
TRINITY_DN50636_c1_g2	TRINITY_DN50636_c1_g2	-0.433385	-1.2999	NDEPs_DEGs
TRINITY_DN50641_c1_g2	TRINITY_DN50641_c1_g2	-0.517645	-0.6336	NDEPs_NDEGs
TRINITY_DN50645_c1_g1	TRINITY_DN50645_c1_g1	0.615914	-0.6022	NDEPs_NDEGs
TRINITY_DN50647_c0_g1	TRINITY_DN50647_c0_g1	0.668721	0.3924	NDEPs_NDEGs
TRINITY_DN50647_c0_g2	TRINITY_DN50647_c0_g2	0.596222	-1.205	NDEPs_DEGs
TRINITY_DN50670_c0_g1	TRINITY_DN50670_c0_g1	-0.0723993	-0.0611	NDEPs_NDEGs
TRINITY_DN50671_c1_g1	TRINITY_DN50671_c1_g1	-0.116614	0.54	NDEPs_NDEGs
TRINITY_DN50674_c0_g1	TRINITY_DN50674_c0_g1	-0.0805028	0.1987	NDEPs_NDEGs
TRINITY_DN50680_c0_g2	TRINITY_DN50680_c0_g2	0.155021	-0.9241	NDEPs_NDEGs
TRINITY_DN50680_c0_g3	TRINITY_DN50680_c0_g3	-0.0636911	-0.7269	NDEPs_NDEGs
TRINITY_DN50702_c0_g2	TRINITY_DN50702_c0_g2	0.268442	-1.111	NDEPs_DEGs
TRINITY_DN50702_c0_g3	TRINITY_DN50702_c0_g3	-0.637307	-0.6645	NDEPs_NDEGs
TRINITY_DN50707_c1_g2	TRINITY_DN50707_c1_g2	-0.0610082	-0.0942	NDEPs_NDEGs
TRINITY_DN50711_c0_g2	TRINITY_DN50711_c0_g2	0.147931	-0.4016	NDEPs_NDEGs
TRINITY_DN50713_c0_g1	TRINITY_DN50713_c0_g1	-0.218733	-1.0166	NDEPs_DEGs
TRINITY_DN50724_c1_g1	TRINITY_DN50724_c1_g1	1.60326	0.8181	DEPs_NDEGs
TRINITY_DN50727_c1_g1	TRINITY_DN50727_c1_g1	-0.414982	-0.5095	NDEPs_NDEGs
TRINITY_DN50731_c0_g1	TRINITY_DN50731_c0_g1	0.0400802	-0.0429	NDEPs_NDEGs
TRINITY_DN50744_c0_g2	TRINITY_DN50744_c0_g2	0.407428	0.3687	NDEPs_NDEGs
TRINITY_DN50757_c2_g1	TRINITY_DN50757_c2_g1	1.09608	-0.3673	DEPs_NDEGs
TRINITY_DN50778_c0_g4	TRINITY_DN50778_c0_g4	-0.0679373	-0.6485	NDEPs_NDEGs
TRINITY_DN50778_c0_g5	TRINITY_DN50778_c0_g5	0.0642469	-0.2851	NDEPs_NDEGs
TRINITY_DN50786_c3_g1	TRINITY_DN50786_c3_g1	0.19257	-0.0781	NDEPs_NDEGs
TRINITY_DN50787_c0_g1	TRINITY_DN50787_c0_g1	1.25697	0.2083	DEPs_NDEGs
TRINITY_DN50791_c0_g1	TRINITY_DN50791_c0_g1	0.0211243	-0.6795	NDEPs_NDEGs
TRINITY_DN50805_c1_g1	TRINITY_DN50805_c1_g1	-0.154238	0.0387	NDEPs_NDEGs
TRINITY_DN50810_c1_g2	TRINITY_DN50810_c1_g2	0.909334	-0.6197	NDEPs_NDEGs
TRINITY_DN50831_c1_g1	TRINITY_DN50831_c1_g1	-0.267684	-0.5085	NDEPs_NDEGs
TRINITY_DN50833_c1_g2	TRINITY_DN50833_c1_g2	0.143881	-0.204	NDEPs_NDEGs
TRINITY_DN50838_c0_g1	TRINITY_DN50838_c0_g1	-0.651434	-3.1923	NDEPs_DEGs
TRINITY_DN50845_c1_g1	TRINITY_DN50845_c1_g1	0.580089	-1.3035	NDEPs_DEGs
TRINITY_DN50871_c0_g2	TRINITY_DN50871_c0_g2	0.132473	0.429	NDEPs_NDEGs
TRINITY_DN50873_c1_g1	TRINITY_DN50873_c1_g1	0.379811	-0.0301	NDEPs_NDEGs
TRINITY_DN50885_c0_g1	TRINITY_DN50885_c0_g1	0.0595339	-0.2972	NDEPs_NDEGs
TRINITY_DN50889_c0_g1	TRINITY_DN50889_c0_g1	-0.0261463	-0.306	NDEPs_NDEGs
TRINITY_DN50901_c1_g1	TRINITY_DN50901_c1_g1	-0.0888469	0.3121	NDEPs_NDEGs
TRINITY_DN50911_c0_g1	TRINITY_DN50911_c0_g1	0.0737448	-0.4143	NDEPs_NDEGs
TRINITY_DN50913_c1_g1	TRINITY_DN50913_c1_g1	0.284965	-0.3422	NDEPs_NDEGs
TRINITY_DN50917_c0_g2	TRINITY_DN50917_c0_g2	-0.251772	-1.1065	NDEPs_DEGs
TRINITY_DN50920_c0_g1	TRINITY_DN50920_c0_g1	-0.723096	-0.9086	NDEPs_NDEGs
TRINITY_DN50922_c1_g1	TRINITY_DN50922_c1_g1	0.220928	1.6552	NDEPs_DEGs
TRINITY_DN50934_c0_g1	TRINITY_DN50934_c0_g1	-0.0568123	-0.2826	NDEPs_NDEGs
TRINITY_DN50943_c2_g1	TRINITY_DN50943_c2_g1	-0.120928	-0.3044	NDEPs_NDEGs
TRINITY_DN50949_c0_g1	TRINITY_DN50949_c0_g1	-0.139695	-0.7405	NDEPs_NDEGs
TRINITY_DN50954_c2_g2	TRINITY_DN50954_c2_g2	-0.00790305	0.1543	NDEPs_NDEGs
TRINITY_DN50964_c1_g1	TRINITY_DN50964_c1_g1	-0.260881	-0.6755	NDEPs_NDEGs
TRINITY_DN50964_c1_g2	TRINITY_DN50964_c1_g2	-0.03301	-0.7089	NDEPs_NDEGs
TRINITY_DN50972_c0_g2	TRINITY_DN50972_c0_g2	0.477192	-0.3755	NDEPs_NDEGs
TRINITY_DN50981_c2_g2	TRINITY_DN50981_c2_g2	0.369529	-0.2985	NDEPs_NDEGs
TRINITY_DN50997_c2_g1	TRINITY_DN50997_c2_g1	-0.112994	-0.8596	NDEPs_NDEGs
TRINITY_DN51002_c0_g1	TRINITY_DN51002_c0_g1	0.101971	-4.3226	NDEPs_DEGs
TRINITY_DN51035_c0_g1	TRINITY_DN51035_c0_g1	0.031669	-0.9125	NDEPs_NDEGs
TRINITY_DN51040_c1_g2	TRINITY_DN51040_c1_g2	-1.14418	-3.5912	DEPs_DEGs
TRINITY_DN51049_c1_g1	TRINITY_DN51049_c1_g1	-0.240193	0.0657	NDEPs_NDEGs
TRINITY_DN51057_c1_g1	TRINITY_DN51057_c1_g1	0.246274	0.9624	NDEPs_NDEGs
TRINITY_DN51086_c10_g1	TRINITY_DN51086_c10_g1	0.0652786	0.2183	NDEPs_NDEGs
TRINITY_DN51093_c2_g2	TRINITY_DN51093_c2_g2	-0.163623	-0.2605	NDEPs_NDEGs
TRINITY_DN51121_c1_g1	TRINITY_DN51121_c1_g1	-0.56737	-0.542	NDEPs_NDEGs
TRINITY_DN51125_c2_g1	TRINITY_DN51125_c2_g1	-0.490128	-1.2633	NDEPs_DEGs
TRINITY_DN51145_c0_g2	TRINITY_DN51145_c0_g2	-0.250014	-0.4761	NDEPs_NDEGs
TRINITY_DN51149_c0_g2	TRINITY_DN51149_c0_g2	-0.537183	-0.6578	NDEPs_NDEGs
TRINITY_DN51179_c1_g1	TRINITY_DN51179_c1_g1	0.208939	-1.608	NDEPs_DEGs
TRINITY_DN51182_c0_g2	TRINITY_DN51182_c0_g2	-0.0609916	-0.1755	NDEPs_NDEGs
TRINITY_DN51191_c2_g1	TRINITY_DN51191_c2_g1	0.0122612	-0.0647	NDEPs_NDEGs
TRINITY_DN51195_c1_g1	TRINITY_DN51195_c1_g1	-0.502587	0.0119	NDEPs_NDEGs
TRINITY_DN51195_c1_g3	TRINITY_DN51195_c1_g3	-0.413867	-0.0653	NDEPs_NDEGs
TRINITY_DN51196_c1_g1	TRINITY_DN51196_c1_g1	-0.183849	-0.3744	NDEPs_NDEGs
TRINITY_DN51211_c0_g1	TRINITY_DN51211_c0_g1	0.116827	0.0825	NDEPs_NDEGs
TRINITY_DN51214_c0_g3	TRINITY_DN51214_c0_g3	0.0428782	-0.402	NDEPs_NDEGs
TRINITY_DN51214_c0_g4	TRINITY_DN51214_c0_g4	0.0728371	-1.2269	NDEPs_DEGs
TRINITY_DN51224_c2_g1	TRINITY_DN51224_c2_g1	-0.254405	-1.2963	NDEPs_DEGs
TRINITY_DN51228_c3_g1	TRINITY_DN51228_c3_g1	-0.346102	-0.2321	NDEPs_NDEGs
TRINITY_DN51251_c1_g1	TRINITY_DN51251_c1_g1	-0.193768	-0.2276	NDEPs_NDEGs
TRINITY_DN51256_c0_g2	TRINITY_DN51256_c0_g2	0.299424	0.5189	NDEPs_NDEGs
TRINITY_DN51262_c1_g1	TRINITY_DN51262_c1_g1	1.70915	-0.2104	DEPs_NDEGs
TRINITY_DN51267_c1_g3	TRINITY_DN51267_c1_g3	-0.598732	-0.484	NDEPs_NDEGs
TRINITY_DN51282_c0_g1	TRINITY_DN51282_c0_g1	0.0296776	-1.1605	NDEPs_DEGs
TRINITY_DN51282_c0_g3	TRINITY_DN51282_c0_g3	-0.0322161	-1.2168	NDEPs_DEGs
TRINITY_DN51282_c0_g4	TRINITY_DN51282_c0_g4	-0.113896	-0.6692	NDEPs_NDEGs
TRINITY_DN51284_c0_g2	TRINITY_DN51284_c0_g2	-0.301166	-0.5431	NDEPs_NDEGs
TRINITY_DN51286_c0_g1	TRINITY_DN51286_c0_g1	0.0656936	1.8515	NDEPs_DEGs
TRINITY_DN51290_c1_g1	TRINITY_DN51290_c1_g1	-0.256899	-1.191	NDEPs_DEGs
TRINITY_DN51295_c1_g1	TRINITY_DN51295_c1_g1	-0.0852258	-0.6293	NDEPs_NDEGs
TRINITY_DN51305_c5_g2	TRINITY_DN51305_c5_g2	-0.677855	-1.0714	NDEPs_DEGs
TRINITY_DN51307_c0_g1	TRINITY_DN51307_c0_g1	-0.64761	-1.0363	NDEPs_DEGs
TRINITY_DN51309_c0_g1	TRINITY_DN51309_c0_g1	-0.108732	0.195	NDEPs_NDEGs
TRINITY_DN51319_c1_g2	TRINITY_DN51319_c1_g2	-0.141374	-0.9641	NDEPs_NDEGs
TRINITY_DN51321_c3_g1	TRINITY_DN51321_c3_g1	0.122135	0.1587	NDEPs_NDEGs
TRINITY_DN51327_c1_g1	TRINITY_DN51327_c1_g1	-0.648109	-0.7274	NDEPs_NDEGs
TRINITY_DN51328_c0_g1	TRINITY_DN51328_c0_g1	0.135587	0.0508	NDEPs_NDEGs
TRINITY_DN51329_c0_g1	TRINITY_DN51329_c0_g1	0.213926	-0.4894	NDEPs_NDEGs
TRINITY_DN51347_c0_g2	TRINITY_DN51347_c0_g2	0.485072	-0.3419	NDEPs_NDEGs
TRINITY_DN51348_c2_g4	TRINITY_DN51348_c2_g4	-0.0979264	-0.2129	NDEPs_NDEGs
TRINITY_DN51383_c1_g1	TRINITY_DN51383_c1_g1	-1.80288	-2.0237	DEPs_DEGs
TRINITY_DN51385_c1_g1	TRINITY_DN51385_c1_g1	0.287371	-2.1482	NDEPs_DEGs
TRINITY_DN51391_c4_g3	TRINITY_DN51391_c4_g3	0.0337183	-0.4171	NDEPs_NDEGs
TRINITY_DN51392_c1_g1	TRINITY_DN51392_c1_g1	0.113782	-0.856	NDEPs_NDEGs
TRINITY_DN51398_c0_g1	TRINITY_DN51398_c0_g1	-0.0264372	-0.0371	NDEPs_NDEGs
TRINITY_DN51428_c0_g2	TRINITY_DN51428_c0_g2	-0.107202	-0.1886	NDEPs_NDEGs
TRINITY_DN51449_c0_g1	TRINITY_DN51449_c0_g1	0.437058	2.5335	NDEPs_DEGs
TRINITY_DN51458_c0_g1	TRINITY_DN51458_c0_g1	-0.322464	-1.6393	NDEPs_DEGs
TRINITY_DN51459_c0_g1	TRINITY_DN51459_c0_g1	-0.258282	0.4773	NDEPs_NDEGs
TRINITY_DN51470_c2_g1	TRINITY_DN51470_c2_g1	-0.276338	-0.2733	NDEPs_NDEGs
TRINITY_DN51470_c2_g2	TRINITY_DN51470_c2_g2	0.236232	-0.194	NDEPs_NDEGs
TRINITY_DN51484_c0_g3	TRINITY_DN51484_c0_g3	0.0286554	-0.3669	NDEPs_NDEGs
TRINITY_DN51506_c0_g1	TRINITY_DN51506_c0_g1	-0.00221046	-0.3977	NDEPs_NDEGs
TRINITY_DN51516_c0_g1	TRINITY_DN51516_c0_g1	0.34663	0.0751	NDEPs_NDEGs
TRINITY_DN51532_c0_g2	TRINITY_DN51532_c0_g2	0.242099	-1.7969	NDEPs_DEGs
TRINITY_DN51532_c1_g1	TRINITY_DN51532_c1_g1	-0.543072	-1.5827	NDEPs_DEGs
TRINITY_DN51532_c1_g3	TRINITY_DN51532_c1_g3	-0.41879	-1.8805	NDEPs_DEGs
TRINITY_DN51532_c1_g4	TRINITY_DN51532_c1_g4	0.45002	-1.7534	NDEPs_DEGs
TRINITY_DN51543_c1_g1	TRINITY_DN51543_c1_g1	-0.142137	-0.5528	NDEPs_NDEGs
TRINITY_DN51545_c2_g3	TRINITY_DN51545_c2_g3	-0.0162844	0.0844	NDEPs_NDEGs
TRINITY_DN51549_c2_g1	TRINITY_DN51549_c2_g1	-0.144492	-0.5577	NDEPs_NDEGs
TRINITY_DN51549_c2_g5	TRINITY_DN51549_c2_g5	0.144732	-0.755	NDEPs_NDEGs
TRINITY_DN51568_c0_g1	TRINITY_DN51568_c0_g1	-1.33568	0.1165	DEPs_NDEGs
TRINITY_DN51568_c0_g2	TRINITY_DN51568_c0_g2	-0.0107055	0.1081	NDEPs_NDEGs
TRINITY_DN51569_c0_g1	TRINITY_DN51569_c0_g1	0.0265735	-0.3319	NDEPs_NDEGs
TRINITY_DN51579_c0_g1	TRINITY_DN51579_c0_g1	-0.0795451	-0.0752	NDEPs_NDEGs
TRINITY_DN51586_c0_g3	TRINITY_DN51586_c0_g3	0.672211	0.1666	NDEPs_NDEGs
TRINITY_DN51598_c0_g1	TRINITY_DN51598_c0_g1	-0.391028	-1.3766	NDEPs_DEGs
TRINITY_DN51609_c1_g1	TRINITY_DN51609_c1_g1	0.915314	1.8471	NDEPs_DEGs
TRINITY_DN51610_c0_g1	TRINITY_DN51610_c0_g1	-1.27674	-0.307	DEPs_NDEGs
TRINITY_DN51610_c1_g1	TRINITY_DN51610_c1_g1	-1.0488	-0.1436	DEPs_NDEGs
TRINITY_DN51610_c1_g3	TRINITY_DN51610_c1_g3	-0.412641	-0.6322	NDEPs_NDEGs
TRINITY_DN51616_c2_g2	TRINITY_DN51616_c2_g2	-0.000907741	-0.0344	NDEPs_NDEGs
TRINITY_DN51666_c0_g1	TRINITY_DN51666_c0_g1	0.321076	-0.2175	NDEPs_NDEGs
TRINITY_DN51669_c0_g2	TRINITY_DN51669_c0_g2	-0.100916	-0.3821	NDEPs_NDEGs
TRINITY_DN51673_c1_g1	TRINITY_DN51673_c1_g1	-0.59766	-0.8483	NDEPs_NDEGs
TRINITY_DN51686_c0_g1	TRINITY_DN51686_c0_g1	-1.36847	0.4029	NDEPs_NDEGs
TRINITY_DN51700_c1_g2	TRINITY_DN51700_c1_g2	-0.619064	-0.6503	NDEPs_NDEGs
TRINITY_DN51710_c3_g1	TRINITY_DN51710_c3_g1	-0.737793	-1.1778	NDEPs_DEGs
TRINITY_DN51711_c1_g1	TRINITY_DN51711_c1_g1	-0.11875	-0.0693	NDEPs_NDEGs
TRINITY_DN51718_c1_g2	TRINITY_DN51718_c1_g2	-0.185645	-0.5929	NDEPs_NDEGs
TRINITY_DN51723_c0_g4	TRINITY_DN51723_c0_g4	0.0022647	-0.2294	NDEPs_NDEGs
TRINITY_DN51740_c1_g2	TRINITY_DN51740_c1_g2	0.0332447	-0.0524	NDEPs_NDEGs
TRINITY_DN51759_c5_g1	TRINITY_DN51759_c5_g1	-0.193156	-0.2678	NDEPs_NDEGs
TRINITY_DN51768_c0_g2	TRINITY_DN51768_c0_g2	-0.823343	-0.6487	NDEPs_NDEGs
TRINITY_DN51770_c1_g1	TRINITY_DN51770_c1_g1	-0.0644075	-1.4224	NDEPs_DEGs
TRINITY_DN51775_c0_g1	TRINITY_DN51775_c0_g1	0.32949	1.0654	NDEPs_DEGs
TRINITY_DN51778_c0_g1	TRINITY_DN51778_c0_g1	0.122813	-0.5685	NDEPs_NDEGs
TRINITY_DN51781_c4_g1	TRINITY_DN51781_c4_g1	-0.429119	0.8437	NDEPs_NDEGs
TRINITY_DN51782_c0_g1	TRINITY_DN51782_c0_g1	-0.828322	0.2862	NDEPs_NDEGs
TRINITY_DN51789_c1_g1	TRINITY_DN51789_c1_g1	-0.108895	-0.2046	NDEPs_NDEGs
TRINITY_DN51804_c0_g1	TRINITY_DN51804_c0_g1	-0.449653	-0.207	NDEPs_NDEGs
TRINITY_DN51817_c0_g1	TRINITY_DN51817_c0_g1	0.496245	0.3541	NDEPs_NDEGs
TRINITY_DN51827_c0_g1	TRINITY_DN51827_c0_g1	0.0982956	0.0936	NDEPs_NDEGs
TRINITY_DN51830_c1_g1	TRINITY_DN51830_c1_g1	0.0719439	-0.3416	NDEPs_NDEGs
TRINITY_DN51837_c4_g4	TRINITY_DN51837_c4_g4	0.469264	-0.6757	NDEPs_NDEGs
TRINITY_DN51847_c0_g1	TRINITY_DN51847_c0_g1	-0.531588	-0.0624	NDEPs_NDEGs
TRINITY_DN51858_c0_g3	TRINITY_DN51858_c0_g3	-0.16706	-0.4556	NDEPs_NDEGs
TRINITY_DN51861_c1_g1	TRINITY_DN51861_c1_g1	0.24411	0.2526	NDEPs_NDEGs
TRINITY_DN51869_c0_g1	TRINITY_DN51869_c0_g1	0.515317	0.4793	NDEPs_NDEGs
TRINITY_DN51870_c0_g1	TRINITY_DN51870_c0_g1	0.00661687	-0.9117	NDEPs_NDEGs
TRINITY_DN51881_c1_g2	TRINITY_DN51881_c1_g2	0.0698011	-0.6208	NDEPs_NDEGs
TRINITY_DN51894_c0_g1	TRINITY_DN51894_c0_g1	-0.086345	-0.5289	NDEPs_NDEGs
TRINITY_DN51903_c1_g1	TRINITY_DN51903_c1_g1	0.0910945	-0.2594	NDEPs_NDEGs
TRINITY_DN51905_c1_g1	TRINITY_DN51905_c1_g1	0.227732	-0.6046	NDEPs_NDEGs
TRINITY_DN51913_c0_g1	TRINITY_DN51913_c0_g1	0.351366	0.9362	NDEPs_NDEGs
TRINITY_DN51913_c0_g2	TRINITY_DN51913_c0_g2	-0.155809	-1.2095	NDEPs_DEGs
TRINITY_DN51924_c0_g2	TRINITY_DN51924_c0_g2	-1.4187	0.0723	NDEPs_NDEGs
TRINITY_DN51972_c0_g1	TRINITY_DN51972_c0_g1	-0.222965	0.4373	NDEPs_NDEGs
TRINITY_DN51973_c1_g1	TRINITY_DN51973_c1_g1	-0.144337	-0.3523	NDEPs_NDEGs
TRINITY_DN51987_c0_g1	TRINITY_DN51987_c0_g1	-0.0596438	-0.5137	NDEPs_NDEGs
TRINITY_DN51991_c1_g1	TRINITY_DN51991_c1_g1	-0.168875	-0.2276	NDEPs_NDEGs
TRINITY_DN52005_c0_g1	TRINITY_DN52005_c0_g1	0.492677	-1.9124	NDEPs_NDEGs
TRINITY_DN52021_c1_g1	TRINITY_DN52021_c1_g1	0.452009	-1.0233	NDEPs_DEGs
TRINITY_DN52022_c2_g1	TRINITY_DN52022_c2_g1	0.538623	0.9132	NDEPs_NDEGs
TRINITY_DN52024_c1_g1	TRINITY_DN52024_c1_g1	-0.084857	-0.0756	NDEPs_NDEGs
TRINITY_DN52030_c2_g1	TRINITY_DN52030_c2_g1	0.495721	-0.3894	NDEPs_NDEGs
TRINITY_DN52038_c0_g3	TRINITY_DN52038_c0_g3	-0.753446	-0.8994	NDEPs_NDEGs
TRINITY_DN52039_c2_g2	TRINITY_DN52039_c2_g2	-0.229797	0.0026	NDEPs_NDEGs
TRINITY_DN52039_c2_g3	TRINITY_DN52039_c2_g3	-0.0283237	-0.2163	NDEPs_NDEGs
TRINITY_DN52058_c1_g1	TRINITY_DN52058_c1_g1	0.0296762	0.1256	NDEPs_NDEGs
TRINITY_DN52067_c0_g1	TRINITY_DN52067_c0_g1	-0.130691	-0.1074	NDEPs_NDEGs
TRINITY_DN52072_c0_g1	TRINITY_DN52072_c0_g1	-0.119429	-0.8704	NDEPs_NDEGs
TRINITY_DN52092_c0_g1	TRINITY_DN52092_c0_g1	-0.506107	-3.6452	NDEPs_DEGs
TRINITY_DN52113_c0_g2	TRINITY_DN52113_c0_g2	0.459933	-1.4764	NDEPs_DEGs
TRINITY_DN52120_c1_g2	TRINITY_DN52120_c1_g2	0.0261357	-0.1752	NDEPs_NDEGs
TRINITY_DN52127_c2_g1	TRINITY_DN52127_c2_g1	-0.118024	-0.1527	NDEPs_NDEGs
TRINITY_DN52132_c1_g4	TRINITY_DN52132_c1_g4	0.163191	-0.5295	NDEPs_NDEGs
TRINITY_DN52132_c2_g1	TRINITY_DN52132_c2_g1	0.117081	-0.4482	NDEPs_NDEGs
TRINITY_DN52135_c1_g1	TRINITY_DN52135_c1_g1	0.00444962	-0.1837	NDEPs_NDEGs
TRINITY_DN52139_c1_g2	TRINITY_DN52139_c1_g2	-0.0837007	-0.7632	NDEPs_NDEGs
TRINITY_DN52139_c1_g3	TRINITY_DN52139_c1_g3	0.0642289	-0.9637	NDEPs_NDEGs
TRINITY_DN52157_c1_g2	TRINITY_DN52157_c1_g2	0.495309	0.0099	NDEPs_NDEGs
TRINITY_DN52159_c0_g1	TRINITY_DN52159_c0_g1	-0.375678	-0.4168	NDEPs_NDEGs
TRINITY_DN52161_c5_g1	TRINITY_DN52161_c5_g1	-0.207669	-0.3046	NDEPs_NDEGs
TRINITY_DN52164_c2_g1	TRINITY_DN52164_c2_g1	0.0948698	-0.9958	NDEPs_NDEGs
TRINITY_DN52165_c0_g3	TRINITY_DN52165_c0_g3	-0.384834	-0.6046	NDEPs_NDEGs
TRINITY_DN52171_c1_g1	TRINITY_DN52171_c1_g1	-0.256161	-0.6149	NDEPs_NDEGs
TRINITY_DN52175_c0_g1	TRINITY_DN52175_c0_g1	0.148441	-0.359	NDEPs_NDEGs
TRINITY_DN52182_c0_g2	TRINITY_DN52182_c0_g2	-0.313318	0.4497	NDEPs_NDEGs
TRINITY_DN52201_c2_g2	TRINITY_DN52201_c2_g2	-0.725837	1.2818	NDEPs_DEGs
TRINITY_DN52205_c1_g1	TRINITY_DN52205_c1_g1	-0.439739	-2.5783	NDEPs_DEGs
TRINITY_DN52214_c1_g2	TRINITY_DN52214_c1_g2	0.232899	-0.3348	NDEPs_NDEGs
TRINITY_DN52215_c2_g1	TRINITY_DN52215_c2_g1	0.110012	-0.6208	NDEPs_NDEGs
TRINITY_DN52216_c0_g1	TRINITY_DN52216_c0_g1	-0.0740446	0.266	NDEPs_NDEGs
TRINITY_DN52217_c0_g2	TRINITY_DN52217_c0_g2	0.284646	-0.3537	NDEPs_NDEGs
TRINITY_DN52226_c2_g1	TRINITY_DN52226_c2_g1	-0.700354	-0.9502	NDEPs_NDEGs
TRINITY_DN52227_c0_g1	TRINITY_DN52227_c0_g1	-0.210126	-0.8574	NDEPs_NDEGs
TRINITY_DN52243_c0_g2	TRINITY_DN52243_c0_g2	-0.0722658	-0.1123	NDEPs_NDEGs
TRINITY_DN52252_c1_g1	TRINITY_DN52252_c1_g1	0.0471	-0.6435	NDEPs_NDEGs
TRINITY_DN52256_c0_g1	TRINITY_DN52256_c0_g1	0.154477	-0.0687	NDEPs_NDEGs
TRINITY_DN52272_c6_g1	TRINITY_DN52272_c6_g1	-0.0155973	-0.7765	NDEPs_NDEGs
TRINITY_DN52278_c1_g1	TRINITY_DN52278_c1_g1	-0.287459	1.1001	NDEPs_DEGs
TRINITY_DN52289_c0_g1	TRINITY_DN52289_c0_g1	0.0295956	-0.7857	NDEPs_NDEGs
TRINITY_DN52295_c0_g1	TRINITY_DN52295_c0_g1	0.146444	-0.8547	NDEPs_NDEGs
TRINITY_DN52304_c0_g3	TRINITY_DN52304_c0_g3	-0.0611286	-0.365	NDEPs_NDEGs
TRINITY_DN52306_c1_g1	TRINITY_DN52306_c1_g1	-0.129013	-0.7644	NDEPs_NDEGs
TRINITY_DN52311_c0_g2	TRINITY_DN52311_c0_g2	0.549442	-0.1664	NDEPs_NDEGs
TRINITY_DN52320_c0_g1	TRINITY_DN52320_c0_g1	-0.0473533	-0.3138	NDEPs_NDEGs
TRINITY_DN52322_c1_g2	TRINITY_DN52322_c1_g2	0.143713	-0.0153	NDEPs_NDEGs
TRINITY_DN52323_c0_g1	TRINITY_DN52323_c0_g1	-0.021532	-0.1848	NDEPs_NDEGs
TRINITY_DN52328_c0_g1	TRINITY_DN52328_c0_g1	-0.0659848	-0.7082	NDEPs_NDEGs
TRINITY_DN52350_c1_g2	TRINITY_DN52350_c1_g2	-0.160248	-0.2515	NDEPs_NDEGs
TRINITY_DN52351_c1_g2	TRINITY_DN52351_c1_g2	-0.0473563	-0.559	NDEPs_NDEGs
TRINITY_DN52354_c0_g1	TRINITY_DN52354_c0_g1	0.411196	-0.3678	NDEPs_NDEGs
TRINITY_DN52370_c0_g2	TRINITY_DN52370_c0_g2	0.9914	0.2832	NDEPs_NDEGs
TRINITY_DN52380_c1_g1	TRINITY_DN52380_c1_g1	0.258797	-0.1504	NDEPs_NDEGs
TRINITY_DN52390_c2_g2	TRINITY_DN52390_c2_g2	0.277387	0.1733	NDEPs_NDEGs
TRINITY_DN52421_c0_g1	TRINITY_DN52421_c0_g1	0.365819	-0.415	NDEPs_NDEGs
TRINITY_DN52422_c1_g3	TRINITY_DN52422_c1_g3	1.16237	3.1917	NDEPs_DEGs
TRINITY_DN52423_c0_g1	TRINITY_DN52423_c0_g1	0.223834	-1.0798	NDEPs_DEGs
TRINITY_DN52424_c2_g3	TRINITY_DN52424_c2_g3	0.138201	-0.3255	NDEPs_NDEGs
TRINITY_DN52453_c0_g1	TRINITY_DN52453_c0_g1	-0.011159	-0.1982	NDEPs_NDEGs
TRINITY_DN52459_c2_g1	TRINITY_DN52459_c2_g1	-0.173448	-0.5246	NDEPs_NDEGs
TRINITY_DN52464_c0_g1	TRINITY_DN52464_c0_g1	-0.0825835	-0.5847	NDEPs_NDEGs
TRINITY_DN52477_c0_g1	TRINITY_DN52477_c0_g1	-0.00872288	-0.6809	NDEPs_NDEGs
TRINITY_DN52483_c0_g7	TRINITY_DN52483_c0_g7	-0.808185	-0.196	NDEPs_NDEGs
TRINITY_DN52491_c1_g1	TRINITY_DN52491_c1_g1	0.0221775	-0.1404	NDEPs_NDEGs
TRINITY_DN52491_c1_g2	TRINITY_DN52491_c1_g2	0.0429455	0.244	NDEPs_NDEGs
TRINITY_DN52494_c1_g1	TRINITY_DN52494_c1_g1	0.694014	-0.1755	NDEPs_NDEGs
TRINITY_DN52500_c2_g1	TRINITY_DN52500_c2_g1	0.00673606	-0.5827	NDEPs_NDEGs
TRINITY_DN52513_c0_g1	TRINITY_DN52513_c0_g1	0.318797	-0.3871	NDEPs_NDEGs
TRINITY_DN52515_c0_g2	TRINITY_DN52515_c0_g2	-0.623543	-1.9672	NDEPs_DEGs
TRINITY_DN52516_c1_g1	TRINITY_DN52516_c1_g1	0.252206	-1.1483	NDEPs_DEGs
TRINITY_DN52530_c2_g2	TRINITY_DN52530_c2_g2	-0.10092	-0.6062	NDEPs_NDEGs
TRINITY_DN52538_c1_g1	TRINITY_DN52538_c1_g1	0.233997	-2.1858	NDEPs_DEGs
TRINITY_DN52540_c1_g1	TRINITY_DN52540_c1_g1	-0.187472	-0.2126	NDEPs_NDEGs
TRINITY_DN52542_c0_g1	TRINITY_DN52542_c0_g1	-0.0912947	0.1519	NDEPs_NDEGs
TRINITY_DN52573_c0_g1	TRINITY_DN52573_c0_g1	-0.106788	-0.3251	NDEPs_NDEGs
TRINITY_DN52576_c2_g1	TRINITY_DN52576_c2_g1	-0.792609	-0.3071	NDEPs_NDEGs
TRINITY_DN52586_c1_g1	TRINITY_DN52586_c1_g1	0.0245452	-2.5598	NDEPs_DEGs
TRINITY_DN52601_c6_g1	TRINITY_DN52601_c6_g1	-0.0791183	-1.1095	NDEPs_DEGs
TRINITY_DN52607_c1_g1	TRINITY_DN52607_c1_g1	-0.392196	-1.464	NDEPs_DEGs
TRINITY_DN52610_c0_g2	TRINITY_DN52610_c0_g2	-0.31651	-0.1472	NDEPs_NDEGs
TRINITY_DN52621_c1_g1	TRINITY_DN52621_c1_g1	-0.0970728	-0.8979	NDEPs_NDEGs
TRINITY_DN52622_c1_g1	TRINITY_DN52622_c1_g1	-0.811379	-0.5731	NDEPs_NDEGs
TRINITY_DN52629_c1_g1	TRINITY_DN52629_c1_g1	0.749636	0.7719	NDEPs_NDEGs
TRINITY_DN52645_c0_g1	TRINITY_DN52645_c0_g1	0.0943996	-0.3211	NDEPs_NDEGs
TRINITY_DN52651_c1_g1	TRINITY_DN52651_c1_g1	1.17654	1.5277	DEPs_DEGs
TRINITY_DN52667_c0_g2	TRINITY_DN52667_c0_g2	1.19999	1.2337	DEPs_DEGs
TRINITY_DN52667_c0_g3	TRINITY_DN52667_c0_g3	1.44198	0.6641	DEPs_NDEGs
TRINITY_DN52672_c0_g3	TRINITY_DN52672_c0_g3	0.294774	0.5354	NDEPs_NDEGs
TRINITY_DN52674_c1_g2	TRINITY_DN52674_c1_g2	0.421183	-0.0726	NDEPs_NDEGs
TRINITY_DN52683_c0_g1	TRINITY_DN52683_c0_g1	0.258994	0.2497	NDEPs_NDEGs
TRINITY_DN52685_c0_g1	TRINITY_DN52685_c0_g1	-0.114127	-1.4502	NDEPs_DEGs
TRINITY_DN52686_c1_g1	TRINITY_DN52686_c1_g1	0.69505	-1.4595	NDEPs_DEGs
TRINITY_DN52710_c0_g1	TRINITY_DN52710_c0_g1	-0.0803319	-0.419	NDEPs_NDEGs
TRINITY_DN52715_c1_g1	TRINITY_DN52715_c1_g1	-0.57818	-0.0227	NDEPs_NDEGs
TRINITY_DN52723_c3_g5	TRINITY_DN52723_c3_g5	0.186949	-0.4571	NDEPs_NDEGs
TRINITY_DN52726_c2_g1	TRINITY_DN52726_c2_g1	-0.118573	0.2534	NDEPs_NDEGs
TRINITY_DN52739_c0_g1	TRINITY_DN52739_c0_g1	0.0219146	-1.1661	NDEPs_DEGs
TRINITY_DN52739_c0_g3	TRINITY_DN52739_c0_g3	-0.0203887	-0.4161	NDEPs_NDEGs
TRINITY_DN52741_c4_g3	TRINITY_DN52741_c4_g3	0.307419	0.4082	NDEPs_NDEGs
TRINITY_DN52753_c0_g2	TRINITY_DN52753_c0_g2	0.505159	-0.1864	NDEPs_NDEGs
TRINITY_DN52761_c1_g1	TRINITY_DN52761_c1_g1	0.798898	-0.5918	NDEPs_NDEGs
TRINITY_DN52771_c0_g1	TRINITY_DN52771_c0_g1	-0.0958574	-1.8387	NDEPs_DEGs
TRINITY_DN52775_c0_g1	TRINITY_DN52775_c0_g1	-0.0458528	0.238	NDEPs_NDEGs
TRINITY_DN52776_c0_g1	TRINITY_DN52776_c0_g1	-0.0577775	0.0234	NDEPs_NDEGs
TRINITY_DN52785_c1_g1	TRINITY_DN52785_c1_g1	0.21359	0.4138	NDEPs_NDEGs
TRINITY_DN52786_c0_g1	TRINITY_DN52786_c0_g1	-0.0266047	-0.032	NDEPs_NDEGs
TRINITY_DN52797_c1_g2	TRINITY_DN52797_c1_g2	-0.141675	-0.8329	NDEPs_NDEGs
TRINITY_DN52826_c0_g1	TRINITY_DN52826_c0_g1	-0.137765	-0.4809	NDEPs_NDEGs
TRINITY_DN52826_c1_g4	TRINITY_DN52826_c1_g4	0.0489727	-0.5873	NDEPs_NDEGs
TRINITY_DN52851_c0_g2	TRINITY_DN52851_c0_g2	-0.261281	-0.8894	NDEPs_NDEGs
TRINITY_DN52853_c1_g2	TRINITY_DN52853_c1_g2	0.281815	0.2124	NDEPs_NDEGs
TRINITY_DN52872_c1_g1	TRINITY_DN52872_c1_g1	0.728184	-0.1749	NDEPs_NDEGs
TRINITY_DN52880_c0_g1	TRINITY_DN52880_c0_g1	0.376184	-0.6365	NDEPs_NDEGs
TRINITY_DN52881_c0_g1	TRINITY_DN52881_c0_g1	-0.275945	-0.5561	NDEPs_NDEGs
TRINITY_DN52885_c5_g2	TRINITY_DN52885_c5_g2	-0.167368	0.1657	NDEPs_NDEGs
TRINITY_DN52887_c5_g2	TRINITY_DN52887_c5_g2	0.13055	-0.2359	NDEPs_NDEGs
TRINITY_DN52892_c2_g1	TRINITY_DN52892_c2_g1	0.32057	1.2814	NDEPs_DEGs
TRINITY_DN52893_c1_g2	TRINITY_DN52893_c1_g2	-0.507864	-0.9259	NDEPs_NDEGs
TRINITY_DN52893_c1_g3	TRINITY_DN52893_c1_g3	0.438424	0.1368	NDEPs_NDEGs
TRINITY_DN52902_c2_g1	TRINITY_DN52902_c2_g1	0.10269	-0.296	NDEPs_NDEGs
TRINITY_DN52905_c0_g1	TRINITY_DN52905_c0_g1	-0.177985	-0.7001	NDEPs_NDEGs
TRINITY_DN52908_c0_g1	TRINITY_DN52908_c0_g1	-0.109819	-0.5777	NDEPs_NDEGs
TRINITY_DN52925_c0_g1	TRINITY_DN52925_c0_g1	0.587947	-0.2957	NDEPs_NDEGs
TRINITY_DN52927_c1_g2	TRINITY_DN52927_c1_g2	-0.281223	0.2047	NDEPs_NDEGs
TRINITY_DN52929_c0_g2	TRINITY_DN52929_c0_g2	0.0212068	-0.1819	NDEPs_NDEGs
TRINITY_DN52940_c0_g3	TRINITY_DN52940_c0_g3	-0.180952	-0.3428	NDEPs_NDEGs
TRINITY_DN52951_c0_g1	TRINITY_DN52951_c0_g1	0.357733	-0.8174	NDEPs_NDEGs
TRINITY_DN52954_c0_g1	TRINITY_DN52954_c0_g1	-0.084831	0.4874	NDEPs_NDEGs
TRINITY_DN52955_c1_g2	TRINITY_DN52955_c1_g2	0.0706723	-0.832	NDEPs_NDEGs
TRINITY_DN52955_c1_g3	TRINITY_DN52955_c1_g3	0.297941	-0.8625	NDEPs_NDEGs
TRINITY_DN52967_c2_g1	TRINITY_DN52967_c2_g1	-0.0263329	-0.7061	NDEPs_NDEGs
TRINITY_DN52981_c1_g1	TRINITY_DN52981_c1_g1	0.0370673	-0.3537	NDEPs_NDEGs
TRINITY_DN52982_c1_g1	TRINITY_DN52982_c1_g1	1.73767	2.6097	NDEPs_DEGs
TRINITY_DN52983_c0_g1	TRINITY_DN52983_c0_g1	-0.0210444	-0.7672	NDEPs_NDEGs
TRINITY_DN52994_c0_g1	TRINITY_DN52994_c0_g1	0.0648677	-0.136	NDEPs_NDEGs
TRINITY_DN52995_c0_g1	TRINITY_DN52995_c0_g1	-0.131331	-0.6262	NDEPs_NDEGs
TRINITY_DN53005_c0_g2	TRINITY_DN53005_c0_g2	0.556748	0.2211	NDEPs_NDEGs
TRINITY_DN53007_c4_g2	TRINITY_DN53007_c4_g2	-1.68885	-2.4566	NDEPs_DEGs
TRINITY_DN53028_c3_g2	TRINITY_DN53028_c3_g2	0.0481664	-0.6718	NDEPs_NDEGs
TRINITY_DN53036_c0_g1	TRINITY_DN53036_c0_g1	-0.10839	0.5186	NDEPs_NDEGs
TRINITY_DN53040_c2_g1	TRINITY_DN53040_c2_g1	-0.406623	-0.4295	NDEPs_NDEGs
TRINITY_DN53044_c0_g1	TRINITY_DN53044_c0_g1	-0.00159073	-0.4892	NDEPs_NDEGs
TRINITY_DN53057_c1_g1	TRINITY_DN53057_c1_g1	0.434007	-1.2195	NDEPs_NDEGs
TRINITY_DN53066_c0_g2	TRINITY_DN53066_c0_g2	0.434551	0.4494	NDEPs_NDEGs
TRINITY_DN53066_c0_g3	TRINITY_DN53066_c0_g3	0.235921	0.6545	NDEPs_NDEGs
TRINITY_DN53068_c2_g3	TRINITY_DN53068_c2_g3	0.458812	-0.0964	NDEPs_NDEGs
TRINITY_DN53076_c0_g1	TRINITY_DN53076_c0_g1	-0.391123	-0.6495	NDEPs_NDEGs
TRINITY_DN53076_c0_g2	TRINITY_DN53076_c0_g2	-0.707079	-0.9947	NDEPs_NDEGs
TRINITY_DN53086_c0_g5	TRINITY_DN53086_c0_g5	0.258309	-1.2272	NDEPs_DEGs
TRINITY_DN53092_c1_g3	TRINITY_DN53092_c1_g3	-0.218776	0.3132	NDEPs_NDEGs
TRINITY_DN53096_c2_g1	TRINITY_DN53096_c2_g1	0.235553	-1.6761	NDEPs_DEGs
TRINITY_DN53103_c0_g2	TRINITY_DN53103_c0_g2	-0.505591	-1.1529	NDEPs_DEGs
TRINITY_DN53109_c0_g1	TRINITY_DN53109_c0_g1	-0.0754577	-0.2348	NDEPs_NDEGs
TRINITY_DN53116_c2_g1	TRINITY_DN53116_c2_g1	0.362184	-1.0486	NDEPs_DEGs
TRINITY_DN53128_c1_g2	TRINITY_DN53128_c1_g2	0.598227	-0.0407	NDEPs_NDEGs
TRINITY_DN53131_c1_g1	TRINITY_DN53131_c1_g1	0.0955532	0.3957	NDEPs_NDEGs
TRINITY_DN53139_c0_g3	TRINITY_DN53139_c0_g3	-0.190154	-0.5108	NDEPs_NDEGs
TRINITY_DN53140_c0_g1	TRINITY_DN53140_c0_g1	0.0599948	-1.0958	NDEPs_DEGs
TRINITY_DN53153_c2_g1	TRINITY_DN53153_c2_g1	0.21304	0.2763	NDEPs_NDEGs
TRINITY_DN53155_c3_g1	TRINITY_DN53155_c3_g1	0.402838	0.7965	NDEPs_NDEGs
TRINITY_DN53155_c3_g2	TRINITY_DN53155_c3_g2	0.504533	0.5602	NDEPs_NDEGs
TRINITY_DN53156_c1_g1	TRINITY_DN53156_c1_g1	-0.0823208	-0.7536	NDEPs_NDEGs
TRINITY_DN53164_c2_g2	TRINITY_DN53164_c2_g2	-0.0612987	-0.302	NDEPs_NDEGs
TRINITY_DN53185_c0_g1	TRINITY_DN53185_c0_g1	0.033848	-0.2494	NDEPs_NDEGs
TRINITY_DN53192_c1_g3	TRINITY_DN53192_c1_g3	0.655891	-0.251	NDEPs_NDEGs
TRINITY_DN53204_c1_g4	TRINITY_DN53204_c1_g4	0.151861	-0.1432	NDEPs_NDEGs
TRINITY_DN53207_c0_g1	TRINITY_DN53207_c0_g1	-1.08741	0.2403	NDEPs_NDEGs
TRINITY_DN53212_c0_g2	TRINITY_DN53212_c0_g2	0.18444	-1.4482	NDEPs_DEGs
TRINITY_DN53218_c0_g1	TRINITY_DN53218_c0_g1	0.542119	-0.9996	NDEPs_NDEGs
TRINITY_DN53219_c1_g1	TRINITY_DN53219_c1_g1	0.978364	-0.807	NDEPs_NDEGs
TRINITY_DN53227_c0_g1	TRINITY_DN53227_c0_g1	0.33708	0.0963	NDEPs_NDEGs
TRINITY_DN53227_c1_g2	TRINITY_DN53227_c1_g2	0.331014	0.3989	NDEPs_NDEGs
TRINITY_DN53231_c0_g2	TRINITY_DN53231_c0_g2	-0.124673	-0.3206	NDEPs_NDEGs
TRINITY_DN53233_c1_g1	TRINITY_DN53233_c1_g1	-0.58398	-1.1162	NDEPs_DEGs
TRINITY_DN53256_c0_g1	TRINITY_DN53256_c0_g1	0.0218222	0.5172	NDEPs_NDEGs
TRINITY_DN53264_c1_g1	TRINITY_DN53264_c1_g1	0.101011	-0.9041	NDEPs_NDEGs
TRINITY_DN53270_c0_g1	TRINITY_DN53270_c0_g1	0.282458	-0.0367	NDEPs_NDEGs
TRINITY_DN53273_c0_g1	TRINITY_DN53273_c0_g1	-0.0153144	-0.2716	NDEPs_NDEGs
TRINITY_DN53276_c0_g1	TRINITY_DN53276_c0_g1	-0.31042	-0.5015	NDEPs_NDEGs
TRINITY_DN53276_c0_g2	TRINITY_DN53276_c0_g2	-0.280508	-0.2024	NDEPs_NDEGs
TRINITY_DN53294_c0_g1	TRINITY_DN53294_c0_g1	0.0511995	-0.8406	NDEPs_NDEGs
TRINITY_DN53304_c1_g2	TRINITY_DN53304_c1_g2	0.00188149	-0.0937	NDEPs_NDEGs
TRINITY_DN53327_c0_g1	TRINITY_DN53327_c0_g1	0.00890993	-0.0862	NDEPs_NDEGs
TRINITY_DN53335_c1_g1	TRINITY_DN53335_c1_g1	0.20836	-0.0273	NDEPs_NDEGs
TRINITY_DN53357_c0_g1	TRINITY_DN53357_c0_g1	0.081615	0.6254	NDEPs_NDEGs
TRINITY_DN53360_c1_g2	TRINITY_DN53360_c1_g2	-0.166637	0.0422	NDEPs_NDEGs
TRINITY_DN53381_c0_g1	TRINITY_DN53381_c0_g1	0.0865936	-0.9155	NDEPs_NDEGs
TRINITY_DN53394_c0_g1	TRINITY_DN53394_c0_g1	0.34155	-0.0424	NDEPs_NDEGs
TRINITY_DN53397_c0_g2	TRINITY_DN53397_c0_g2	-0.248336	0.5492	NDEPs_NDEGs
TRINITY_DN53413_c3_g1	TRINITY_DN53413_c3_g1	0.693394	-0.2282	NDEPs_NDEGs
TRINITY_DN53414_c2_g1	TRINITY_DN53414_c2_g1	-0.0315096	-0.1727	NDEPs_NDEGs
TRINITY_DN53428_c0_g1	TRINITY_DN53428_c0_g1	0.0118978	-0.4129	NDEPs_NDEGs
TRINITY_DN53444_c1_g1	TRINITY_DN53444_c1_g1	0.387265	0.2141	NDEPs_NDEGs
TRINITY_DN53458_c0_g1	TRINITY_DN53458_c0_g1	0.410713	-0.7307	NDEPs_NDEGs
TRINITY_DN53459_c4_g2	TRINITY_DN53459_c4_g2	0.591431	-1.8775	NDEPs_DEGs
TRINITY_DN53462_c3_g2	TRINITY_DN53462_c3_g2	-1.43707	0.834	DEPs_NDEGs
TRINITY_DN53466_c0_g1	TRINITY_DN53466_c0_g1	-0.318024	-0.0762	NDEPs_NDEGs
TRINITY_DN53467_c2_g1	TRINITY_DN53467_c2_g1	0.0596682	-0.1645	NDEPs_NDEGs
TRINITY_DN53472_c3_g1	TRINITY_DN53472_c3_g1	0.0149465	-0.6155	NDEPs_NDEGs
TRINITY_DN53487_c0_g1	TRINITY_DN53487_c0_g1	-0.129313	-0.9219	NDEPs_NDEGs
TRINITY_DN53492_c0_g1	TRINITY_DN53492_c0_g1	-1.82316	-0.6959	DEPs_NDEGs
TRINITY_DN53504_c0_g3	TRINITY_DN53504_c0_g3	-0.216802	-0.5653	NDEPs_NDEGs
TRINITY_DN53514_c0_g1	TRINITY_DN53514_c0_g1	-0.0796884	-0.3014	NDEPs_NDEGs
TRINITY_DN53527_c1_g1	TRINITY_DN53527_c1_g1	0.189875	-0.6926	NDEPs_NDEGs
TRINITY_DN53541_c1_g1	TRINITY_DN53541_c1_g1	-0.0604319	-0.1835	NDEPs_NDEGs
TRINITY_DN53545_c0_g1	TRINITY_DN53545_c0_g1	0.20375	-0.0895	NDEPs_NDEGs
TRINITY_DN53570_c0_g1	TRINITY_DN53570_c0_g1	-0.211817	-1.2235	NDEPs_DEGs
TRINITY_DN53572_c0_g1	TRINITY_DN53572_c0_g1	0.202976	-0.8778	NDEPs_NDEGs
TRINITY_DN53582_c1_g2	TRINITY_DN53582_c1_g2	-0.302196	0.014	NDEPs_NDEGs
TRINITY_DN53589_c1_g1	TRINITY_DN53589_c1_g1	-0.0749288	-0.1378	NDEPs_NDEGs
TRINITY_DN53590_c0_g2	TRINITY_DN53590_c0_g2	-0.635253	-0.9937	NDEPs_NDEGs
TRINITY_DN53597_c1_g3	TRINITY_DN53597_c1_g3	0.00259164	-0.2549	NDEPs_NDEGs
TRINITY_DN53600_c1_g2	TRINITY_DN53600_c1_g2	-0.298431	-0.7494	NDEPs_NDEGs
TRINITY_DN53611_c0_g1	TRINITY_DN53611_c0_g1	0.267871	-0.3159	NDEPs_NDEGs
TRINITY_DN53625_c1_g1	TRINITY_DN53625_c1_g1	-0.147971	-1.2212	NDEPs_DEGs
TRINITY_DN53636_c0_g1	TRINITY_DN53636_c0_g1	-0.148276	-2.0682	NDEPs_DEGs
TRINITY_DN53647_c0_g1	TRINITY_DN53647_c0_g1	0.150144	-0.4308	NDEPs_NDEGs
TRINITY_DN53653_c2_g1	TRINITY_DN53653_c2_g1	0.303324	0.4302	NDEPs_NDEGs
TRINITY_DN53654_c3_g1	TRINITY_DN53654_c3_g1	0.463662	2.4846	NDEPs_DEGs
TRINITY_DN53678_c0_g1	TRINITY_DN53678_c0_g1	-0.574878	-0.1543	NDEPs_NDEGs
TRINITY_DN53682_c0_g1	TRINITY_DN53682_c0_g1	0.375828	-0.2206	NDEPs_NDEGs
TRINITY_DN53690_c1_g5	TRINITY_DN53690_c1_g5	0.0631232	-1.7039	NDEPs_DEGs
TRINITY_DN53690_c1_g7	TRINITY_DN53690_c1_g7	-0.59981	-2.5165	NDEPs_DEGs
TRINITY_DN53717_c2_g1	TRINITY_DN53717_c2_g1	-0.175328	-0.6148	NDEPs_NDEGs
TRINITY_DN53727_c5_g1	TRINITY_DN53727_c5_g1	-0.0596949	-1.5626	NDEPs_DEGs
TRINITY_DN53743_c0_g2	TRINITY_DN53743_c0_g2	0.0680379	-0.341	NDEPs_NDEGs
TRINITY_DN53752_c0_g5	TRINITY_DN53752_c0_g5	0.266216	-0.4669	NDEPs_NDEGs
TRINITY_DN53754_c0_g1	TRINITY_DN53754_c0_g1	1.21653	0.3336	DEPs_NDEGs
TRINITY_DN53755_c1_g1	TRINITY_DN53755_c1_g1	-0.033825	-0.3923	NDEPs_NDEGs
TRINITY_DN53766_c3_g3	TRINITY_DN53766_c3_g3	0.223535	-0.307	NDEPs_NDEGs
TRINITY_DN53773_c3_g1	TRINITY_DN53773_c3_g1	-0.0213343	-0.3071	NDEPs_NDEGs
TRINITY_DN53774_c0_g1	TRINITY_DN53774_c0_g1	-0.196046	0.2196	NDEPs_NDEGs
TRINITY_DN53774_c0_g2	TRINITY_DN53774_c0_g2	0.0284433	0.192	NDEPs_NDEGs
TRINITY_DN53782_c2_g1	TRINITY_DN53782_c2_g1	1.55438	6.5526	DEPs_DEGs
TRINITY_DN53788_c0_g1	TRINITY_DN53788_c0_g1	-0.412412	-0.8763	NDEPs_NDEGs
TRINITY_DN53793_c0_g2	TRINITY_DN53793_c0_g2	-0.261324	-0.4128	NDEPs_NDEGs
TRINITY_DN53801_c3_g2	TRINITY_DN53801_c3_g2	-0.159634	-0.1277	NDEPs_NDEGs
TRINITY_DN53803_c2_g1	TRINITY_DN53803_c2_g1	-0.348816	0.0153	NDEPs_NDEGs
TRINITY_DN53831_c0_g5	TRINITY_DN53831_c0_g5	-1.08709	-4.1188	DEPs_DEGs
TRINITY_DN53861_c1_g1	TRINITY_DN53861_c1_g1	0.106563	0.0132	NDEPs_NDEGs
TRINITY_DN53869_c3_g1	TRINITY_DN53869_c3_g1	0.304273	-0.0652	NDEPs_NDEGs
TRINITY_DN53917_c1_g2	TRINITY_DN53917_c1_g2	0.373222	-0.7444	NDEPs_NDEGs
TRINITY_DN53923_c2_g1	TRINITY_DN53923_c2_g1	3.7179	1.6553	DEPs_DEGs
TRINITY_DN53923_c2_g2	TRINITY_DN53923_c2_g2	0.201078	-3.9497	NDEPs_DEGs
TRINITY_DN53940_c2_g1	TRINITY_DN53940_c2_g1	1.15904	4.5337	DEPs_DEGs
TRINITY_DN53943_c1_g2	TRINITY_DN53943_c1_g2	-0.189058	-0.3335	NDEPs_NDEGs
TRINITY_DN53947_c2_g2	TRINITY_DN53947_c2_g2	0.0622461	-0.176	NDEPs_NDEGs
TRINITY_DN53952_c0_g1	TRINITY_DN53952_c0_g1	0.439467	-0.7279	NDEPs_NDEGs
TRINITY_DN53964_c2_g1	TRINITY_DN53964_c2_g1	-0.540499	-0.2169	NDEPs_NDEGs
TRINITY_DN53984_c0_g1	TRINITY_DN53984_c0_g1	0.293449	-0.6142	NDEPs_NDEGs
TRINITY_DN53985_c1_g1	TRINITY_DN53985_c1_g1	-0.199429	-0.4667	NDEPs_NDEGs
TRINITY_DN53986_c1_g1	TRINITY_DN53986_c1_g1	-0.0896373	-0.7536	NDEPs_NDEGs
TRINITY_DN53988_c0_g1	TRINITY_DN53988_c0_g1	1.09607	-0.4333	DEPs_NDEGs
TRINITY_DN53989_c0_g1	TRINITY_DN53989_c0_g1	0.0959825	0.1267	NDEPs_NDEGs
TRINITY_DN53989_c0_g3	TRINITY_DN53989_c0_g3	0.163199	0.2559	NDEPs_NDEGs
TRINITY_DN53998_c0_g1	TRINITY_DN53998_c0_g1	0.194083	0.0262	NDEPs_NDEGs
TRINITY_DN54000_c1_g1	TRINITY_DN54000_c1_g1	-0.0739049	-0.0571	NDEPs_NDEGs
TRINITY_DN54001_c2_g3	TRINITY_DN54001_c2_g3	0.0204375	0.0204	NDEPs_NDEGs
TRINITY_DN54002_c1_g1	TRINITY_DN54002_c1_g1	0.930432	0.8584	NDEPs_NDEGs
TRINITY_DN54023_c2_g1	TRINITY_DN54023_c2_g1	-0.448877	-0.7482	NDEPs_NDEGs
TRINITY_DN54023_c2_g3	TRINITY_DN54023_c2_g3	-0.231754	-0.7704	NDEPs_NDEGs
TRINITY_DN54025_c1_g1	TRINITY_DN54025_c1_g1	0.181436	-0.6458	NDEPs_NDEGs
TRINITY_DN54031_c1_g2	TRINITY_DN54031_c1_g2	-0.607814	-0.0646	NDEPs_NDEGs
TRINITY_DN54044_c0_g1	TRINITY_DN54044_c0_g1	0.0588858	-0.1572	NDEPs_NDEGs
TRINITY_DN54056_c0_g1	TRINITY_DN54056_c0_g1	-0.0153377	-1.3357	NDEPs_DEGs
TRINITY_DN54057_c0_g1	TRINITY_DN54057_c0_g1	-0.0281324	0.0548	NDEPs_NDEGs
TRINITY_DN54067_c3_g2	TRINITY_DN54067_c3_g2	0.539481	0.487	NDEPs_NDEGs
TRINITY_DN54069_c1_g2	TRINITY_DN54069_c1_g2	-0.174929	-1.7544	NDEPs_DEGs
TRINITY_DN54075_c2_g1	TRINITY_DN54075_c2_g1	-0.836383	-0.4233	NDEPs_NDEGs
TRINITY_DN54080_c2_g1	TRINITY_DN54080_c2_g1	-0.0428907	-0.5794	NDEPs_NDEGs
TRINITY_DN54091_c0_g2	TRINITY_DN54091_c0_g2	-0.24793	-4.1015	NDEPs_DEGs
TRINITY_DN54100_c0_g1	TRINITY_DN54100_c0_g1	0.025875	-0.8308	NDEPs_NDEGs
TRINITY_DN54101_c0_g1	TRINITY_DN54101_c0_g1	-0.0452304	-0.6113	NDEPs_NDEGs
TRINITY_DN54112_c2_g1	TRINITY_DN54112_c2_g1	-1.03447	-1.1937	DEPs_DEGs
TRINITY_DN54120_c0_g1	TRINITY_DN54120_c0_g1	-0.0843628	-1.4219	NDEPs_DEGs
TRINITY_DN54134_c5_g2	TRINITY_DN54134_c5_g2	-0.456597	-0.6978	NDEPs_NDEGs
TRINITY_DN54136_c0_g2	TRINITY_DN54136_c0_g2	-0.678337	-0.1616	NDEPs_NDEGs
TRINITY_DN54139_c3_g1	TRINITY_DN54139_c3_g1	-0.236274	-1.8259	NDEPs_DEGs
TRINITY_DN54157_c0_g1	TRINITY_DN54157_c0_g1	0.370342	-0.7976	NDEPs_NDEGs
TRINITY_DN54172_c0_g1	TRINITY_DN54172_c0_g1	0.404839	-1.6099	NDEPs_DEGs
TRINITY_DN54179_c2_g1	TRINITY_DN54179_c2_g1	0.0086131	-0.4398	NDEPs_NDEGs
TRINITY_DN54181_c3_g1	TRINITY_DN54181_c3_g1	-0.371129	-0.0317	NDEPs_NDEGs
TRINITY_DN54182_c0_g2	TRINITY_DN54182_c0_g2	-0.239386	-0.4306	NDEPs_NDEGs
TRINITY_DN54194_c1_g1	TRINITY_DN54194_c1_g1	-0.0100705	-1.4527	NDEPs_DEGs
TRINITY_DN54208_c1_g1	TRINITY_DN54208_c1_g1	-0.137343	0.3591	NDEPs_NDEGs
TRINITY_DN54211_c0_g3	TRINITY_DN54211_c0_g3	-0.0977442	-0.2404	NDEPs_NDEGs
TRINITY_DN54216_c2_g3	TRINITY_DN54216_c2_g3	-0.661301	0.2103	NDEPs_NDEGs
TRINITY_DN54222_c1_g1	TRINITY_DN54222_c1_g1	0.103175	0.1054	NDEPs_NDEGs
TRINITY_DN54234_c1_g2	TRINITY_DN54234_c1_g2	0.424237	1.2997	NDEPs_DEGs
TRINITY_DN54236_c1_g2	TRINITY_DN54236_c1_g2	0.497367	0.5252	NDEPs_NDEGs
TRINITY_DN54238_c3_g1	TRINITY_DN54238_c3_g1	0.590984	-0.4265	NDEPs_NDEGs
TRINITY_DN54242_c0_g2	TRINITY_DN54242_c0_g2	-0.119382	-0.4218	NDEPs_NDEGs
TRINITY_DN54258_c2_g1	TRINITY_DN54258_c2_g1	0.255682	0.1816	NDEPs_NDEGs
TRINITY_DN54264_c0_g1	TRINITY_DN54264_c0_g1	0.161213	0.1588	NDEPs_NDEGs
TRINITY_DN54266_c1_g1	TRINITY_DN54266_c1_g1	-0.0534907	-1.9168	NDEPs_DEGs
TRINITY_DN54282_c0_g1	TRINITY_DN54282_c0_g1	-0.318511	-0.2901	NDEPs_NDEGs
TRINITY_DN54285_c1_g1	TRINITY_DN54285_c1_g1	-0.421738	-0.1035	NDEPs_NDEGs
TRINITY_DN54302_c2_g1	TRINITY_DN54302_c2_g1	-0.892609	-0.7837	NDEPs_NDEGs
TRINITY_DN54312_c3_g1	TRINITY_DN54312_c3_g1	-0.0563487	-0.5614	NDEPs_NDEGs
TRINITY_DN54327_c0_g2	TRINITY_DN54327_c0_g2	-0.00307333	-0.4274	NDEPs_NDEGs
TRINITY_DN54328_c0_g1	TRINITY_DN54328_c0_g1	-1.27548	-0.7359	NDEPs_NDEGs
TRINITY_DN54336_c1_g1	TRINITY_DN54336_c1_g1	0.632071	-0.5528	NDEPs_NDEGs
TRINITY_DN54338_c0_g1	TRINITY_DN54338_c0_g1	-0.605102	0.4846	NDEPs_NDEGs
TRINITY_DN54343_c1_g1	TRINITY_DN54343_c1_g1	0.504988	-0.6282	NDEPs_NDEGs
TRINITY_DN54352_c1_g2	TRINITY_DN54352_c1_g2	-0.00686913	0.2632	NDEPs_NDEGs
TRINITY_DN54353_c3_g1	TRINITY_DN54353_c3_g1	0.0249707	0.0336	NDEPs_NDEGs
TRINITY_DN54360_c0_g2	TRINITY_DN54360_c0_g2	-0.200258	-0.0458	NDEPs_NDEGs
TRINITY_DN54366_c1_g1	TRINITY_DN54366_c1_g1	0.830762	0.6138	NDEPs_NDEGs
TRINITY_DN54366_c1_g2	TRINITY_DN54366_c1_g2	0.36251	0.9442	NDEPs_NDEGs
TRINITY_DN54376_c2_g2	TRINITY_DN54376_c2_g2	-1.23943	0.408	NDEPs_NDEGs
TRINITY_DN54376_c2_g3	TRINITY_DN54376_c2_g3	0.220404	-0.0113	NDEPs_NDEGs
TRINITY_DN54386_c3_g1	TRINITY_DN54386_c3_g1	-0.118672	-0.3891	NDEPs_NDEGs
TRINITY_DN54403_c0_g1	TRINITY_DN54403_c0_g1	-0.243501	-0.8526	NDEPs_NDEGs
TRINITY_DN54404_c2_g1	TRINITY_DN54404_c2_g1	-0.4621	0.0399	NDEPs_NDEGs
TRINITY_DN54404_c2_g2	TRINITY_DN54404_c2_g2	-0.0878192	0.0996	NDEPs_NDEGs
TRINITY_DN54413_c0_g2	TRINITY_DN54413_c0_g2	0.220928	-0.8192	NDEPs_NDEGs
TRINITY_DN54416_c1_g2	TRINITY_DN54416_c1_g2	0.18394	-0.3129	NDEPs_NDEGs
TRINITY_DN54426_c0_g1	TRINITY_DN54426_c0_g1	0.14513	-0.5888	NDEPs_NDEGs
TRINITY_DN54446_c1_g2	TRINITY_DN54446_c1_g2	0.378072	-0.2174	NDEPs_NDEGs
TRINITY_DN54451_c1_g1	TRINITY_DN54451_c1_g1	0.650212	-0.1196	NDEPs_NDEGs
TRINITY_DN54451_c1_g4	TRINITY_DN54451_c1_g4	0.0992858	-0.0326	NDEPs_NDEGs
TRINITY_DN54456_c1_g1	TRINITY_DN54456_c1_g1	0.64606	-0.5709	NDEPs_NDEGs
TRINITY_DN54463_c0_g1	TRINITY_DN54463_c0_g1	-0.0493868	-0.4386	NDEPs_NDEGs
TRINITY_DN54491_c1_g1	TRINITY_DN54491_c1_g1	0.0506911	-0.1998	NDEPs_NDEGs
TRINITY_DN54495_c1_g2	TRINITY_DN54495_c1_g2	-0.0300535	-0.1114	NDEPs_NDEGs
TRINITY_DN54510_c1_g4	TRINITY_DN54510_c1_g4	0.0652952	-0.2429	NDEPs_NDEGs
TRINITY_DN54511_c2_g1	TRINITY_DN54511_c2_g1	1.70555	1.3442	DEPs_DEGs
TRINITY_DN54514_c0_g1	TRINITY_DN54514_c0_g1	0.26025	-1.3785	NDEPs_DEGs
TRINITY_DN54524_c0_g1	TRINITY_DN54524_c0_g1	0.130203	-1.6647	NDEPs_DEGs
TRINITY_DN54526_c1_g3	TRINITY_DN54526_c1_g3	0.0386483	0.0516	NDEPs_NDEGs
TRINITY_DN54526_c1_g5	TRINITY_DN54526_c1_g5	0.1037	-2.8147	NDEPs_DEGs
TRINITY_DN54542_c1_g1	TRINITY_DN54542_c1_g1	-0.0874498	-0.1152	NDEPs_NDEGs
TRINITY_DN54544_c1_g1	TRINITY_DN54544_c1_g1	0.887579	0.2527	NDEPs_NDEGs
TRINITY_DN54556_c1_g1	TRINITY_DN54556_c1_g1	1.01275	0.7907	NDEPs_NDEGs
TRINITY_DN54557_c0_g1	TRINITY_DN54557_c0_g1	-0.0560862	0.3047	NDEPs_NDEGs
TRINITY_DN54565_c2_g1	TRINITY_DN54565_c2_g1	0.18255	-0.4661	NDEPs_NDEGs
TRINITY_DN54574_c1_g1	TRINITY_DN54574_c1_g1	0.097542	-0.6496	NDEPs_NDEGs
TRINITY_DN54582_c0_g1	TRINITY_DN54582_c0_g1	-0.0140697	0.2245	NDEPs_NDEGs
TRINITY_DN54592_c0_g1	TRINITY_DN54592_c0_g1	0.239066	-0.2105	NDEPs_NDEGs
TRINITY_DN54595_c2_g2	TRINITY_DN54595_c2_g2	-0.0225252	-0.0872	NDEPs_NDEGs
TRINITY_DN54605_c1_g1	TRINITY_DN54605_c1_g1	-0.10764	-0.7817	NDEPs_NDEGs
TRINITY_DN54611_c1_g1	TRINITY_DN54611_c1_g1	-0.0370217	0.2303	NDEPs_NDEGs
TRINITY_DN54611_c2_g3	TRINITY_DN54611_c2_g3	-0.21209	0.0613	NDEPs_NDEGs
TRINITY_DN54612_c0_g1	TRINITY_DN54612_c0_g1	-0.00202408	-1.1492	NDEPs_DEGs
TRINITY_DN54637_c0_g1	TRINITY_DN54637_c0_g1	0.138931	0.2447	NDEPs_NDEGs
TRINITY_DN54647_c2_g1	TRINITY_DN54647_c2_g1	0.174378	0.2872	NDEPs_NDEGs
TRINITY_DN54651_c1_g1	TRINITY_DN54651_c1_g1	0.0889475	-0.9153	NDEPs_NDEGs
TRINITY_DN54651_c1_g3	TRINITY_DN54651_c1_g3	-0.601258	0.2346	NDEPs_NDEGs
TRINITY_DN54653_c1_g1	TRINITY_DN54653_c1_g1	-0.0156309	-0.7371	NDEPs_NDEGs
TRINITY_DN54672_c1_g1	TRINITY_DN54672_c1_g1	-0.0517356	-0.1248	NDEPs_NDEGs
TRINITY_DN54681_c1_g1	TRINITY_DN54681_c1_g1	-0.14007	-0.2914	NDEPs_NDEGs
TRINITY_DN54683_c1_g1	TRINITY_DN54683_c1_g1	0.187492	-0.3244	NDEPs_NDEGs
TRINITY_DN54684_c0_g2	TRINITY_DN54684_c0_g2	0.34613	-0.8701	NDEPs_NDEGs
TRINITY_DN54697_c0_g1	TRINITY_DN54697_c0_g1	0.216769	0.4523	NDEPs_NDEGs
TRINITY_DN54706_c1_g1	TRINITY_DN54706_c1_g1	0.0884035	0.2936	NDEPs_NDEGs
TRINITY_DN54706_c1_g2	TRINITY_DN54706_c1_g2	0.129754	0.5519	NDEPs_NDEGs
TRINITY_DN54723_c0_g1	TRINITY_DN54723_c0_g1	0.441276	-0.5997	NDEPs_NDEGs
TRINITY_DN54724_c1_g2	TRINITY_DN54724_c1_g2	-3.71412	-0.229	NDEPs_NDEGs
TRINITY_DN54736_c1_g1	TRINITY_DN54736_c1_g1	-0.0713606	-0.7826	NDEPs_NDEGs
TRINITY_DN54736_c1_g2	TRINITY_DN54736_c1_g2	-0.184436	-0.4344	NDEPs_NDEGs
TRINITY_DN54747_c1_g1	TRINITY_DN54747_c1_g1	-0.188471	-0.1714	NDEPs_NDEGs
TRINITY_DN54751_c1_g1	TRINITY_DN54751_c1_g1	-0.162982	0.0675	NDEPs_NDEGs
TRINITY_DN54758_c1_g3	TRINITY_DN54758_c1_g3	0.126343	-1.0202	NDEPs_DEGs
TRINITY_DN54758_c1_g4	TRINITY_DN54758_c1_g4	-0.0925571	-0.8071	NDEPs_NDEGs
TRINITY_DN54768_c0_g1	TRINITY_DN54768_c0_g1	-0.259957	-0.1327	NDEPs_NDEGs
TRINITY_DN54777_c0_g1	TRINITY_DN54777_c0_g1	0.35196	0.0477	NDEPs_NDEGs
TRINITY_DN54794_c1_g1	TRINITY_DN54794_c1_g1	-0.235	-0.7168	NDEPs_NDEGs
TRINITY_DN54799_c1_g2	TRINITY_DN54799_c1_g2	0.759888	-1.1449	NDEPs_DEGs
TRINITY_DN54799_c1_g3	TRINITY_DN54799_c1_g3	-0.233132	-0.5982	NDEPs_NDEGs
TRINITY_DN54800_c0_g1	TRINITY_DN54800_c0_g1	-0.205342	-0.3683	NDEPs_NDEGs
TRINITY_DN54801_c2_g1	TRINITY_DN54801_c2_g1	0.125794	0.1844	NDEPs_NDEGs
TRINITY_DN54803_c1_g1	TRINITY_DN54803_c1_g1	0.143882	-0.9005	NDEPs_NDEGs
TRINITY_DN54814_c0_g1	TRINITY_DN54814_c0_g1	0.988588	-0.9152	NDEPs_NDEGs
TRINITY_DN54821_c3_g1	TRINITY_DN54821_c3_g1	-0.160531	-0.3235	NDEPs_NDEGs
TRINITY_DN54829_c2_g3	TRINITY_DN54829_c2_g3	-0.510811	-0.4956	NDEPs_NDEGs
TRINITY_DN54843_c0_g1	TRINITY_DN54843_c0_g1	0.130746	-0.3572	NDEPs_NDEGs
TRINITY_DN54849_c0_g1	TRINITY_DN54849_c0_g1	-0.133437	0.1733	NDEPs_NDEGs
TRINITY_DN54852_c0_g1	TRINITY_DN54852_c0_g1	-0.235289	-0.6416	NDEPs_NDEGs
TRINITY_DN54854_c0_g4	TRINITY_DN54854_c0_g4	0.101231	-0.588	NDEPs_NDEGs
TRINITY_DN54860_c0_g2	TRINITY_DN54860_c0_g2	0.0669792	-0.843	NDEPs_NDEGs
TRINITY_DN54862_c4_g1	TRINITY_DN54862_c4_g1	0.418208	-0.4604	NDEPs_NDEGs
TRINITY_DN54871_c0_g1	TRINITY_DN54871_c0_g1	-0.0734236	-0.4048	NDEPs_NDEGs
TRINITY_DN54872_c0_g3	TRINITY_DN54872_c0_g3	-0.0154413	-2.6247	NDEPs_DEGs
TRINITY_DN54885_c0_g2	TRINITY_DN54885_c0_g2	0.4918	-0.8124	NDEPs_NDEGs
TRINITY_DN54909_c0_g2	TRINITY_DN54909_c0_g2	-0.42008	-0.4689	NDEPs_NDEGs
TRINITY_DN54911_c3_g1	TRINITY_DN54911_c3_g1	-0.207898	-1.0105	NDEPs_DEGs
TRINITY_DN54923_c1_g1	TRINITY_DN54923_c1_g1	0.384075	-0.0203	NDEPs_NDEGs
TRINITY_DN54935_c0_g1	TRINITY_DN54935_c0_g1	0.73926	0.125	NDEPs_NDEGs
TRINITY_DN54936_c1_g1	TRINITY_DN54936_c1_g1	-0.573941	-0.8237	NDEPs_NDEGs
TRINITY_DN54938_c1_g2	TRINITY_DN54938_c1_g2	-0.601448	7.2485	NDEPs_DEGs
TRINITY_DN54943_c2_g1	TRINITY_DN54943_c2_g1	0.119304	-0.3244	NDEPs_NDEGs
TRINITY_DN54949_c2_g2	TRINITY_DN54949_c2_g2	-0.0168696	-0.7913	NDEPs_NDEGs
TRINITY_DN54961_c1_g2	TRINITY_DN54961_c1_g2	0.534052	-0.184	NDEPs_NDEGs
TRINITY_DN54969_c0_g5	TRINITY_DN54969_c0_g5	0.160295	-0.9912	NDEPs_NDEGs
TRINITY_DN54974_c5_g1	TRINITY_DN54974_c5_g1	-0.115816	-0.4092	NDEPs_NDEGs
TRINITY_DN54975_c1_g1	TRINITY_DN54975_c1_g1	0.0535187	-0.151	NDEPs_NDEGs
TRINITY_DN54990_c0_g1	TRINITY_DN54990_c0_g1	-0.0729486	-0.3502	NDEPs_NDEGs
TRINITY_DN55000_c3_g3	TRINITY_DN55000_c3_g3	-0.0931386	-0.2247	NDEPs_NDEGs
TRINITY_DN55032_c4_g1	TRINITY_DN55032_c4_g1	0.716608	-0.533	NDEPs_NDEGs
TRINITY_DN55046_c3_g3	TRINITY_DN55046_c3_g3	0.187916	0.0167	NDEPs_NDEGs
TRINITY_DN55053_c0_g1	TRINITY_DN55053_c0_g1	-0.181179	0.0187	NDEPs_NDEGs
TRINITY_DN55058_c1_g4	TRINITY_DN55058_c1_g4	-0.191394	-0.6329	NDEPs_NDEGs
TRINITY_DN55060_c0_g2	TRINITY_DN55060_c0_g2	-0.0842971	0.2413	NDEPs_NDEGs
TRINITY_DN55063_c1_g2	TRINITY_DN55063_c1_g2	0.170599	-0.1757	NDEPs_NDEGs
TRINITY_DN55070_c0_g1	TRINITY_DN55070_c0_g1	-0.295905	-1.5486	NDEPs_DEGs
TRINITY_DN55081_c0_g1	TRINITY_DN55081_c0_g1	-0.00491207	-0.409	NDEPs_NDEGs
TRINITY_DN55087_c0_g1	TRINITY_DN55087_c0_g1	-0.233027	-1.5784	NDEPs_DEGs
TRINITY_DN55087_c1_g1	TRINITY_DN55087_c1_g1	0.314096	0.4274	NDEPs_NDEGs
TRINITY_DN55094_c2_g2	TRINITY_DN55094_c2_g2	-1.58385	1.122	DEPs_DEGs
TRINITY_DN55110_c1_g2	TRINITY_DN55110_c1_g2	-0.0596874	-0.565	NDEPs_NDEGs
TRINITY_DN55130_c0_g1	TRINITY_DN55130_c0_g1	-0.606918	0.1255	NDEPs_NDEGs
TRINITY_DN55136_c0_g1	TRINITY_DN55136_c0_g1	-0.173158	0.2259	NDEPs_NDEGs
TRINITY_DN55150_c1_g1	TRINITY_DN55150_c1_g1	0.270583	-0.1136	NDEPs_NDEGs
TRINITY_DN55151_c1_g1	TRINITY_DN55151_c1_g1	0.13309	0.0823	NDEPs_NDEGs
TRINITY_DN55156_c1_g3	TRINITY_DN55156_c1_g3	0.112112	0.4296	NDEPs_NDEGs
TRINITY_DN55157_c1_g2	TRINITY_DN55157_c1_g2	0.245995	0.5302	NDEPs_NDEGs
TRINITY_DN55175_c4_g2	TRINITY_DN55175_c4_g2	0.518839	0.4564	NDEPs_NDEGs
TRINITY_DN55176_c0_g1	TRINITY_DN55176_c0_g1	-0.088313	-0.2678	NDEPs_NDEGs
TRINITY_DN55181_c1_g1	TRINITY_DN55181_c1_g1	-0.306084	-0.239	NDEPs_NDEGs
TRINITY_DN55202_c2_g1	TRINITY_DN55202_c2_g1	-0.114929	-0.7828	NDEPs_NDEGs
TRINITY_DN55213_c0_g1	TRINITY_DN55213_c0_g1	0.0278915	-0.7707	NDEPs_NDEGs
TRINITY_DN55213_c0_g2	TRINITY_DN55213_c0_g2	0.171622	-1.1255	NDEPs_DEGs
TRINITY_DN55217_c0_g1	TRINITY_DN55217_c0_g1	-0.114512	-0.1278	NDEPs_NDEGs
TRINITY_DN55230_c1_g1	TRINITY_DN55230_c1_g1	0.101479	-0.1357	NDEPs_NDEGs
TRINITY_DN55231_c0_g1	TRINITY_DN55231_c0_g1	-0.300152	0.3936	NDEPs_NDEGs
TRINITY_DN55235_c3_g1	TRINITY_DN55235_c3_g1	0.366802	0.1878	NDEPs_NDEGs
TRINITY_DN55238_c0_g1	TRINITY_DN55238_c0_g1	0.089951	-0.6569	NDEPs_NDEGs
TRINITY_DN55240_c1_g1	TRINITY_DN55240_c1_g1	1.59347	2.9621	DEPs_DEGs
TRINITY_DN55240_c1_g2	TRINITY_DN55240_c1_g2	1.39779	3.3563	DEPs_DEGs
TRINITY_DN55243_c0_g1	TRINITY_DN55243_c0_g1	-0.90805	0.2212	NDEPs_NDEGs
TRINITY_DN55245_c0_g2	TRINITY_DN55245_c0_g2	-0.0417096	-0.1513	NDEPs_NDEGs
TRINITY_DN55252_c1_g1	TRINITY_DN55252_c1_g1	0.417829	-0.115	NDEPs_NDEGs
TRINITY_DN55281_c0_g1	TRINITY_DN55281_c0_g1	0.328893	0.0671	NDEPs_NDEGs
TRINITY_DN55288_c1_g1	TRINITY_DN55288_c1_g1	0.172413	-0.229	NDEPs_NDEGs
TRINITY_DN55289_c2_g1	TRINITY_DN55289_c2_g1	0.168651	-0.015	NDEPs_NDEGs
TRINITY_DN55292_c1_g4	TRINITY_DN55292_c1_g4	-0.158107	-0.1524	NDEPs_NDEGs
TRINITY_DN55298_c0_g1	TRINITY_DN55298_c0_g1	0.104173	-0.4811	NDEPs_NDEGs
TRINITY_DN55301_c1_g1	TRINITY_DN55301_c1_g1	0.862158	0.8968	NDEPs_NDEGs
TRINITY_DN55303_c1_g2	TRINITY_DN55303_c1_g2	-0.157391	-1.5305	NDEPs_DEGs
TRINITY_DN55311_c2_g1	TRINITY_DN55311_c2_g1	0.116165	-1.4024	NDEPs_DEGs
TRINITY_DN55315_c2_g1	TRINITY_DN55315_c2_g1	0.44185	-0.9423	NDEPs_NDEGs
TRINITY_DN55316_c0_g3	TRINITY_DN55316_c0_g3	-0.309983	0.3077	NDEPs_NDEGs
TRINITY_DN55321_c5_g2	TRINITY_DN55321_c5_g2	0.137126	-0.4526	NDEPs_NDEGs
TRINITY_DN55340_c3_g1	TRINITY_DN55340_c3_g1	-0.234019	-0.9006	NDEPs_NDEGs
TRINITY_DN55340_c3_g2	TRINITY_DN55340_c3_g2	0.308537	-0.0144	NDEPs_NDEGs
TRINITY_DN55354_c0_g2	TRINITY_DN55354_c0_g2	0.126283	-0.1313	NDEPs_NDEGs
TRINITY_DN55366_c0_g1	TRINITY_DN55366_c0_g1	-0.118556	-0.2213	NDEPs_NDEGs
TRINITY_DN55370_c1_g1	TRINITY_DN55370_c1_g1	-0.0743028	-2.5362	NDEPs_DEGs
TRINITY_DN55377_c0_g2	TRINITY_DN55377_c0_g2	0.1967	-0.0157	NDEPs_NDEGs
TRINITY_DN55377_c0_g3	TRINITY_DN55377_c0_g3	0.316931	-0.1454	NDEPs_NDEGs
TRINITY_DN55387_c1_g3	TRINITY_DN55387_c1_g3	-0.0491912	-0.3211	NDEPs_NDEGs
TRINITY_DN55392_c1_g1	TRINITY_DN55392_c1_g1	-0.7972	-0.1039	NDEPs_NDEGs
TRINITY_DN55393_c2_g5	TRINITY_DN55393_c2_g5	1.46774	1.182	DEPs_NDEGs
TRINITY_DN55396_c1_g1	TRINITY_DN55396_c1_g1	0.454075	0.5033	NDEPs_NDEGs
TRINITY_DN55396_c1_g3	TRINITY_DN55396_c1_g3	0.427998	0.2036	NDEPs_NDEGs
TRINITY_DN55399_c1_g1	TRINITY_DN55399_c1_g1	0.244055	0.2704	NDEPs_NDEGs
TRINITY_DN55403_c0_g1	TRINITY_DN55403_c0_g1	-0.0953055	-0.1534	NDEPs_NDEGs
TRINITY_DN55405_c0_g1	TRINITY_DN55405_c0_g1	-0.0509208	-0.125	NDEPs_NDEGs
TRINITY_DN55405_c0_g4	TRINITY_DN55405_c0_g4	-0.150651	-0.4804	NDEPs_NDEGs
TRINITY_DN55409_c1_g1	TRINITY_DN55409_c1_g1	1.54951	1.3614	DEPs_DEGs
TRINITY_DN55417_c0_g3	TRINITY_DN55417_c0_g3	-0.15956	-0.105	NDEPs_NDEGs
TRINITY_DN55421_c0_g1	TRINITY_DN55421_c0_g1	0.511249	-0.8129	NDEPs_NDEGs
TRINITY_DN55428_c1_g1	TRINITY_DN55428_c1_g1	-0.407346	-0.0435	NDEPs_NDEGs
TRINITY_DN55432_c1_g3	TRINITY_DN55432_c1_g3	-0.0317013	0.5048	NDEPs_NDEGs
TRINITY_DN55450_c1_g1	TRINITY_DN55450_c1_g1	0.0720495	-0.2358	NDEPs_NDEGs
TRINITY_DN55452_c1_g1	TRINITY_DN55452_c1_g1	0.310053	-0.3103	NDEPs_NDEGs
TRINITY_DN55452_c1_g2	TRINITY_DN55452_c1_g2	0.52498	-0.2143	NDEPs_NDEGs
TRINITY_DN55455_c1_g1	TRINITY_DN55455_c1_g1	-0.145565	-0.493	NDEPs_NDEGs
TRINITY_DN55462_c1_g1	TRINITY_DN55462_c1_g1	0.104307	0.0163	NDEPs_NDEGs
TRINITY_DN55467_c0_g3	TRINITY_DN55467_c0_g3	-1.22805	0.6129	NDEPs_NDEGs
TRINITY_DN55477_c2_g2	TRINITY_DN55477_c2_g2	0.27728	-0.3552	NDEPs_NDEGs
TRINITY_DN55477_c2_g3	TRINITY_DN55477_c2_g3	0.00370729	0.3289	NDEPs_NDEGs
TRINITY_DN55479_c3_g2	TRINITY_DN55479_c3_g2	-0.681041	-1.3866	NDEPs_DEGs
TRINITY_DN55500_c0_g2	TRINITY_DN55500_c0_g2	-0.258743	-0.349	NDEPs_NDEGs
TRINITY_DN55517_c0_g2	TRINITY_DN55517_c0_g2	-0.138499	-0.1054	NDEPs_NDEGs
TRINITY_DN55518_c1_g1	TRINITY_DN55518_c1_g1	-0.526053	-2.3798	NDEPs_DEGs
TRINITY_DN55530_c1_g2	TRINITY_DN55530_c1_g2	-0.153743	-0.1817	NDEPs_NDEGs
TRINITY_DN55532_c1_g1	TRINITY_DN55532_c1_g1	0.00530081	0.0346	NDEPs_NDEGs
TRINITY_DN55540_c0_g2	TRINITY_DN55540_c0_g2	0.584834	-0.1785	NDEPs_NDEGs
TRINITY_DN55547_c1_g1	TRINITY_DN55547_c1_g1	1.56976	-0.4368	DEPs_NDEGs
TRINITY_DN55554_c3_g2	TRINITY_DN55554_c3_g2	-0.130958	-0.7422	NDEPs_NDEGs
TRINITY_DN55569_c1_g1	TRINITY_DN55569_c1_g1	0.185258	-0.8563	NDEPs_NDEGs
TRINITY_DN55582_c2_g1	TRINITY_DN55582_c2_g1	-0.343494	-0.6256	NDEPs_NDEGs
TRINITY_DN55582_c3_g1	TRINITY_DN55582_c3_g1	-0.177374	-1.315	NDEPs_DEGs
TRINITY_DN55582_c3_g2	TRINITY_DN55582_c3_g2	-0.60968	-0.9494	NDEPs_NDEGs
TRINITY_DN55594_c2_g3	TRINITY_DN55594_c2_g3	-0.0540403	-1.3365	NDEPs_DEGs
TRINITY_DN55597_c2_g2	TRINITY_DN55597_c2_g2	0.281857	-1.1021	NDEPs_DEGs
TRINITY_DN55599_c3_g1	TRINITY_DN55599_c3_g1	-0.19158	0.2115	NDEPs_NDEGs
TRINITY_DN55601_c0_g1	TRINITY_DN55601_c0_g1	-0.10682	-0.998	NDEPs_NDEGs
TRINITY_DN55610_c0_g1	TRINITY_DN55610_c0_g1	-0.0379574	-0.0022	NDEPs_NDEGs
TRINITY_DN55616_c2_g2	TRINITY_DN55616_c2_g2	0.264641	-0.3655	NDEPs_NDEGs
TRINITY_DN55617_c0_g2	TRINITY_DN55617_c0_g2	0.238493	-0.7649	NDEPs_NDEGs
TRINITY_DN55621_c2_g1	TRINITY_DN55621_c2_g1	-0.13294	-0.0147	NDEPs_NDEGs
TRINITY_DN55624_c0_g1	TRINITY_DN55624_c0_g1	0.736703	1.4902	NDEPs_DEGs
TRINITY_DN55641_c1_g1	TRINITY_DN55641_c1_g1	-0.246616	-0.6079	NDEPs_NDEGs
TRINITY_DN55661_c1_g3	TRINITY_DN55661_c1_g3	0.183932	0.0029	NDEPs_NDEGs
TRINITY_DN55669_c1_g1	TRINITY_DN55669_c1_g1	0.0715828	-0.5034	NDEPs_NDEGs
TRINITY_DN55674_c0_g5	TRINITY_DN55674_c0_g5	0.0371756	-0.1121	NDEPs_NDEGs
TRINITY_DN55676_c0_g1	TRINITY_DN55676_c0_g1	-0.186071	-1.5105	NDEPs_DEGs
TRINITY_DN55683_c1_g1	TRINITY_DN55683_c1_g1	-0.2939	0.0026	NDEPs_NDEGs
TRINITY_DN55693_c0_g4	TRINITY_DN55693_c0_g4	0.0861669	-0.6259	NDEPs_NDEGs
TRINITY_DN55695_c1_g3	TRINITY_DN55695_c1_g3	-0.221977	-0.1666	NDEPs_NDEGs
TRINITY_DN55699_c1_g1	TRINITY_DN55699_c1_g1	0.970878	-0.3463	NDEPs_NDEGs
TRINITY_DN55708_c1_g2	TRINITY_DN55708_c1_g2	0.0750068	-0.3599	NDEPs_NDEGs
TRINITY_DN55727_c0_g1	TRINITY_DN55727_c0_g1	-0.139198	-1.0432	NDEPs_DEGs
TRINITY_DN55731_c2_g1	TRINITY_DN55731_c2_g1	-0.209186	0.2767	NDEPs_NDEGs
TRINITY_DN55741_c2_g5	TRINITY_DN55741_c2_g5	0	-0.3087	NDEPs_NDEGs
TRINITY_DN55742_c2_g1	TRINITY_DN55742_c2_g1	-0.183504	-0.0119	NDEPs_NDEGs
TRINITY_DN55745_c1_g1	TRINITY_DN55745_c1_g1	0.353413	0.7245	NDEPs_NDEGs
TRINITY_DN55745_c1_g2	TRINITY_DN55745_c1_g2	-0.229509	0.8499	NDEPs_NDEGs
TRINITY_DN55762_c1_g1	TRINITY_DN55762_c1_g1	-0.149551	-0.6268	NDEPs_NDEGs
[truncated: 400 more rows]

## Sheet: 6 HAP vs 2 HAP
Protein	Gene	Protein_foldchange	Gene_foldchange	Type
TRINITY_DN15976_c0_g1	TRINITY_DN15976_c0_g1	-0.0931463	6.2949	NDEPs_NDEGs
TRINITY_DN17048_c0_g1	TRINITY_DN17048_c0_g1	-0.00657779	0.2602	NDEPs_NDEGs
TRINITY_DN20833_c0_g1	TRINITY_DN20833_c0_g1	1.71567	4.9482	NDEPs_DEGs
TRINITY_DN25014_c0_g1	TRINITY_DN25014_c0_g1	0.0389587	4.9868	NDEPs_NDEGs
TRINITY_DN26400_c0_g1	TRINITY_DN26400_c0_g1	-0.0812795	7.1124	NDEPs_NDEGs
TRINITY_DN27651_c0_g1	TRINITY_DN27651_c0_g1	0.335926	6.6273	NDEPs_NDEGs
TRINITY_DN27953_c1_g1	TRINITY_DN27953_c1_g1	0.0450375	7.0728	NDEPs_NDEGs
TRINITY_DN29109_c0_g1	TRINITY_DN29109_c0_g1	0.0312117	5.8092	NDEPs_NDEGs
TRINITY_DN29541_c0_g1	TRINITY_DN29541_c0_g1	0.228981	6.1504	NDEPs_NDEGs
TRINITY_DN29560_c0_g1	TRINITY_DN29560_c0_g1	0.0554789	-0.5299	NDEPs_NDEGs
TRINITY_DN29778_c0_g1	TRINITY_DN29778_c0_g1	-0.00925131	2.8757	NDEPs_DEGs
TRINITY_DN30700_c0_g1	TRINITY_DN30700_c0_g1	0.390467	-0.038	NDEPs_NDEGs
TRINITY_DN31622_c0_g1	TRINITY_DN31622_c0_g1	0.167226	1.6185	NDEPs_NDEGs
TRINITY_DN31626_c0_g1	TRINITY_DN31626_c0_g1	-0.13238	-1.1596	NDEPs_NDEGs
TRINITY_DN31844_c0_g1	TRINITY_DN31844_c0_g1	-0.336929	-0.0845	NDEPs_NDEGs
TRINITY_DN31908_c0_g1	TRINITY_DN31908_c0_g1	-0.248337	-1.183	NDEPs_NDEGs
TRINITY_DN32545_c0_g1	TRINITY_DN32545_c0_g1	0.592532	-1.2632	NDEPs_DEGs
TRINITY_DN32555_c0_g1	TRINITY_DN32555_c0_g1	-0.396434	0.0003	NDEPs_NDEGs
TRINITY_DN32806_c0_g1	TRINITY_DN32806_c0_g1	0.0868952	0.1193	NDEPs_NDEGs
TRINITY_DN32827_c0_g1	TRINITY_DN32827_c0_g1	0.0366735	0.926	NDEPs_NDEGs
TRINITY_DN32938_c0_g2	TRINITY_DN32938_c0_g2	0.0686557	2.0916	NDEPs_DEGs
TRINITY_DN33155_c0_g1	TRINITY_DN33155_c0_g1	-0.501802	-0.3355	NDEPs_NDEGs
TRINITY_DN33192_c1_g1	TRINITY_DN33192_c1_g1	0.0261669	-0.2755	NDEPs_NDEGs
TRINITY_DN33200_c0_g2	TRINITY_DN33200_c0_g2	0.276513	1.3566	NDEPs_DEGs
TRINITY_DN33291_c0_g1	TRINITY_DN33291_c0_g1	0.240088	2.3334	NDEPs_NDEGs
TRINITY_DN33360_c0_g1	TRINITY_DN33360_c0_g1	-0.0775235	-0.071	NDEPs_NDEGs
TRINITY_DN33379_c1_g1	TRINITY_DN33379_c1_g1	0.061031	0.1754	NDEPs_NDEGs
TRINITY_DN33406_c0_g1	TRINITY_DN33406_c0_g1	0.429082	0.0832	NDEPs_NDEGs
TRINITY_DN33489_c0_g1	TRINITY_DN33489_c0_g1	0.0681397	0.1566	NDEPs_NDEGs
TRINITY_DN33549_c0_g2	TRINITY_DN33549_c0_g2	2.76248	-0.4246	NDEPs_NDEGs
TRINITY_DN33666_c0_g1	TRINITY_DN33666_c0_g1	-0.208633	0.2603	NDEPs_NDEGs
TRINITY_DN33784_c0_g1	TRINITY_DN33784_c0_g1	0.0907505	-0.5971	NDEPs_NDEGs
TRINITY_DN34107_c0_g1	TRINITY_DN34107_c0_g1	0.0431695	0.2425	NDEPs_NDEGs
TRINITY_DN34125_c1_g1	TRINITY_DN34125_c1_g1	-0.356811	0.1091	NDEPs_NDEGs
TRINITY_DN34136_c0_g1	TRINITY_DN34136_c0_g1	-0.00826285	0.0899	NDEPs_NDEGs
TRINITY_DN34195_c0_g2	TRINITY_DN34195_c0_g2	0.179023	-0.0692	NDEPs_NDEGs
TRINITY_DN34202_c0_g2	TRINITY_DN34202_c0_g2	-0.152773	-3.5356	NDEPs_NDEGs
TRINITY_DN34217_c0_g1	TRINITY_DN34217_c0_g1	-0.364416	-0.0039	NDEPs_NDEGs
TRINITY_DN34236_c0_g1	TRINITY_DN34236_c0_g1	-0.151883	0.748	NDEPs_NDEGs
TRINITY_DN34366_c0_g1	TRINITY_DN34366_c0_g1	-0.375237	-0.2321	NDEPs_NDEGs
TRINITY_DN34377_c1_g1	TRINITY_DN34377_c1_g1	0.0873664	0.1036	NDEPs_NDEGs
TRINITY_DN34377_c1_g2	TRINITY_DN34377_c1_g2	-0.017826	2.1741	NDEPs_NDEGs
TRINITY_DN34417_c0_g1	TRINITY_DN34417_c0_g1	0.354283	-0.1932	NDEPs_NDEGs
TRINITY_DN34448_c0_g1	TRINITY_DN34448_c0_g1	0.334573	0.3067	NDEPs_NDEGs
TRINITY_DN34621_c0_g1	TRINITY_DN34621_c0_g1	1.45599	0.3812	NDEPs_NDEGs
TRINITY_DN34783_c0_g1	TRINITY_DN34783_c0_g1	0.0670535	0.6663	NDEPs_NDEGs
TRINITY_DN34802_c0_g1	TRINITY_DN34802_c0_g1	-0.351879	0.4911	NDEPs_NDEGs
TRINITY_DN34853_c4_g1	TRINITY_DN34853_c4_g1	0.203468	0.374	NDEPs_NDEGs
TRINITY_DN34888_c1_g1	TRINITY_DN34888_c1_g1	0.0479962	0.1445	NDEPs_NDEGs
TRINITY_DN34897_c0_g1	TRINITY_DN34897_c0_g1	-0.150987	-0.2778	NDEPs_NDEGs
TRINITY_DN34912_c0_g1	TRINITY_DN34912_c0_g1	-0.195261	0.3573	NDEPs_NDEGs
TRINITY_DN34916_c0_g1	TRINITY_DN34916_c0_g1	0.00024091	-0.4787	NDEPs_NDEGs
TRINITY_DN34919_c0_g1	TRINITY_DN34919_c0_g1	0.170419	0.9704	NDEPs_NDEGs
TRINITY_DN54862_c4_g3	TRINITY_DN54862_c4_g3	-0.0597957	0.1053	NDEPs_NDEGs
TRINITY_DN35095_c0_g1	TRINITY_DN35095_c0_g1	0.111445	0.2431	NDEPs_NDEGs
TRINITY_DN35115_c0_g1	TRINITY_DN35115_c0_g1	-0.0293981	2.5692	NDEPs_DEGs
TRINITY_DN35202_c0_g1	TRINITY_DN35202_c0_g1	-0.0509776	0.4749	NDEPs_NDEGs
TRINITY_DN35203_c0_g1	TRINITY_DN35203_c0_g1	0.0480855	0.0921	NDEPs_NDEGs
TRINITY_DN35207_c0_g1	TRINITY_DN35207_c0_g1	0.247626	0.8473	NDEPs_NDEGs
TRINITY_DN35228_c0_g2	TRINITY_DN35228_c0_g2	0.129486	0.3884	NDEPs_NDEGs
TRINITY_DN35245_c0_g1	TRINITY_DN35245_c0_g1	-0.788811	2.0908	NDEPs_DEGs
TRINITY_DN35262_c0_g1	TRINITY_DN35262_c0_g1	-0.000551215	-0.0523	NDEPs_NDEGs
TRINITY_DN35323_c0_g1	TRINITY_DN35323_c0_g1	-0.286095	0.7356	NDEPs_NDEGs
TRINITY_DN35336_c0_g1	TRINITY_DN35336_c0_g1	-0.185538	0.1734	NDEPs_NDEGs
TRINITY_DN35350_c0_g1	TRINITY_DN35350_c0_g1	0.3096	0.1033	NDEPs_NDEGs
TRINITY_DN35360_c3_g1	TRINITY_DN35360_c3_g1	-0.236978	0.1814	NDEPs_NDEGs
TRINITY_DN35372_c0_g2	TRINITY_DN35372_c0_g2	-0.00294466	0.1892	NDEPs_NDEGs
TRINITY_DN35383_c0_g1	TRINITY_DN35383_c0_g1	-0.0579142	0.8377	NDEPs_NDEGs
TRINITY_DN35394_c0_g2	TRINITY_DN35394_c0_g2	-0.182588	-0.2174	NDEPs_NDEGs
TRINITY_DN35421_c3_g2	TRINITY_DN35421_c3_g2	0.282176	0.2819	NDEPs_NDEGs
TRINITY_DN35499_c0_g2	TRINITY_DN35499_c0_g2	-0.0974062	-0.1131	NDEPs_NDEGs
TRINITY_DN35522_c1_g2	TRINITY_DN35522_c1_g2	0.454224	0.6217	NDEPs_NDEGs
TRINITY_DN35530_c1_g2	TRINITY_DN35530_c1_g2	-0.0739171	-0.2639	NDEPs_NDEGs
TRINITY_DN35551_c1_g3	TRINITY_DN35551_c1_g3	-0.0858213	0.3654	NDEPs_NDEGs
TRINITY_DN35553_c1_g1	TRINITY_DN35553_c1_g1	-0.168325	0.7418	NDEPs_NDEGs
TRINITY_DN35559_c0_g1	TRINITY_DN35559_c0_g1	0.226956	0.1474	NDEPs_NDEGs
TRINITY_DN35668_c1_g2	TRINITY_DN35668_c1_g2	-0.0327635	0.0405	NDEPs_NDEGs
TRINITY_DN35668_c1_g3	TRINITY_DN35668_c1_g3	-0.229991	0.3353	NDEPs_NDEGs
TRINITY_DN35712_c2_g2	TRINITY_DN35712_c2_g2	0.13069	0.0379	NDEPs_NDEGs
TRINITY_DN35743_c3_g2	TRINITY_DN35743_c3_g2	-0.174366	0.5796	NDEPs_NDEGs
TRINITY_DN35785_c0_g1	TRINITY_DN35785_c0_g1	0.169607	0.0023	NDEPs_NDEGs
TRINITY_DN35797_c2_g1	TRINITY_DN35797_c2_g1	-0.0824628	0.4651	NDEPs_NDEGs
TRINITY_DN35805_c0_g1	TRINITY_DN35805_c0_g1	-0.168914	0.5124	NDEPs_NDEGs
TRINITY_DN35825_c1_g3	TRINITY_DN35825_c1_g3	-0.14431	-0.2832	NDEPs_NDEGs
TRINITY_DN35827_c2_g2	TRINITY_DN35827_c2_g2	-0.290582	0.4298	NDEPs_NDEGs
TRINITY_DN35847_c1_g1	TRINITY_DN35847_c1_g1	-0.0850039	0.3568	NDEPs_NDEGs
TRINITY_DN35870_c1_g1	TRINITY_DN35870_c1_g1	0.120881	-0.7919	NDEPs_NDEGs
TRINITY_DN35963_c0_g1	TRINITY_DN35963_c0_g1	-0.236648	0.5037	NDEPs_NDEGs
TRINITY_DN35987_c1_g1	TRINITY_DN35987_c1_g1	-0.29884	-0.6153	NDEPs_NDEGs
TRINITY_DN35995_c3_g1	TRINITY_DN35995_c3_g1	0.0638025	-3.218	NDEPs_DEGs
TRINITY_DN36005_c6_g2	TRINITY_DN36005_c6_g2	0.126911	-0.0502	NDEPs_NDEGs
TRINITY_DN36079_c3_g1	TRINITY_DN36079_c3_g1	-0.206549	-0.0561	NDEPs_NDEGs
TRINITY_DN36101_c1_g1	TRINITY_DN36101_c1_g1	-0.300912	-0.3868	NDEPs_NDEGs
TRINITY_DN36117_c0_g2	TRINITY_DN36117_c0_g2	0.0730936	0.1364	NDEPs_NDEGs
TRINITY_DN36134_c1_g4	TRINITY_DN36134_c1_g4	0.759602	4.4622	NDEPs_DEGs
TRINITY_DN36147_c0_g1	TRINITY_DN36147_c0_g1	0.0765714	-0.241	NDEPs_NDEGs
TRINITY_DN36215_c2_g2	TRINITY_DN36215_c2_g2	-0.0275353	1.2401	NDEPs_DEGs
TRINITY_DN36220_c2_g1	TRINITY_DN36220_c2_g1	-0.0514231	-0.0728	NDEPs_NDEGs
TRINITY_DN36248_c5_g1	TRINITY_DN36248_c5_g1	-0.0219904	1.054	NDEPs_DEGs
TRINITY_DN36249_c3_g1	TRINITY_DN36249_c3_g1	0.171952	0.0785	NDEPs_NDEGs
TRINITY_DN36262_c0_g1	TRINITY_DN36262_c0_g1	-0.0304262	0.0401	NDEPs_NDEGs
TRINITY_DN36279_c1_g1	TRINITY_DN36279_c1_g1	-0.151961	0.3567	NDEPs_NDEGs
TRINITY_DN36288_c2_g1	TRINITY_DN36288_c2_g1	1.86428	2.0217	NDEPs_NDEGs
TRINITY_DN36296_c0_g1	TRINITY_DN36296_c0_g1	-0.119849	0.193	NDEPs_NDEGs
TRINITY_DN36298_c0_g1	TRINITY_DN36298_c0_g1	-0.0999196	0.4248	NDEPs_NDEGs
TRINITY_DN36298_c0_g5	TRINITY_DN36298_c0_g5	-0.015399	0.1188	NDEPs_NDEGs
TRINITY_DN36305_c6_g1	TRINITY_DN36305_c6_g1	1.39054	2.5347	NDEPs_NDEGs
TRINITY_DN36315_c0_g1	TRINITY_DN36315_c0_g1	-0.337065	-0.2547	NDEPs_NDEGs
TRINITY_DN36324_c0_g1	TRINITY_DN36324_c0_g1	-0.00153584	-0.5055	NDEPs_NDEGs
TRINITY_DN36327_c1_g2	TRINITY_DN36327_c1_g2	-0.0797128	-0.6061	NDEPs_NDEGs
TRINITY_DN36348_c1_g1	TRINITY_DN36348_c1_g1	0.0137138	0.3749	NDEPs_NDEGs
TRINITY_DN36395_c1_g12	TRINITY_DN36395_c1_g12	-0.158502	0.2881	NDEPs_NDEGs
TRINITY_DN36410_c0_g1	TRINITY_DN36410_c0_g1	-0.420492	0.2822	NDEPs_NDEGs
TRINITY_DN36416_c1_g1	TRINITY_DN36416_c1_g1	0.337498	-0.0778	NDEPs_NDEGs
TRINITY_DN36422_c1_g1	TRINITY_DN36422_c1_g1	0.0133165	0.2394	NDEPs_NDEGs
TRINITY_DN36432_c0_g1	TRINITY_DN36432_c0_g1	-0.224051	0.3856	NDEPs_NDEGs
TRINITY_DN36531_c0_g1	TRINITY_DN36531_c0_g1	0.5193	0.6232	NDEPs_NDEGs
TRINITY_DN36532_c2_g2	TRINITY_DN36532_c2_g2	0.175846	0.4078	NDEPs_NDEGs
TRINITY_DN36564_c0_g1	TRINITY_DN36564_c0_g1	-0.219473	0.7327	NDEPs_NDEGs
TRINITY_DN36567_c0_g1	TRINITY_DN36567_c0_g1	-0.227697	0.4944	NDEPs_NDEGs
TRINITY_DN36584_c3_g3	TRINITY_DN36584_c3_g3	0.12835	-0.1347	NDEPs_NDEGs
TRINITY_DN36602_c5_g1	TRINITY_DN36602_c5_g1	0.0903426	-0.1853	NDEPs_NDEGs
TRINITY_DN36623_c3_g1	TRINITY_DN36623_c3_g1	2.63566	2.2078	NDEPs_DEGs
TRINITY_DN36629_c0_g1	TRINITY_DN36629_c0_g1	-0.364487	-0.018	NDEPs_NDEGs
TRINITY_DN36663_c4_g1	TRINITY_DN36663_c4_g1	0.118215	-0.0289	NDEPs_NDEGs
TRINITY_DN36686_c0_g1	TRINITY_DN36686_c0_g1	0.215021	0.1797	NDEPs_NDEGs
TRINITY_DN36688_c0_g2	TRINITY_DN36688_c0_g2	-0.080518	0.0306	NDEPs_NDEGs
TRINITY_DN36701_c0_g1	TRINITY_DN36701_c0_g1	-0.161723	-0.1275	NDEPs_NDEGs
TRINITY_DN36771_c0_g2	TRINITY_DN36771_c0_g2	0.914868	-0.0488	NDEPs_NDEGs
TRINITY_DN36811_c0_g2	TRINITY_DN36811_c0_g2	-0.337851	0.4148	NDEPs_NDEGs
TRINITY_DN36846_c1_g1	TRINITY_DN36846_c1_g1	-0.0916451	0.1624	NDEPs_NDEGs
TRINITY_DN36884_c3_g1	TRINITY_DN36884_c3_g1	0.0309674	0.6304	NDEPs_NDEGs
TRINITY_DN36886_c3_g2	TRINITY_DN36886_c3_g2	1.10421	0.5891	DEPs_NDEGs
TRINITY_DN36910_c0_g1	TRINITY_DN36910_c0_g1	0.0259062	0.1759	NDEPs_NDEGs
TRINITY_DN36912_c1_g1	TRINITY_DN36912_c1_g1	0.0513749	-0.1729	NDEPs_NDEGs
TRINITY_DN36912_c1_g2	TRINITY_DN36912_c1_g2	0.0570981	0.2763	NDEPs_NDEGs
TRINITY_DN36926_c2_g4	TRINITY_DN36926_c2_g4	0.165903	0.5285	NDEPs_NDEGs
TRINITY_DN36974_c0_g3	TRINITY_DN36974_c0_g3	0.048225	0.2922	NDEPs_NDEGs
TRINITY_DN36974_c0_g4	TRINITY_DN36974_c0_g4	0.37181	1.0042	NDEPs_DEGs
TRINITY_DN36974_c0_g6	TRINITY_DN36974_c0_g6	0.140355	0.345	NDEPs_NDEGs
TRINITY_DN36989_c0_g2	TRINITY_DN36989_c0_g2	-0.0444848	-0.3404	NDEPs_NDEGs
TRINITY_DN37023_c10_g2	TRINITY_DN37023_c10_g2	0.0801064	0.667	NDEPs_NDEGs
TRINITY_DN37044_c0_g2	TRINITY_DN37044_c0_g2	0.0236343	0.7898	NDEPs_NDEGs
TRINITY_DN37085_c0_g1	TRINITY_DN37085_c0_g1	-0.0336493	-0.0255	NDEPs_NDEGs
TRINITY_DN37088_c1_g2	TRINITY_DN37088_c1_g2	-0.241728	0.3135	NDEPs_NDEGs
TRINITY_DN37088_c1_g4	TRINITY_DN37088_c1_g4	0.00334605	0.4282	NDEPs_NDEGs
TRINITY_DN37089_c0_g2	TRINITY_DN37089_c0_g2	-0.170928	0.5198	NDEPs_NDEGs
TRINITY_DN37118_c3_g1	TRINITY_DN37118_c3_g1	0.0759501	0.2913	NDEPs_NDEGs
TRINITY_DN57790_c4_g6	TRINITY_DN57790_c4_g6	-0.0336109	0.0141	NDEPs_NDEGs
TRINITY_DN40628_c0_g1	TRINITY_DN40628_c0_g1	-0.0697168	0.9367	NDEPs_NDEGs
TRINITY_DN37129_c0_g1	TRINITY_DN37129_c0_g1	-0.0570194	0.3798	NDEPs_NDEGs
TRINITY_DN37150_c2_g1	TRINITY_DN37150_c2_g1	0.20101	-0.9715	NDEPs_NDEGs
TRINITY_DN37177_c0_g1	TRINITY_DN37177_c0_g1	0.289918	0.4407	NDEPs_NDEGs
TRINITY_DN37182_c2_g2	TRINITY_DN37182_c2_g2	-0.088471	1.6288	NDEPs_NDEGs
TRINITY_DN37193_c0_g1	TRINITY_DN37193_c0_g1	-0.0177749	0.5173	NDEPs_NDEGs
TRINITY_DN37197_c1_g3	TRINITY_DN37197_c1_g3	-0.14858	0.3427	NDEPs_NDEGs
TRINITY_DN37228_c3_g1	TRINITY_DN37228_c3_g1	-0.0980515	0.9517	NDEPs_NDEGs
TRINITY_DN37254_c0_g1	TRINITY_DN37254_c0_g1	0.299838	0.249	NDEPs_NDEGs
TRINITY_DN37258_c0_g1	TRINITY_DN37258_c0_g1	-0.0264548	0.2451	NDEPs_NDEGs
TRINITY_DN37267_c1_g2	TRINITY_DN37267_c1_g2	0.420497	-0.1439	NDEPs_NDEGs
TRINITY_DN37274_c5_g1	TRINITY_DN37274_c5_g1	0.0696802	0.4543	NDEPs_NDEGs
TRINITY_DN37311_c2_g3	TRINITY_DN37311_c2_g3	0.00829182	0.3811	NDEPs_NDEGs
TRINITY_DN37332_c1_g1	TRINITY_DN37332_c1_g1	0.0574586	2.6849	NDEPs_NDEGs
TRINITY_DN37332_c1_g2	TRINITY_DN37332_c1_g2	0.177813	0.7252	NDEPs_NDEGs
TRINITY_DN53321_c0_g2	TRINITY_DN53321_c0_g2	0.413089	0.7705	NDEPs_NDEGs
TRINITY_DN37342_c0_g1	TRINITY_DN37342_c0_g1	-0.0274661	-0.0262	NDEPs_NDEGs
TRINITY_DN37387_c0_g1	TRINITY_DN37387_c0_g1	0.0799194	-0.6557	NDEPs_NDEGs
TRINITY_DN37390_c0_g1	TRINITY_DN37390_c0_g1	-0.462173	0.0201	NDEPs_NDEGs
TRINITY_DN37390_c0_g2	TRINITY_DN37390_c0_g2	0.358498	-0.5616	NDEPs_NDEGs
TRINITY_DN37428_c0_g1	TRINITY_DN37428_c0_g1	0.0726231	0.7554	NDEPs_NDEGs
TRINITY_DN37446_c1_g1	TRINITY_DN37446_c1_g1	0.0213219	0.323	NDEPs_NDEGs
TRINITY_DN37482_c2_g1	TRINITY_DN37482_c2_g1	-0.158727	-1.4194	NDEPs_NDEGs
TRINITY_DN37513_c7_g2	TRINITY_DN37513_c7_g2	0.11514	0.1144	NDEPs_NDEGs
TRINITY_DN37551_c2_g2	TRINITY_DN37551_c2_g2	0.0821071	4.268	NDEPs_DEGs
TRINITY_DN37592_c0_g2	TRINITY_DN37592_c0_g2	-0.013177	0.3631	NDEPs_NDEGs
TRINITY_DN37597_c0_g1	TRINITY_DN37597_c0_g1	0.0680971	-0.224	NDEPs_NDEGs
TRINITY_DN37621_c0_g1	TRINITY_DN37621_c0_g1	0.369909	0.9679	NDEPs_NDEGs
TRINITY_DN37623_c3_g1	TRINITY_DN37623_c3_g1	-0.132274	0.8174	NDEPs_NDEGs
TRINITY_DN37639_c2_g1	TRINITY_DN37639_c2_g1	0.0727877	0.2515	NDEPs_NDEGs
TRINITY_DN37660_c4_g2	TRINITY_DN37660_c4_g2	0.27396	-0.4848	NDEPs_NDEGs
TRINITY_DN37666_c2_g1	TRINITY_DN37666_c2_g1	0.0984061	-0.0359	NDEPs_NDEGs
TRINITY_DN37687_c1_g2	TRINITY_DN37687_c1_g2	0.135559	-0.1509	NDEPs_NDEGs
TRINITY_DN37721_c0_g1	TRINITY_DN37721_c0_g1	-0.362481	0.488	NDEPs_NDEGs
TRINITY_DN37729_c0_g1	TRINITY_DN37729_c0_g1	-0.0259054	-0.2108	NDEPs_NDEGs
TRINITY_DN37753_c1_g3	TRINITY_DN37753_c1_g3	0.0469171	0.2174	NDEPs_NDEGs
TRINITY_DN37762_c1_g2	TRINITY_DN37762_c1_g2	-0.010922	0.5252	NDEPs_NDEGs
TRINITY_DN37771_c0_g1	TRINITY_DN37771_c0_g1	0.172371	0.1033	NDEPs_NDEGs
TRINITY_DN37775_c1_g2	TRINITY_DN37775_c1_g2	-0.0327517	-1.3213	NDEPs_DEGs
TRINITY_DN37805_c0_g1	TRINITY_DN37805_c0_g1	-0.364032	0.33	NDEPs_NDEGs
TRINITY_DN37810_c1_g1	TRINITY_DN37810_c1_g1	-0.00107665	0.0132	NDEPs_NDEGs
TRINITY_DN37823_c4_g1	TRINITY_DN37823_c4_g1	-0.201925	0.242	NDEPs_NDEGs
TRINITY_DN37841_c0_g1	TRINITY_DN37841_c0_g1	0.0778951	0.0252	NDEPs_NDEGs
TRINITY_DN37865_c1_g2	TRINITY_DN37865_c1_g2	0.279719	0.0717	NDEPs_NDEGs
TRINITY_DN37876_c6_g1	TRINITY_DN37876_c6_g1	0.0421932	-0.1715	NDEPs_NDEGs
TRINITY_DN37897_c2_g1	TRINITY_DN37897_c2_g1	-0.192991	0.2183	NDEPs_NDEGs
TRINITY_DN37958_c2_g1	TRINITY_DN37958_c2_g1	-0.0330292	0.0706	NDEPs_NDEGs
TRINITY_DN37971_c2_g1	TRINITY_DN37971_c2_g1	0.154867	0.1883	NDEPs_NDEGs
TRINITY_DN37978_c2_g1	TRINITY_DN37978_c2_g1	-0.0421909	-0.1753	NDEPs_NDEGs
TRINITY_DN37981_c3_g2	TRINITY_DN37981_c3_g2	0.174041	-0.107	NDEPs_NDEGs
TRINITY_DN37991_c0_g1	TRINITY_DN37991_c0_g1	-0.347448	0.139	NDEPs_NDEGs
TRINITY_DN38067_c0_g2	TRINITY_DN38067_c0_g2	0.0819954	0.1764	NDEPs_NDEGs
TRINITY_DN38074_c3_g5	TRINITY_DN38074_c3_g5	0.414997	1.257	NDEPs_DEGs
TRINITY_DN38088_c5_g2	TRINITY_DN38088_c5_g2	0.14379	0.1631	NDEPs_NDEGs
TRINITY_DN38095_c2_g1	TRINITY_DN38095_c2_g1	0.0149737	-0.2677	NDEPs_NDEGs
TRINITY_DN38101_c1_g1	TRINITY_DN38101_c1_g1	0.14622	0.0362	NDEPs_NDEGs
TRINITY_DN38108_c2_g1	TRINITY_DN38108_c2_g1	-0.456255	0.3925	NDEPs_NDEGs
TRINITY_DN38137_c0_g1	TRINITY_DN38137_c0_g1	-0.0501932	-0.0248	NDEPs_NDEGs
TRINITY_DN38149_c1_g2	TRINITY_DN38149_c1_g2	-0.870087	-1.5459	NDEPs_DEGs
TRINITY_DN38168_c1_g3	TRINITY_DN38168_c1_g3	1.10718	0.358	NDEPs_NDEGs
TRINITY_DN38191_c1_g2	TRINITY_DN38191_c1_g2	0.188545	-0.0366	NDEPs_NDEGs
TRINITY_DN38226_c0_g1	TRINITY_DN38226_c0_g1	-0.417781	1.2746	NDEPs_DEGs
TRINITY_DN56319_c0_g3	TRINITY_DN56319_c0_g3	0.442549	1.783	NDEPs_DEGs
TRINITY_DN38263_c0_g1	TRINITY_DN38263_c0_g1	0.0987672	-0.0697	NDEPs_NDEGs
TRINITY_DN38284_c2_g2	TRINITY_DN38284_c2_g2	-0.014673	0.5358	NDEPs_NDEGs
TRINITY_DN38294_c0_g1	TRINITY_DN38294_c0_g1	0.204309	-0.4459	NDEPs_NDEGs
TRINITY_DN38311_c1_g3	TRINITY_DN38311_c1_g3	0.0193333	0.587	NDEPs_NDEGs
TRINITY_DN38327_c0_g1	TRINITY_DN38327_c0_g1	0.903513	1.3425	NDEPs_NDEGs
TRINITY_DN38331_c5_g2	TRINITY_DN38331_c5_g2	0.31729	0.9726	NDEPs_NDEGs
TRINITY_DN38348_c1_g1	TRINITY_DN38348_c1_g1	-0.231014	-0.1755	NDEPs_NDEGs
TRINITY_DN38414_c0_g1	TRINITY_DN38414_c0_g1	-0.11281	1.1196	NDEPs_DEGs
TRINITY_DN38433_c0_g2	TRINITY_DN38433_c0_g2	0.0361404	0.6241	NDEPs_NDEGs
TRINITY_DN38437_c0_g1	TRINITY_DN38437_c0_g1	0.0602633	0.2132	NDEPs_NDEGs
TRINITY_DN38450_c1_g1	TRINITY_DN38450_c1_g1	-0.333309	2.2949	NDEPs_NDEGs
TRINITY_DN38459_c0_g1	TRINITY_DN38459_c0_g1	0.366644	1.1717	NDEPs_DEGs
TRINITY_DN38462_c2_g1	TRINITY_DN38462_c2_g1	0.757659	0.9066	NDEPs_NDEGs
TRINITY_DN38467_c7_g1	TRINITY_DN38467_c7_g1	-1.26284	-0.8176	DEPs_NDEGs
TRINITY_DN38475_c0_g1	TRINITY_DN38475_c0_g1	0.0472899	0.1876	NDEPs_NDEGs
TRINITY_DN52866_c2_g1	TRINITY_DN52866_c2_g1	-0.0833292	0.7102	NDEPs_NDEGs
TRINITY_DN38489_c0_g1	TRINITY_DN38489_c0_g1	-0.228248	0.1536	NDEPs_NDEGs
TRINITY_DN38499_c0_g1	TRINITY_DN38499_c0_g1	0.232937	0.2571	NDEPs_NDEGs
TRINITY_DN38504_c0_g1	TRINITY_DN38504_c0_g1	0.0295462	0.1337	NDEPs_NDEGs
TRINITY_DN38521_c2_g1	TRINITY_DN38521_c2_g1	-0.101948	0.3783	NDEPs_NDEGs
TRINITY_DN38529_c1_g1	TRINITY_DN38529_c1_g1	0.0883601	0.6513	NDEPs_NDEGs
TRINITY_DN38532_c1_g3	TRINITY_DN38532_c1_g3	0.0729948	-1.4906	NDEPs_DEGs
TRINITY_DN38565_c3_g2	TRINITY_DN38565_c3_g2	0.639137	1.9086	NDEPs_NDEGs
TRINITY_DN55802_c2_g1	TRINITY_DN55802_c2_g1	-0.527115	0.5346	NDEPs_NDEGs
TRINITY_DN38608_c1_g2	TRINITY_DN38608_c1_g2	0.172255	0.3615	NDEPs_NDEGs
TRINITY_DN38610_c2_g2	TRINITY_DN38610_c2_g2	0.0482167	0.2731	NDEPs_NDEGs
TRINITY_DN38612_c2_g1	TRINITY_DN38612_c2_g1	-0.163423	0.0459	NDEPs_NDEGs
TRINITY_DN38619_c1_g1	TRINITY_DN38619_c1_g1	0.00674611	0.5035	NDEPs_NDEGs
TRINITY_DN38623_c0_g1	TRINITY_DN38623_c0_g1	0.0955977	0.563	NDEPs_NDEGs
TRINITY_DN38636_c1_g1	TRINITY_DN38636_c1_g1	0.293946	0.7724	NDEPs_NDEGs
TRINITY_DN38642_c0_g2	TRINITY_DN38642_c0_g2	0.0811883	0.0388	NDEPs_NDEGs
TRINITY_DN38642_c0_g4	TRINITY_DN38642_c0_g4	0.244124	0.7574	NDEPs_NDEGs
TRINITY_DN38653_c0_g1	TRINITY_DN38653_c0_g1	-0.00243155	1.6896	NDEPs_NDEGs
TRINITY_DN38653_c1_g1	TRINITY_DN38653_c1_g1	0.0538051	1.0846	NDEPs_NDEGs
TRINITY_DN38653_c3_g1	TRINITY_DN38653_c3_g1	-0.5307	0.5123	NDEPs_NDEGs
TRINITY_DN38655_c0_g1	TRINITY_DN38655_c0_g1	-0.0547459	-0.0476	NDEPs_NDEGs
TRINITY_DN38706_c0_g3	TRINITY_DN38706_c0_g3	0.0281122	-0.1946	NDEPs_NDEGs
TRINITY_DN38711_c0_g3	TRINITY_DN38711_c0_g3	0.0806658	-0.139	NDEPs_NDEGs
TRINITY_DN38742_c0_g1	TRINITY_DN38742_c0_g1	-0.0899413	0.1804	NDEPs_NDEGs
TRINITY_DN38754_c1_g2	TRINITY_DN38754_c1_g2	-0.1476	0.009	NDEPs_NDEGs
TRINITY_DN38754_c1_g4	TRINITY_DN38754_c1_g4	-0.0211542	0.1577	NDEPs_NDEGs
TRINITY_DN38754_c1_g6	TRINITY_DN38754_c1_g6	-0.418562	0.4618	NDEPs_NDEGs
TRINITY_DN38758_c0_g1	TRINITY_DN38758_c0_g1	-0.0216169	0.5208	NDEPs_NDEGs
TRINITY_DN38775_c0_g2	TRINITY_DN38775_c0_g2	-0.287961	-2.3106	NDEPs_NDEGs
TRINITY_DN38795_c0_g1	TRINITY_DN38795_c0_g1	-0.214721	0.1268	NDEPs_NDEGs
TRINITY_DN38806_c2_g1	TRINITY_DN38806_c2_g1	0.323453	-0.7296	NDEPs_NDEGs
TRINITY_DN38806_c2_g2	TRINITY_DN38806_c2_g2	0.238392	1.2887	NDEPs_DEGs
TRINITY_DN38815_c1_g1	TRINITY_DN38815_c1_g1	0.183066	0.6394	NDEPs_NDEGs
TRINITY_DN38816_c2_g1	TRINITY_DN38816_c2_g1	-0.557525	0.2617	NDEPs_NDEGs
TRINITY_DN38817_c2_g3	TRINITY_DN38817_c2_g3	-0.658301	0.6754	NDEPs_NDEGs
TRINITY_DN38829_c1_g1	TRINITY_DN38829_c1_g1	-0.0844913	-0.6706	NDEPs_NDEGs
TRINITY_DN38842_c1_g1	TRINITY_DN38842_c1_g1	0.356373	0.3727	NDEPs_NDEGs
TRINITY_DN38882_c0_g1	TRINITY_DN38882_c0_g1	-0.17519	-0.0589	NDEPs_NDEGs
TRINITY_DN38883_c2_g1	TRINITY_DN38883_c2_g1	-0.00715037	0.2267	NDEPs_NDEGs
TRINITY_DN38987_c0_g1	TRINITY_DN38987_c0_g1	-0.0323902	1.2174	NDEPs_DEGs
TRINITY_DN38990_c0_g1	TRINITY_DN38990_c0_g1	0.0186527	0.6722	NDEPs_NDEGs
TRINITY_DN38990_c1_g2	TRINITY_DN38990_c1_g2	-0.00206742	-0.3899	NDEPs_NDEGs
TRINITY_DN38991_c0_g1	TRINITY_DN38991_c0_g1	0.255764	2.1451	NDEPs_NDEGs
TRINITY_DN38997_c8_g2	TRINITY_DN38997_c8_g2	0.0837934	0.8188	NDEPs_NDEGs
TRINITY_DN39013_c5_g1	TRINITY_DN39013_c5_g1	0.115438	0.0647	NDEPs_NDEGs
TRINITY_DN39031_c0_g1	TRINITY_DN39031_c0_g1	-0.0705377	0.4733	NDEPs_NDEGs
TRINITY_DN39038_c4_g1	TRINITY_DN39038_c4_g1	-0.14949	0.1176	NDEPs_NDEGs
TRINITY_DN39040_c0_g1	TRINITY_DN39040_c0_g1	-0.201422	1.388	NDEPs_NDEGs
TRINITY_DN39049_c0_g1	TRINITY_DN39049_c0_g1	-0.160464	0.3637	NDEPs_NDEGs
TRINITY_DN39049_c0_g3	TRINITY_DN39049_c0_g3	0.0511215	0.6452	NDEPs_NDEGs
TRINITY_DN39064_c0_g1	TRINITY_DN39064_c0_g1	-0.0551251	0.7029	NDEPs_NDEGs
TRINITY_DN39088_c3_g1	TRINITY_DN39088_c3_g1	-0.0228241	0.2382	NDEPs_NDEGs
TRINITY_DN39089_c1_g3	TRINITY_DN39089_c1_g3	-0.122083	-0.0025	NDEPs_NDEGs
TRINITY_DN39095_c2_g2	TRINITY_DN39095_c2_g2	-0.0451917	1.3839	NDEPs_DEGs
TRINITY_DN39133_c0_g2	TRINITY_DN39133_c0_g2	-0.0899443	0.1126	NDEPs_NDEGs
TRINITY_DN39136_c0_g1	TRINITY_DN39136_c0_g1	-0.219468	1.3115	NDEPs_DEGs
TRINITY_DN39151_c2_g1	TRINITY_DN39151_c2_g1	-0.20913	0.6034	NDEPs_NDEGs
TRINITY_DN39195_c2_g1	TRINITY_DN39195_c2_g1	0.0207034	0.0575	NDEPs_NDEGs
TRINITY_DN39208_c4_g1	TRINITY_DN39208_c4_g1	-0.045975	-0.5222	NDEPs_NDEGs
TRINITY_DN39212_c0_g1	TRINITY_DN39212_c0_g1	0.154	-0.2485	NDEPs_NDEGs
TRINITY_DN39288_c0_g1	TRINITY_DN39288_c0_g1	0.279146	0.4046	NDEPs_NDEGs
TRINITY_DN39291_c1_g1	TRINITY_DN39291_c1_g1	-0.044409	0.3263	NDEPs_NDEGs
TRINITY_DN39314_c1_g1	TRINITY_DN39314_c1_g1	0.163107	-0.153	NDEPs_NDEGs
TRINITY_DN39345_c4_g2	TRINITY_DN39345_c4_g2	-0.0801123	-0.0892	NDEPs_NDEGs
TRINITY_DN39373_c1_g1	TRINITY_DN39373_c1_g1	-0.16295	0.6452	NDEPs_NDEGs
TRINITY_DN39383_c0_g2	TRINITY_DN39383_c0_g2	-1.03678	2.5894	DEPs_DEGs
TRINITY_DN39384_c1_g2	TRINITY_DN39384_c1_g2	-0.107009	0.5328	NDEPs_NDEGs
TRINITY_DN39391_c1_g1	TRINITY_DN39391_c1_g1	0.172201	-0.3357	NDEPs_NDEGs
TRINITY_DN39391_c1_g2	TRINITY_DN39391_c1_g2	1.00695	2.7694	NDEPs_DEGs
TRINITY_DN39407_c2_g4	TRINITY_DN39407_c2_g4	-0.347687	-0.4649	NDEPs_NDEGs
TRINITY_DN39409_c0_g1	TRINITY_DN39409_c0_g1	-0.895696	-0.3224	NDEPs_NDEGs
TRINITY_DN39409_c1_g1	TRINITY_DN39409_c1_g1	0.0541219	0.696	NDEPs_NDEGs
TRINITY_DN39409_c2_g1	TRINITY_DN39409_c2_g1	0.517746	0.2757	NDEPs_NDEGs
TRINITY_DN39409_c2_g2	TRINITY_DN39409_c2_g2	-0.466323	-0.1445	NDEPs_NDEGs
TRINITY_DN39422_c0_g2	TRINITY_DN39422_c0_g2	0.0127975	0.2168	NDEPs_NDEGs
TRINITY_DN39461_c3_g1	TRINITY_DN39461_c3_g1	0.320905	0.2374	NDEPs_NDEGs
TRINITY_DN39462_c1_g1	TRINITY_DN39462_c1_g1	0.0795945	1.2093	NDEPs_DEGs
TRINITY_DN39462_c1_g3	TRINITY_DN39462_c1_g3	-0.0341263	1.2311	NDEPs_DEGs
TRINITY_DN39477_c1_g2	TRINITY_DN39477_c1_g2	-0.377936	0.6821	NDEPs_NDEGs
TRINITY_DN39513_c0_g2	TRINITY_DN39513_c0_g2	-0.011303	0.4166	NDEPs_NDEGs
TRINITY_DN39537_c0_g3	TRINITY_DN39537_c0_g3	-0.160648	0.1077	NDEPs_NDEGs
TRINITY_DN39546_c0_g4	TRINITY_DN39546_c0_g4	0.126214	-0.1805	NDEPs_NDEGs
TRINITY_DN39549_c3_g1	TRINITY_DN39549_c3_g1	-0.14132	-0.246	NDEPs_NDEGs
TRINITY_DN39558_c5_g1	TRINITY_DN39558_c5_g1	0.156191	0.6227	NDEPs_NDEGs
TRINITY_DN39560_c1_g1	TRINITY_DN39560_c1_g1	-0.325467	2.6238	NDEPs_DEGs
TRINITY_DN39560_c1_g3	TRINITY_DN39560_c1_g3	-0.344298	1.5206	NDEPs_DEGs
TRINITY_DN39568_c1_g1	TRINITY_DN39568_c1_g1	-0.151404	0.8302	NDEPs_NDEGs
TRINITY_DN39580_c0_g1	TRINITY_DN39580_c0_g1	-0.166556	1.8905	NDEPs_DEGs
TRINITY_DN39580_c0_g2	TRINITY_DN39580_c0_g2	-0.575858	0.0856	NDEPs_NDEGs
TRINITY_DN39603_c0_g1	TRINITY_DN39603_c0_g1	0.0457812	0.5096	NDEPs_NDEGs
TRINITY_DN39606_c1_g1	TRINITY_DN39606_c1_g1	0.13347	-0.6142	NDEPs_NDEGs
TRINITY_DN39607_c1_g1	TRINITY_DN39607_c1_g1	-0.163568	-0.4325	NDEPs_NDEGs
TRINITY_DN39631_c0_g1	TRINITY_DN39631_c0_g1	-0.0320892	-0.0627	NDEPs_NDEGs
TRINITY_DN39672_c0_g1	TRINITY_DN39672_c0_g1	0.29546	2.9627	NDEPs_DEGs
TRINITY_DN39673_c1_g3	TRINITY_DN39673_c1_g3	-0.0140523	0.1851	NDEPs_NDEGs
TRINITY_DN39677_c0_g4	TRINITY_DN39677_c0_g4	0.419661	-0.3078	NDEPs_NDEGs
TRINITY_DN39702_c1_g1	TRINITY_DN39702_c1_g1	-0.154323	0.0676	NDEPs_NDEGs
TRINITY_DN39725_c0_g1	TRINITY_DN39725_c0_g1	0.120514	0.0088	NDEPs_NDEGs
TRINITY_DN39757_c0_g2	TRINITY_DN39757_c0_g2	-0.119078	0.145	NDEPs_NDEGs
TRINITY_DN39759_c0_g4	TRINITY_DN39759_c0_g4	0.0329584	0.1344	NDEPs_NDEGs
TRINITY_DN39771_c0_g1	TRINITY_DN39771_c0_g1	-0.163578	0.3665	NDEPs_NDEGs
TRINITY_DN39834_c7_g2	TRINITY_DN39834_c7_g2	0.0376802	0.198	NDEPs_NDEGs
TRINITY_DN39837_c2_g2	TRINITY_DN39837_c2_g2	0.118599	0.2615	NDEPs_NDEGs
TRINITY_DN39878_c4_g1	TRINITY_DN39878_c4_g1	0.169412	0.6133	NDEPs_NDEGs
TRINITY_DN39878_c4_g2	TRINITY_DN39878_c4_g2	-0.424571	0.4774	NDEPs_NDEGs
TRINITY_DN39880_c3_g1	TRINITY_DN39880_c3_g1	0.157866	0.6103	NDEPs_NDEGs
TRINITY_DN39893_c1_g3	TRINITY_DN39893_c1_g3	0.199589	0.509	NDEPs_NDEGs
TRINITY_DN39907_c0_g4	TRINITY_DN39907_c0_g4	-0.142234	1.2447	NDEPs_NDEGs
TRINITY_DN39932_c0_g1	TRINITY_DN39932_c0_g1	-0.426337	-0.5429	NDEPs_NDEGs
TRINITY_DN39933_c5_g1	TRINITY_DN39933_c5_g1	0.0614278	-0.7311	NDEPs_NDEGs
TRINITY_DN39946_c4_g1	TRINITY_DN39946_c4_g1	-0.23998	0.9411	NDEPs_NDEGs
TRINITY_DN39955_c1_g2	TRINITY_DN39955_c1_g2	-0.108382	-0.5195	NDEPs_NDEGs
TRINITY_DN39968_c1_g2	TRINITY_DN39968_c1_g2	0.135622	-0.1023	NDEPs_NDEGs
TRINITY_DN39972_c1_g1	TRINITY_DN39972_c1_g1	-0.126699	1.3027	NDEPs_DEGs
TRINITY_DN39994_c0_g2	TRINITY_DN39994_c0_g2	-0.0280912	1.1811	NDEPs_DEGs
TRINITY_DN40022_c5_g1	TRINITY_DN40022_c5_g1	0.0403075	-0.3529	NDEPs_NDEGs
TRINITY_DN40036_c4_g1	TRINITY_DN40036_c4_g1	-0.0261228	-1.0996	NDEPs_DEGs
TRINITY_DN40039_c1_g1	TRINITY_DN40039_c1_g1	-0.280135	-0.7112	NDEPs_NDEGs
TRINITY_DN40046_c0_g1	TRINITY_DN40046_c0_g1	0.203927	-0.1892	NDEPs_NDEGs
TRINITY_DN40048_c2_g1	TRINITY_DN40048_c2_g1	-0.090995	-0.4918	NDEPs_NDEGs
TRINITY_DN40053_c1_g3	TRINITY_DN40053_c1_g3	0.031542	0.1727	NDEPs_NDEGs
TRINITY_DN40063_c1_g1	TRINITY_DN40063_c1_g1	-0.029111	0.6734	NDEPs_NDEGs
TRINITY_DN40073_c3_g1	TRINITY_DN40073_c3_g1	0.0865637	2.0108	NDEPs_DEGs
TRINITY_DN40074_c0_g2	TRINITY_DN40074_c0_g2	0.928578	1.4563	NDEPs_DEGs
TRINITY_DN40079_c0_g1	TRINITY_DN40079_c0_g1	0.031175	0.0004	NDEPs_NDEGs
TRINITY_DN40079_c0_g2	TRINITY_DN40079_c0_g2	0.378483	2.2869	NDEPs_DEGs
TRINITY_DN40083_c0_g4	TRINITY_DN40083_c0_g4	0.128144	0.0759	NDEPs_NDEGs
TRINITY_DN40118_c0_g8	TRINITY_DN40118_c0_g8	-0.261806	0.3223	NDEPs_NDEGs
TRINITY_DN40120_c4_g1	TRINITY_DN40120_c4_g1	5.48214e-05	-0.484	NDEPs_NDEGs
TRINITY_DN40130_c1_g1	TRINITY_DN40130_c1_g1	-0.188503	0.6117	NDEPs_NDEGs
TRINITY_DN40138_c0_g1	TRINITY_DN40138_c0_g1	0.21166	-0.0045	NDEPs_NDEGs
TRINITY_DN40152_c0_g1	TRINITY_DN40152_c0_g1	-0.0959668	0.33	NDEPs_NDEGs
TRINITY_DN40165_c1_g1	TRINITY_DN40165_c1_g1	0.0655117	-0.1217	NDEPs_NDEGs
TRINITY_DN40173_c1_g1	TRINITY_DN40173_c1_g1	-0.0962876	-0.0004	NDEPs_NDEGs
TRINITY_DN40176_c1_g1	TRINITY_DN40176_c1_g1	0.0902139	0.478	NDEPs_NDEGs
TRINITY_DN40257_c1_g2	TRINITY_DN40257_c1_g2	-0.184734	0.274	NDEPs_NDEGs
TRINITY_DN40277_c2_g1	TRINITY_DN40277_c2_g1	0.111694	-1.253	NDEPs_DEGs
TRINITY_DN40279_c2_g1	TRINITY_DN40279_c2_g1	-0.11189	0.1243	NDEPs_NDEGs
TRINITY_DN40286_c2_g1	TRINITY_DN40286_c2_g1	-0.159228	0.7551	NDEPs_NDEGs
TRINITY_DN40287_c0_g2	TRINITY_DN40287_c0_g2	0.391908	0.355	NDEPs_NDEGs
TRINITY_DN40291_c0_g4	TRINITY_DN40291_c0_g4	0.431046	0.4248	NDEPs_NDEGs
TRINITY_DN40329_c1_g1	TRINITY_DN40329_c1_g1	0.00770502	0.7498	NDEPs_NDEGs
TRINITY_DN40331_c1_g1	TRINITY_DN40331_c1_g1	0.344087	-0.1189	NDEPs_NDEGs
TRINITY_DN40333_c1_g1	TRINITY_DN40333_c1_g1	0.148393	0.6043	NDEPs_NDEGs
TRINITY_DN40366_c1_g1	TRINITY_DN40366_c1_g1	0.197044	0.2949	NDEPs_NDEGs
TRINITY_DN40370_c1_g1	TRINITY_DN40370_c1_g1	0.381735	-0.0455	NDEPs_NDEGs
TRINITY_DN40390_c1_g2	TRINITY_DN40390_c1_g2	0.209974	-0.1583	NDEPs_NDEGs
TRINITY_DN40390_c1_g3	TRINITY_DN40390_c1_g3	0.68652	-1.149	NDEPs_DEGs
TRINITY_DN40395_c0_g1	TRINITY_DN40395_c0_g1	-0.162076	0.1286	NDEPs_NDEGs
TRINITY_DN40400_c0_g1	TRINITY_DN40400_c0_g1	-0.0213123	-0.1064	NDEPs_NDEGs
TRINITY_DN40406_c1_g1	TRINITY_DN40406_c1_g1	-0.104294	-0.5238	NDEPs_NDEGs
TRINITY_DN40424_c0_g1	TRINITY_DN40424_c0_g1	0.134063	0.3233	NDEPs_NDEGs
TRINITY_DN40440_c0_g2	TRINITY_DN40440_c0_g2	-0.0237962	-0.7427	NDEPs_NDEGs
TRINITY_DN40466_c2_g1	TRINITY_DN40466_c2_g1	-0.0876215	0.2483	NDEPs_NDEGs
TRINITY_DN40485_c1_g3	TRINITY_DN40485_c1_g3	-0.104643	0.3924	NDEPs_NDEGs
TRINITY_DN40491_c1_g1	TRINITY_DN40491_c1_g1	-0.125955	0.0431	NDEPs_NDEGs
TRINITY_DN40491_c1_g2	TRINITY_DN40491_c1_g2	0.232023	0.0144	NDEPs_NDEGs
TRINITY_DN40492_c2_g2	TRINITY_DN40492_c2_g2	-0.493839	0.4547	NDEPs_NDEGs
TRINITY_DN40500_c3_g1	TRINITY_DN40500_c3_g1	-0.0709605	-0.184	NDEPs_NDEGs
TRINITY_DN40511_c0_g1	TRINITY_DN40511_c0_g1	0.0310888	0.3682	NDEPs_NDEGs
TRINITY_DN40517_c0_g1	TRINITY_DN40517_c0_g1	-0.0852028	-0.0959	NDEPs_NDEGs
TRINITY_DN40519_c0_g3	TRINITY_DN40519_c0_g3	0.047382	0.8274	NDEPs_NDEGs
TRINITY_DN40526_c1_g1	TRINITY_DN40526_c1_g1	-0.21735	0.9729	NDEPs_NDEGs
TRINITY_DN40535_c2_g1	TRINITY_DN40535_c2_g1	0.25705	0.5051	NDEPs_NDEGs
TRINITY_DN40535_c3_g2	TRINITY_DN40535_c3_g2	1.86056	1.8291	NDEPs_DEGs
TRINITY_DN40543_c0_g2	TRINITY_DN40543_c0_g2	0.173912	0.4912	NDEPs_NDEGs
TRINITY_DN40558_c1_g1	TRINITY_DN40558_c1_g1	0.214617	-0.2151	NDEPs_NDEGs
TRINITY_DN40561_c5_g1	TRINITY_DN40561_c5_g1	-0.0573661	-0.0786	NDEPs_NDEGs
TRINITY_DN40562_c0_g1	TRINITY_DN40562_c0_g1	-0.0158175	0.066	NDEPs_NDEGs
TRINITY_DN40585_c0_g1	TRINITY_DN40585_c0_g1	0.388122	0.749	NDEPs_NDEGs
TRINITY_DN40586_c0_g1	TRINITY_DN40586_c0_g1	0.063445	0.2254	NDEPs_NDEGs
TRINITY_DN40586_c0_g2	TRINITY_DN40586_c0_g2	0.0956652	-0.4009	NDEPs_NDEGs
TRINITY_DN40620_c0_g1	TRINITY_DN40620_c0_g1	-0.123151	0.6398	NDEPs_NDEGs
TRINITY_DN40699_c1_g1	TRINITY_DN40699_c1_g1	0.345005	-0.5729	NDEPs_NDEGs
TRINITY_DN40716_c1_g2	TRINITY_DN40716_c1_g2	0.139797	0.1023	NDEPs_NDEGs
TRINITY_DN40739_c2_g7	TRINITY_DN40739_c2_g7	0.210348	0.8739	NDEPs_NDEGs
TRINITY_DN40745_c0_g1	TRINITY_DN40745_c0_g1	-0.389377	0.3406	NDEPs_NDEGs
TRINITY_DN40776_c1_g2	TRINITY_DN40776_c1_g2	-0.0687754	-0.1966	NDEPs_NDEGs
TRINITY_DN40791_c1_g2	TRINITY_DN40791_c1_g2	-0.260874	0.6514	NDEPs_NDEGs
TRINITY_DN40794_c3_g1	TRINITY_DN40794_c3_g1	0.0875905	0.0322	NDEPs_NDEGs
TRINITY_DN40802_c1_g1	TRINITY_DN40802_c1_g1	-0.0814443	0.0864	NDEPs_NDEGs
TRINITY_DN40805_c1_g1	TRINITY_DN40805_c1_g1	-0.140094	0.2552	NDEPs_NDEGs
TRINITY_DN40809_c0_g3	TRINITY_DN40809_c0_g3	0.00637128	0.5123	NDEPs_NDEGs
TRINITY_DN40853_c0_g1	TRINITY_DN40853_c0_g1	-0.00209343	0.2901	NDEPs_NDEGs
TRINITY_DN40865_c2_g1	TRINITY_DN40865_c2_g1	-0.234657	0.2575	NDEPs_NDEGs
TRINITY_DN40878_c2_g1	TRINITY_DN40878_c2_g1	-0.317265	-1.4873	NDEPs_DEGs
TRINITY_DN40892_c0_g1	TRINITY_DN40892_c0_g1	0.0265975	0.2055	NDEPs_NDEGs
TRINITY_DN40902_c0_g1	TRINITY_DN40902_c0_g1	0.321399	-0.1273	NDEPs_NDEGs
TRINITY_DN40937_c4_g1	TRINITY_DN40937_c4_g1	-0.0663987	0.9771	NDEPs_NDEGs
TRINITY_DN40941_c3_g2	TRINITY_DN40941_c3_g2	-0.0206273	0.5985	NDEPs_NDEGs
TRINITY_DN40955_c0_g3	TRINITY_DN40955_c0_g3	0.225184	0.1481	NDEPs_NDEGs
TRINITY_DN40962_c0_g1	TRINITY_DN40962_c0_g1	-0.0813512	0.0763	NDEPs_NDEGs
TRINITY_DN40980_c1_g1	TRINITY_DN40980_c1_g1	0.0247353	-0.4503	NDEPs_NDEGs
TRINITY_DN40996_c0_g4	TRINITY_DN40996_c0_g4	-0.0224636	6.9028	NDEPs_NDEGs
TRINITY_DN40997_c0_g5	TRINITY_DN40997_c0_g5	-0.418034	-0.1786	NDEPs_NDEGs
TRINITY_DN41018_c0_g2	TRINITY_DN41018_c0_g2	-0.252841	-0.1818	NDEPs_NDEGs
TRINITY_DN41034_c0_g1	TRINITY_DN41034_c0_g1	0.0230807	-0.0413	NDEPs_NDEGs
TRINITY_DN41037_c2_g2	TRINITY_DN41037_c2_g2	0.0945307	0.9333	NDEPs_NDEGs
TRINITY_DN41069_c1_g1	TRINITY_DN41069_c1_g1	-0.012963	0.9077	NDEPs_NDEGs
TRINITY_DN41074_c2_g1	TRINITY_DN41074_c2_g1	-0.24619	-0.3137	NDEPs_NDEGs
TRINITY_DN41157_c2_g1	TRINITY_DN41157_c2_g1	-0.252228	0.9968	NDEPs_NDEGs
TRINITY_DN41207_c0_g1	TRINITY_DN41207_c0_g1	-0.149562	-0.1741	NDEPs_NDEGs
TRINITY_DN41216_c1_g1	TRINITY_DN41216_c1_g1	-0.240723	-1.0019	NDEPs_DEGs
TRINITY_DN41219_c2_g1	TRINITY_DN41219_c2_g1	0.0868463	0.9562	NDEPs_NDEGs
TRINITY_DN41221_c0_g1	TRINITY_DN41221_c0_g1	0.112325	0.4321	NDEPs_NDEGs
TRINITY_DN41238_c1_g2	TRINITY_DN41238_c1_g2	0.050432	1.6548	NDEPs_NDEGs
TRINITY_DN41238_c1_g3	TRINITY_DN41238_c1_g3	-0.00658359	1.7567	NDEPs_DEGs
TRINITY_DN41247_c1_g1	TRINITY_DN41247_c1_g1	0.0349594	0.8214	NDEPs_NDEGs
TRINITY_DN41249_c0_g1	TRINITY_DN41249_c0_g1	-0.718754	6.3285	NDEPs_NDEGs
TRINITY_DN41258_c1_g1	TRINITY_DN41258_c1_g1	0.0439366	0.0177	NDEPs_NDEGs
TRINITY_DN41263_c0_g1	TRINITY_DN41263_c0_g1	0.069452	0.086	NDEPs_NDEGs
TRINITY_DN41279_c6_g6	TRINITY_DN41279_c6_g6	0.168878	1.2008	NDEPs_DEGs
TRINITY_DN41281_c2_g1	TRINITY_DN41281_c2_g1	-0.0172418	0.0925	NDEPs_NDEGs
TRINITY_DN41282_c0_g1	TRINITY_DN41282_c0_g1	-0.0178377	-0.0422	NDEPs_NDEGs
TRINITY_DN41283_c0_g1	TRINITY_DN41283_c0_g1	-0.439179	-0.1784	NDEPs_NDEGs
TRINITY_DN41283_c0_g2	TRINITY_DN41283_c0_g2	-0.282774	0.0112	NDEPs_NDEGs
TRINITY_DN41311_c1_g1	TRINITY_DN41311_c1_g1	-0.101087	0.3871	NDEPs_NDEGs
TRINITY_DN41313_c0_g1	TRINITY_DN41313_c0_g1	5.77066e-05	-0.0577	NDEPs_NDEGs
TRINITY_DN41320_c0_g1	TRINITY_DN41320_c0_g1	-0.275898	-1.6116	NDEPs_DEGs
TRINITY_DN41340_c1_g1	TRINITY_DN41340_c1_g1	-0.13367	-0.1457	NDEPs_NDEGs
TRINITY_DN41344_c4_g1	TRINITY_DN41344_c4_g1	-0.105433	-0.3678	NDEPs_NDEGs
TRINITY_DN41346_c0_g5	TRINITY_DN41346_c0_g5	0.108783	0.6695	NDEPs_NDEGs
TRINITY_DN41354_c0_g1	TRINITY_DN41354_c0_g1	-0.0424687	0.2444	NDEPs_NDEGs
TRINITY_DN41360_c0_g1	TRINITY_DN41360_c0_g1	-0.0851171	-0.1239	NDEPs_NDEGs
TRINITY_DN41360_c1_g1	TRINITY_DN41360_c1_g1	-0.517251	-0.2884	NDEPs_NDEGs
TRINITY_DN41360_c1_g2	TRINITY_DN41360_c1_g2	0.184744	-0.1641	NDEPs_NDEGs
TRINITY_DN41381_c2_g1	TRINITY_DN41381_c2_g1	-0.159607	0.5605	NDEPs_NDEGs
TRINITY_DN41409_c0_g1	TRINITY_DN41409_c0_g1	-0.0726375	-0.1216	NDEPs_NDEGs
TRINITY_DN41426_c0_g1	TRINITY_DN41426_c0_g1	-0.200085	-0.0048	NDEPs_NDEGs
TRINITY_DN41428_c2_g2	TRINITY_DN41428_c2_g2	-0.225813	0.6981	NDEPs_NDEGs
TRINITY_DN41455_c1_g1	TRINITY_DN41455_c1_g1	-0.0507848	1.2643	NDEPs_DEGs
TRINITY_DN41496_c0_g1	TRINITY_DN41496_c0_g1	0.377281	-0.1878	NDEPs_NDEGs
TRINITY_DN41522_c1_g1	TRINITY_DN41522_c1_g1	0.162474	-1.4932	NDEPs_DEGs
TRINITY_DN41556_c3_g1	TRINITY_DN41556_c3_g1	-0.240484	0.0856	NDEPs_NDEGs
TRINITY_DN41566_c1_g1	TRINITY_DN41566_c1_g1	0.0796491	0.6244	NDEPs_NDEGs
TRINITY_DN41606_c1_g1	TRINITY_DN41606_c1_g1	-0.216527	-0.4329	NDEPs_NDEGs
TRINITY_DN41622_c2_g3	TRINITY_DN41622_c2_g3	-0.0911241	0.305	NDEPs_NDEGs
TRINITY_DN41630_c1_g1	TRINITY_DN41630_c1_g1	-0.171282	0.0266	NDEPs_NDEGs
TRINITY_DN41645_c2_g1	TRINITY_DN41645_c2_g1	0.911277	4.1565	NDEPs_NDEGs
TRINITY_DN41653_c1_g1	TRINITY_DN41653_c1_g1	-0.0452974	0.3783	NDEPs_NDEGs
TRINITY_DN41656_c0_g2	TRINITY_DN41656_c0_g2	-0.545123	0.3474	NDEPs_NDEGs
TRINITY_DN41697_c0_g1	TRINITY_DN41697_c0_g1	-0.430443	0.4524	NDEPs_NDEGs
TRINITY_DN41698_c1_g4	TRINITY_DN41698_c1_g4	0.100819	0.2535	NDEPs_NDEGs
TRINITY_DN41701_c0_g5	TRINITY_DN41701_c0_g5	-0.528355	2.1135	NDEPs_DEGs
TRINITY_DN41710_c1_g1	TRINITY_DN41710_c1_g1	0.0264035	0.2013	NDEPs_NDEGs
TRINITY_DN41713_c4_g1	TRINITY_DN41713_c4_g1	-0.557147	-0.2015	NDEPs_NDEGs
TRINITY_DN41727_c1_g2	TRINITY_DN41727_c1_g2	-0.0090161	0.1504	NDEPs_NDEGs
TRINITY_DN41733_c1_g2	TRINITY_DN41733_c1_g2	-0.24374	0.7631	NDEPs_NDEGs
TRINITY_DN41734_c1_g2	TRINITY_DN41734_c1_g2	0.438579	0.5669	NDEPs_NDEGs
TRINITY_DN41734_c1_g5	TRINITY_DN41734_c1_g5	-0.103696	0.545	NDEPs_NDEGs
TRINITY_DN41735_c1_g1	TRINITY_DN41735_c1_g1	-0.479842	-0.0634	NDEPs_NDEGs
TRINITY_DN41742_c1_g1	TRINITY_DN41742_c1_g1	0.182517	0.4324	NDEPs_NDEGs
TRINITY_DN41756_c1_g1	TRINITY_DN41756_c1_g1	-0.221534	0.5063	NDEPs_NDEGs
TRINITY_DN41770_c0_g1	TRINITY_DN41770_c0_g1	0.132304	0.367	NDEPs_NDEGs
TRINITY_DN41794_c1_g1	TRINITY_DN41794_c1_g1	0.215672	1.4414	NDEPs_DEGs
TRINITY_DN41833_c0_g1	TRINITY_DN41833_c0_g1	-0.145435	0.4638	NDEPs_NDEGs
TRINITY_DN41870_c0_g1	TRINITY_DN41870_c0_g1	0.0323238	-0.1365	NDEPs_NDEGs
TRINITY_DN41873_c0_g2	TRINITY_DN41873_c0_g2	0.0210277	-0.0774	NDEPs_NDEGs
TRINITY_DN41883_c0_g1	TRINITY_DN41883_c0_g1	-0.125315	-0.1108	NDEPs_NDEGs
TRINITY_DN41887_c6_g1	TRINITY_DN41887_c6_g1	-0.244391	0.0998	NDEPs_NDEGs
TRINITY_DN41913_c7_g1	TRINITY_DN41913_c7_g1	-0.57665	0.629	NDEPs_NDEGs
TRINITY_DN41940_c1_g1	TRINITY_DN41940_c1_g1	-0.105455	0.0062	NDEPs_NDEGs
TRINITY_DN41948_c0_g1	TRINITY_DN41948_c0_g1	0.185114	0.4245	NDEPs_NDEGs
TRINITY_DN41961_c1_g2	TRINITY_DN41961_c1_g2	-0.0424137	0.0816	NDEPs_NDEGs
TRINITY_DN42022_c1_g2	TRINITY_DN42022_c1_g2	0.0083492	-0.1017	NDEPs_NDEGs
TRINITY_DN42031_c3_g6	TRINITY_DN42031_c3_g6	-0.24358	4.1096	NDEPs_NDEGs
TRINITY_DN42032_c2_g1	TRINITY_DN42032_c2_g1	-0.0183271	0.291	NDEPs_NDEGs
TRINITY_DN42036_c0_g2	TRINITY_DN42036_c0_g2	0.206527	0.1741	NDEPs_NDEGs
TRINITY_DN42037_c5_g1	TRINITY_DN42037_c5_g1	0.0546554	0.004	NDEPs_NDEGs
TRINITY_DN42081_c0_g1	TRINITY_DN42081_c0_g1	0.340079	0.3665	NDEPs_NDEGs
TRINITY_DN42084_c1_g2	TRINITY_DN42084_c1_g2	0.0442934	-0.1872	NDEPs_NDEGs
TRINITY_DN42105_c2_g1	TRINITY_DN42105_c2_g1	-0.0298855	-2.3864	NDEPs_DEGs
TRINITY_DN42121_c1_g1	TRINITY_DN42121_c1_g1	-0.22993	0.3951	NDEPs_NDEGs
TRINITY_DN42132_c1_g1	TRINITY_DN42132_c1_g1	-0.0124448	-0.8349	NDEPs_NDEGs
TRINITY_DN42139_c4_g1	TRINITY_DN42139_c4_g1	-0.0105805	0.2266	NDEPs_NDEGs
TRINITY_DN42147_c1_g1	TRINITY_DN42147_c1_g1	0.194129	-0.1606	NDEPs_NDEGs
TRINITY_DN42151_c1_g2	TRINITY_DN42151_c1_g2	0.0791944	0.1845	NDEPs_NDEGs
TRINITY_DN42157_c0_g3	TRINITY_DN42157_c0_g3	0.228883	0.5125	NDEPs_NDEGs
TRINITY_DN42158_c2_g1	TRINITY_DN42158_c2_g1	-0.227371	-0.4664	NDEPs_NDEGs
TRINITY_DN42169_c1_g1	TRINITY_DN42169_c1_g1	0.095541	0.3435	NDEPs_NDEGs
TRINITY_DN42173_c2_g1	TRINITY_DN42173_c2_g1	0.0351706	0.0831	NDEPs_NDEGs
TRINITY_DN42180_c3_g1	TRINITY_DN42180_c3_g1	-0.197755	0.352	NDEPs_NDEGs
TRINITY_DN42218_c0_g1	TRINITY_DN42218_c0_g1	-0.0238505	0.2869	NDEPs_NDEGs
TRINITY_DN42219_c1_g1	TRINITY_DN42219_c1_g1	0.0888417	0.5347	NDEPs_NDEGs
TRINITY_DN42241_c0_g1	TRINITY_DN42241_c0_g1	0.111552	0.1032	NDEPs_NDEGs
TRINITY_DN42251_c3_g2	TRINITY_DN42251_c3_g2	-0.0425311	0.912	NDEPs_NDEGs
TRINITY_DN42260_c0_g1	TRINITY_DN42260_c0_g1	-0.297685	-0.2987	NDEPs_NDEGs
TRINITY_DN42267_c3_g2	TRINITY_DN42267_c3_g2	-0.0325436	0.5001	NDEPs_NDEGs
TRINITY_DN42267_c3_g4	TRINITY_DN42267_c3_g4	-0.118277	0.6284	NDEPs_NDEGs
TRINITY_DN42268_c0_g2	TRINITY_DN42268_c0_g2	-0.200825	-0.5308	NDEPs_NDEGs
TRINITY_DN42282_c1_g1	TRINITY_DN42282_c1_g1	0.286937	0.2295	NDEPs_NDEGs
TRINITY_DN42300_c0_g1	TRINITY_DN42300_c0_g1	-0.114302	1.3354	NDEPs_NDEGs
TRINITY_DN42308_c1_g1	TRINITY_DN42308_c1_g1	-0.114296	0.7881	NDEPs_NDEGs
TRINITY_DN42310_c3_g1	TRINITY_DN42310_c3_g1	0.0849813	-0.0528	NDEPs_NDEGs
TRINITY_DN42324_c1_g1	TRINITY_DN42324_c1_g1	-0.117086	0.3811	NDEPs_NDEGs
TRINITY_DN42346_c0_g2	TRINITY_DN42346_c0_g2	-0.0255001	0.1667	NDEPs_NDEGs
TRINITY_DN42355_c1_g2	TRINITY_DN42355_c1_g2	-0.0573857	-0.3072	NDEPs_NDEGs
TRINITY_DN42364_c0_g1	TRINITY_DN42364_c0_g1	-0.306555	1.0044	NDEPs_DEGs
TRINITY_DN42366_c2_g1	TRINITY_DN42366_c2_g1	0.0355549	0.3015	NDEPs_NDEGs
TRINITY_DN42367_c1_g1	TRINITY_DN42367_c1_g1	0.210641	0.435	NDEPs_NDEGs
TRINITY_DN42372_c4_g1	TRINITY_DN42372_c4_g1	0.555223	0.0055	NDEPs_NDEGs
TRINITY_DN42379_c5_g1	TRINITY_DN42379_c5_g1	-0.0187815	-0.6712	NDEPs_NDEGs
TRINITY_DN42389_c4_g1	TRINITY_DN42389_c4_g1	0.107141	1.6104	NDEPs_DEGs
TRINITY_DN42416_c1_g1	TRINITY_DN42416_c1_g1	-0.0691794	0.1128	NDEPs_NDEGs
TRINITY_DN42429_c0_g3	TRINITY_DN42429_c0_g3	-0.194135	1.0195	NDEPs_DEGs
TRINITY_DN42444_c1_g1	TRINITY_DN42444_c1_g1	0.407037	0.7152	NDEPs_NDEGs
TRINITY_DN42463_c1_g2	TRINITY_DN42463_c1_g2	0.137661	-0.1579	NDEPs_NDEGs
TRINITY_DN42467_c6_g2	TRINITY_DN42467_c6_g2	0.0793392	-0.0031	NDEPs_NDEGs
TRINITY_DN42476_c0_g1	TRINITY_DN42476_c0_g1	0.169996	-0.03	NDEPs_NDEGs
TRINITY_DN42494_c0_g1	TRINITY_DN42494_c0_g1	0.00711655	0.4121	NDEPs_NDEGs
TRINITY_DN42496_c1_g1	TRINITY_DN42496_c1_g1	-0.25693	-1.3964	NDEPs_NDEGs
TRINITY_DN42499_c2_g1	TRINITY_DN42499_c2_g1	0.0761842	0.1067	NDEPs_NDEGs
TRINITY_DN42504_c1_g4	TRINITY_DN42504_c1_g4	0.275947	0.6723	NDEPs_NDEGs
TRINITY_DN42504_c3_g1	TRINITY_DN42504_c3_g1	-0.0170754	1.9744	NDEPs_DEGs
TRINITY_DN42507_c1_g1	TRINITY_DN42507_c1_g1	-0.00458061	-1.0841	NDEPs_DEGs
TRINITY_DN42546_c0_g1	TRINITY_DN42546_c0_g1	0.0987968	0.7085	NDEPs_NDEGs
TRINITY_DN42554_c0_g2	TRINITY_DN42554_c0_g2	0.161581	0.5406	NDEPs_NDEGs
TRINITY_DN42565_c1_g2	TRINITY_DN42565_c1_g2	-0.0287842	-0.7187	NDEPs_NDEGs
TRINITY_DN42570_c0_g1	TRINITY_DN42570_c0_g1	-0.00300104	-0.3939	NDEPs_NDEGs
TRINITY_DN42583_c3_g1	TRINITY_DN42583_c3_g1	-0.0946368	0.376	NDEPs_NDEGs
TRINITY_DN42617_c3_g1	TRINITY_DN42617_c3_g1	-0.0405117	0.1566	NDEPs_NDEGs
TRINITY_DN42637_c0_g4	TRINITY_DN42637_c0_g4	-0.0607117	0.4335	NDEPs_NDEGs
TRINITY_DN42654_c0_g1	TRINITY_DN42654_c0_g1	-0.118398	-0.1468	NDEPs_NDEGs
TRINITY_DN42671_c1_g1	TRINITY_DN42671_c1_g1	0.00411878	0.3916	NDEPs_NDEGs
TRINITY_DN42674_c3_g1	TRINITY_DN42674_c3_g1	0.223067	0.8896	NDEPs_NDEGs
TRINITY_DN42696_c1_g1	TRINITY_DN42696_c1_g1	0.0906421	0.4484	NDEPs_NDEGs
TRINITY_DN42702_c0_g2	TRINITY_DN42702_c0_g2	-0.00566503	0.5821	NDEPs_NDEGs
TRINITY_DN42705_c1_g5	TRINITY_DN42705_c1_g5	0.237567	0.4577	NDEPs_NDEGs
TRINITY_DN42710_c0_g1	TRINITY_DN42710_c0_g1	0.0020198	0.2947	NDEPs_NDEGs
TRINITY_DN42728_c3_g1	TRINITY_DN42728_c3_g1	0.188103	-0.1256	NDEPs_NDEGs
TRINITY_DN42729_c2_g1	TRINITY_DN42729_c2_g1	0.0117103	-0.2423	NDEPs_NDEGs
TRINITY_DN42741_c3_g1	TRINITY_DN42741_c3_g1	0.447767	0.6529	NDEPs_NDEGs
TRINITY_DN42744_c1_g1	TRINITY_DN42744_c1_g1	0.0984007	2.0665	NDEPs_NDEGs
TRINITY_DN42756_c0_g1	TRINITY_DN42756_c0_g1	-0.21736	0.589	NDEPs_NDEGs
TRINITY_DN42769_c3_g2	TRINITY_DN42769_c3_g2	0.202689	0.2269	NDEPs_NDEGs
TRINITY_DN42771_c0_g1	TRINITY_DN42771_c0_g1	0.0610531	0.4316	NDEPs_NDEGs
TRINITY_DN42780_c1_g2	TRINITY_DN42780_c1_g2	1.35777	1.9137	NDEPs_DEGs
TRINITY_DN42788_c0_g1	TRINITY_DN42788_c0_g1	-0.0280074	0.3627	NDEPs_NDEGs
TRINITY_DN42788_c0_g2	TRINITY_DN42788_c0_g2	0.0149365	0.0175	NDEPs_NDEGs
TRINITY_DN42811_c1_g1	TRINITY_DN42811_c1_g1	-0.0405726	0.1847	NDEPs_NDEGs
TRINITY_DN42825_c0_g1	TRINITY_DN42825_c0_g1	-0.144801	0.0867	NDEPs_NDEGs
TRINITY_DN42830_c0_g1	TRINITY_DN42830_c0_g1	0.159497	0.6489	NDEPs_NDEGs
TRINITY_DN42830_c0_g3	TRINITY_DN42830_c0_g3	0.0770912	0.6979	NDEPs_NDEGs
TRINITY_DN42856_c4_g1	TRINITY_DN42856_c4_g1	-0.0061025	0.7835	NDEPs_NDEGs
TRINITY_DN42903_c2_g1	TRINITY_DN42903_c2_g1	-0.0326513	-0.1452	NDEPs_NDEGs
TRINITY_DN42911_c0_g2	TRINITY_DN42911_c0_g2	-0.053618	-0.9673	NDEPs_NDEGs
TRINITY_DN42911_c0_g3	TRINITY_DN42911_c0_g3	-0.173591	0.2243	NDEPs_NDEGs
TRINITY_DN42912_c0_g1	TRINITY_DN42912_c0_g1	-0.0246897	0.6251	NDEPs_NDEGs
TRINITY_DN42931_c0_g1	TRINITY_DN42931_c0_g1	-0.0533066	0.7131	NDEPs_NDEGs
TRINITY_DN42933_c0_g2	TRINITY_DN42933_c0_g2	-0.110952	0.255	NDEPs_NDEGs
TRINITY_DN42939_c1_g1	TRINITY_DN42939_c1_g1	0.0637749	0.2887	NDEPs_NDEGs
TRINITY_DN42966_c3_g3	TRINITY_DN42966_c3_g3	-0.344773	0.2787	NDEPs_NDEGs
TRINITY_DN42992_c0_g1	TRINITY_DN42992_c0_g1	-0.058808	0.3109	NDEPs_NDEGs
TRINITY_DN43017_c3_g1	TRINITY_DN43017_c3_g1	-0.455074	0.4954	NDEPs_NDEGs
TRINITY_DN43017_c3_g2	TRINITY_DN43017_c3_g2	-0.114649	0.0565	NDEPs_NDEGs
TRINITY_DN43061_c0_g1	TRINITY_DN43061_c0_g1	-0.0557083	0.52	NDEPs_NDEGs
TRINITY_DN43079_c0_g1	TRINITY_DN43079_c0_g1	0.0837321	0.3703	NDEPs_NDEGs
TRINITY_DN43080_c0_g1	TRINITY_DN43080_c0_g1	-0.0551865	0.0427	NDEPs_NDEGs
TRINITY_DN43080_c0_g2	TRINITY_DN43080_c0_g2	-0.0100399	0.0758	NDEPs_NDEGs
TRINITY_DN43080_c0_g4	TRINITY_DN43080_c0_g4	0.0114613	-0.0273	NDEPs_NDEGs
TRINITY_DN43081_c0_g2	TRINITY_DN43081_c0_g2	0.156938	0.0341	NDEPs_NDEGs
TRINITY_DN43086_c0_g1	TRINITY_DN43086_c0_g1	-0.271369	-0.2241	NDEPs_NDEGs
TRINITY_DN43086_c0_g2	TRINITY_DN43086_c0_g2	-0.0441739	-0.9391	NDEPs_NDEGs
TRINITY_DN43089_c0_g2	TRINITY_DN43089_c0_g2	-0.0806462	0.6262	NDEPs_NDEGs
TRINITY_DN43092_c1_g2	TRINITY_DN43092_c1_g2	0.1905	0.6504	NDEPs_NDEGs
TRINITY_DN43111_c1_g2	TRINITY_DN43111_c1_g2	0.296623	-1.1354	NDEPs_NDEGs
TRINITY_DN43122_c0_g1	TRINITY_DN43122_c0_g1	-0.181167	0.3232	NDEPs_NDEGs
TRINITY_DN43154_c0_g1	TRINITY_DN43154_c0_g1	0.0926147	0.5085	NDEPs_NDEGs
TRINITY_DN43160_c0_g1	TRINITY_DN43160_c0_g1	-0.216408	0.6537	NDEPs_NDEGs
TRINITY_DN43174_c1_g1	TRINITY_DN43174_c1_g1	-0.100062	1.0034	NDEPs_DEGs
TRINITY_DN43191_c0_g1	TRINITY_DN43191_c0_g1	0.170393	0.9143	NDEPs_NDEGs
TRINITY_DN43192_c0_g1	TRINITY_DN43192_c0_g1	-0.182518	-0.2601	NDEPs_NDEGs
TRINITY_DN43232_c1_g2	TRINITY_DN43232_c1_g2	0.735027	-0.1362	NDEPs_NDEGs
TRINITY_DN43232_c1_g3	TRINITY_DN43232_c1_g3	0.141889	0.4059	NDEPs_NDEGs
TRINITY_DN43232_c1_g5	TRINITY_DN43232_c1_g5	0.0953992	0.3907	NDEPs_NDEGs
TRINITY_DN43251_c3_g2	TRINITY_DN43251_c3_g2	-0.0579938	-0.0733	NDEPs_NDEGs
TRINITY_DN43253_c0_g2	TRINITY_DN43253_c0_g2	-0.0766378	1.0593	NDEPs_DEGs
TRINITY_DN43253_c0_g3	TRINITY_DN43253_c0_g3	0.269707	-1.0548	NDEPs_NDEGs
TRINITY_DN43262_c0_g3	TRINITY_DN43262_c0_g3	-0.10065	-0.7378	NDEPs_NDEGs
TRINITY_DN43275_c0_g2	TRINITY_DN43275_c0_g2	0.113687	0.4684	NDEPs_NDEGs
TRINITY_DN43286_c1_g1	TRINITY_DN43286_c1_g1	0.115402	0.6116	NDEPs_NDEGs
TRINITY_DN43301_c6_g1	TRINITY_DN43301_c6_g1	-0.151117	-1.4959	NDEPs_DEGs
TRINITY_DN43309_c1_g1	TRINITY_DN43309_c1_g1	-0.588786	-0.1182	NDEPs_NDEGs
TRINITY_DN43310_c1_g2	TRINITY_DN43310_c1_g2	-0.000738849	0.0205	NDEPs_NDEGs
TRINITY_DN43318_c0_g1	TRINITY_DN43318_c0_g1	0.216	0.1158	NDEPs_NDEGs
TRINITY_DN43318_c0_g2	TRINITY_DN43318_c0_g2	0.396016	0.0036	NDEPs_NDEGs
TRINITY_DN43321_c0_g5	TRINITY_DN43321_c0_g5	-0.322899	-0.0719	NDEPs_NDEGs
TRINITY_DN43328_c2_g1	TRINITY_DN43328_c2_g1	-0.0830633	-0.1532	NDEPs_NDEGs
TRINITY_DN43329_c2_g1	TRINITY_DN43329_c2_g1	0.0616864	0.3721	NDEPs_NDEGs
TRINITY_DN43331_c1_g1	TRINITY_DN43331_c1_g1	0.137862	-1.5247	NDEPs_DEGs
TRINITY_DN43338_c4_g3	TRINITY_DN43338_c4_g3	-0.0736559	0.009	NDEPs_NDEGs
TRINITY_DN43354_c0_g1	TRINITY_DN43354_c0_g1	-0.0590229	0.0497	NDEPs_NDEGs
TRINITY_DN43361_c0_g2	TRINITY_DN43361_c0_g2	-0.00455745	0.1966	NDEPs_NDEGs
TRINITY_DN43394_c0_g1	TRINITY_DN43394_c0_g1	-0.326769	-0.0925	NDEPs_NDEGs
TRINITY_DN43403_c0_g2	TRINITY_DN43403_c0_g2	0.0263185	0.526	NDEPs_NDEGs
TRINITY_DN43404_c4_g1	TRINITY_DN43404_c4_g1	-0.250727	-0.2332	NDEPs_NDEGs
TRINITY_DN43408_c1_g1	TRINITY_DN43408_c1_g1	-0.148687	0.4018	NDEPs_NDEGs
TRINITY_DN43422_c5_g1	TRINITY_DN43422_c5_g1	0.174999	0.2882	NDEPs_NDEGs
TRINITY_DN43425_c0_g1	TRINITY_DN43425_c0_g1	0.0921398	0.5843	NDEPs_NDEGs
TRINITY_DN43428_c2_g1	TRINITY_DN43428_c2_g1	-0.182409	-0.3799	NDEPs_NDEGs
TRINITY_DN43428_c2_g2	TRINITY_DN43428_c2_g2	-0.234418	-0.4402	NDEPs_NDEGs
TRINITY_DN43452_c3_g1	TRINITY_DN43452_c3_g1	0.118696	-0.4923	NDEPs_NDEGs
TRINITY_DN43464_c3_g2	TRINITY_DN43464_c3_g2	-0.118256	0.6699	NDEPs_NDEGs
TRINITY_DN43478_c0_g1	TRINITY_DN43478_c0_g1	-0.108788	0.104	NDEPs_NDEGs
TRINITY_DN43489_c0_g2	TRINITY_DN43489_c0_g2	-0.0646338	0.2123	NDEPs_NDEGs
TRINITY_DN43530_c0_g1	TRINITY_DN43530_c0_g1	-0.287672	0.262	NDEPs_NDEGs
TRINITY_DN43540_c1_g2	TRINITY_DN43540_c1_g2	-0.0366502	0.5477	NDEPs_NDEGs
TRINITY_DN43540_c1_g3	TRINITY_DN43540_c1_g3	-0.00848632	0.5587	NDEPs_NDEGs
TRINITY_DN43542_c1_g1	TRINITY_DN43542_c1_g1	-0.277919	0.558	NDEPs_NDEGs
TRINITY_DN43569_c1_g1	TRINITY_DN43569_c1_g1	-0.6032	-0.6079	NDEPs_NDEGs
TRINITY_DN43590_c0_g2	TRINITY_DN43590_c0_g2	0.0415416	0.0449	NDEPs_NDEGs
TRINITY_DN43606_c1_g1	TRINITY_DN43606_c1_g1	0.0854342	0.0496	NDEPs_NDEGs
TRINITY_DN43632_c1_g1	TRINITY_DN43632_c1_g1	-0.229892	-0.7181	NDEPs_NDEGs
TRINITY_DN43634_c0_g1	TRINITY_DN43634_c0_g1	2.81887	1.1479	DEPs_NDEGs
TRINITY_DN43637_c1_g2	TRINITY_DN43637_c1_g2	-0.123742	0.4906	NDEPs_NDEGs
TRINITY_DN43645_c0_g1	TRINITY_DN43645_c0_g1	-0.0372363	0.1177	NDEPs_NDEGs
TRINITY_DN43656_c0_g1	TRINITY_DN43656_c0_g1	-0.0470969	0.6236	NDEPs_NDEGs
TRINITY_DN43679_c1_g3	TRINITY_DN43679_c1_g3	-0.197939	0.3704	NDEPs_NDEGs
TRINITY_DN43687_c1_g1	TRINITY_DN43687_c1_g1	-0.0202527	0.3861	NDEPs_NDEGs
TRINITY_DN43690_c2_g1	TRINITY_DN43690_c2_g1	0.0890357	0.4882	NDEPs_NDEGs
TRINITY_DN43695_c0_g2	TRINITY_DN43695_c0_g2	-0.357101	0.1865	NDEPs_NDEGs
TRINITY_DN43700_c0_g2	TRINITY_DN43700_c0_g2	-0.206903	0.3539	NDEPs_NDEGs
TRINITY_DN43739_c1_g2	TRINITY_DN43739_c1_g2	-0.0108581	0.4902	NDEPs_NDEGs
TRINITY_DN43743_c0_g1	TRINITY_DN43743_c0_g1	-0.126174	1.1848	NDEPs_DEGs
TRINITY_DN43746_c2_g2	TRINITY_DN43746_c2_g2	-0.098935	0.1708	NDEPs_NDEGs
TRINITY_DN43754_c1_g1	TRINITY_DN43754_c1_g1	-0.128115	-0.2819	NDEPs_NDEGs
TRINITY_DN43772_c0_g1	TRINITY_DN43772_c0_g1	0.3986	2.4582	NDEPs_DEGs
TRINITY_DN43776_c0_g1	TRINITY_DN43776_c0_g1	0.169639	-0.5105	NDEPs_NDEGs
TRINITY_DN43779_c0_g1	TRINITY_DN43779_c0_g1	-0.162733	-0.0422	NDEPs_NDEGs
TRINITY_DN43786_c1_g1	TRINITY_DN43786_c1_g1	0.00697298	-0.6879	NDEPs_NDEGs
TRINITY_DN43786_c1_g2	TRINITY_DN43786_c1_g2	-0.0267458	0.2389	NDEPs_NDEGs
TRINITY_DN43804_c1_g1	TRINITY_DN43804_c1_g1	0.265053	0.0073	NDEPs_NDEGs
TRINITY_DN43823_c0_g1	TRINITY_DN43823_c0_g1	0.0731937	-0.5493	NDEPs_NDEGs
TRINITY_DN43828_c0_g2	TRINITY_DN43828_c0_g2	-0.00194029	0.4903	NDEPs_NDEGs
TRINITY_DN43828_c0_g5	TRINITY_DN43828_c0_g5	-0.148749	0.1268	NDEPs_NDEGs
TRINITY_DN43845_c0_g3	TRINITY_DN43845_c0_g3	0.258683	0.4317	NDEPs_NDEGs
TRINITY_DN43846_c0_g1	TRINITY_DN43846_c0_g1	-0.236656	0.6366	NDEPs_NDEGs
TRINITY_DN43860_c0_g2	TRINITY_DN43860_c0_g2	-0.0383604	0.6055	NDEPs_NDEGs
TRINITY_DN43862_c0_g2	TRINITY_DN43862_c0_g2	-0.243496	0.2321	NDEPs_NDEGs
TRINITY_DN43883_c5_g1	TRINITY_DN43883_c5_g1	0.213704	0.1493	NDEPs_NDEGs
TRINITY_DN43883_c5_g3	TRINITY_DN43883_c5_g3	-0.00454587	0.1863	NDEPs_NDEGs
TRINITY_DN43887_c0_g2	TRINITY_DN43887_c0_g2	-0.364444	0.2722	NDEPs_NDEGs
TRINITY_DN43894_c2_g2	TRINITY_DN43894_c2_g2	-0.0185433	-0.0055	NDEPs_NDEGs
TRINITY_DN43904_c2_g1	TRINITY_DN43904_c2_g1	-0.0854692	-0.0981	NDEPs_NDEGs
TRINITY_DN43912_c0_g2	TRINITY_DN43912_c0_g2	0.154133	1.0337	NDEPs_DEGs
TRINITY_DN43954_c2_g1	TRINITY_DN43954_c2_g1	0.142965	0.3967	NDEPs_NDEGs
TRINITY_DN43961_c1_g2	TRINITY_DN43961_c1_g2	-0.00848196	-0.1651	NDEPs_NDEGs
TRINITY_DN43966_c5_g1	TRINITY_DN43966_c5_g1	-0.0585586	0.6693	NDEPs_NDEGs
TRINITY_DN43979_c1_g3	TRINITY_DN43979_c1_g3	0.0231347	0.2052	NDEPs_NDEGs
TRINITY_DN43982_c2_g1	TRINITY_DN43982_c2_g1	0.0605925	0.5016	NDEPs_NDEGs
TRINITY_DN43989_c0_g1	TRINITY_DN43989_c0_g1	0.0433683	-0.503	NDEPs_NDEGs
TRINITY_DN43991_c0_g1	TRINITY_DN43991_c0_g1	0.00151115	-0.0123	NDEPs_NDEGs
TRINITY_DN44014_c4_g1	TRINITY_DN44014_c4_g1	-0.611367	0.1339	NDEPs_NDEGs
TRINITY_DN44033_c1_g1	TRINITY_DN44033_c1_g1	-0.0649039	0.1518	NDEPs_NDEGs
TRINITY_DN44054_c1_g1	TRINITY_DN44054_c1_g1	-0.0771674	0.052	NDEPs_NDEGs
TRINITY_DN44066_c0_g1	TRINITY_DN44066_c0_g1	0.198087	0.8638	NDEPs_NDEGs
TRINITY_DN44069_c4_g3	TRINITY_DN44069_c4_g3	-0.114063	0.0235	NDEPs_NDEGs
TRINITY_DN44076_c0_g2	TRINITY_DN44076_c0_g2	0.0943807	-0.4051	NDEPs_NDEGs
TRINITY_DN44080_c1_g1	TRINITY_DN44080_c1_g1	0.0610462	-0.6849	NDEPs_NDEGs
TRINITY_DN44098_c0_g1	TRINITY_DN44098_c0_g1	0.16889	0.3617	NDEPs_NDEGs
TRINITY_DN44099_c0_g1	TRINITY_DN44099_c0_g1	-0.171339	0.8656	NDEPs_NDEGs
TRINITY_DN44101_c1_g3	TRINITY_DN44101_c1_g3	0.118667	-0.8815	NDEPs_NDEGs
TRINITY_DN44103_c2_g1	TRINITY_DN44103_c2_g1	0.372249	0.4264	NDEPs_NDEGs
TRINITY_DN44112_c3_g1	TRINITY_DN44112_c3_g1	0.0567403	0.3149	NDEPs_NDEGs
TRINITY_DN44120_c1_g1	TRINITY_DN44120_c1_g1	-0.0732976	0.1583	NDEPs_NDEGs
TRINITY_DN44123_c3_g1	TRINITY_DN44123_c3_g1	0.0281136	0.0324	NDEPs_NDEGs
TRINITY_DN44124_c0_g2	TRINITY_DN44124_c0_g2	-0.151242	-0.0611	NDEPs_NDEGs
TRINITY_DN44130_c1_g1	TRINITY_DN44130_c1_g1	0.0512788	0.2519	NDEPs_NDEGs
TRINITY_DN44135_c1_g1	TRINITY_DN44135_c1_g1	-0.0261654	-0.1483	NDEPs_NDEGs
TRINITY_DN44142_c0_g1	TRINITY_DN44142_c0_g1	0.0636396	-0.2861	NDEPs_NDEGs
TRINITY_DN44149_c2_g2	TRINITY_DN44149_c2_g2	0.0218222	0.1105	NDEPs_NDEGs
TRINITY_DN44151_c0_g1	TRINITY_DN44151_c0_g1	0.0612771	-0.3847	NDEPs_NDEGs
TRINITY_DN44153_c0_g3	TRINITY_DN44153_c0_g3	0.194867	0.2892	NDEPs_NDEGs
TRINITY_DN44173_c1_g2	TRINITY_DN44173_c1_g2	0.0871804	0.0799	NDEPs_NDEGs
TRINITY_DN44175_c1_g1	TRINITY_DN44175_c1_g1	0.121282	0.2462	NDEPs_NDEGs
TRINITY_DN44179_c5_g1	TRINITY_DN44179_c5_g1	0.0979896	0.345	NDEPs_NDEGs
TRINITY_DN44188_c5_g1	TRINITY_DN44188_c5_g1	-0.212136	0.795	NDEPs_NDEGs
TRINITY_DN44197_c0_g1	TRINITY_DN44197_c0_g1	-0.0113844	0.2362	NDEPs_NDEGs
TRINITY_DN44203_c4_g1	TRINITY_DN44203_c4_g1	0.0952588	0.389	NDEPs_NDEGs
TRINITY_DN44203_c5_g1	TRINITY_DN44203_c5_g1	-0.215401	-0.4674	NDEPs_NDEGs
TRINITY_DN44214_c2_g1	TRINITY_DN44214_c2_g1	-0.0128742	-0.018	NDEPs_NDEGs
TRINITY_DN44268_c1_g2	TRINITY_DN44268_c1_g2	0.0912855	-0.0372	NDEPs_NDEGs
TRINITY_DN44281_c0_g1	TRINITY_DN44281_c0_g1	-0.443709	0.726	NDEPs_NDEGs
TRINITY_DN44306_c0_g2	TRINITY_DN44306_c0_g2	-0.214923	-0.449	NDEPs_NDEGs
TRINITY_DN44339_c0_g3	TRINITY_DN44339_c0_g3	-0.197618	-0.0631	NDEPs_NDEGs
TRINITY_DN44353_c0_g1	TRINITY_DN44353_c0_g1	0.226354	-0.8411	NDEPs_NDEGs
TRINITY_DN44354_c0_g1	TRINITY_DN44354_c0_g1	0.164219	0.4723	NDEPs_NDEGs
TRINITY_DN44357_c3_g2	TRINITY_DN44357_c3_g2	-0.421067	0.7507	NDEPs_NDEGs
TRINITY_DN44359_c1_g1	TRINITY_DN44359_c1_g1	-0.0290786	-0.1916	NDEPs_NDEGs
TRINITY_DN44363_c1_g1	TRINITY_DN44363_c1_g1	-0.0956986	0.0827	NDEPs_NDEGs
TRINITY_DN44365_c2_g3	TRINITY_DN44365_c2_g3	-0.170003	-0.4565	NDEPs_NDEGs
TRINITY_DN44377_c0_g1	TRINITY_DN44377_c0_g1	0.012337	0.0388	NDEPs_NDEGs
TRINITY_DN44386_c2_g1	TRINITY_DN44386_c2_g1	-0.123329	1.6398	NDEPs_DEGs
TRINITY_DN44401_c1_g1	TRINITY_DN44401_c1_g1	0.232009	-0.0249	NDEPs_NDEGs
TRINITY_DN44406_c4_g1	TRINITY_DN44406_c4_g1	0.368839	0.2403	NDEPs_NDEGs
TRINITY_DN44415_c0_g1	TRINITY_DN44415_c0_g1	-1.10206	0.175	NDEPs_NDEGs
TRINITY_DN44425_c2_g1	TRINITY_DN44425_c2_g1	-0.0437173	0.4288	NDEPs_NDEGs
TRINITY_DN44430_c2_g1	TRINITY_DN44430_c2_g1	0.200803	-0.1582	NDEPs_NDEGs
TRINITY_DN44430_c2_g3	TRINITY_DN44430_c2_g3	0.207371	0.1754	NDEPs_NDEGs
TRINITY_DN44450_c0_g1	TRINITY_DN44450_c0_g1	0.131218	0.5	NDEPs_NDEGs
TRINITY_DN44450_c0_g2	TRINITY_DN44450_c0_g2	0.126454	0.5012	NDEPs_NDEGs
TRINITY_DN44457_c3_g2	TRINITY_DN44457_c3_g2	0.0522155	-0.1673	NDEPs_NDEGs
TRINITY_DN44463_c0_g3	TRINITY_DN44463_c0_g3	0.370926	-0.0778	NDEPs_NDEGs
TRINITY_DN44482_c1_g1	TRINITY_DN44482_c1_g1	-0.00730987	-0.0392	NDEPs_NDEGs
TRINITY_DN44490_c1_g1	TRINITY_DN44490_c1_g1	0.00421085	0.2287	NDEPs_NDEGs
TRINITY_DN44495_c3_g1	TRINITY_DN44495_c3_g1	-0.02405	-0.6318	NDEPs_NDEGs
TRINITY_DN44503_c1_g2	TRINITY_DN44503_c1_g2	0.400307	-0.0198	NDEPs_NDEGs
TRINITY_DN44515_c0_g1	TRINITY_DN44515_c0_g1	0.0735817	0.1101	NDEPs_NDEGs
TRINITY_DN44550_c1_g6	TRINITY_DN44550_c1_g6	0.143051	-0.3339	NDEPs_NDEGs
TRINITY_DN44553_c2_g1	TRINITY_DN44553_c2_g1	1.46555	0.9428	NDEPs_NDEGs
TRINITY_DN44572_c0_g1	TRINITY_DN44572_c0_g1	-0.0453406	-0.0397	NDEPs_NDEGs
TRINITY_DN44583_c0_g1	TRINITY_DN44583_c0_g1	-0.492732	0.5789	NDEPs_NDEGs
TRINITY_DN44601_c0_g1	TRINITY_DN44601_c0_g1	0.193989	-3.1985	NDEPs_DEGs
TRINITY_DN44617_c0_g1	TRINITY_DN44617_c0_g1	-0.148204	0.8754	NDEPs_NDEGs
TRINITY_DN44619_c1_g1	TRINITY_DN44619_c1_g1	-0.271958	0.61	NDEPs_NDEGs
TRINITY_DN44619_c2_g2	TRINITY_DN44619_c2_g2	0.329869	1.0388	NDEPs_DEGs
TRINITY_DN44624_c2_g1	TRINITY_DN44624_c2_g1	-0.0256454	0.2355	NDEPs_NDEGs
TRINITY_DN44630_c4_g2	TRINITY_DN44630_c4_g2	-0.156354	-0.0245	NDEPs_NDEGs
TRINITY_DN44636_c2_g1	TRINITY_DN44636_c2_g1	0.625004	0.9536	NDEPs_NDEGs
TRINITY_DN44641_c1_g1	TRINITY_DN44641_c1_g1	-0.35357	0.2059	NDEPs_NDEGs
TRINITY_DN44657_c0_g2	TRINITY_DN44657_c0_g2	-0.0775083	1.228	NDEPs_DEGs
TRINITY_DN44678_c0_g1	TRINITY_DN44678_c0_g1	-0.212362	-0.085	NDEPs_NDEGs
TRINITY_DN44680_c0_g1	TRINITY_DN44680_c0_g1	0.0499402	0.1059	NDEPs_NDEGs
TRINITY_DN44686_c0_g1	TRINITY_DN44686_c0_g1	-0.164721	-0.1	NDEPs_NDEGs
TRINITY_DN44688_c0_g1	TRINITY_DN44688_c0_g1	-0.13214	-1.2989	NDEPs_DEGs
TRINITY_DN44699_c2_g1	TRINITY_DN44699_c2_g1	0.0657033	0.0724	NDEPs_NDEGs
TRINITY_DN44712_c1_g1	TRINITY_DN44712_c1_g1	-0.232132	0.5833	NDEPs_NDEGs
TRINITY_DN44720_c1_g3	TRINITY_DN44720_c1_g3	-0.335559	0.3335	NDEPs_NDEGs
TRINITY_DN44723_c0_g1	TRINITY_DN44723_c0_g1	-0.364281	-0.0148	NDEPs_NDEGs
TRINITY_DN44733_c2_g2	TRINITY_DN44733_c2_g2	-0.219806	-0.2041	NDEPs_NDEGs
TRINITY_DN44742_c1_g1	TRINITY_DN44742_c1_g1	0.0112623	0.6664	NDEPs_NDEGs
TRINITY_DN44753_c7_g2	TRINITY_DN44753_c7_g2	-0.03807	-0.3385	NDEPs_NDEGs
TRINITY_DN44798_c0_g2	TRINITY_DN44798_c0_g2	-0.395312	0.1359	NDEPs_NDEGs
TRINITY_DN44808_c0_g1	TRINITY_DN44808_c0_g1	-0.0860938	0.5968	NDEPs_NDEGs
TRINITY_DN44812_c1_g1	TRINITY_DN44812_c1_g1	0.090909	0.2714	NDEPs_NDEGs
TRINITY_DN44814_c0_g2	TRINITY_DN44814_c0_g2	0.354414	0.0619	NDEPs_NDEGs
TRINITY_DN44816_c0_g1	TRINITY_DN44816_c0_g1	0.123724	0.3295	NDEPs_NDEGs
TRINITY_DN44818_c1_g1	TRINITY_DN44818_c1_g1	-0.258315	0.0519	NDEPs_NDEGs
TRINITY_DN44820_c1_g2	TRINITY_DN44820_c1_g2	0.0218535	0.6828	NDEPs_NDEGs
TRINITY_DN44836_c3_g1	TRINITY_DN44836_c3_g1	-0.028927	0.2603	NDEPs_NDEGs
TRINITY_DN44840_c1_g2	TRINITY_DN44840_c1_g2	-0.254981	0.1436	NDEPs_NDEGs
TRINITY_DN44855_c2_g1	TRINITY_DN44855_c2_g1	-0.0715592	-1.1088	NDEPs_DEGs
TRINITY_DN44855_c3_g1	TRINITY_DN44855_c3_g1	0.400689	-0.1418	NDEPs_NDEGs
TRINITY_DN44856_c4_g1	TRINITY_DN44856_c4_g1	0.0186313	1.3595	NDEPs_DEGs
TRINITY_DN44865_c1_g1	TRINITY_DN44865_c1_g1	0.30877	-0.074	NDEPs_NDEGs
TRINITY_DN44870_c0_g1	TRINITY_DN44870_c0_g1	-0.0379752	1.3373	NDEPs_DEGs
TRINITY_DN44877_c3_g2	TRINITY_DN44877_c3_g2	-0.330933	0.6666	NDEPs_NDEGs
TRINITY_DN44880_c3_g1	TRINITY_DN44880_c3_g1	-0.494077	0.0914	NDEPs_NDEGs
TRINITY_DN44883_c0_g1	TRINITY_DN44883_c0_g1	0.377938	-0.3702	NDEPs_NDEGs
TRINITY_DN44902_c0_g1	TRINITY_DN44902_c0_g1	0.198424	0.2063	NDEPs_NDEGs
TRINITY_DN44904_c5_g1	TRINITY_DN44904_c5_g1	-0.410766	-0.3062	NDEPs_NDEGs
TRINITY_DN44915_c0_g1	TRINITY_DN44915_c0_g1	0.151303	0.7161	NDEPs_NDEGs
TRINITY_DN44938_c0_g1	TRINITY_DN44938_c0_g1	-0.170147	0.0495	NDEPs_NDEGs
TRINITY_DN44940_c0_g1	TRINITY_DN44940_c0_g1	-0.118057	1.1458	NDEPs_DEGs
TRINITY_DN44943_c0_g2	TRINITY_DN44943_c0_g2	-0.353095	0.1642	NDEPs_NDEGs
TRINITY_DN44945_c0_g1	TRINITY_DN44945_c0_g1	-0.121529	0.2782	NDEPs_NDEGs
TRINITY_DN44947_c0_g2	TRINITY_DN44947_c0_g2	0.00863748	0.2543	NDEPs_NDEGs
TRINITY_DN44949_c0_g1	TRINITY_DN44949_c0_g1	-0.0708695	1.0326	NDEPs_DEGs
TRINITY_DN44954_c0_g1	TRINITY_DN44954_c0_g1	0.192722	-0.2219	NDEPs_NDEGs
TRINITY_DN44980_c0_g1	TRINITY_DN44980_c0_g1	-0.112012	0.0394	NDEPs_NDEGs
TRINITY_DN44991_c2_g2	TRINITY_DN44991_c2_g2	-0.243173	2.3485	NDEPs_DEGs
TRINITY_DN44992_c0_g2	TRINITY_DN44992_c0_g2	-0.0449074	0.0767	NDEPs_NDEGs
TRINITY_DN45029_c1_g1	TRINITY_DN45029_c1_g1	-0.0175587	0.3672	NDEPs_NDEGs
TRINITY_DN45032_c1_g1	TRINITY_DN45032_c1_g1	0.0359195	0.2838	NDEPs_NDEGs
TRINITY_DN45051_c4_g1	TRINITY_DN45051_c4_g1	-0.190777	-0.1299	NDEPs_NDEGs
TRINITY_DN45068_c1_g1	TRINITY_DN45068_c1_g1	-0.153788	0.7368	NDEPs_NDEGs
TRINITY_DN45086_c0_g1	TRINITY_DN45086_c0_g1	-0.0530731	0.4873	NDEPs_NDEGs
TRINITY_DN45106_c0_g1	TRINITY_DN45106_c0_g1	0.0425617	0.1746	NDEPs_NDEGs
TRINITY_DN45114_c0_g2	TRINITY_DN45114_c0_g2	0.246911	-0.2219	NDEPs_NDEGs
TRINITY_DN45117_c0_g1	TRINITY_DN45117_c0_g1	0.089075	0.8474	NDEPs_NDEGs
TRINITY_DN45118_c0_g1	TRINITY_DN45118_c0_g1	-0.461432	1.305	NDEPs_DEGs
TRINITY_DN45146_c1_g2	TRINITY_DN45146_c1_g2	-0.165553	0.535	NDEPs_NDEGs
TRINITY_DN45158_c0_g1	TRINITY_DN45158_c0_g1	-0.0265636	-0.1326	NDEPs_NDEGs
TRINITY_DN45175_c2_g1	TRINITY_DN45175_c2_g1	0.113374	1.7378	NDEPs_DEGs
TRINITY_DN45198_c0_g1	TRINITY_DN45198_c0_g1	0.0163209	0.3916	NDEPs_NDEGs
TRINITY_DN45219_c1_g1	TRINITY_DN45219_c1_g1	0.189565	0.4035	NDEPs_NDEGs
TRINITY_DN45227_c1_g1	TRINITY_DN45227_c1_g1	0.0643448	0.7138	NDEPs_NDEGs
TRINITY_DN45281_c1_g2	TRINITY_DN45281_c1_g2	-0.00325261	0.3248	NDEPs_NDEGs
TRINITY_DN45281_c1_g4	TRINITY_DN45281_c1_g4	-0.107503	0.5156	NDEPs_NDEGs
TRINITY_DN45316_c1_g2	TRINITY_DN45316_c1_g2	-0.132391	3.3048	NDEPs_DEGs
TRINITY_DN45343_c0_g1	TRINITY_DN45343_c0_g1	-0.144446	-0.4195	NDEPs_NDEGs
TRINITY_DN45347_c3_g3	TRINITY_DN45347_c3_g3	-0.510126	-0.2815	NDEPs_NDEGs
TRINITY_DN45358_c3_g2	TRINITY_DN45358_c3_g2	-0.0664425	0.4373	NDEPs_NDEGs
TRINITY_DN45358_c3_g3	TRINITY_DN45358_c3_g3	0.189158	0.3233	NDEPs_NDEGs
TRINITY_DN45367_c1_g1	TRINITY_DN45367_c1_g1	-0.0137347	0.1041	NDEPs_NDEGs
TRINITY_DN45367_c1_g2	TRINITY_DN45367_c1_g2	-0.119923	0.4179	NDEPs_NDEGs
TRINITY_DN45368_c2_g1	TRINITY_DN45368_c2_g1	0.0552443	0.2353	NDEPs_NDEGs
TRINITY_DN45373_c0_g1	TRINITY_DN45373_c0_g1	0.339011	0.1095	NDEPs_NDEGs
TRINITY_DN45396_c1_g2	TRINITY_DN45396_c1_g2	-0.0361027	0.0251	NDEPs_NDEGs
TRINITY_DN45410_c0_g3	TRINITY_DN45410_c0_g3	-0.170134	0.4031	NDEPs_NDEGs
TRINITY_DN45413_c0_g2	TRINITY_DN45413_c0_g2	0.107036	1.2626	NDEPs_DEGs
TRINITY_DN45413_c1_g1	TRINITY_DN45413_c1_g1	-0.133478	0.8517	NDEPs_NDEGs
TRINITY_DN45424_c0_g1	TRINITY_DN45424_c0_g1	-0.0210693	0.4229	NDEPs_NDEGs
TRINITY_DN45436_c5_g1	TRINITY_DN45436_c5_g1	-0.199623	0.3965	NDEPs_NDEGs
TRINITY_DN45440_c1_g2	TRINITY_DN45440_c1_g2	0.167843	1.4314	NDEPs_DEGs
TRINITY_DN45446_c1_g2	TRINITY_DN45446_c1_g2	0.0679126	-0.175	NDEPs_NDEGs
TRINITY_DN45456_c1_g1	TRINITY_DN45456_c1_g1	0.0548443	0.2441	NDEPs_NDEGs
TRINITY_DN45472_c4_g2	TRINITY_DN45472_c4_g2	-0.210489	0.2927	NDEPs_NDEGs
TRINITY_DN45474_c1_g3	TRINITY_DN45474_c1_g3	-0.385041	-2.2523	NDEPs_DEGs
TRINITY_DN45475_c1_g1	TRINITY_DN45475_c1_g1	-0.077073	-0.039	NDEPs_NDEGs
TRINITY_DN45476_c3_g1	TRINITY_DN45476_c3_g1	0.0176512	0.6733	NDEPs_NDEGs
TRINITY_DN45476_c3_g3	TRINITY_DN45476_c3_g3	0.209448	0.7316	NDEPs_NDEGs
TRINITY_DN45482_c5_g2	TRINITY_DN45482_c5_g2	-0.0648797	-0.1516	NDEPs_NDEGs
TRINITY_DN45487_c1_g1	TRINITY_DN45487_c1_g1	-0.447769	0.4415	NDEPs_NDEGs
TRINITY_DN45530_c0_g2	TRINITY_DN45530_c0_g2	0.0489894	0.8605	NDEPs_NDEGs
TRINITY_DN45557_c1_g1	TRINITY_DN45557_c1_g1	0.0772977	0.0975	NDEPs_NDEGs
TRINITY_DN45565_c0_g3	TRINITY_DN45565_c0_g3	-0.0606275	-0.0258	NDEPs_NDEGs
TRINITY_DN45568_c0_g1	TRINITY_DN45568_c0_g1	-0.117493	-0.6122	NDEPs_NDEGs
TRINITY_DN45577_c1_g1	TRINITY_DN45577_c1_g1	0.0172036	-0.0795	NDEPs_NDEGs
TRINITY_DN45633_c1_g2	TRINITY_DN45633_c1_g2	-0.189761	1.5202	NDEPs_DEGs
TRINITY_DN45646_c0_g1	TRINITY_DN45646_c0_g1	-0.242444	0.3396	NDEPs_NDEGs
TRINITY_DN45652_c0_g1	TRINITY_DN45652_c0_g1	-0.022364	0.345	NDEPs_NDEGs
TRINITY_DN45660_c3_g1	TRINITY_DN45660_c3_g1	0.22175	0.9151	NDEPs_NDEGs
TRINITY_DN45673_c1_g1	TRINITY_DN45673_c1_g1	-0.0989968	-0.284	NDEPs_NDEGs
TRINITY_DN45674_c1_g1	TRINITY_DN45674_c1_g1	0.0679195	3.0695	NDEPs_NDEGs
TRINITY_DN45683_c1_g1	TRINITY_DN45683_c1_g1	0.0537912	0.0849	NDEPs_NDEGs
TRINITY_DN45686_c1_g1	TRINITY_DN45686_c1_g1	-0.186743	0.6166	NDEPs_NDEGs
TRINITY_DN45714_c0_g2	TRINITY_DN45714_c0_g2	-0.0397166	-0.1007	NDEPs_NDEGs
TRINITY_DN45724_c1_g1	TRINITY_DN45724_c1_g1	0.0990124	0.7922	NDEPs_NDEGs
TRINITY_DN45725_c3_g1	TRINITY_DN45725_c3_g1	-0.264204	0.6307	NDEPs_NDEGs
TRINITY_DN45731_c0_g3	TRINITY_DN45731_c0_g3	-0.353056	0.5212	NDEPs_NDEGs
TRINITY_DN45732_c8_g1	TRINITY_DN45732_c8_g1	0.22715	0.0458	NDEPs_NDEGs
TRINITY_DN45734_c0_g2	TRINITY_DN45734_c0_g2	0.103706	0.2515	NDEPs_NDEGs
TRINITY_DN45737_c0_g1	TRINITY_DN45737_c0_g1	0.507722	0.5094	NDEPs_NDEGs
TRINITY_DN45740_c0_g1	TRINITY_DN45740_c0_g1	-0.289222	0.3485	NDEPs_NDEGs
TRINITY_DN45743_c2_g1	TRINITY_DN45743_c2_g1	-0.0441843	0.549	NDEPs_NDEGs
TRINITY_DN45747_c1_g5	TRINITY_DN45747_c1_g5	0.269427	0.6445	NDEPs_NDEGs
TRINITY_DN45752_c2_g1	TRINITY_DN45752_c2_g1	-0.0417453	-0.0601	NDEPs_NDEGs
TRINITY_DN45752_c2_g4	TRINITY_DN45752_c2_g4	-0.437955	0.1902	NDEPs_NDEGs
TRINITY_DN45759_c0_g3	TRINITY_DN45759_c0_g3	-0.0045589	0.1506	NDEPs_NDEGs
TRINITY_DN45764_c7_g1	TRINITY_DN45764_c7_g1	0.0679649	-0.1325	NDEPs_NDEGs
TRINITY_DN45770_c0_g1	TRINITY_DN45770_c0_g1	-0.0144471	-0.5436	NDEPs_NDEGs
TRINITY_DN45770_c0_g2	TRINITY_DN45770_c0_g2	0.514943	-0.4757	NDEPs_NDEGs
TRINITY_DN45772_c0_g4	TRINITY_DN45772_c0_g4	0.00928554	0.1769	NDEPs_NDEGs
TRINITY_DN45776_c1_g2	TRINITY_DN45776_c1_g2	-0.207589	0.3154	NDEPs_NDEGs
TRINITY_DN45784_c3_g1	TRINITY_DN45784_c3_g1	-0.183798	0.4928	NDEPs_NDEGs
TRINITY_DN45786_c0_g1	TRINITY_DN45786_c0_g1	-0.283585	-0.0483	NDEPs_NDEGs
TRINITY_DN45797_c0_g4	TRINITY_DN45797_c0_g4	-0.0393267	-0.3324	NDEPs_NDEGs
TRINITY_DN45802_c0_g1	TRINITY_DN45802_c0_g1	0.156289	1.8596	NDEPs_NDEGs
TRINITY_DN45802_c1_g1	TRINITY_DN45802_c1_g1	0.420133	0.069	NDEPs_NDEGs
TRINITY_DN45816_c1_g1	TRINITY_DN45816_c1_g1	-0.00978428	0.704	NDEPs_NDEGs
TRINITY_DN45821_c3_g1	TRINITY_DN45821_c3_g1	0.0892052	-0.1113	NDEPs_NDEGs
TRINITY_DN45840_c1_g1	TRINITY_DN45840_c1_g1	-0.19741	-0.669	NDEPs_NDEGs
TRINITY_DN45856_c1_g2	TRINITY_DN45856_c1_g2	0.26125	-0.2149	NDEPs_NDEGs
TRINITY_DN45867_c0_g1	TRINITY_DN45867_c0_g1	-0.00572586	-0.1572	NDEPs_NDEGs
TRINITY_DN45879_c4_g1	TRINITY_DN45879_c4_g1	0.0678177	0.3955	NDEPs_NDEGs
TRINITY_DN45888_c1_g4	TRINITY_DN45888_c1_g4	0.263507	-0.8339	NDEPs_NDEGs
TRINITY_DN45889_c1_g1	TRINITY_DN45889_c1_g1	-0.529441	0.5375	NDEPs_NDEGs
TRINITY_DN45894_c1_g1	TRINITY_DN45894_c1_g1	-0.109472	-0.0274	NDEPs_NDEGs
TRINITY_DN45911_c2_g3	TRINITY_DN45911_c2_g3	0.0669489	0.3179	NDEPs_NDEGs
TRINITY_DN45911_c2_g5	TRINITY_DN45911_c2_g5	-0.0394497	0.2528	NDEPs_NDEGs
TRINITY_DN45928_c3_g1	TRINITY_DN45928_c3_g1	-0.0345415	0.3781	NDEPs_NDEGs
TRINITY_DN45931_c0_g1	TRINITY_DN45931_c0_g1	-0.0246398	0.5308	NDEPs_NDEGs
TRINITY_DN45938_c1_g1	TRINITY_DN45938_c1_g1	-0.656397	0.7069	NDEPs_NDEGs
TRINITY_DN45943_c0_g1	TRINITY_DN45943_c0_g1	-0.762502	0.3877	NDEPs_NDEGs
TRINITY_DN45981_c0_g2	TRINITY_DN45981_c0_g2	-0.184577	0.4095	NDEPs_NDEGs
TRINITY_DN45982_c1_g2	TRINITY_DN45982_c1_g2	-0.345178	0.9676	NDEPs_NDEGs
TRINITY_DN45991_c5_g1	TRINITY_DN45991_c5_g1	-0.154758	0.0458	NDEPs_NDEGs
TRINITY_DN46011_c1_g2	TRINITY_DN46011_c1_g2	-0.129878	-0.1118	NDEPs_NDEGs
TRINITY_DN46023_c0_g1	TRINITY_DN46023_c0_g1	-0.0676319	0.1964	NDEPs_NDEGs
TRINITY_DN46024_c0_g1	TRINITY_DN46024_c0_g1	0.103844	-0.326	NDEPs_NDEGs
TRINITY_DN46047_c0_g2	TRINITY_DN46047_c0_g2	-0.207013	0.171	NDEPs_NDEGs
TRINITY_DN46059_c3_g1	TRINITY_DN46059_c3_g1	-0.106287	-0.0723	NDEPs_NDEGs
TRINITY_DN46089_c0_g1	TRINITY_DN46089_c0_g1	0.197288	0.5648	NDEPs_NDEGs
TRINITY_DN46106_c0_g1	TRINITY_DN46106_c0_g1	-0.0380211	1.7862	NDEPs_DEGs
TRINITY_DN46107_c0_g1	TRINITY_DN46107_c0_g1	0.466197	-0.4361	NDEPs_NDEGs
TRINITY_DN46121_c2_g1	TRINITY_DN46121_c2_g1	0.102371	0.157	NDEPs_NDEGs
TRINITY_DN46124_c0_g1	TRINITY_DN46124_c0_g1	-0.0108087	0.6861	NDEPs_NDEGs
TRINITY_DN46139_c2_g3	TRINITY_DN46139_c2_g3	0.643955	0.4763	NDEPs_NDEGs
TRINITY_DN46161_c2_g1	TRINITY_DN46161_c2_g1	0.00456036	-0.2195	NDEPs_NDEGs
TRINITY_DN46162_c0_g1	TRINITY_DN46162_c0_g1	1.08264	1.8821	NDEPs_DEGs
TRINITY_DN46178_c2_g1	TRINITY_DN46178_c2_g1	-0.681453	1.1023	NDEPs_DEGs
TRINITY_DN46182_c1_g7	TRINITY_DN46182_c1_g7	-0.00907708	-0.5917	NDEPs_NDEGs
TRINITY_DN46189_c1_g1	TRINITY_DN46189_c1_g1	-0.174317	0.5678	NDEPs_NDEGs
TRINITY_DN46192_c1_g2	TRINITY_DN46192_c1_g2	0.395163	0.1857	NDEPs_NDEGs
TRINITY_DN46206_c0_g2	TRINITY_DN46206_c0_g2	-0.0011705	-0.4919	NDEPs_NDEGs
TRINITY_DN46219_c0_g1	TRINITY_DN46219_c0_g1	-0.113918	0.2365	NDEPs_NDEGs
TRINITY_DN46223_c0_g1	TRINITY_DN46223_c0_g1	0.0428026	-1.3609	NDEPs_DEGs
TRINITY_DN46232_c1_g1	TRINITY_DN46232_c1_g1	-0.353332	-0.0651	NDEPs_NDEGs
TRINITY_DN46242_c3_g5	TRINITY_DN46242_c3_g5	0.010618	0.0653	NDEPs_NDEGs
TRINITY_DN46252_c0_g1	TRINITY_DN46252_c0_g1	-0.10214	0.9557	NDEPs_NDEGs
TRINITY_DN46267_c0_g1	TRINITY_DN46267_c0_g1	-0.33026	0.1944	NDEPs_NDEGs
TRINITY_DN46292_c1_g4	TRINITY_DN46292_c1_g4	-0.183623	0.4598	NDEPs_NDEGs
TRINITY_DN46306_c0_g1	TRINITY_DN46306_c0_g1	0.0246402	0.5055	NDEPs_NDEGs
TRINITY_DN46308_c1_g1	TRINITY_DN46308_c1_g1	-0.183902	0.5042	NDEPs_NDEGs
TRINITY_DN46311_c1_g1	TRINITY_DN46311_c1_g1	-0.088356	-0.134	NDEPs_NDEGs
TRINITY_DN46327_c8_g1	TRINITY_DN46327_c8_g1	0.00215522	0.0309	NDEPs_NDEGs
TRINITY_DN46332_c0_g1	TRINITY_DN46332_c0_g1	-0.0992317	-0.5699	NDEPs_NDEGs
TRINITY_DN46332_c1_g1	TRINITY_DN46332_c1_g1	-0.128312	-0.3978	NDEPs_NDEGs
TRINITY_DN46333_c2_g1	TRINITY_DN46333_c2_g1	-0.216543	-1.2863	NDEPs_NDEGs
TRINITY_DN46335_c0_g5	TRINITY_DN46335_c0_g5	-0.107505	0.6219	NDEPs_NDEGs
TRINITY_DN46340_c1_g1	TRINITY_DN46340_c1_g1	-0.15226	0.2522	NDEPs_NDEGs
TRINITY_DN46340_c1_g2	TRINITY_DN46340_c1_g2	0.673519	0.0307	NDEPs_NDEGs
TRINITY_DN46341_c0_g1	TRINITY_DN46341_c0_g1	-0.0555658	0.3932	NDEPs_NDEGs
TRINITY_DN46341_c0_g2	TRINITY_DN46341_c0_g2	-0.187219	0.6295	NDEPs_NDEGs
TRINITY_DN46364_c0_g1	TRINITY_DN46364_c0_g1	-0.0336567	0.336	NDEPs_NDEGs
TRINITY_DN46366_c3_g2	TRINITY_DN46366_c3_g2	-0.347122	0.4249	NDEPs_NDEGs
TRINITY_DN46375_c3_g1	TRINITY_DN46375_c3_g1	-0.04497	0.2765	NDEPs_NDEGs
TRINITY_DN46375_c4_g1	TRINITY_DN46375_c4_g1	-0.156328	0.7465	NDEPs_NDEGs
TRINITY_DN46382_c2_g2	TRINITY_DN46382_c2_g2	0.0914615	1.4683	NDEPs_DEGs
TRINITY_DN46382_c2_g3	TRINITY_DN46382_c2_g3	0.0400129	0.3768	NDEPs_NDEGs
TRINITY_DN46406_c0_g1	TRINITY_DN46406_c0_g1	0.188324	-0.0754	NDEPs_NDEGs
TRINITY_DN46409_c1_g1	TRINITY_DN46409_c1_g1	-0.147825	0.0519	NDEPs_NDEGs
TRINITY_DN46409_c1_g3	TRINITY_DN46409_c1_g3	-0.0655424	0.606	NDEPs_NDEGs
TRINITY_DN46410_c0_g1	TRINITY_DN46410_c0_g1	0.102783	1.314	NDEPs_DEGs
TRINITY_DN46410_c1_g3	TRINITY_DN46410_c1_g3	0.116729	0.4609	NDEPs_NDEGs
TRINITY_DN46421_c1_g2	TRINITY_DN46421_c1_g2	0.289176	0.7965	NDEPs_NDEGs
TRINITY_DN46422_c0_g3	TRINITY_DN46422_c0_g3	-0.0322146	0.6677	NDEPs_NDEGs
TRINITY_DN46427_c0_g1	TRINITY_DN46427_c0_g1	0.128631	0.3444	NDEPs_NDEGs
TRINITY_DN46429_c0_g4	TRINITY_DN46429_c0_g4	0.58451	1.6539	NDEPs_DEGs
TRINITY_DN46432_c0_g1	TRINITY_DN46432_c0_g1	0.796427	0.7335	NDEPs_NDEGs
TRINITY_DN46443_c0_g1	TRINITY_DN46443_c0_g1	-0.126952	0.1517	NDEPs_NDEGs
TRINITY_DN46452_c1_g3	TRINITY_DN46452_c1_g3	-0.112247	0.1121	NDEPs_NDEGs
TRINITY_DN46460_c3_g1	TRINITY_DN46460_c3_g1	-0.0582882	0.3816	NDEPs_NDEGs
TRINITY_DN46461_c0_g1	TRINITY_DN46461_c0_g1	-0.240297	0.3495	NDEPs_NDEGs
TRINITY_DN46477_c2_g1	TRINITY_DN46477_c2_g1	-0.002657	0.1522	NDEPs_NDEGs
TRINITY_DN46480_c0_g1	TRINITY_DN46480_c0_g1	0.180205	-0.0257	NDEPs_NDEGs
TRINITY_DN46497_c2_g1	TRINITY_DN46497_c2_g1	-0.460203	0.2066	NDEPs_NDEGs
TRINITY_DN46498_c1_g2	TRINITY_DN46498_c1_g2	0.640393	-0.013	NDEPs_NDEGs
TRINITY_DN46500_c1_g1	TRINITY_DN46500_c1_g1	0.163251	0.1513	NDEPs_NDEGs
TRINITY_DN46502_c0_g1	TRINITY_DN46502_c0_g1	-0.563393	0.5504	NDEPs_NDEGs
TRINITY_DN46505_c1_g1	TRINITY_DN46505_c1_g1	0.085982	-0.284	NDEPs_NDEGs
TRINITY_DN46510_c0_g1	TRINITY_DN46510_c0_g1	0.2058	0.5004	NDEPs_NDEGs
TRINITY_DN46520_c0_g1	TRINITY_DN46520_c0_g1	0.0310168	-0.0269	NDEPs_NDEGs
TRINITY_DN46529_c1_g1	TRINITY_DN46529_c1_g1	-0.0423454	0.1307	NDEPs_NDEGs
TRINITY_DN46535_c1_g1	TRINITY_DN46535_c1_g1	0.383382	-0.275	NDEPs_NDEGs
TRINITY_DN46546_c1_g2	TRINITY_DN46546_c1_g2	0.204717	0.0231	NDEPs_NDEGs
TRINITY_DN46551_c1_g1	TRINITY_DN46551_c1_g1	0.0378475	0.1664	NDEPs_NDEGs
TRINITY_DN46555_c0_g2	TRINITY_DN46555_c0_g2	-0.052096	0.6431	NDEPs_NDEGs
TRINITY_DN46557_c0_g1	TRINITY_DN46557_c0_g1	-0.128117	0.2597	NDEPs_NDEGs
TRINITY_DN46575_c1_g2	TRINITY_DN46575_c1_g2	-0.150207	0.4736	NDEPs_NDEGs
TRINITY_DN46587_c0_g1	TRINITY_DN46587_c0_g1	-0.489885	-0.2405	NDEPs_NDEGs
TRINITY_DN46588_c0_g1	TRINITY_DN46588_c0_g1	-0.0586563	0.0161	NDEPs_NDEGs
TRINITY_DN46598_c1_g3	TRINITY_DN46598_c1_g3	-0.114583	0.367	NDEPs_NDEGs
TRINITY_DN46609_c0_g1	TRINITY_DN46609_c0_g1	-0.178221	0.3557	NDEPs_NDEGs
TRINITY_DN46653_c2_g2	TRINITY_DN46653_c2_g2	0.225374	0.1064	NDEPs_NDEGs
TRINITY_DN46656_c1_g1	TRINITY_DN46656_c1_g1	-0.136555	0.3566	NDEPs_NDEGs
TRINITY_DN46688_c3_g1	TRINITY_DN46688_c3_g1	-0.0401216	0.3818	NDEPs_NDEGs
TRINITY_DN46691_c0_g1	TRINITY_DN46691_c0_g1	0.148619	0.3325	NDEPs_NDEGs
TRINITY_DN46706_c1_g1	TRINITY_DN46706_c1_g1	0.0419102	-0.3437	NDEPs_NDEGs
TRINITY_DN46725_c0_g3	TRINITY_DN46725_c0_g3	0.185751	-0.1792	NDEPs_NDEGs
TRINITY_DN46737_c1_g2	TRINITY_DN46737_c1_g2	-0.0774124	-0.3222	NDEPs_NDEGs
TRINITY_DN46743_c2_g1	TRINITY_DN46743_c2_g1	0.162153	0.5286	NDEPs_NDEGs
TRINITY_DN46757_c0_g2	TRINITY_DN46757_c0_g2	0.0188222	0.554	NDEPs_NDEGs
TRINITY_DN46758_c0_g1	TRINITY_DN46758_c0_g1	-0.0746097	1.1879	NDEPs_NDEGs
TRINITY_DN46759_c0_g1	TRINITY_DN46759_c0_g1	-0.167249	-0.0316	NDEPs_NDEGs
TRINITY_DN46793_c1_g1	TRINITY_DN46793_c1_g1	-0.469318	0.4555	NDEPs_NDEGs
TRINITY_DN46798_c0_g2	TRINITY_DN46798_c0_g2	0.284729	0.0759	NDEPs_NDEGs
TRINITY_DN46827_c1_g1	TRINITY_DN46827_c1_g1	-0.0852197	0.4969	NDEPs_NDEGs
TRINITY_DN46858_c0_g1	TRINITY_DN46858_c0_g1	-0.0424226	0.8488	NDEPs_NDEGs
TRINITY_DN46865_c4_g2	TRINITY_DN46865_c4_g2	-0.204188	-0.2074	NDEPs_NDEGs
TRINITY_DN46877_c3_g1	TRINITY_DN46877_c3_g1	-0.0702181	0.5595	NDEPs_NDEGs
TRINITY_DN46880_c4_g1	TRINITY_DN46880_c4_g1	0.0124357	0.4786	NDEPs_NDEGs
TRINITY_DN46897_c0_g4	TRINITY_DN46897_c0_g4	-0.00803651	0.1654	NDEPs_NDEGs
TRINITY_DN46909_c2_g1	TRINITY_DN46909_c2_g1	0.326718	-0.6787	NDEPs_NDEGs
TRINITY_DN46936_c3_g1	TRINITY_DN46936_c3_g1	-0.0904158	0.0871	NDEPs_NDEGs
TRINITY_DN46961_c1_g1	TRINITY_DN46961_c1_g1	0.0348538	0.2517	NDEPs_NDEGs
TRINITY_DN46967_c5_g1	TRINITY_DN46967_c5_g1	0.0245041	0.3505	NDEPs_NDEGs
TRINITY_DN46967_c5_g3	TRINITY_DN46967_c5_g3	0.12544	0.6784	NDEPs_NDEGs
TRINITY_DN46969_c1_g1	TRINITY_DN46969_c1_g1	-0.0779148	0.4077	NDEPs_NDEGs
TRINITY_DN46976_c1_g1	TRINITY_DN46976_c1_g1	0.564427	0.3508	NDEPs_NDEGs
TRINITY_DN46979_c4_g1	TRINITY_DN46979_c4_g1	-0.128246	0.0769	NDEPs_NDEGs
TRINITY_DN46982_c0_g1	TRINITY_DN46982_c0_g1	0.0762622	-0.276	NDEPs_NDEGs
TRINITY_DN46987_c2_g1	TRINITY_DN46987_c2_g1	-0.066021	0.351	NDEPs_NDEGs
TRINITY_DN46988_c2_g1	TRINITY_DN46988_c2_g1	0.112014	-0.3432	NDEPs_NDEGs
TRINITY_DN47021_c0_g1	TRINITY_DN47021_c0_g1	0.134012	0.0229	NDEPs_NDEGs
TRINITY_DN47046_c0_g1	TRINITY_DN47046_c0_g1	-0.0471402	0.6235	NDEPs_NDEGs
TRINITY_DN47057_c3_g2	TRINITY_DN47057_c3_g2	-0.0227509	0.4142	NDEPs_NDEGs
TRINITY_DN47058_c0_g2	TRINITY_DN47058_c0_g2	-0.555969	0.1939	NDEPs_NDEGs
TRINITY_DN47069_c0_g1	TRINITY_DN47069_c0_g1	0.132028	-0.3094	NDEPs_NDEGs
TRINITY_DN47072_c2_g1	TRINITY_DN47072_c2_g1	-0.0738244	-0.1401	NDEPs_NDEGs
TRINITY_DN47085_c6_g2	TRINITY_DN47085_c6_g2	0.098716	0.3661	NDEPs_NDEGs
TRINITY_DN47087_c2_g1	TRINITY_DN47087_c2_g1	0.0873094	0.7379	NDEPs_NDEGs
TRINITY_DN47093_c0_g3	TRINITY_DN47093_c0_g3	-0.0274294	0.1987	NDEPs_NDEGs
TRINITY_DN47099_c2_g1	TRINITY_DN47099_c2_g1	-0.0638811	0.2242	NDEPs_NDEGs
TRINITY_DN47099_c3_g2	TRINITY_DN47099_c3_g2	0.110741	0.241	NDEPs_NDEGs
TRINITY_DN47102_c3_g1	TRINITY_DN47102_c3_g1	0.0046035	0.5414	NDEPs_NDEGs
TRINITY_DN47110_c2_g1	TRINITY_DN47110_c2_g1	0.0316154	0.2964	NDEPs_NDEGs
TRINITY_DN47112_c0_g1	TRINITY_DN47112_c0_g1	0.0441675	-0.2037	NDEPs_NDEGs
TRINITY_DN47134_c0_g1	TRINITY_DN47134_c0_g1	0.0840983	0.1595	NDEPs_NDEGs
TRINITY_DN47136_c1_g1	TRINITY_DN47136_c1_g1	0.0071711	-0.0314	NDEPs_NDEGs
TRINITY_DN47139_c0_g1	TRINITY_DN47139_c0_g1	-0.213051	-0.1249	NDEPs_NDEGs
TRINITY_DN47140_c2_g1	TRINITY_DN47140_c2_g1	-0.0600167	0.1062	NDEPs_NDEGs
TRINITY_DN47146_c2_g1	TRINITY_DN47146_c2_g1	-0.212282	0.3493	NDEPs_NDEGs
TRINITY_DN47153_c0_g1	TRINITY_DN47153_c0_g1	0.112399	0.2115	NDEPs_NDEGs
TRINITY_DN47154_c0_g2	TRINITY_DN47154_c0_g2	-0.0854921	-0.0795	NDEPs_NDEGs
TRINITY_DN47159_c1_g3	TRINITY_DN47159_c1_g3	-0.2843	0.1274	NDEPs_NDEGs
TRINITY_DN47175_c0_g1	TRINITY_DN47175_c0_g1	-0.763901	0.1576	NDEPs_NDEGs
TRINITY_DN47176_c1_g1	TRINITY_DN47176_c1_g1	-0.092754	-0.1879	NDEPs_NDEGs
TRINITY_DN47183_c1_g1	TRINITY_DN47183_c1_g1	-0.497708	0.216	NDEPs_NDEGs
TRINITY_DN47219_c0_g2	TRINITY_DN47219_c0_g2	0.0786822	2.4404	NDEPs_NDEGs
TRINITY_DN47233_c0_g1	TRINITY_DN47233_c0_g1	-0.0207575	0.1148	NDEPs_NDEGs
TRINITY_DN47235_c0_g1	TRINITY_DN47235_c0_g1	-0.146798	-0.7487	NDEPs_NDEGs
TRINITY_DN47238_c1_g1	TRINITY_DN47238_c1_g1	-0.131282	0.2211	NDEPs_NDEGs
TRINITY_DN47252_c1_g2	TRINITY_DN47252_c1_g2	-0.0157709	0.1287	NDEPs_NDEGs
TRINITY_DN47265_c0_g1	TRINITY_DN47265_c0_g1	-0.17984	0.0696	NDEPs_NDEGs
TRINITY_DN47272_c0_g1	TRINITY_DN47272_c0_g1	-0.185863	-0.2394	NDEPs_NDEGs
TRINITY_DN47286_c1_g1	TRINITY_DN47286_c1_g1	0.00463514	-0.1399	NDEPs_NDEGs
TRINITY_DN47305_c0_g4	TRINITY_DN47305_c0_g4	0.0442206	0.6507	NDEPs_NDEGs
TRINITY_DN47316_c2_g1	TRINITY_DN47316_c2_g1	-0.105795	0.2864	NDEPs_NDEGs
TRINITY_DN47350_c0_g1	TRINITY_DN47350_c0_g1	-0.250294	0.4672	NDEPs_NDEGs
TRINITY_DN47355_c2_g1	TRINITY_DN47355_c2_g1	0.0660506	0.7078	NDEPs_NDEGs
TRINITY_DN47365_c2_g1	TRINITY_DN47365_c2_g1	-0.0485181	0.43	NDEPs_NDEGs
TRINITY_DN47397_c0_g1	TRINITY_DN47397_c0_g1	0.0246105	0.1897	NDEPs_NDEGs
TRINITY_DN47398_c0_g1	TRINITY_DN47398_c0_g1	-0.149697	-0.3199	NDEPs_NDEGs
TRINITY_DN47403_c0_g1	TRINITY_DN47403_c0_g1	0.164578	0.2409	NDEPs_NDEGs
TRINITY_DN47429_c0_g2	TRINITY_DN47429_c0_g2	-0.515984	0.6049	NDEPs_NDEGs
TRINITY_DN47430_c1_g3	TRINITY_DN47430_c1_g3	-0.253431	0.3133	NDEPs_NDEGs
TRINITY_DN47439_c1_g2	TRINITY_DN47439_c1_g2	0.0543887	-0.5182	NDEPs_NDEGs
TRINITY_DN47440_c0_g1	TRINITY_DN47440_c0_g1	-0.0102492	-0.0652	NDEPs_NDEGs
TRINITY_DN47441_c0_g1	TRINITY_DN47441_c0_g1	0.701131	2.2143	NDEPs_DEGs
TRINITY_DN47450_c1_g1	TRINITY_DN47450_c1_g1	-0.111684	1.1341	NDEPs_DEGs
TRINITY_DN47451_c2_g1	TRINITY_DN47451_c2_g1	-0.430604	0.0937	NDEPs_NDEGs
TRINITY_DN47452_c0_g3	TRINITY_DN47452_c0_g3	-0.0208878	-0.0452	NDEPs_NDEGs
TRINITY_DN47458_c0_g1	TRINITY_DN47458_c0_g1	0.147912	1.1813	NDEPs_NDEGs
TRINITY_DN47460_c0_g1	TRINITY_DN47460_c0_g1	0.227516	0.0804	NDEPs_NDEGs
TRINITY_DN47463_c2_g2	TRINITY_DN47463_c2_g2	0.0657488	0.0414	NDEPs_NDEGs
TRINITY_DN47466_c1_g1	TRINITY_DN47466_c1_g1	0.0727452	0.7765	NDEPs_NDEGs
TRINITY_DN47469_c1_g1	TRINITY_DN47469_c1_g1	-0.00707788	0.7844	NDEPs_NDEGs
TRINITY_DN47484_c0_g1	TRINITY_DN47484_c0_g1	0.0178749	0.1856	NDEPs_NDEGs
TRINITY_DN47499_c0_g1	TRINITY_DN47499_c0_g1	0.039137	-1.6631	NDEPs_DEGs
TRINITY_DN47517_c0_g1	TRINITY_DN47517_c0_g1	0.104017	0.0038	NDEPs_NDEGs
TRINITY_DN47551_c0_g1	TRINITY_DN47551_c0_g1	0.0352621	0.5606	NDEPs_NDEGs
TRINITY_DN47557_c0_g1	TRINITY_DN47557_c0_g1	0.0227428	-0.1115	NDEPs_NDEGs
TRINITY_DN47560_c2_g1	TRINITY_DN47560_c2_g1	0.114768	-0.1901	NDEPs_NDEGs
TRINITY_DN47583_c2_g1	TRINITY_DN47583_c2_g1	0.0762567	0.8384	NDEPs_NDEGs
TRINITY_DN47587_c1_g1	TRINITY_DN47587_c1_g1	-0.0103799	1.0766	NDEPs_DEGs
TRINITY_DN47592_c1_g1	TRINITY_DN47592_c1_g1	0.0799399	0.3541	NDEPs_NDEGs
TRINITY_DN47607_c0_g1	TRINITY_DN47607_c0_g1	0.0704663	-0.129	NDEPs_NDEGs
TRINITY_DN47614_c0_g1	TRINITY_DN47614_c0_g1	0.133369	-0.591	NDEPs_NDEGs
TRINITY_DN47614_c1_g1	TRINITY_DN47614_c1_g1	-0.0623889	0.6305	NDEPs_NDEGs
TRINITY_DN47628_c0_g1	TRINITY_DN47628_c0_g1	-0.0501603	0.5288	NDEPs_NDEGs
TRINITY_DN47638_c1_g1	TRINITY_DN47638_c1_g1	-0.00277986	1.341	NDEPs_NDEGs
TRINITY_DN47642_c2_g2	TRINITY_DN47642_c2_g2	0.42114	1.3894	NDEPs_DEGs
TRINITY_DN47673_c2_g1	TRINITY_DN47673_c2_g1	-0.53417	0.307	NDEPs_NDEGs
TRINITY_DN47677_c0_g1	TRINITY_DN47677_c0_g1	0.316347	1.0126	NDEPs_DEGs
TRINITY_DN47684_c1_g1	TRINITY_DN47684_c1_g1	-0.138477	0.5644	NDEPs_NDEGs
TRINITY_DN47684_c1_g2	TRINITY_DN47684_c1_g2	0.00578944	-0.025	NDEPs_NDEGs
TRINITY_DN47690_c4_g7	TRINITY_DN47690_c4_g7	-0.0751248	0.5805	NDEPs_NDEGs
TRINITY_DN47691_c1_g1	TRINITY_DN47691_c1_g1	-0.430386	-0.0529	NDEPs_NDEGs
TRINITY_DN47691_c1_g2	TRINITY_DN47691_c1_g2	-0.26743	-0.3004	NDEPs_NDEGs
TRINITY_DN47720_c0_g1	TRINITY_DN47720_c0_g1	-0.065944	0.0212	NDEPs_NDEGs
TRINITY_DN47725_c0_g1	TRINITY_DN47725_c0_g1	-0.0971716	-0.4385	NDEPs_NDEGs
TRINITY_DN47750_c1_g1	TRINITY_DN47750_c1_g1	-0.550524	0.9821	NDEPs_NDEGs
TRINITY_DN47752_c5_g1	TRINITY_DN47752_c5_g1	-0.305767	0.3936	NDEPs_NDEGs
TRINITY_DN47769_c1_g1	TRINITY_DN47769_c1_g1	-0.0782103	0.1079	NDEPs_NDEGs
TRINITY_DN47783_c1_g1	TRINITY_DN47783_c1_g1	0.0368746	-0.0995	NDEPs_NDEGs
TRINITY_DN47800_c1_g1	TRINITY_DN47800_c1_g1	0.17872	-0.6413	NDEPs_NDEGs
TRINITY_DN47812_c1_g3	TRINITY_DN47812_c1_g3	-0.0826905	1.2352	NDEPs_DEGs
TRINITY_DN47827_c0_g1	TRINITY_DN47827_c0_g1	0.388129	0.68	NDEPs_NDEGs
TRINITY_DN47833_c1_g3	TRINITY_DN47833_c1_g3	-0.202648	-0.1488	NDEPs_NDEGs
TRINITY_DN47835_c1_g1	TRINITY_DN47835_c1_g1	-0.0660482	0.3841	NDEPs_NDEGs
TRINITY_DN47836_c0_g1	TRINITY_DN47836_c0_g1	0.109557	0.0517	NDEPs_NDEGs
TRINITY_DN47852_c0_g4	TRINITY_DN47852_c0_g4	0.336986	0.8133	NDEPs_NDEGs
TRINITY_DN47855_c0_g1	TRINITY_DN47855_c0_g1	-0.0611737	-0.008	NDEPs_NDEGs
TRINITY_DN47860_c1_g1	TRINITY_DN47860_c1_g1	-0.199209	0.2519	NDEPs_NDEGs
TRINITY_DN47860_c1_g2	TRINITY_DN47860_c1_g2	0.217074	1.0798	NDEPs_DEGs
TRINITY_DN47869_c2_g1	TRINITY_DN47869_c2_g1	-0.0520795	0.1131	NDEPs_NDEGs
TRINITY_DN47871_c0_g1	TRINITY_DN47871_c0_g1	-0.297853	-0.0342	NDEPs_NDEGs
TRINITY_DN47875_c0_g3	TRINITY_DN47875_c0_g3	-0.22427	0.2762	NDEPs_NDEGs
TRINITY_DN47900_c1_g1	TRINITY_DN47900_c1_g1	-0.0552225	0.3191	NDEPs_NDEGs
TRINITY_DN47902_c3_g2	TRINITY_DN47902_c3_g2	-0.148289	0.1641	NDEPs_NDEGs
TRINITY_DN47903_c0_g1	TRINITY_DN47903_c0_g1	-0.270177	-0.0955	NDEPs_NDEGs
TRINITY_DN47932_c2_g5	TRINITY_DN47932_c2_g5	0.0815237	-0.5518	NDEPs_NDEGs
TRINITY_DN47945_c0_g1	TRINITY_DN47945_c0_g1	-0.0642416	0.2191	NDEPs_NDEGs
TRINITY_DN47946_c0_g1	TRINITY_DN47946_c0_g1	0.0982376	0.3635	NDEPs_NDEGs
TRINITY_DN47957_c1_g1	TRINITY_DN47957_c1_g1	0.0375411	0.1137	NDEPs_NDEGs
TRINITY_DN47983_c1_g1	TRINITY_DN47983_c1_g1	0.00205294	-0.2536	NDEPs_NDEGs
TRINITY_DN47986_c0_g2	TRINITY_DN47986_c0_g2	0.0171038	0.3221	NDEPs_NDEGs
TRINITY_DN47993_c1_g1	TRINITY_DN47993_c1_g1	-0.00582291	-0.1772	NDEPs_NDEGs
TRINITY_DN47999_c1_g3	TRINITY_DN47999_c1_g3	0.138985	0.0208	NDEPs_NDEGs
TRINITY_DN47999_c1_g4	TRINITY_DN47999_c1_g4	-0.188054	0.0066	NDEPs_NDEGs
TRINITY_DN48000_c1_g1	TRINITY_DN48000_c1_g1	-0.000621936	0.0608	NDEPs_NDEGs
TRINITY_DN48016_c1_g1	TRINITY_DN48016_c1_g1	-0.0989984	0.1479	NDEPs_NDEGs
TRINITY_DN48024_c0_g1	TRINITY_DN48024_c0_g1	0.345853	0.3871	NDEPs_NDEGs
TRINITY_DN48045_c2_g6	TRINITY_DN48045_c2_g6	0.0574572	-0.3876	NDEPs_NDEGs
TRINITY_DN48053_c0_g1	TRINITY_DN48053_c0_g1	-1.13184	-3.2188	DEPs_DEGs
TRINITY_DN48103_c1_g1	TRINITY_DN48103_c1_g1	0.34907	0.3316	NDEPs_NDEGs
TRINITY_DN48104_c3_g1	TRINITY_DN48104_c3_g1	0.297531	0.2876	NDEPs_NDEGs
TRINITY_DN48104_c5_g2	TRINITY_DN48104_c5_g2	-0.0852472	0.4841	NDEPs_NDEGs
TRINITY_DN48116_c1_g1	TRINITY_DN48116_c1_g1	0.117128	0.7684	NDEPs_NDEGs
TRINITY_DN48119_c0_g1	TRINITY_DN48119_c0_g1	-0.127545	0.6133	NDEPs_NDEGs
TRINITY_DN48120_c1_g1	TRINITY_DN48120_c1_g1	0.00653358	-0.0691	NDEPs_NDEGs
TRINITY_DN48148_c1_g1	TRINITY_DN48148_c1_g1	0.0764236	0.2561	NDEPs_NDEGs
TRINITY_DN48158_c0_g2	TRINITY_DN48158_c0_g2	-0.162115	-0.123	NDEPs_NDEGs
TRINITY_DN48159_c0_g2	TRINITY_DN48159_c0_g2	0.138552	-0.1024	NDEPs_NDEGs
TRINITY_DN48182_c3_g1	TRINITY_DN48182_c3_g1	-0.157164	-0.2352	NDEPs_NDEGs
TRINITY_DN48184_c1_g1	TRINITY_DN48184_c1_g1	-0.0782621	0.1183	NDEPs_NDEGs
TRINITY_DN48192_c0_g2	TRINITY_DN48192_c0_g2	-0.180134	0.7915	NDEPs_NDEGs
TRINITY_DN48213_c0_g1	TRINITY_DN48213_c0_g1	-0.0808827	-0.1117	NDEPs_NDEGs
TRINITY_DN48222_c1_g2	TRINITY_DN48222_c1_g2	-0.0849503	0.5833	NDEPs_NDEGs
TRINITY_DN48225_c0_g1	TRINITY_DN48225_c0_g1	-0.0883989	1.2256	NDEPs_DEGs
TRINITY_DN48247_c0_g1	TRINITY_DN48247_c0_g1	-0.0604529	0.9456	NDEPs_NDEGs
TRINITY_DN48250_c1_g1	TRINITY_DN48250_c1_g1	-0.0581875	0.3085	NDEPs_NDEGs
TRINITY_DN48252_c0_g1	TRINITY_DN48252_c0_g1	-0.148283	0.2277	NDEPs_NDEGs
TRINITY_DN48253_c2_g2	TRINITY_DN48253_c2_g2	-0.0611542	0.1671	NDEPs_NDEGs
TRINITY_DN48254_c0_g1	TRINITY_DN48254_c0_g1	-0.335949	1.286	NDEPs_DEGs
TRINITY_DN48262_c0_g1	TRINITY_DN48262_c0_g1	-0.00484404	0.0601	NDEPs_NDEGs
TRINITY_DN48264_c0_g1	TRINITY_DN48264_c0_g1	-0.244395	0.1586	NDEPs_NDEGs
TRINITY_DN48264_c0_g2	TRINITY_DN48264_c0_g2	0.0983239	0.274	NDEPs_NDEGs
TRINITY_DN48268_c2_g1	TRINITY_DN48268_c2_g1	0.090405	0.0832	NDEPs_NDEGs
TRINITY_DN48300_c2_g1	TRINITY_DN48300_c2_g1	-0.581976	0.2394	NDEPs_NDEGs
TRINITY_DN48333_c0_g1	TRINITY_DN48333_c0_g1	-0.0132323	0.3645	NDEPs_NDEGs
TRINITY_DN48337_c1_g1	TRINITY_DN48337_c1_g1	-0.114394	-0.0394	NDEPs_NDEGs
TRINITY_DN48343_c1_g1	TRINITY_DN48343_c1_g1	0.0482627	-0.0222	NDEPs_NDEGs
TRINITY_DN48376_c1_g4	TRINITY_DN48376_c1_g4	0.107298	0.8869	NDEPs_NDEGs
TRINITY_DN48405_c0_g2	TRINITY_DN48405_c0_g2	-0.0806126	0.3751	NDEPs_NDEGs
TRINITY_DN48441_c1_g1	TRINITY_DN48441_c1_g1	-0.282281	0.5458	NDEPs_NDEGs
TRINITY_DN48446_c0_g1	TRINITY_DN48446_c0_g1	-0.0384996	0.9118	NDEPs_NDEGs
TRINITY_DN48447_c0_g1	TRINITY_DN48447_c0_g1	0.187342	-0.2564	NDEPs_NDEGs
TRINITY_DN48447_c0_g2	TRINITY_DN48447_c0_g2	0.12069	-0.4032	NDEPs_NDEGs
TRINITY_DN48448_c0_g1	TRINITY_DN48448_c0_g1	0.146849	-0.2594	NDEPs_NDEGs
TRINITY_DN48456_c3_g1	TRINITY_DN48456_c3_g1	0.170483	-0.8555	NDEPs_NDEGs
TRINITY_DN48463_c0_g1	TRINITY_DN48463_c0_g1	-0.227396	0.3415	NDEPs_NDEGs
TRINITY_DN48464_c0_g2	TRINITY_DN48464_c0_g2	0.330054	0.4835	NDEPs_NDEGs
TRINITY_DN48465_c3_g1	TRINITY_DN48465_c3_g1	-0.145811	0.0187	NDEPs_NDEGs
TRINITY_DN48469_c0_g2	TRINITY_DN48469_c0_g2	-0.257651	-0.0777	NDEPs_NDEGs
TRINITY_DN48484_c0_g2	TRINITY_DN48484_c0_g2	0.465509	-0.1706	NDEPs_NDEGs
TRINITY_DN48485_c2_g1	TRINITY_DN48485_c2_g1	-0.10579	0.5026	NDEPs_NDEGs
TRINITY_DN48494_c2_g4	TRINITY_DN48494_c2_g4	-0.22488	0.1275	NDEPs_NDEGs
TRINITY_DN48496_c1_g1	TRINITY_DN48496_c1_g1	-0.191982	-0.0479	NDEPs_NDEGs
TRINITY_DN48512_c1_g1	TRINITY_DN48512_c1_g1	-0.135088	0.4107	NDEPs_NDEGs
TRINITY_DN48519_c1_g1	TRINITY_DN48519_c1_g1	-0.00544345	-0.2819	NDEPs_NDEGs
TRINITY_DN48523_c0_g1	TRINITY_DN48523_c0_g1	0.00568455	0.5837	NDEPs_NDEGs
TRINITY_DN48526_c0_g1	TRINITY_DN48526_c0_g1	0.103679	-0.0441	NDEPs_NDEGs
TRINITY_DN48530_c1_g2	TRINITY_DN48530_c1_g2	-0.352872	0.4206	NDEPs_NDEGs
TRINITY_DN48546_c1_g1	TRINITY_DN48546_c1_g1	-0.235549	-0.4054	NDEPs_NDEGs
TRINITY_DN48558_c2_g3	TRINITY_DN48558_c2_g3	0.299127	-0.1748	NDEPs_NDEGs
TRINITY_DN48560_c0_g1	TRINITY_DN48560_c0_g1	-0.0198942	0.6243	NDEPs_NDEGs
TRINITY_DN48566_c0_g1	TRINITY_DN48566_c0_g1	0.203603	0.8368	NDEPs_NDEGs
TRINITY_DN48583_c1_g1	TRINITY_DN48583_c1_g1	0.896837	-0.2495	NDEPs_NDEGs
TRINITY_DN48584_c1_g1	TRINITY_DN48584_c1_g1	0.0139324	0.8373	NDEPs_NDEGs
TRINITY_DN48599_c2_g3	TRINITY_DN48599_c2_g3	-0.0792463	-0.522	NDEPs_NDEGs
TRINITY_DN48601_c0_g1	TRINITY_DN48601_c0_g1	0.164569	0.3654	NDEPs_NDEGs
TRINITY_DN48601_c0_g3	TRINITY_DN48601_c0_g3	0.275201	0.3136	NDEPs_NDEGs
TRINITY_DN48607_c0_g1	TRINITY_DN48607_c0_g1	-0.0799278	-1.0067	NDEPs_NDEGs
TRINITY_DN48614_c3_g1	TRINITY_DN48614_c3_g1	-0.0423171	-0.421	NDEPs_NDEGs
TRINITY_DN48615_c0_g1	TRINITY_DN48615_c0_g1	-0.0251007	0.2798	NDEPs_NDEGs
TRINITY_DN48620_c3_g1	TRINITY_DN48620_c3_g1	-0.321122	0.6684	NDEPs_NDEGs
TRINITY_DN48629_c1_g1	TRINITY_DN48629_c1_g1	-0.0732187	1.3617	NDEPs_NDEGs
TRINITY_DN48642_c1_g3	TRINITY_DN48642_c1_g3	-0.0903421	0.0404	NDEPs_NDEGs
TRINITY_DN48644_c4_g2	TRINITY_DN48644_c4_g2	0.390928	-0.3914	NDEPs_NDEGs
TRINITY_DN48654_c0_g1	TRINITY_DN48654_c0_g1	0.054051	-0.0263	NDEPs_NDEGs
TRINITY_DN48660_c1_g1	TRINITY_DN48660_c1_g1	0.063184	-0.2436	NDEPs_NDEGs
TRINITY_DN48661_c0_g1	TRINITY_DN48661_c0_g1	0.0439408	-0.1295	NDEPs_NDEGs
TRINITY_DN48672_c0_g1	TRINITY_DN48672_c0_g1	-0.169404	0.4528	NDEPs_NDEGs
TRINITY_DN48685_c2_g1	TRINITY_DN48685_c2_g1	-0.0232199	-0.025	NDEPs_NDEGs
TRINITY_DN48687_c0_g1	TRINITY_DN48687_c0_g1	-0.217454	-0.3899	NDEPs_NDEGs
TRINITY_DN48691_c3_g2	TRINITY_DN48691_c3_g2	-0.00472534	-0.0061	NDEPs_NDEGs
TRINITY_DN48695_c3_g1	TRINITY_DN48695_c3_g1	-0.470343	0.3616	NDEPs_NDEGs
TRINITY_DN48696_c0_g1	TRINITY_DN48696_c0_g1	0.0680007	-0.1822	NDEPs_NDEGs
TRINITY_DN48708_c0_g1	TRINITY_DN48708_c0_g1	-0.563039	-0.1099	NDEPs_NDEGs
TRINITY_DN48717_c1_g2	TRINITY_DN48717_c1_g2	0.69049	0.3524	NDEPs_NDEGs
TRINITY_DN48753_c0_g1	TRINITY_DN48753_c0_g1	-0.0986029	0.3991	NDEPs_NDEGs
TRINITY_DN48766_c0_g1	TRINITY_DN48766_c0_g1	-0.29335	0.4442	NDEPs_NDEGs
TRINITY_DN48776_c0_g1	TRINITY_DN48776_c0_g1	-0.0852671	-0.1898	NDEPs_NDEGs
TRINITY_DN48785_c0_g2	TRINITY_DN48785_c0_g2	-0.00962451	-0.0895	NDEPs_NDEGs
TRINITY_DN48791_c0_g1	TRINITY_DN48791_c0_g1	-0.0946445	1.0038	NDEPs_DEGs
TRINITY_DN48796_c5_g2	TRINITY_DN48796_c5_g2	-0.0770745	0.2634	NDEPs_NDEGs
TRINITY_DN48796_c5_g3	TRINITY_DN48796_c5_g3	0.0857714	0.204	NDEPs_NDEGs
TRINITY_DN48824_c2_g1	TRINITY_DN48824_c2_g1	-0.0707301	-0.0862	NDEPs_NDEGs
TRINITY_DN48828_c2_g1	TRINITY_DN48828_c2_g1	0.0892351	0.3358	NDEPs_NDEGs
TRINITY_DN48843_c0_g1	TRINITY_DN48843_c0_g1	0.167584	-0.0509	NDEPs_NDEGs
TRINITY_DN48844_c0_g1	TRINITY_DN48844_c0_g1	0.0175642	0.1928	NDEPs_NDEGs
TRINITY_DN48847_c0_g1	TRINITY_DN48847_c0_g1	-0.237024	0.6437	NDEPs_NDEGs
TRINITY_DN48861_c0_g2	TRINITY_DN48861_c0_g2	0.366691	1.8735	NDEPs_NDEGs
TRINITY_DN48883_c2_g2	TRINITY_DN48883_c2_g2	-0.189432	-0.2155	NDEPs_NDEGs
TRINITY_DN48898_c0_g1	TRINITY_DN48898_c0_g1	-0.0614838	-0.3045	NDEPs_NDEGs
TRINITY_DN48923_c0_g1	TRINITY_DN48923_c0_g1	-0.499428	1.119	NDEPs_DEGs
TRINITY_DN48932_c0_g1	TRINITY_DN48932_c0_g1	-0.25319	1.1626	NDEPs_DEGs
TRINITY_DN48934_c1_g2	TRINITY_DN48934_c1_g2	0.010502	-0.4123	NDEPs_NDEGs
TRINITY_DN48937_c1_g2	TRINITY_DN48937_c1_g2	0.0191098	0.8511	NDEPs_NDEGs
TRINITY_DN48970_c1_g3	TRINITY_DN48970_c1_g3	-0.0779011	0.4081	NDEPs_NDEGs
TRINITY_DN49004_c2_g1	TRINITY_DN49004_c2_g1	-0.241641	-0.3454	NDEPs_NDEGs
TRINITY_DN49012_c1_g1	TRINITY_DN49012_c1_g1	-0.323951	-0.1223	NDEPs_NDEGs
TRINITY_DN49016_c2_g1	TRINITY_DN49016_c2_g1	-0.118956	-0.1509	NDEPs_NDEGs
TRINITY_DN49026_c0_g1	TRINITY_DN49026_c0_g1	-0.0245767	1.0331	NDEPs_DEGs
TRINITY_DN49027_c0_g2	TRINITY_DN49027_c0_g2	-0.367363	0.5611	NDEPs_NDEGs
TRINITY_DN49042_c0_g1	TRINITY_DN49042_c0_g1	-0.0399436	-0.0418	NDEPs_NDEGs
TRINITY_DN49047_c4_g1	TRINITY_DN49047_c4_g1	0.143508	4.1116	NDEPs_DEGs
TRINITY_DN49078_c1_g2	TRINITY_DN49078_c1_g2	0.186597	0.2952	NDEPs_NDEGs
TRINITY_DN49086_c2_g1	TRINITY_DN49086_c2_g1	-0.0138862	0.1566	NDEPs_NDEGs
TRINITY_DN49100_c0_g1	TRINITY_DN49100_c0_g1	-0.0527872	0.8127	NDEPs_NDEGs
TRINITY_DN49112_c3_g2	TRINITY_DN49112_c3_g2	-0.195889	0.1138	NDEPs_NDEGs
TRINITY_DN49125_c2_g1	TRINITY_DN49125_c2_g1	0.0128633	-0.1726	NDEPs_NDEGs
TRINITY_DN49132_c0_g1	TRINITY_DN49132_c0_g1	-0.144285	-0.6562	NDEPs_NDEGs
TRINITY_DN49142_c1_g1	TRINITY_DN49142_c1_g1	0.0711297	0.3053	NDEPs_NDEGs
TRINITY_DN49145_c2_g2	TRINITY_DN49145_c2_g2	0.245115	-0.5166	NDEPs_NDEGs
TRINITY_DN49162_c1_g1	TRINITY_DN49162_c1_g1	0.194108	0.2042	NDEPs_NDEGs
TRINITY_DN49164_c0_g1	TRINITY_DN49164_c0_g1	0.0210063	-0.076	NDEPs_NDEGs
TRINITY_DN49166_c0_g1	TRINITY_DN49166_c0_g1	-0.0515546	0.3191	NDEPs_NDEGs
TRINITY_DN49175_c0_g1	TRINITY_DN49175_c0_g1	0.19423	0.2677	NDEPs_NDEGs
TRINITY_DN49176_c2_g2	TRINITY_DN49176_c2_g2	-0.036267	1.3452	NDEPs_NDEGs
TRINITY_DN49186_c0_g1	TRINITY_DN49186_c0_g1	-0.0429784	0.4823	NDEPs_NDEGs
TRINITY_DN49196_c3_g2	TRINITY_DN49196_c3_g2	0.656959	0.3415	NDEPs_NDEGs
TRINITY_DN49203_c4_g1	TRINITY_DN49203_c4_g1	0.236962	0.4071	NDEPs_NDEGs
TRINITY_DN49204_c1_g1	TRINITY_DN49204_c1_g1	0.168131	0.1739	NDEPs_NDEGs
TRINITY_DN49207_c1_g1	TRINITY_DN49207_c1_g1	0.0406147	0.0175	NDEPs_NDEGs
TRINITY_DN49211_c1_g1	TRINITY_DN49211_c1_g1	-0.0489598	-0.3688	NDEPs_NDEGs
TRINITY_DN49226_c2_g2	TRINITY_DN49226_c2_g2	-0.105298	0.8266	NDEPs_NDEGs
TRINITY_DN49232_c0_g2	TRINITY_DN49232_c0_g2	-0.0800559	0.0208	NDEPs_NDEGs
TRINITY_DN49235_c1_g1	TRINITY_DN49235_c1_g1	0.0779895	0.8618	NDEPs_NDEGs
TRINITY_DN49235_c1_g2	TRINITY_DN49235_c1_g2	0.124585	0.005	NDEPs_NDEGs
TRINITY_DN49237_c0_g1	TRINITY_DN49237_c0_g1	0.160014	-0.234	NDEPs_NDEGs
TRINITY_DN49259_c0_g1	TRINITY_DN49259_c0_g1	-0.163985	0.2291	NDEPs_NDEGs
TRINITY_DN49268_c1_g1	TRINITY_DN49268_c1_g1	-0.0887548	0.397	NDEPs_NDEGs
TRINITY_DN49269_c0_g1	TRINITY_DN49269_c0_g1	-0.0692324	-0.1088	NDEPs_NDEGs
TRINITY_DN49271_c4_g2	TRINITY_DN49271_c4_g2	0.0551832	0.5399	NDEPs_NDEGs
TRINITY_DN49277_c0_g1	TRINITY_DN49277_c0_g1	-0.202418	0.511	NDEPs_NDEGs
TRINITY_DN49285_c0_g1	TRINITY_DN49285_c0_g1	-0.130621	-0.1462	NDEPs_NDEGs
TRINITY_DN49292_c1_g1	TRINITY_DN49292_c1_g1	0.264978	0.3692	NDEPs_NDEGs
TRINITY_DN49304_c1_g3	TRINITY_DN49304_c1_g3	0.303175	0.9706	NDEPs_NDEGs
TRINITY_DN49319_c2_g1	TRINITY_DN49319_c2_g1	0.11689	-0.1841	NDEPs_NDEGs
TRINITY_DN49320_c0_g1	TRINITY_DN49320_c0_g1	0.0418079	-0.1071	NDEPs_NDEGs
TRINITY_DN49321_c0_g1	TRINITY_DN49321_c0_g1	-0.466313	-0.6804	NDEPs_NDEGs
TRINITY_DN49327_c0_g1	TRINITY_DN49327_c0_g1	-0.12774	0.1982	NDEPs_NDEGs
TRINITY_DN49332_c1_g1	TRINITY_DN49332_c1_g1	-0.105312	0.131	NDEPs_NDEGs
TRINITY_DN49362_c0_g1	TRINITY_DN49362_c0_g1	-0.383484	-0.2328	NDEPs_NDEGs
TRINITY_DN49379_c0_g1	TRINITY_DN49379_c0_g1	0.272278	0.147	NDEPs_NDEGs
TRINITY_DN49394_c0_g1	TRINITY_DN49394_c0_g1	0.358386	0.1892	NDEPs_NDEGs
TRINITY_DN49398_c1_g1	TRINITY_DN49398_c1_g1	-0.202203	-0.3075	NDEPs_NDEGs
TRINITY_DN49406_c1_g1	TRINITY_DN49406_c1_g1	0.435171	0.4099	NDEPs_NDEGs
TRINITY_DN49421_c0_g1	TRINITY_DN49421_c0_g1	-0.36429	-0.3734	NDEPs_NDEGs
TRINITY_DN49427_c0_g3	TRINITY_DN49427_c0_g3	0.158022	3.4679	NDEPs_NDEGs
TRINITY_DN49428_c0_g1	TRINITY_DN49428_c0_g1	-0.121957	0.2384	NDEPs_NDEGs
TRINITY_DN49429_c0_g2	TRINITY_DN49429_c0_g2	0.451329	0.4117	NDEPs_NDEGs
TRINITY_DN49441_c1_g1	TRINITY_DN49441_c1_g1	-0.218137	0.3943	NDEPs_NDEGs
TRINITY_DN49475_c1_g2	TRINITY_DN49475_c1_g2	0.40467	-0.8309	NDEPs_NDEGs
TRINITY_DN49482_c0_g4	TRINITY_DN49482_c0_g4	0.0309039	0.5783	NDEPs_NDEGs
TRINITY_DN49489_c0_g1	TRINITY_DN49489_c0_g1	-0.0975142	-0.1311	NDEPs_NDEGs
TRINITY_DN49493_c0_g5	TRINITY_DN49493_c0_g5	-0.184398	0.8675	NDEPs_NDEGs
TRINITY_DN49497_c1_g1	TRINITY_DN49497_c1_g1	-0.126349	-0.4384	NDEPs_NDEGs
TRINITY_DN49510_c3_g1	TRINITY_DN49510_c3_g1	0.00166391	-0.171	NDEPs_NDEGs
TRINITY_DN49521_c1_g1	TRINITY_DN49521_c1_g1	-0.0661389	-0.0246	NDEPs_NDEGs
TRINITY_DN49529_c1_g1	TRINITY_DN49529_c1_g1	-0.234674	1.5727	NDEPs_DEGs
TRINITY_DN49584_c2_g1	TRINITY_DN49584_c2_g1	-0.154272	0.344	NDEPs_NDEGs
TRINITY_DN49587_c0_g1	TRINITY_DN49587_c0_g1	0.056041	0.8432	NDEPs_NDEGs
TRINITY_DN49590_c0_g3	TRINITY_DN49590_c0_g3	-0.0850528	0.369	NDEPs_NDEGs
TRINITY_DN49595_c0_g1	TRINITY_DN49595_c0_g1	0.255419	0.1933	NDEPs_NDEGs
TRINITY_DN49596_c1_g1	TRINITY_DN49596_c1_g1	-0.0341426	0.2875	NDEPs_NDEGs
TRINITY_DN49601_c1_g1	TRINITY_DN49601_c1_g1	-0.0258114	0.3394	NDEPs_NDEGs
TRINITY_DN49606_c0_g1	TRINITY_DN49606_c0_g1	-0.157018	-0.02	NDEPs_NDEGs
TRINITY_DN49616_c1_g1	TRINITY_DN49616_c1_g1	-0.169261	0.0282	NDEPs_NDEGs
TRINITY_DN49627_c1_g2	TRINITY_DN49627_c1_g2	0.0801119	0.5606	NDEPs_NDEGs
TRINITY_DN49649_c0_g1	TRINITY_DN49649_c0_g1	-0.015873	0.0174	NDEPs_NDEGs
TRINITY_DN49651_c2_g1	TRINITY_DN49651_c2_g1	0.378093	0.7112	NDEPs_NDEGs
TRINITY_DN49652_c2_g1	TRINITY_DN49652_c2_g1	-0.243443	0.7846	NDEPs_NDEGs
TRINITY_DN49670_c0_g2	TRINITY_DN49670_c0_g2	-1.66561	-1.4608	DEPs_DEGs
TRINITY_DN49672_c1_g1	TRINITY_DN49672_c1_g1	-0.0592664	0.0876	NDEPs_NDEGs
TRINITY_DN49676_c2_g1	TRINITY_DN49676_c2_g1	-0.002949	-0.0128	NDEPs_NDEGs
TRINITY_DN49705_c0_g1	TRINITY_DN49705_c0_g1	-0.0677181	0.1835	NDEPs_NDEGs
TRINITY_DN49717_c1_g1	TRINITY_DN49717_c1_g1	0.126964	1.3652	NDEPs_DEGs
TRINITY_DN49728_c0_g3	TRINITY_DN49728_c0_g3	0.0351833	0.7021	NDEPs_NDEGs
TRINITY_DN49732_c0_g1	TRINITY_DN49732_c0_g1	0.239985	0.3293	NDEPs_NDEGs
TRINITY_DN49741_c0_g2	TRINITY_DN49741_c0_g2	-0.0515636	0.5617	NDEPs_NDEGs
TRINITY_DN49743_c1_g1	TRINITY_DN49743_c1_g1	0.295141	-0.4277	NDEPs_NDEGs
TRINITY_DN49746_c1_g1	TRINITY_DN49746_c1_g1	-0.325509	-0.3173	NDEPs_NDEGs
TRINITY_DN49763_c1_g1	TRINITY_DN49763_c1_g1	-0.119344	-0.4057	NDEPs_NDEGs
TRINITY_DN49773_c1_g2	TRINITY_DN49773_c1_g2	0.114098	0.2273	NDEPs_NDEGs
TRINITY_DN49781_c1_g2	TRINITY_DN49781_c1_g2	-0.152406	0.8368	NDEPs_NDEGs
TRINITY_DN49783_c2_g2	TRINITY_DN49783_c2_g2	-0.301154	0.4578	NDEPs_NDEGs
TRINITY_DN49794_c0_g1	TRINITY_DN49794_c0_g1	-0.381816	0.2511	NDEPs_NDEGs
TRINITY_DN49844_c1_g1	TRINITY_DN49844_c1_g1	-0.0016615	0.5898	NDEPs_NDEGs
TRINITY_DN49847_c1_g1	TRINITY_DN49847_c1_g1	-0.175537	0.5342	NDEPs_NDEGs
TRINITY_DN49855_c0_g1	TRINITY_DN49855_c0_g1	0.612815	0.2002	NDEPs_NDEGs
TRINITY_DN49855_c0_g2	TRINITY_DN49855_c0_g2	0.219091	0.3319	NDEPs_NDEGs
TRINITY_DN49855_c0_g4	TRINITY_DN49855_c0_g4	0.231265	0.1899	NDEPs_NDEGs
TRINITY_DN49858_c2_g1	TRINITY_DN49858_c2_g1	0.127587	0.601	NDEPs_NDEGs
TRINITY_DN49876_c1_g2	TRINITY_DN49876_c1_g2	-0.0243654	-0.04	NDEPs_NDEGs
TRINITY_DN49883_c0_g4	TRINITY_DN49883_c0_g4	0.0647201	0.1079	NDEPs_NDEGs
TRINITY_DN49885_c0_g1	TRINITY_DN49885_c0_g1	-0.249788	1.2604	NDEPs_DEGs
TRINITY_DN49887_c0_g1	TRINITY_DN49887_c0_g1	0.236068	-0.0432	NDEPs_NDEGs
TRINITY_DN49889_c0_g2	TRINITY_DN49889_c0_g2	0.0720166	1.25	NDEPs_DEGs
TRINITY_DN49894_c1_g1	TRINITY_DN49894_c1_g1	0.263747	0.2521	NDEPs_NDEGs
TRINITY_DN49896_c0_g1	TRINITY_DN49896_c0_g1	0.114518	-0.214	NDEPs_NDEGs
TRINITY_DN49898_c0_g1	TRINITY_DN49898_c0_g1	0.0482613	0.4045	NDEPs_NDEGs
TRINITY_DN49903_c1_g1	TRINITY_DN49903_c1_g1	-0.150274	0.0167	NDEPs_NDEGs
TRINITY_DN49904_c2_g1	TRINITY_DN49904_c2_g1	0.174034	-0.7083	NDEPs_NDEGs
TRINITY_DN49909_c0_g1	TRINITY_DN49909_c0_g1	0.463029	0.0606	NDEPs_NDEGs
TRINITY_DN49929_c2_g1	TRINITY_DN49929_c2_g1	-0.117251	-0.9708	NDEPs_NDEGs
TRINITY_DN49931_c1_g2	TRINITY_DN49931_c1_g2	-0.171773	0.5065	NDEPs_NDEGs
TRINITY_DN49936_c0_g2	TRINITY_DN49936_c0_g2	0.149955	-0.2632	NDEPs_NDEGs
TRINITY_DN49939_c0_g1	TRINITY_DN49939_c0_g1	-0.0145681	0.9042	NDEPs_NDEGs
TRINITY_DN49955_c0_g1	TRINITY_DN49955_c0_g1	0.173286	0.2525	NDEPs_NDEGs
TRINITY_DN49956_c3_g1	TRINITY_DN49956_c3_g1	1.13533	1.7733	NDEPs_NDEGs
TRINITY_DN49970_c0_g1	TRINITY_DN49970_c0_g1	0.214714	0.0071	NDEPs_NDEGs
TRINITY_DN49976_c3_g1	TRINITY_DN49976_c3_g1	0.15683	0.451	NDEPs_NDEGs
TRINITY_DN49986_c1_g1	TRINITY_DN49986_c1_g1	-0.381615	-0.5216	NDEPs_NDEGs
TRINITY_DN49990_c0_g1	TRINITY_DN49990_c0_g1	-0.072947	0.1695	NDEPs_NDEGs
TRINITY_DN49998_c1_g1	TRINITY_DN49998_c1_g1	-0.14328	-0.1649	NDEPs_NDEGs
TRINITY_DN50003_c1_g1	TRINITY_DN50003_c1_g1	-0.320832	-0.0101	NDEPs_NDEGs
TRINITY_DN50009_c3_g2	TRINITY_DN50009_c3_g2	0.0558245	0.6372	NDEPs_NDEGs
TRINITY_DN50012_c1_g1	TRINITY_DN50012_c1_g1	-0.128238	0.2793	NDEPs_NDEGs
TRINITY_DN50016_c1_g1	TRINITY_DN50016_c1_g1	-0.0086329	-0.1082	NDEPs_NDEGs
TRINITY_DN50032_c1_g1	TRINITY_DN50032_c1_g1	-0.0330971	0.3352	NDEPs_NDEGs
TRINITY_DN50039_c1_g2	TRINITY_DN50039_c1_g2	-0.315799	0.0969	NDEPs_NDEGs
TRINITY_DN50041_c1_g1	TRINITY_DN50041_c1_g1	-0.0726451	-0.0103	NDEPs_NDEGs
TRINITY_DN50044_c4_g4	TRINITY_DN50044_c4_g4	-0.139825	-0.2689	NDEPs_NDEGs
TRINITY_DN50045_c0_g1	TRINITY_DN50045_c0_g1	-0.15927	0.8169	NDEPs_NDEGs
TRINITY_DN50048_c2_g1	TRINITY_DN50048_c2_g1	0.95741	0.6398	NDEPs_NDEGs
TRINITY_DN50049_c0_g3	TRINITY_DN50049_c0_g3	0.127615	-0.1283	NDEPs_NDEGs
TRINITY_DN50054_c0_g1	TRINITY_DN50054_c0_g1	-0.197353	0.3492	NDEPs_NDEGs
TRINITY_DN50058_c0_g2	TRINITY_DN50058_c0_g2	0.00195641	0.3714	NDEPs_NDEGs
TRINITY_DN50061_c1_g1	TRINITY_DN50061_c1_g1	-0.414587	-0.499	NDEPs_NDEGs
TRINITY_DN50061_c1_g2	TRINITY_DN50061_c1_g2	-0.259742	0.672	NDEPs_NDEGs
TRINITY_DN50064_c2_g2	TRINITY_DN50064_c2_g2	0.554749	0.1235	NDEPs_NDEGs
TRINITY_DN50073_c1_g1	TRINITY_DN50073_c1_g1	0.368461	0.3644	NDEPs_NDEGs
TRINITY_DN50085_c2_g1	TRINITY_DN50085_c2_g1	0.0518523	0.2763	NDEPs_NDEGs
TRINITY_DN50089_c2_g3	TRINITY_DN50089_c2_g3	-0.226529	-1.5106	NDEPs_DEGs
TRINITY_DN50091_c2_g1	TRINITY_DN50091_c2_g1	-0.0573511	0.12	NDEPs_NDEGs
TRINITY_DN50107_c0_g1	TRINITY_DN50107_c0_g1	0.0675974	-0.6649	NDEPs_NDEGs
TRINITY_DN50116_c0_g1	TRINITY_DN50116_c0_g1	0.0150879	0.1554	NDEPs_NDEGs
TRINITY_DN50137_c1_g1	TRINITY_DN50137_c1_g1	-0.150877	0.2205	NDEPs_NDEGs
TRINITY_DN50144_c1_g2	TRINITY_DN50144_c1_g2	0.0411813	0.3534	NDEPs_NDEGs
TRINITY_DN50158_c0_g1	TRINITY_DN50158_c0_g1	0.0205143	0.6126	NDEPs_NDEGs
TRINITY_DN50173_c1_g1	TRINITY_DN50173_c1_g1	0.0803043	-0.7768	NDEPs_NDEGs
TRINITY_DN50182_c3_g1	TRINITY_DN50182_c3_g1	-0.226252	-0.0027	NDEPs_NDEGs
TRINITY_DN50195_c1_g1	TRINITY_DN50195_c1_g1	-0.0789431	0.314	NDEPs_NDEGs
TRINITY_DN50201_c0_g1	TRINITY_DN50201_c0_g1	0.0232667	0.2855	NDEPs_NDEGs
TRINITY_DN50201_c0_g2	TRINITY_DN50201_c0_g2	0.127719	0.3562	NDEPs_NDEGs
TRINITY_DN50202_c1_g1	TRINITY_DN50202_c1_g1	1.57491	3.1663	NDEPs_DEGs
TRINITY_DN50208_c3_g1	TRINITY_DN50208_c3_g1	0.0811719	0.0002	NDEPs_NDEGs
TRINITY_DN50219_c2_g1	TRINITY_DN50219_c2_g1	0.122426	-0.3695	NDEPs_NDEGs
TRINITY_DN50229_c0_g1	TRINITY_DN50229_c0_g1	-0.168366	0.0552	NDEPs_NDEGs
TRINITY_DN50229_c0_g2	TRINITY_DN50229_c0_g2	-0.338208	0.0587	NDEPs_NDEGs
TRINITY_DN50231_c1_g3	TRINITY_DN50231_c1_g3	-0.0621404	-0.1863	NDEPs_NDEGs
TRINITY_DN50235_c2_g1	TRINITY_DN50235_c2_g1	0.232237	0.2066	NDEPs_NDEGs
TRINITY_DN50243_c1_g1	TRINITY_DN50243_c1_g1	-0.0197845	0.197	NDEPs_NDEGs
TRINITY_DN50247_c0_g1	TRINITY_DN50247_c0_g1	0.0286342	-0.4654	NDEPs_NDEGs
TRINITY_DN50250_c3_g1	TRINITY_DN50250_c3_g1	-0.111369	0.2766	NDEPs_NDEGs
TRINITY_DN50272_c0_g1	TRINITY_DN50272_c0_g1	-0.0221427	-0.5049	NDEPs_NDEGs
TRINITY_DN50273_c0_g1	TRINITY_DN50273_c0_g1	-0.0359031	0.4123	NDEPs_NDEGs
TRINITY_DN50275_c0_g1	TRINITY_DN50275_c0_g1	0.0898506	0.3808	NDEPs_NDEGs
TRINITY_DN50288_c0_g1	TRINITY_DN50288_c0_g1	0.106186	0.3347	NDEPs_NDEGs
TRINITY_DN50288_c0_g2	TRINITY_DN50288_c0_g2	0.213137	-0.3235	NDEPs_NDEGs
TRINITY_DN50291_c1_g1	TRINITY_DN50291_c1_g1	0.0515712	0.486	NDEPs_NDEGs
TRINITY_DN50299_c0_g1	TRINITY_DN50299_c0_g1	-0.0330779	0.4207	NDEPs_NDEGs
TRINITY_DN50314_c0_g3	TRINITY_DN50314_c0_g3	-0.0289874	-0.054	NDEPs_NDEGs
TRINITY_DN50318_c1_g2	TRINITY_DN50318_c1_g2	-0.0678526	0.0948	NDEPs_NDEGs
TRINITY_DN50321_c0_g1	TRINITY_DN50321_c0_g1	0.00231223	0.3829	NDEPs_NDEGs
TRINITY_DN50334_c1_g1	TRINITY_DN50334_c1_g1	-0.20262	0.4333	NDEPs_NDEGs
TRINITY_DN50337_c0_g1	TRINITY_DN50337_c0_g1	0.300067	0.4364	NDEPs_NDEGs
TRINITY_DN50340_c0_g1	TRINITY_DN50340_c0_g1	-0.14087	-0.1489	NDEPs_NDEGs
TRINITY_DN50353_c0_g1	TRINITY_DN50353_c0_g1	-0.309202	0.1769	NDEPs_NDEGs
TRINITY_DN50372_c0_g2	TRINITY_DN50372_c0_g2	-1.05661	0.1642	NDEPs_NDEGs
TRINITY_DN50378_c0_g1	TRINITY_DN50378_c0_g1	0.0764236	-0.4134	NDEPs_NDEGs
TRINITY_DN50380_c1_g1	TRINITY_DN50380_c1_g1	0.0248274	-0.2764	NDEPs_NDEGs
TRINITY_DN50406_c1_g1	TRINITY_DN50406_c1_g1	-0.121545	-0.2042	NDEPs_NDEGs
TRINITY_DN50426_c0_g1	TRINITY_DN50426_c0_g1	-0.00773334	-0.4155	NDEPs_NDEGs
TRINITY_DN50440_c1_g1	TRINITY_DN50440_c1_g1	0.132074	-0.1088	NDEPs_NDEGs
TRINITY_DN50454_c2_g2	TRINITY_DN50454_c2_g2	-0.0970805	0.2735	NDEPs_NDEGs
TRINITY_DN50458_c2_g3	TRINITY_DN50458_c2_g3	0.01753	0.1452	NDEPs_NDEGs
TRINITY_DN50474_c1_g1	TRINITY_DN50474_c1_g1	-0.205926	0.1487	NDEPs_NDEGs
TRINITY_DN50486_c1_g1	TRINITY_DN50486_c1_g1	-0.401751	1.0666	NDEPs_DEGs
TRINITY_DN50489_c0_g1	TRINITY_DN50489_c0_g1	0.18663	-0.0956	NDEPs_NDEGs
TRINITY_DN50512_c0_g1	TRINITY_DN50512_c0_g1	-0.0251374	-0.1	NDEPs_NDEGs
TRINITY_DN50520_c0_g1	TRINITY_DN50520_c0_g1	-0.136735	0.913	NDEPs_NDEGs
TRINITY_DN50520_c0_g2	TRINITY_DN50520_c0_g2	-0.170701	0.8981	NDEPs_NDEGs
TRINITY_DN50534_c2_g1	TRINITY_DN50534_c2_g1	-0.142041	0.2461	NDEPs_NDEGs
TRINITY_DN50539_c1_g2	TRINITY_DN50539_c1_g2	-0.102284	0.7998	NDEPs_NDEGs
TRINITY_DN50548_c3_g2	TRINITY_DN50548_c3_g2	-0.733618	0.6243	NDEPs_NDEGs
TRINITY_DN50564_c0_g3	TRINITY_DN50564_c0_g3	-0.241497	0.4952	NDEPs_NDEGs
TRINITY_DN50567_c3_g1	TRINITY_DN50567_c3_g1	0.0560785	-0.7165	NDEPs_NDEGs
TRINITY_DN50568_c0_g1	TRINITY_DN50568_c0_g1	-0.0816596	0.4413	NDEPs_NDEGs
TRINITY_DN50568_c1_g1	TRINITY_DN50568_c1_g1	0.0432521	0.2575	NDEPs_NDEGs
TRINITY_DN50569_c0_g1	TRINITY_DN50569_c0_g1	0.179889	0.6802	NDEPs_NDEGs
TRINITY_DN50584_c1_g1	TRINITY_DN50584_c1_g1	-0.096738	-0.0543	NDEPs_NDEGs
TRINITY_DN50585_c2_g1	TRINITY_DN50585_c2_g1	0.129967	-0.4256	NDEPs_NDEGs
TRINITY_DN50586_c0_g1	TRINITY_DN50586_c0_g1	0.0696568	0.4633	NDEPs_NDEGs
TRINITY_DN50586_c1_g1	TRINITY_DN50586_c1_g1	0.235254	-0.3273	NDEPs_NDEGs
TRINITY_DN50593_c1_g1	TRINITY_DN50593_c1_g1	0.175628	-0.2532	NDEPs_NDEGs
TRINITY_DN50593_c1_g3	TRINITY_DN50593_c1_g3	0.160466	-0.6873	NDEPs_NDEGs
TRINITY_DN50603_c1_g2	TRINITY_DN50603_c1_g2	0.261215	0.6456	NDEPs_NDEGs
TRINITY_DN50608_c0_g3	TRINITY_DN50608_c0_g3	-0.425648	-0.202	NDEPs_NDEGs
TRINITY_DN50611_c1_g1	TRINITY_DN50611_c1_g1	0.193233	0.2454	NDEPs_NDEGs
TRINITY_DN50616_c0_g1	TRINITY_DN50616_c0_g1	0.00573053	0.1347	NDEPs_NDEGs
TRINITY_DN50636_c1_g2	TRINITY_DN50636_c1_g2	-0.0587089	-0.2476	NDEPs_NDEGs
TRINITY_DN50645_c1_g1	TRINITY_DN50645_c1_g1	0.0117146	-1.2837	NDEPs_DEGs
TRINITY_DN50647_c0_g1	TRINITY_DN50647_c0_g1	0.486972	-0.0568	NDEPs_NDEGs
TRINITY_DN50647_c0_g2	TRINITY_DN50647_c0_g2	0.201086	1.1258	NDEPs_DEGs
TRINITY_DN50670_c0_g1	TRINITY_DN50670_c0_g1	0.0627724	0.0634	NDEPs_NDEGs
TRINITY_DN50671_c1_g1	TRINITY_DN50671_c1_g1	0.100707	0.2415	NDEPs_NDEGs
TRINITY_DN50674_c0_g1	TRINITY_DN50674_c0_g1	-0.164698	0.5046	NDEPs_NDEGs
TRINITY_DN50680_c0_g2	TRINITY_DN50680_c0_g2	-0.237714	0.0773	NDEPs_NDEGs
TRINITY_DN50680_c0_g3	TRINITY_DN50680_c0_g3	-0.0591627	-0.2444	NDEPs_NDEGs
TRINITY_DN50702_c0_g2	TRINITY_DN50702_c0_g2	-0.190898	-0.3407	NDEPs_NDEGs
TRINITY_DN50702_c0_g3	TRINITY_DN50702_c0_g3	0.221484	0.2054	NDEPs_NDEGs
TRINITY_DN50707_c1_g2	TRINITY_DN50707_c1_g2	0.227921	-0.7277	NDEPs_NDEGs
TRINITY_DN50711_c0_g2	TRINITY_DN50711_c0_g2	-0.163476	-0.1374	NDEPs_NDEGs
TRINITY_DN50713_c0_g1	TRINITY_DN50713_c0_g1	-0.0221061	1.0455	NDEPs_DEGs
TRINITY_DN50724_c1_g1	TRINITY_DN50724_c1_g1	-0.304662	0.5059	NDEPs_NDEGs
TRINITY_DN50727_c1_g1	TRINITY_DN50727_c1_g1	-0.376478	0.6701	NDEPs_NDEGs
TRINITY_DN50731_c0_g1	TRINITY_DN50731_c0_g1	-0.147108	-0.431	NDEPs_NDEGs
TRINITY_DN50744_c0_g2	TRINITY_DN50744_c0_g2	0.188605	0.3459	NDEPs_NDEGs
TRINITY_DN50757_c2_g1	TRINITY_DN50757_c2_g1	0.0689803	-1.513	NDEPs_DEGs
TRINITY_DN50778_c0_g4	TRINITY_DN50778_c0_g4	-0.0510344	0.2775	NDEPs_NDEGs
TRINITY_DN50778_c0_g5	TRINITY_DN50778_c0_g5	-0.0540807	0.006	NDEPs_NDEGs
TRINITY_DN50786_c3_g1	TRINITY_DN50786_c3_g1	0.0145324	0.2297	NDEPs_NDEGs
TRINITY_DN50787_c0_g1	TRINITY_DN50787_c0_g1	0.166503	-0.1406	NDEPs_NDEGs
TRINITY_DN50791_c0_g1	TRINITY_DN50791_c0_g1	0.0670508	-0.2067	NDEPs_NDEGs
TRINITY_DN50805_c1_g1	TRINITY_DN50805_c1_g1	-0.0656571	-0.2653	NDEPs_NDEGs
TRINITY_DN50810_c1_g2	TRINITY_DN50810_c1_g2	-0.556572	0.5118	NDEPs_NDEGs
TRINITY_DN50831_c1_g1	TRINITY_DN50831_c1_g1	-0.084398	-0.3245	NDEPs_NDEGs
TRINITY_DN50833_c1_g2	TRINITY_DN50833_c1_g2	-0.522828	0.1761	NDEPs_NDEGs
TRINITY_DN50838_c0_g1	TRINITY_DN50838_c0_g1	0.036734	1.4616	NDEPs_DEGs
TRINITY_DN50844_c2_g2	TRINITY_DN50844_c2_g2	-0.0607042	-0.1995	NDEPs_NDEGs
TRINITY_DN50845_c1_g1	TRINITY_DN50845_c1_g1	-0.191203	0.5963	NDEPs_NDEGs
TRINITY_DN50852_c0_g1	TRINITY_DN50852_c0_g1	1.00056	1.2605	NDEPs_NDEGs
TRINITY_DN50852_c0_g2	TRINITY_DN50852_c0_g2	1.13171	1.6372	NDEPs_NDEGs
TRINITY_DN50856_c3_g1	TRINITY_DN50856_c3_g1	-0.293796	0.1721	NDEPs_NDEGs
TRINITY_DN50871_c0_g2	TRINITY_DN50871_c0_g2	-0.444869	0.5307	NDEPs_NDEGs
TRINITY_DN50873_c1_g1	TRINITY_DN50873_c1_g1	0.109406	0.2158	NDEPs_NDEGs
TRINITY_DN50885_c0_g1	TRINITY_DN50885_c0_g1	-0.114641	-0.3287	NDEPs_NDEGs
TRINITY_DN50889_c0_g1	TRINITY_DN50889_c0_g1	-0.0447229	0.2323	NDEPs_NDEGs
TRINITY_DN50901_c1_g1	TRINITY_DN50901_c1_g1	-0.131345	0.0274	NDEPs_NDEGs
TRINITY_DN50911_c0_g1	TRINITY_DN50911_c0_g1	-0.21457	0.637	NDEPs_NDEGs
TRINITY_DN50913_c1_g1	TRINITY_DN50913_c1_g1	-0.639546	0.5086	NDEPs_NDEGs
TRINITY_DN50917_c0_g2	TRINITY_DN50917_c0_g2	-0.182377	-0.3214	NDEPs_NDEGs
TRINITY_DN50920_c0_g1	TRINITY_DN50920_c0_g1	0.604963	-0.0051	NDEPs_NDEGs
TRINITY_DN50922_c1_g1	TRINITY_DN50922_c1_g1	-0.184636	0.9271	NDEPs_NDEGs
TRINITY_DN50934_c0_g1	TRINITY_DN50934_c0_g1	-0.0697835	0.1447	NDEPs_NDEGs
TRINITY_DN50943_c2_g1	TRINITY_DN50943_c2_g1	0.0247962	0.2358	NDEPs_NDEGs
TRINITY_DN50949_c0_g1	TRINITY_DN50949_c0_g1	0.0614126	0.3153	NDEPs_NDEGs
TRINITY_DN50954_c2_g2	TRINITY_DN50954_c2_g2	-0.0256263	0.5266	NDEPs_NDEGs
TRINITY_DN50964_c1_g1	TRINITY_DN50964_c1_g1	-0.0585255	-0.1274	NDEPs_NDEGs
TRINITY_DN50964_c1_g2	TRINITY_DN50964_c1_g2	-0.433824	-0.3034	NDEPs_NDEGs
TRINITY_DN50972_c0_g2	TRINITY_DN50972_c0_g2	0.0343186	-1.0696	NDEPs_DEGs
TRINITY_DN50981_c2_g2	TRINITY_DN50981_c2_g2	0.0348228	0.5159	NDEPs_NDEGs
TRINITY_DN50997_c2_g1	TRINITY_DN50997_c2_g1	0.0590714	-0.0973	NDEPs_NDEGs
TRINITY_DN51002_c0_g1	TRINITY_DN51002_c0_g1	0.300508	1.4161	NDEPs_NDEGs
TRINITY_DN51035_c0_g1	TRINITY_DN51035_c0_g1	0.0298585	-0.1301	NDEPs_NDEGs
TRINITY_DN51038_c0_g1	TRINITY_DN51038_c0_g1	0.430664	1.8535	NDEPs_DEGs
TRINITY_DN51040_c1_g2	TRINITY_DN51040_c1_g2	-0.121965	1.09	NDEPs_DEGs
TRINITY_DN51049_c1_g1	TRINITY_DN51049_c1_g1	-0.113809	0.326	NDEPs_NDEGs
TRINITY_DN51057_c1_g1	TRINITY_DN51057_c1_g1	0.366791	-0.1008	NDEPs_NDEGs
TRINITY_DN51072_c1_g3	TRINITY_DN51072_c1_g3	0.276012	0.498	NDEPs_NDEGs
TRINITY_DN51086_c10_g1	TRINITY_DN51086_c10_g1	0.181933	0.7593	NDEPs_NDEGs
TRINITY_DN51093_c2_g2	TRINITY_DN51093_c2_g2	-0.053362	-0.6531	NDEPs_NDEGs
TRINITY_DN51121_c1_g1	TRINITY_DN51121_c1_g1	-0.0579157	0.922	NDEPs_NDEGs
TRINITY_DN51125_c2_g1	TRINITY_DN51125_c2_g1	-0.615674	0.2332	NDEPs_NDEGs
TRINITY_DN51145_c0_g2	TRINITY_DN51145_c0_g2	0.0203507	-0.258	NDEPs_NDEGs
TRINITY_DN51149_c0_g2	TRINITY_DN51149_c0_g2	-0.0402432	0.1707	NDEPs_NDEGs
TRINITY_DN51179_c1_g1	TRINITY_DN51179_c1_g1	-0.263951	1.2898	NDEPs_DEGs
TRINITY_DN51182_c0_g2	TRINITY_DN51182_c0_g2	0.263268	0.0432	NDEPs_NDEGs
TRINITY_DN51191_c2_g1	TRINITY_DN51191_c2_g1	-0.0975189	0.0523	NDEPs_NDEGs
TRINITY_DN51195_c1_g1	TRINITY_DN51195_c1_g1	0.0936332	1.1292	NDEPs_DEGs
TRINITY_DN51195_c1_g3	TRINITY_DN51195_c1_g3	-0.0598302	1.3119	NDEPs_DEGs
TRINITY_DN51196_c1_g1	TRINITY_DN51196_c1_g1	-0.146538	-0.3507	NDEPs_NDEGs
TRINITY_DN51211_c0_g1	TRINITY_DN51211_c0_g1	0.146232	-0.2356	NDEPs_NDEGs
TRINITY_DN51214_c0_g3	TRINITY_DN51214_c0_g3	-0.2763	0.361	NDEPs_NDEGs
TRINITY_DN51214_c0_g4	TRINITY_DN51214_c0_g4	-0.0275323	0.0374	NDEPs_NDEGs
TRINITY_DN51224_c2_g1	TRINITY_DN51224_c2_g1	-0.712894	0.2271	NDEPs_NDEGs
TRINITY_DN51251_c1_g1	TRINITY_DN51251_c1_g1	-0.231268	0.5795	NDEPs_NDEGs
TRINITY_DN51256_c0_g2	TRINITY_DN51256_c0_g2	0.150475	0.4867	NDEPs_NDEGs
TRINITY_DN51262_c1_g1	TRINITY_DN51262_c1_g1	-0.349662	1.1998	NDEPs_DEGs
TRINITY_DN51267_c1_g3	TRINITY_DN51267_c1_g3	0.261282	0.3855	NDEPs_NDEGs
TRINITY_DN51282_c0_g1	TRINITY_DN51282_c0_g1	-0.0560952	0.1457	NDEPs_NDEGs
TRINITY_DN51282_c0_g3	TRINITY_DN51282_c0_g3	-0.0688404	2.5681	NDEPs_DEGs
TRINITY_DN51282_c0_g4	TRINITY_DN51282_c0_g4	0.111457	-0.1675	NDEPs_NDEGs
TRINITY_DN51284_c0_g2	TRINITY_DN51284_c0_g2	0.0521557	-0.6458	NDEPs_NDEGs
TRINITY_DN51286_c0_g1	TRINITY_DN51286_c0_g1	0.293544	-0.075	NDEPs_NDEGs
TRINITY_DN51290_c1_g1	TRINITY_DN51290_c1_g1	0.0105951	0.5095	NDEPs_NDEGs
TRINITY_DN51295_c1_g1	TRINITY_DN51295_c1_g1	-0.119087	0.0217	NDEPs_NDEGs
TRINITY_DN51305_c5_g2	TRINITY_DN51305_c5_g2	-0.147098	1.7407	NDEPs_DEGs
TRINITY_DN51307_c0_g1	TRINITY_DN51307_c0_g1	0.0261513	1.0624	NDEPs_DEGs
TRINITY_DN51309_c0_g1	TRINITY_DN51309_c0_g1	0.40074	-0.0473	NDEPs_NDEGs
TRINITY_DN51319_c1_g2	TRINITY_DN51319_c1_g2	-0.134738	-0.1294	NDEPs_NDEGs
TRINITY_DN51321_c3_g1	TRINITY_DN51321_c3_g1	0.0857646	-0.0631	NDEPs_NDEGs
TRINITY_DN51326_c0_g6	TRINITY_DN51326_c0_g6	-0.307417	0.8596	NDEPs_NDEGs
TRINITY_DN51327_c1_g1	TRINITY_DN51327_c1_g1	-0.210331	0.7805	NDEPs_NDEGs
TRINITY_DN51328_c0_g1	TRINITY_DN51328_c0_g1	0.0132193	0.7275	NDEPs_NDEGs
TRINITY_DN51329_c0_g1	TRINITY_DN51329_c0_g1	0.231955	-0.4605	NDEPs_NDEGs
TRINITY_DN51347_c0_g2	TRINITY_DN51347_c0_g2	0.233742	0.4074	NDEPs_NDEGs
TRINITY_DN51348_c2_g4	TRINITY_DN51348_c2_g4	-0.00158639	0.4895	NDEPs_NDEGs
TRINITY_DN51383_c1_g1	TRINITY_DN51383_c1_g1	-0.397975	0.4482	NDEPs_NDEGs
TRINITY_DN51385_c1_g1	TRINITY_DN51385_c1_g1	0.105874	0.0813	NDEPs_NDEGs
TRINITY_DN51391_c4_g3	TRINITY_DN51391_c4_g3	0.165804	0.2588	NDEPs_NDEGs
TRINITY_DN51392_c1_g1	TRINITY_DN51392_c1_g1	-0.243537	0.7427	NDEPs_NDEGs
TRINITY_DN51398_c0_g1	TRINITY_DN51398_c0_g1	0.214352	-0.3735	NDEPs_NDEGs
TRINITY_DN51428_c0_g2	TRINITY_DN51428_c0_g2	-0.136369	-0.2239	NDEPs_NDEGs
TRINITY_DN51440_c0_g1	TRINITY_DN51440_c0_g1	0.353721	-0.191	NDEPs_NDEGs
TRINITY_DN51449_c0_g1	TRINITY_DN51449_c0_g1	-0.0249451	0.3785	NDEPs_NDEGs
TRINITY_DN51458_c0_g1	TRINITY_DN51458_c0_g1	0.0130792	0.1296	NDEPs_NDEGs
TRINITY_DN51459_c0_g1	TRINITY_DN51459_c0_g1	0.167646	-1.0245	NDEPs_DEGs
TRINITY_DN51470_c2_g1	TRINITY_DN51470_c2_g1	0.213836	0.1134	NDEPs_NDEGs
TRINITY_DN51470_c2_g2	TRINITY_DN51470_c2_g2	-0.114588	-0.0385	NDEPs_NDEGs
TRINITY_DN51484_c0_g3	TRINITY_DN51484_c0_g3	0.0723254	-0.1896	NDEPs_NDEGs
TRINITY_DN51485_c1_g3	TRINITY_DN51485_c1_g3	-0.126659	0.2975	NDEPs_NDEGs
TRINITY_DN51506_c0_g1	TRINITY_DN51506_c0_g1	0.0554247	0.7816	NDEPs_NDEGs
TRINITY_DN51509_c0_g1	TRINITY_DN51509_c0_g1	-0.170642	-0.1388	NDEPs_NDEGs
TRINITY_DN51516_c0_g1	TRINITY_DN51516_c0_g1	-0.580399	0.2348	NDEPs_NDEGs
TRINITY_DN51532_c0_g2	TRINITY_DN51532_c0_g2	0.208461	-0.3952	NDEPs_NDEGs
TRINITY_DN51532_c1_g1	TRINITY_DN51532_c1_g1	0.157176	0.3555	NDEPs_NDEGs
TRINITY_DN51532_c1_g3	TRINITY_DN51532_c1_g3	-0.0473414	0.772	NDEPs_NDEGs
TRINITY_DN51532_c1_g4	TRINITY_DN51532_c1_g4	-0.0541182	-0.5417	NDEPs_NDEGs
TRINITY_DN51543_c1_g1	TRINITY_DN51543_c1_g1	-0.209805	0.5996	NDEPs_NDEGs
TRINITY_DN51545_c2_g3	TRINITY_DN51545_c2_g3	0.461735	0.2614	NDEPs_NDEGs
TRINITY_DN51549_c2_g1	TRINITY_DN51549_c2_g1	0.079903	-0.2527	NDEPs_NDEGs
TRINITY_DN51549_c2_g5	TRINITY_DN51549_c2_g5	-0.0555583	-0.6769	NDEPs_NDEGs
TRINITY_DN51568_c0_g1	TRINITY_DN51568_c0_g1	-0.491831	-1.0405	NDEPs_NDEGs
TRINITY_DN51568_c0_g2	TRINITY_DN51568_c0_g2	0.00820288	-0.6113	NDEPs_NDEGs
TRINITY_DN51569_c0_g1	TRINITY_DN51569_c0_g1	-0.212405	0.3305	NDEPs_NDEGs
TRINITY_DN51579_c0_g1	TRINITY_DN51579_c0_g1	-0.24879	-0.2692	NDEPs_NDEGs
TRINITY_DN51586_c0_g3	TRINITY_DN51586_c0_g3	-0.0236422	0.1145	NDEPs_NDEGs
TRINITY_DN51598_c0_g1	TRINITY_DN51598_c0_g1	0.154158	-0.2091	NDEPs_NDEGs
TRINITY_DN51609_c1_g1	TRINITY_DN51609_c1_g1	0.0610863	0.5053	NDEPs_NDEGs
TRINITY_DN51610_c0_g1	TRINITY_DN51610_c0_g1	0.0687038	-0.0858	NDEPs_NDEGs
TRINITY_DN51610_c1_g1	TRINITY_DN51610_c1_g1	0.0604154	0.2111	NDEPs_NDEGs
TRINITY_DN51610_c1_g3	TRINITY_DN51610_c1_g3	-0.069517	0.3758	NDEPs_NDEGs
TRINITY_DN51616_c2_g2	TRINITY_DN51616_c2_g2	-0.0394942	-0.1254	NDEPs_NDEGs
TRINITY_DN51666_c0_g1	TRINITY_DN51666_c0_g1	0.0762663	0.1369	NDEPs_NDEGs
TRINITY_DN51669_c0_g2	TRINITY_DN51669_c0_g2	0.0398332	0.1879	NDEPs_NDEGs
TRINITY_DN51673_c1_g1	TRINITY_DN51673_c1_g1	-0.361806	0.4745	NDEPs_NDEGs
TRINITY_DN51686_c0_g1	TRINITY_DN51686_c0_g1	-0.10477	-0.3043	NDEPs_NDEGs
TRINITY_DN51700_c1_g2	TRINITY_DN51700_c1_g2	-0.0582311	0.6684	NDEPs_NDEGs
TRINITY_DN51710_c3_g1	TRINITY_DN51710_c3_g1	-0.214048	0.2882	NDEPs_NDEGs
TRINITY_DN51711_c1_g1	TRINITY_DN51711_c1_g1	0.0508165	0.2131	NDEPs_NDEGs
TRINITY_DN51718_c1_g2	TRINITY_DN51718_c1_g2	0.0375748	0.1359	NDEPs_NDEGs
TRINITY_DN51723_c0_g4	TRINITY_DN51723_c0_g4	-0.195609	0.0103	NDEPs_NDEGs
TRINITY_DN51740_c1_g2	TRINITY_DN51740_c1_g2	-0.0532946	0.5289	NDEPs_NDEGs
TRINITY_DN51759_c5_g1	TRINITY_DN51759_c5_g1	0.0668511	-0.2023	NDEPs_NDEGs
TRINITY_DN51770_c1_g1	TRINITY_DN51770_c1_g1	0.17175	1.0518	NDEPs_DEGs
TRINITY_DN51775_c0_g1	TRINITY_DN51775_c0_g1	0.0440499	-0.5765	NDEPs_NDEGs
TRINITY_DN51778_c0_g1	TRINITY_DN51778_c0_g1	0.050407	-0.4727	NDEPs_NDEGs
TRINITY_DN51781_c4_g1	TRINITY_DN51781_c4_g1	0.087012	0.6195	NDEPs_NDEGs
TRINITY_DN51782_c0_g1	TRINITY_DN51782_c0_g1	0.229011	0.4563	NDEPs_NDEGs
TRINITY_DN51789_c1_g1	TRINITY_DN51789_c1_g1	0.123176	-0.3574	NDEPs_NDEGs
TRINITY_DN51804_c0_g1	TRINITY_DN51804_c0_g1	-0.136988	0.1452	NDEPs_NDEGs
TRINITY_DN51817_c0_g1	TRINITY_DN51817_c0_g1	0.0319739	0.579	NDEPs_NDEGs
TRINITY_DN51827_c0_g1	TRINITY_DN51827_c0_g1	0.0269162	0.7552	NDEPs_NDEGs
TRINITY_DN51830_c1_g1	TRINITY_DN51830_c1_g1	-0.288926	0.1966	NDEPs_NDEGs
TRINITY_DN51837_c4_g4	TRINITY_DN51837_c4_g4	0.137561	-0.6237	NDEPs_NDEGs
TRINITY_DN51858_c0_g3	TRINITY_DN51858_c0_g3	-0.105846	0.2752	NDEPs_NDEGs
TRINITY_DN51861_c1_g1	TRINITY_DN51861_c1_g1	-0.000396796	0.0212	NDEPs_NDEGs
TRINITY_DN51869_c0_g1	TRINITY_DN51869_c0_g1	-0.584525	0.4014	NDEPs_NDEGs
TRINITY_DN51870_c0_g1	TRINITY_DN51870_c0_g1	-0.135974	0.6774	NDEPs_NDEGs
TRINITY_DN51881_c1_g2	TRINITY_DN51881_c1_g2	-0.00902481	0.3191	NDEPs_NDEGs
TRINITY_DN51903_c1_g1	TRINITY_DN51903_c1_g1	0.287537	-0.0138	NDEPs_NDEGs
TRINITY_DN51905_c1_g1	TRINITY_DN51905_c1_g1	-0.00817434	0.5959	NDEPs_NDEGs
TRINITY_DN51913_c0_g1	TRINITY_DN51913_c0_g1	0.472299	0.222	NDEPs_NDEGs
TRINITY_DN51913_c0_g2	TRINITY_DN51913_c0_g2	0.0801924	-0.0521	NDEPs_NDEGs
TRINITY_DN51924_c0_g2	TRINITY_DN51924_c0_g2	0.308173	-0.0772	NDEPs_NDEGs
TRINITY_DN51972_c0_g1	TRINITY_DN51972_c0_g1	0.0433137	-0.4495	NDEPs_NDEGs
TRINITY_DN51973_c1_g1	TRINITY_DN51973_c1_g1	-0.0213372	-0.3539	NDEPs_NDEGs
TRINITY_DN51987_c0_g1	TRINITY_DN51987_c0_g1	0.0319485	0.0003	NDEPs_NDEGs
TRINITY_DN51991_c1_g1	TRINITY_DN51991_c1_g1	0.14836	0.2939	NDEPs_NDEGs
TRINITY_DN52005_c0_g1	TRINITY_DN52005_c0_g1	-0.215855	1.3426	NDEPs_DEGs
TRINITY_DN52021_c1_g1	TRINITY_DN52021_c1_g1	0.0454709	0.2569	NDEPs_NDEGs
TRINITY_DN52022_c2_g1	TRINITY_DN52022_c2_g1	-0.187293	-0.0626	NDEPs_NDEGs
TRINITY_DN52024_c1_g1	TRINITY_DN52024_c1_g1	-0.0758758	-0.3888	NDEPs_NDEGs
TRINITY_DN52030_c2_g1	TRINITY_DN52030_c2_g1	0.510427	-0.2975	NDEPs_NDEGs
TRINITY_DN52038_c0_g3	TRINITY_DN52038_c0_g3	0.380104	-0.0707	NDEPs_NDEGs
TRINITY_DN52039_c2_g2	TRINITY_DN52039_c2_g2	-0.133231	0.342	NDEPs_NDEGs
TRINITY_DN52039_c2_g3	TRINITY_DN52039_c2_g3	-0.149813	0.3363	NDEPs_NDEGs
TRINITY_DN52048_c0_g1	TRINITY_DN52048_c0_g1	0.387246	-0.3025	NDEPs_NDEGs
TRINITY_DN52058_c1_g1	TRINITY_DN52058_c1_g1	0.163174	2.2596	NDEPs_DEGs
TRINITY_DN52067_c0_g1	TRINITY_DN52067_c0_g1	-0.756584	-0.3532	NDEPs_NDEGs
TRINITY_DN52072_c0_g1	TRINITY_DN52072_c0_g1	-0.0121815	0.2052	NDEPs_NDEGs
TRINITY_DN52079_c3_g1	TRINITY_DN52079_c3_g1	0.0875728	0.3227	NDEPs_NDEGs
TRINITY_DN52092_c0_g1	TRINITY_DN52092_c0_g1	0.20391	2.5494	NDEPs_DEGs
TRINITY_DN52113_c0_g2	TRINITY_DN52113_c0_g2	-0.113127	-0.0719	NDEPs_NDEGs
TRINITY_DN52120_c1_g2	TRINITY_DN52120_c1_g2	-0.165713	-0.1141	NDEPs_NDEGs
TRINITY_DN52127_c2_g1	TRINITY_DN52127_c2_g1	-0.0852197	-0.0613	NDEPs_NDEGs
TRINITY_DN52132_c1_g4	TRINITY_DN52132_c1_g4	-0.125403	0.8113	NDEPs_NDEGs
TRINITY_DN52132_c2_g1	TRINITY_DN52132_c2_g1	0.214863	-0.1566	NDEPs_NDEGs
TRINITY_DN52135_c1_g1	TRINITY_DN52135_c1_g1	0.17498	0.411	NDEPs_NDEGs
TRINITY_DN52139_c1_g2	TRINITY_DN52139_c1_g2	0.010111	0.5304	NDEPs_NDEGs
TRINITY_DN52139_c1_g3	TRINITY_DN52139_c1_g3	-0.0747935	0.9706	NDEPs_NDEGs
TRINITY_DN52147_c0_g1	TRINITY_DN52147_c0_g1	0.113163	-0.4731	NDEPs_NDEGs
TRINITY_DN52157_c1_g2	TRINITY_DN52157_c1_g2	-0.277817	-0.1026	NDEPs_NDEGs
TRINITY_DN52159_c0_g1	TRINITY_DN52159_c0_g1	0.379412	0.0726	NDEPs_NDEGs
TRINITY_DN52161_c5_g1	TRINITY_DN52161_c5_g1	0.0257078	-0.1661	NDEPs_NDEGs
TRINITY_DN52164_c2_g1	TRINITY_DN52164_c2_g1	-0.783224	-0.2231	NDEPs_NDEGs
TRINITY_DN52165_c0_g3	TRINITY_DN52165_c0_g3	0.0840901	0.3011	NDEPs_NDEGs
TRINITY_DN52171_c1_g1	TRINITY_DN52171_c1_g1	-0.010085	0.696	NDEPs_NDEGs
TRINITY_DN52175_c0_g1	TRINITY_DN52175_c0_g1	-0.00725332	-0.0507	NDEPs_NDEGs
TRINITY_DN52182_c0_g2	TRINITY_DN52182_c0_g2	-0.0128276	0.4875	NDEPs_NDEGs
TRINITY_DN52201_c2_g2	TRINITY_DN52201_c2_g2	0.782777	0.9101	NDEPs_NDEGs
TRINITY_DN52205_c1_g1	TRINITY_DN52205_c1_g1	-0.0258364	-0.0067	NDEPs_NDEGs
TRINITY_DN52214_c1_g2	TRINITY_DN52214_c1_g2	-0.0934618	0.0006	NDEPs_NDEGs
TRINITY_DN52215_c2_g1	TRINITY_DN52215_c2_g1	0.076897	-0.2769	NDEPs_NDEGs
TRINITY_DN52216_c0_g1	TRINITY_DN52216_c0_g1	0.0547471	0.0578	NDEPs_NDEGs
TRINITY_DN52217_c0_g2	TRINITY_DN52217_c0_g2	0.0549332	0.5163	NDEPs_NDEGs
TRINITY_DN52226_c2_g1	TRINITY_DN52226_c2_g1	-0.53594	0.4316	NDEPs_NDEGs
TRINITY_DN52227_c0_g1	TRINITY_DN52227_c0_g1	-0.0219801	0.6005	NDEPs_NDEGs
TRINITY_DN52243_c0_g2	TRINITY_DN52243_c0_g2	0.177343	0.0605	NDEPs_NDEGs
TRINITY_DN52252_c1_g1	TRINITY_DN52252_c1_g1	0.0767151	-0.1003	NDEPs_NDEGs
TRINITY_DN52256_c0_g1	TRINITY_DN52256_c0_g1	-0.0393311	0.1249	NDEPs_NDEGs
TRINITY_DN52272_c6_g1	TRINITY_DN52272_c6_g1	-0.195153	0.3467	NDEPs_NDEGs
TRINITY_DN52278_c1_g1	TRINITY_DN52278_c1_g1	-0.134666	0.0039	NDEPs_NDEGs
TRINITY_DN52289_c0_g1	TRINITY_DN52289_c0_g1	0.0586116	0.3002	NDEPs_NDEGs
TRINITY_DN52295_c0_g1	TRINITY_DN52295_c0_g1	-0.0889466	0.5488	NDEPs_NDEGs
TRINITY_DN52304_c0_g3	TRINITY_DN52304_c0_g3	-0.16015	0.3893	NDEPs_NDEGs
TRINITY_DN52306_c1_g1	TRINITY_DN52306_c1_g1	-0.0793042	0.1887	NDEPs_NDEGs
TRINITY_DN52311_c0_g2	TRINITY_DN52311_c0_g2	-0.0104497	0.1545	NDEPs_NDEGs
TRINITY_DN52320_c0_g1	TRINITY_DN52320_c0_g1	-0.0713818	0.8666	NDEPs_NDEGs
TRINITY_DN52322_c1_g2	TRINITY_DN52322_c1_g2	0.118647	0.0579	NDEPs_NDEGs
TRINITY_DN52323_c0_g1	TRINITY_DN52323_c0_g1	0.135059	0.4384	NDEPs_NDEGs
TRINITY_DN52328_c0_g1	TRINITY_DN52328_c0_g1	0.174293	0.1431	NDEPs_NDEGs
TRINITY_DN52350_c1_g2	TRINITY_DN52350_c1_g2	-0.170691	0.0699	NDEPs_NDEGs
TRINITY_DN52351_c1_g2	TRINITY_DN52351_c1_g2	-0.0724403	-0.029	NDEPs_NDEGs
TRINITY_DN52354_c0_g1	TRINITY_DN52354_c0_g1	-0.361016	0.0518	NDEPs_NDEGs
TRINITY_DN52370_c0_g2	TRINITY_DN52370_c0_g2	0.134555	-0.1077	NDEPs_NDEGs
TRINITY_DN52380_c1_g1	TRINITY_DN52380_c1_g1	0.326804	0.4757	NDEPs_NDEGs
TRINITY_DN52390_c2_g2	TRINITY_DN52390_c2_g2	-0.149805	0.7729	NDEPs_NDEGs
TRINITY_DN52421_c0_g1	TRINITY_DN52421_c0_g1	0.0822707	0.0966	NDEPs_NDEGs
TRINITY_DN52422_c1_g3	TRINITY_DN52422_c1_g3	2.08535	2.2149	NDEPs_DEGs
TRINITY_DN52423_c0_g1	TRINITY_DN52423_c0_g1	0.0960769	0.6806	NDEPs_NDEGs
TRINITY_DN52424_c2_g3	TRINITY_DN52424_c2_g3	0.0410158	0.2806	NDEPs_NDEGs
TRINITY_DN52453_c0_g1	TRINITY_DN52453_c0_g1	0.00791595	-0.1786	NDEPs_NDEGs
TRINITY_DN52459_c2_g1	TRINITY_DN52459_c2_g1	0.000783171	0.3188	NDEPs_NDEGs
TRINITY_DN52464_c0_g1	TRINITY_DN52464_c0_g1	-0.642133	0.4692	NDEPs_NDEGs
TRINITY_DN52477_c0_g1	TRINITY_DN52477_c0_g1	-0.252173	0.1386	NDEPs_NDEGs
TRINITY_DN52483_c0_g7	TRINITY_DN52483_c0_g7	-0.0684773	-0.1556	NDEPs_NDEGs
TRINITY_DN52491_c1_g1	TRINITY_DN52491_c1_g1	-0.125165	-0.1063	NDEPs_NDEGs
TRINITY_DN52491_c1_g2	TRINITY_DN52491_c1_g2	-0.324123	-0.0285	NDEPs_NDEGs
TRINITY_DN52494_c1_g1	TRINITY_DN52494_c1_g1	-0.0636805	-0.3698	NDEPs_NDEGs
TRINITY_DN52500_c2_g1	TRINITY_DN52500_c2_g1	-0.0928647	0.9067	NDEPs_NDEGs
TRINITY_DN52513_c0_g1	TRINITY_DN52513_c0_g1	0.0402977	0.6226	NDEPs_NDEGs
TRINITY_DN52516_c1_g1	TRINITY_DN52516_c1_g1	-0.0187362	-0.3788	NDEPs_NDEGs
TRINITY_DN52530_c2_g2	TRINITY_DN52530_c2_g2	-0.0753695	0.0406	NDEPs_NDEGs
TRINITY_DN52538_c1_g1	TRINITY_DN52538_c1_g1	0.152478	0.1844	NDEPs_NDEGs
TRINITY_DN52540_c1_g1	TRINITY_DN52540_c1_g1	-0.0537587	0.6719	NDEPs_NDEGs
TRINITY_DN52542_c0_g1	TRINITY_DN52542_c0_g1	-0.146263	-0.0185	NDEPs_NDEGs
TRINITY_DN52573_c0_g1	TRINITY_DN52573_c0_g1	-0.106636	-0.0767	NDEPs_NDEGs
TRINITY_DN52576_c2_g1	TRINITY_DN52576_c2_g1	0.604134	-0.3102	NDEPs_NDEGs
TRINITY_DN52586_c1_g1	TRINITY_DN52586_c1_g1	-0.489599	0.6961	NDEPs_NDEGs
TRINITY_DN52601_c6_g1	TRINITY_DN52601_c6_g1	0.0847405	0.0379	NDEPs_NDEGs
TRINITY_DN52607_c1_g1	TRINITY_DN52607_c1_g1	0.0165491	0.1087	NDEPs_NDEGs
TRINITY_DN52610_c0_g2	TRINITY_DN52610_c0_g2	0.131563	-0.2095	NDEPs_NDEGs
TRINITY_DN52621_c1_g1	TRINITY_DN52621_c1_g1	-0.0938621	0.2405	NDEPs_NDEGs
TRINITY_DN52622_c1_g1	TRINITY_DN52622_c1_g1	0.653948	-0.0111	NDEPs_NDEGs
TRINITY_DN52629_c1_g1	TRINITY_DN52629_c1_g1	-0.342194	1.2245	NDEPs_DEGs
TRINITY_DN52645_c0_g1	TRINITY_DN52645_c0_g1	0.264512	0.2049	NDEPs_NDEGs
TRINITY_DN52651_c1_g1	TRINITY_DN52651_c1_g1	0.40561	0.3319	NDEPs_NDEGs
TRINITY_DN52667_c0_g2	TRINITY_DN52667_c0_g2	-0.0724509	0.6414	NDEPs_NDEGs
TRINITY_DN52667_c0_g3	TRINITY_DN52667_c0_g3	0.15061	0.4087	NDEPs_NDEGs
TRINITY_DN52672_c0_g3	TRINITY_DN52672_c0_g3	0.0420713	0.439	NDEPs_NDEGs
TRINITY_DN52674_c1_g2	TRINITY_DN52674_c1_g2	-0.433619	-0.0547	NDEPs_NDEGs
TRINITY_DN52678_c0_g2	TRINITY_DN52678_c0_g2	0.14667	-0.1517	NDEPs_NDEGs
TRINITY_DN52683_c0_g1	TRINITY_DN52683_c0_g1	-0.104361	-0.0333	NDEPs_NDEGs
TRINITY_DN52685_c0_g1	TRINITY_DN52685_c0_g1	-0.141736	1.749	NDEPs_DEGs
TRINITY_DN52686_c1_g1	TRINITY_DN52686_c1_g1	-0.031865	0.5944	NDEPs_NDEGs
TRINITY_DN52710_c0_g1	TRINITY_DN52710_c0_g1	0.0296352	0.0474	NDEPs_NDEGs
TRINITY_DN52723_c3_g5	TRINITY_DN52723_c3_g5	0.0866031	-0.0096	NDEPs_NDEGs
TRINITY_DN52726_c2_g1	TRINITY_DN52726_c2_g1	0.00511825	1.0002	NDEPs_DEGs
TRINITY_DN52739_c0_g1	TRINITY_DN52739_c0_g1	-0.0654593	0.1422	NDEPs_NDEGs
TRINITY_DN52739_c0_g3	TRINITY_DN52739_c0_g3	-0.0315553	1.0074	NDEPs_DEGs
TRINITY_DN52741_c4_g3	TRINITY_DN52741_c4_g3	0.254634	-0.2427	NDEPs_NDEGs
TRINITY_DN52753_c0_g2	TRINITY_DN52753_c0_g2	0.179181	-0.2268	NDEPs_NDEGs
TRINITY_DN52761_c1_g1	TRINITY_DN52761_c1_g1	-0.00193595	-0.0848	NDEPs_NDEGs
TRINITY_DN52771_c0_g1	TRINITY_DN52771_c0_g1	0.217835	0.5204	NDEPs_NDEGs
TRINITY_DN52775_c0_g1	TRINITY_DN52775_c0_g1	0.129857	0.1273	NDEPs_NDEGs
TRINITY_DN52776_c0_g1	TRINITY_DN52776_c0_g1	0.0502635	0.0529	NDEPs_NDEGs
TRINITY_DN52785_c1_g1	TRINITY_DN52785_c1_g1	0.0472913	0.1567	NDEPs_NDEGs
TRINITY_DN52786_c0_g1	TRINITY_DN52786_c0_g1	-0.123962	0.1999	NDEPs_NDEGs
TRINITY_DN52797_c1_g2	TRINITY_DN52797_c1_g2	-0.0169134	-0.5388	NDEPs_NDEGs
TRINITY_DN52826_c0_g1	TRINITY_DN52826_c0_g1	-0.182691	0.348	NDEPs_NDEGs
TRINITY_DN52826_c1_g4	TRINITY_DN52826_c1_g4	-0.0541331	0.2224	NDEPs_NDEGs
TRINITY_DN52851_c0_g1	TRINITY_DN52851_c0_g1	-0.325496	1.1212	NDEPs_DEGs
TRINITY_DN52851_c0_g2	TRINITY_DN52851_c0_g2	-0.0897309	0.0923	NDEPs_NDEGs
TRINITY_DN52853_c1_g2	TRINITY_DN52853_c1_g2	0.106489	0.2719	NDEPs_NDEGs
TRINITY_DN52854_c0_g1	TRINITY_DN52854_c0_g1	0.204371	0.7911	NDEPs_NDEGs
TRINITY_DN52872_c1_g1	TRINITY_DN52872_c1_g1	0.244234	-0.7056	NDEPs_NDEGs
TRINITY_DN52880_c0_g1	TRINITY_DN52880_c0_g1	-0.0303201	0.025	NDEPs_NDEGs
TRINITY_DN52881_c0_g1	TRINITY_DN52881_c0_g1	-0.18341	-0.117	NDEPs_NDEGs
TRINITY_DN52884_c1_g1	TRINITY_DN52884_c1_g1	0.223009	-0.7796	NDEPs_NDEGs
TRINITY_DN52885_c5_g2	TRINITY_DN52885_c5_g2	-0.0316836	-0.3125	NDEPs_NDEGs
TRINITY_DN52887_c5_g2	TRINITY_DN52887_c5_g2	0.0788352	-0.8658	NDEPs_NDEGs
TRINITY_DN52892_c2_g1	TRINITY_DN52892_c2_g1	0.316932	-0.1409	NDEPs_NDEGs
TRINITY_DN52893_c1_g2	TRINITY_DN52893_c1_g2	0.455503	1.2149	NDEPs_DEGs
TRINITY_DN52893_c1_g3	TRINITY_DN52893_c1_g3	-0.0185185	0.0976	NDEPs_NDEGs
TRINITY_DN52905_c0_g1	TRINITY_DN52905_c0_g1	0.0348228	0.0896	NDEPs_NDEGs
TRINITY_DN52908_c0_g1	TRINITY_DN52908_c0_g1	-0.0439731	-0.2525	NDEPs_NDEGs
TRINITY_DN52925_c0_g1	TRINITY_DN52925_c0_g1	0.127595	-0.0251	NDEPs_NDEGs
TRINITY_DN52927_c1_g2	TRINITY_DN52927_c1_g2	0.155811	0.445	NDEPs_NDEGs
TRINITY_DN52929_c0_g2	TRINITY_DN52929_c0_g2	-0.144339	0.0586	NDEPs_NDEGs
TRINITY_DN52940_c0_g3	TRINITY_DN52940_c0_g3	0.0428936	0.7747	NDEPs_NDEGs
TRINITY_DN52951_c0_g1	TRINITY_DN52951_c0_g1	0.0209096	0.1951	NDEPs_NDEGs
TRINITY_DN52954_c0_g1	TRINITY_DN52954_c0_g1	0.0784869	0.0279	NDEPs_NDEGs
TRINITY_DN52955_c1_g2	TRINITY_DN52955_c1_g2	-0.176763	0.9034	NDEPs_NDEGs
TRINITY_DN52955_c1_g3	TRINITY_DN52955_c1_g3	-0.196176	0.7798	NDEPs_NDEGs
TRINITY_DN52955_c1_g5	TRINITY_DN52955_c1_g5	0.639873	-0.8583	NDEPs_NDEGs
TRINITY_DN52962_c1_g1	TRINITY_DN52962_c1_g1	-0.126077	-0.14	NDEPs_NDEGs
TRINITY_DN52967_c2_g1	TRINITY_DN52967_c2_g1	-0.109942	-0.437	NDEPs_NDEGs
TRINITY_DN52981_c1_g1	TRINITY_DN52981_c1_g1	-0.0684531	-0.5963	NDEPs_NDEGs
TRINITY_DN52982_c1_g1	TRINITY_DN52982_c1_g1	0.922553	0.9917	NDEPs_NDEGs
TRINITY_DN52983_c0_g1	TRINITY_DN52983_c0_g1	0.0633193	0.4246	NDEPs_NDEGs
TRINITY_DN52994_c0_g1	TRINITY_DN52994_c0_g1	-0.268328	-0.2435	NDEPs_NDEGs
TRINITY_DN52995_c0_g1	TRINITY_DN52995_c0_g1	0.115027	-0.2377	NDEPs_NDEGs
TRINITY_DN53005_c0_g2	TRINITY_DN53005_c0_g2	-0.300347	1.6521	NDEPs_DEGs
TRINITY_DN53007_c4_g2	TRINITY_DN53007_c4_g2	0.0972116	0.8966	NDEPs_NDEGs
TRINITY_DN53028_c3_g2	TRINITY_DN53028_c3_g2	0.240976	-0.5185	NDEPs_NDEGs
TRINITY_DN53036_c0_g1	TRINITY_DN53036_c0_g1	0.115595	0.2416	NDEPs_NDEGs
TRINITY_DN53040_c2_g1	TRINITY_DN53040_c2_g1	-0.161003	-0.3394	NDEPs_NDEGs
TRINITY_DN53044_c0_g1	TRINITY_DN53044_c0_g1	-0.0825087	-0.2461	NDEPs_NDEGs
TRINITY_DN53066_c0_g2	TRINITY_DN53066_c0_g2	-0.0856268	0.3513	NDEPs_NDEGs
TRINITY_DN53066_c0_g3	TRINITY_DN53066_c0_g3	-0.11611	0.2583	NDEPs_NDEGs
TRINITY_DN53068_c2_g3	TRINITY_DN53068_c2_g3	-0.393524	0.6325	NDEPs_NDEGs
TRINITY_DN53076_c0_g1	TRINITY_DN53076_c0_g1	0.215938	1.0894	NDEPs_DEGs
TRINITY_DN53076_c0_g2	TRINITY_DN53076_c0_g2	-0.144401	0.4336	NDEPs_NDEGs
TRINITY_DN53086_c0_g5	TRINITY_DN53086_c0_g5	-0.227624	0.0814	NDEPs_NDEGs
TRINITY_DN53092_c1_g3	TRINITY_DN53092_c1_g3	0.0586545	0.1701	NDEPs_NDEGs
TRINITY_DN53096_c2_g1	TRINITY_DN53096_c2_g1	-0.185742	-0.5977	NDEPs_NDEGs
TRINITY_DN53103_c0_g2	TRINITY_DN53103_c0_g2	-0.32133	1.4021	NDEPs_DEGs
TRINITY_DN53109_c0_g1	TRINITY_DN53109_c0_g1	0.186017	-1.3281	NDEPs_DEGs
TRINITY_DN53116_c2_g1	TRINITY_DN53116_c2_g1	-0.0134653	0.0577	NDEPs_NDEGs
TRINITY_DN53128_c1_g2	TRINITY_DN53128_c1_g2	-0.146966	-0.0543	NDEPs_NDEGs
TRINITY_DN53131_c1_g1	TRINITY_DN53131_c1_g1	0.0264899	0.2032	NDEPs_NDEGs
TRINITY_DN53139_c0_g1	TRINITY_DN53139_c0_g1	0.179021	-0.0862	NDEPs_NDEGs
TRINITY_DN53139_c0_g3	TRINITY_DN53139_c0_g3	-0.114332	-0.2994	NDEPs_NDEGs
TRINITY_DN53140_c0_g1	TRINITY_DN53140_c0_g1	-0.0597641	0.4892	NDEPs_NDEGs
TRINITY_DN53153_c2_g1	TRINITY_DN53153_c2_g1	0.042458	0.049	NDEPs_NDEGs
TRINITY_DN53155_c3_g1	TRINITY_DN53155_c3_g1	0.136501	-0.0206	NDEPs_NDEGs
TRINITY_DN53155_c3_g2	TRINITY_DN53155_c3_g2	0.16325	-0.0466	NDEPs_NDEGs
TRINITY_DN53156_c1_g1	TRINITY_DN53156_c1_g1	-0.001055	0.035	NDEPs_NDEGs
TRINITY_DN53164_c2_g2	TRINITY_DN53164_c2_g2	0.0172464	0.1925	NDEPs_NDEGs
TRINITY_DN53185_c0_g1	TRINITY_DN53185_c0_g1	-0.372182	-0.0534	NDEPs_NDEGs
TRINITY_DN53192_c1_g3	TRINITY_DN53192_c1_g3	0.31404	-0.1328	NDEPs_NDEGs
TRINITY_DN53204_c1_g4	TRINITY_DN53204_c1_g4	0.158425	0.4158	NDEPs_NDEGs
TRINITY_DN53207_c0_g1	TRINITY_DN53207_c0_g1	0.167026	0.0125	NDEPs_NDEGs
TRINITY_DN53212_c0_g2	TRINITY_DN53212_c0_g2	0.0820867	1.5109	NDEPs_NDEGs
TRINITY_DN53218_c0_g1	TRINITY_DN53218_c0_g1	0.0219999	0.0539	NDEPs_NDEGs
TRINITY_DN53219_c1_g1	TRINITY_DN53219_c1_g1	0.0243268	0.1811	NDEPs_NDEGs
TRINITY_DN53227_c0_g1	TRINITY_DN53227_c0_g1	-0.0603657	-0.329	NDEPs_NDEGs
TRINITY_DN53227_c1_g2	TRINITY_DN53227_c1_g2	0.0184077	-0.3827	NDEPs_NDEGs
TRINITY_DN53231_c0_g2	TRINITY_DN53231_c0_g2	-0.774713	0.8934	NDEPs_NDEGs
TRINITY_DN53233_c1_g1	TRINITY_DN53233_c1_g1	0.0984088	-1.4493	NDEPs_DEGs
TRINITY_DN53256_c0_g1	TRINITY_DN53256_c0_g1	0.0469939	0.2658	NDEPs_NDEGs
TRINITY_DN53264_c1_g1	TRINITY_DN53264_c1_g1	0.12245	0.3138	NDEPs_NDEGs
TRINITY_DN53270_c0_g1	TRINITY_DN53270_c0_g1	-0.101211	0.9059	NDEPs_NDEGs
TRINITY_DN53273_c0_g1	TRINITY_DN53273_c0_g1	0.137056	0.3497	NDEPs_NDEGs
TRINITY_DN53276_c0_g1	TRINITY_DN53276_c0_g1	-0.0653537	0.0024	NDEPs_NDEGs
TRINITY_DN53276_c0_g2	TRINITY_DN53276_c0_g2	0.236153	-0.1467	NDEPs_NDEGs
TRINITY_DN53294_c0_g1	TRINITY_DN53294_c0_g1	-0.187645	-0.6521	NDEPs_NDEGs
TRINITY_DN53304_c1_g2	TRINITY_DN53304_c1_g2	-0.168994	-0.4257	NDEPs_NDEGs
TRINITY_DN53327_c0_g1	TRINITY_DN53327_c0_g1	0.0399638	-0.2561	NDEPs_NDEGs
TRINITY_DN53332_c1_g1	TRINITY_DN53332_c1_g1	-0.0118541	-0.5822	NDEPs_NDEGs
TRINITY_DN53335_c1_g1	TRINITY_DN53335_c1_g1	-0.478907	0.6629	NDEPs_NDEGs
TRINITY_DN53357_c0_g1	TRINITY_DN53357_c0_g1	-0.0674338	0.0732	NDEPs_NDEGs
TRINITY_DN53360_c1_g2	TRINITY_DN53360_c1_g2	0.0453549	-0.4185	NDEPs_NDEGs
TRINITY_DN53371_c0_g2	TRINITY_DN53371_c0_g2	-0.441094	0.2341	NDEPs_NDEGs
TRINITY_DN53381_c0_g1	TRINITY_DN53381_c0_g1	0.059437	0.6324	NDEPs_NDEGs
TRINITY_DN53392_c1_g1	TRINITY_DN53392_c1_g1	0.0688015	0.6748	NDEPs_NDEGs
TRINITY_DN53394_c0_g1	TRINITY_DN53394_c0_g1	-0.362881	0.508	NDEPs_NDEGs
TRINITY_DN53397_c0_g2	TRINITY_DN53397_c0_g2	0.179863	-0.4151	NDEPs_NDEGs
TRINITY_DN53413_c3_g1	TRINITY_DN53413_c3_g1	0.13855	0.0889	NDEPs_NDEGs
TRINITY_DN53428_c0_g1	TRINITY_DN53428_c0_g1	0.0443661	0.2296	NDEPs_NDEGs
TRINITY_DN53444_c1_g1	TRINITY_DN53444_c1_g1	0.152383	0.2921	NDEPs_NDEGs
TRINITY_DN53458_c0_g1	TRINITY_DN53458_c0_g1	0.0944212	-0.6637	NDEPs_NDEGs
TRINITY_DN53459_c4_g2	TRINITY_DN53459_c4_g2	0.0787123	-0.043	NDEPs_NDEGs
TRINITY_DN53462_c3_g2	TRINITY_DN53462_c3_g2	0.167301	1.4933	NDEPs_NDEGs
TRINITY_DN53466_c0_g1	TRINITY_DN53466_c0_g1	0.0961336	0.1359	NDEPs_NDEGs
TRINITY_DN53467_c2_g1	TRINITY_DN53467_c2_g1	0.0319442	0.361	NDEPs_NDEGs
TRINITY_DN53472_c3_g1	TRINITY_DN53472_c3_g1	-0.0101053	0.1042	NDEPs_NDEGs
TRINITY_DN53487_c0_g1	TRINITY_DN53487_c0_g1	-0.194747	0.0397	NDEPs_NDEGs
TRINITY_DN53492_c0_g1	TRINITY_DN53492_c0_g1	-0.057713	0.5489	NDEPs_NDEGs
TRINITY_DN53504_c0_g3	TRINITY_DN53504_c0_g3	0.0522267	-0.1483	NDEPs_NDEGs
TRINITY_DN53514_c0_g1	TRINITY_DN53514_c0_g1	0.0364949	0.0295	NDEPs_NDEGs
TRINITY_DN53526_c1_g2	TRINITY_DN53526_c1_g2	-0.258389	0.2076	NDEPs_NDEGs
TRINITY_DN53527_c1_g1	TRINITY_DN53527_c1_g1	-0.100447	0.2239	NDEPs_NDEGs
TRINITY_DN53528_c0_g2	TRINITY_DN53528_c0_g2	-0.0760826	-0.4567	NDEPs_NDEGs
TRINITY_DN53541_c1_g1	TRINITY_DN53541_c1_g1	0.0626827	-0.011	NDEPs_NDEGs
TRINITY_DN53545_c0_g1	TRINITY_DN53545_c0_g1	-0.0532796	0.3554	NDEPs_NDEGs
TRINITY_DN53570_c0_g1	TRINITY_DN53570_c0_g1	-0.0277088	0.0969	NDEPs_NDEGs
TRINITY_DN53572_c0_g1	TRINITY_DN53572_c0_g1	-0.0125001	0.4709	NDEPs_NDEGs
TRINITY_DN53582_c1_g2	TRINITY_DN53582_c1_g2	-0.144237	0.4839	NDEPs_NDEGs
TRINITY_DN53589_c1_g1	TRINITY_DN53589_c1_g1	-0.159747	-0.7272	NDEPs_NDEGs
TRINITY_DN53590_c0_g2	TRINITY_DN53590_c0_g2	0.344881	1.2731	NDEPs_NDEGs
TRINITY_DN53597_c1_g3	TRINITY_DN53597_c1_g3	-0.00124847	-0.4628	NDEPs_NDEGs
TRINITY_DN53600_c1_g2	TRINITY_DN53600_c1_g2	-0.034806	-0.1541	NDEPs_NDEGs
TRINITY_DN53611_c0_g1	TRINITY_DN53611_c0_g1	0.0157017	-0.2005	NDEPs_NDEGs
TRINITY_DN53625_c1_g1	TRINITY_DN53625_c1_g1	0.0980638	0.2748	NDEPs_NDEGs
TRINITY_DN53636_c0_g1	TRINITY_DN53636_c0_g1	-0.0377279	0.9883	NDEPs_NDEGs
TRINITY_DN53647_c0_g1	TRINITY_DN53647_c0_g1	0.0139767	0.1511	NDEPs_NDEGs
TRINITY_DN53653_c2_g1	TRINITY_DN53653_c2_g1	0.0583151	-0.665	NDEPs_NDEGs
TRINITY_DN53654_c3_g1	TRINITY_DN53654_c3_g1	0.214392	-0.7414	NDEPs_NDEGs
TRINITY_DN53678_c0_g1	TRINITY_DN53678_c0_g1	-0.454488	-0.3047	NDEPs_NDEGs
TRINITY_DN53690_c1_g5	TRINITY_DN53690_c1_g5	-0.305148	1.5085	NDEPs_DEGs
TRINITY_DN53690_c1_g7	TRINITY_DN53690_c1_g7	0.108642	1.0558	NDEPs_DEGs
TRINITY_DN53717_c2_g1	TRINITY_DN53717_c2_g1	0.0657405	-0.326	NDEPs_NDEGs
TRINITY_DN53727_c5_g1	TRINITY_DN53727_c5_g1	0.215594	0.3773	NDEPs_NDEGs
TRINITY_DN53743_c0_g2	TRINITY_DN53743_c0_g2	0.142472	-0.8516	NDEPs_NDEGs
TRINITY_DN53752_c0_g5	TRINITY_DN53752_c0_g5	-0.479838	0.5129	NDEPs_NDEGs
TRINITY_DN53754_c0_g1	TRINITY_DN53754_c0_g1	-0.00577801	0.08	NDEPs_NDEGs
TRINITY_DN53755_c1_g1	TRINITY_DN53755_c1_g1	-0.0556183	-0.0242	NDEPs_NDEGs
TRINITY_DN53766_c3_g3	TRINITY_DN53766_c3_g3	0.133687	0.3499	NDEPs_NDEGs
TRINITY_DN53773_c3_g1	TRINITY_DN53773_c3_g1	-0.0832696	-0.0479	NDEPs_NDEGs
TRINITY_DN53774_c0_g1	TRINITY_DN53774_c0_g1	-0.0279368	0.7464	NDEPs_NDEGs
TRINITY_DN53774_c0_g2	TRINITY_DN53774_c0_g2	-0.0160378	0.7876	NDEPs_NDEGs
TRINITY_DN53782_c2_g1	TRINITY_DN53782_c2_g1	0.370365	0.615	NDEPs_NDEGs
TRINITY_DN53788_c0_g1	TRINITY_DN53788_c0_g1	-0.512044	0.725	NDEPs_NDEGs
TRINITY_DN53793_c0_g2	TRINITY_DN53793_c0_g2	0.160471	0.3409	NDEPs_NDEGs
TRINITY_DN53801_c3_g2	TRINITY_DN53801_c3_g2	-0.0193605	0.0512	NDEPs_NDEGs
TRINITY_DN53831_c0_g5	TRINITY_DN53831_c0_g5	-0.681377	-1.905	NDEPs_DEGs
TRINITY_DN53861_c1_g1	TRINITY_DN53861_c1_g1	-0.0346154	0.1833	NDEPs_NDEGs
TRINITY_DN53869_c3_g1	TRINITY_DN53869_c3_g1	-0.351021	0.7725	NDEPs_NDEGs
TRINITY_DN53906_c0_g2	TRINITY_DN53906_c0_g2	0.453277	-0.2981	NDEPs_NDEGs
TRINITY_DN53917_c1_g2	TRINITY_DN53917_c1_g2	0.0389643	1.1332	NDEPs_DEGs
TRINITY_DN53923_c2_g1	TRINITY_DN53923_c2_g1	-0.350421	0.6174	NDEPs_NDEGs
TRINITY_DN53923_c2_g2	TRINITY_DN53923_c2_g2	0.0728206	1.6531	NDEPs_DEGs
TRINITY_DN53940_c2_g1	TRINITY_DN53940_c2_g1	-0.450433	-1.4324	NDEPs_NDEGs
TRINITY_DN53943_c1_g2	TRINITY_DN53943_c1_g2	-0.0924694	0.4437	NDEPs_NDEGs
TRINITY_DN53947_c2_g2	TRINITY_DN53947_c2_g2	-0.294036	0.351	NDEPs_NDEGs
TRINITY_DN53952_c0_g1	TRINITY_DN53952_c0_g1	-0.0608306	0.1367	NDEPs_NDEGs
TRINITY_DN53964_c2_g1	TRINITY_DN53964_c2_g1	0.0326129	-0.2667	NDEPs_NDEGs
TRINITY_DN53984_c0_g1	TRINITY_DN53984_c0_g1	0.12326	0.5778	NDEPs_NDEGs
TRINITY_DN53985_c1_g1	TRINITY_DN53985_c1_g1	0.396492	-0.2104	NDEPs_NDEGs
TRINITY_DN53986_c1_g1	TRINITY_DN53986_c1_g1	0.125592	0.5534	NDEPs_NDEGs
TRINITY_DN53988_c0_g1	TRINITY_DN53988_c0_g1	-0.223241	0.4596	NDEPs_NDEGs
TRINITY_DN53989_c0_g1	TRINITY_DN53989_c0_g1	0.0352424	0.5531	NDEPs_NDEGs
TRINITY_DN53989_c0_g3	TRINITY_DN53989_c0_g3	0.0384994	0.5339	NDEPs_NDEGs
TRINITY_DN53998_c0_g1	TRINITY_DN53998_c0_g1	-0.0200083	-0.869	NDEPs_NDEGs
TRINITY_DN54001_c2_g3	TRINITY_DN54001_c2_g3	0.152095	0.0712	NDEPs_NDEGs
TRINITY_DN54002_c1_g1	TRINITY_DN54002_c1_g1	0.18308	-0.7026	NDEPs_NDEGs
TRINITY_DN54023_c2_g1	TRINITY_DN54023_c2_g1	-0.128995	0.8276	NDEPs_NDEGs
TRINITY_DN54023_c2_g3	TRINITY_DN54023_c2_g3	-0.12388	0.6542	NDEPs_NDEGs
TRINITY_DN54025_c1_g1	TRINITY_DN54025_c1_g1	-0.166342	-0.1109	NDEPs_NDEGs
TRINITY_DN54031_c1_g2	TRINITY_DN54031_c1_g2	-0.276237	0.6653	NDEPs_NDEGs
TRINITY_DN54044_c0_g1	TRINITY_DN54044_c0_g1	-0.255829	-0.1692	NDEPs_NDEGs
TRINITY_DN54056_c0_g1	TRINITY_DN54056_c0_g1	0.311567	0.4034	NDEPs_NDEGs
TRINITY_DN54057_c0_g1	TRINITY_DN54057_c0_g1	-0.265549	-0.7948	NDEPs_NDEGs
TRINITY_DN54067_c3_g2	TRINITY_DN54067_c3_g2	0.0223763	-0.104	NDEPs_NDEGs
TRINITY_DN54069_c1_g2	TRINITY_DN54069_c1_g2	-0.194145	0.0083	NDEPs_NDEGs
TRINITY_DN54075_c2_g1	TRINITY_DN54075_c2_g1	-0.146736	-0.0158	NDEPs_NDEGs
TRINITY_DN54080_c2_g1	TRINITY_DN54080_c2_g1	-0.102306	0.0173	NDEPs_NDEGs
TRINITY_DN54091_c0_g2	TRINITY_DN54091_c0_g2	-0.0628575	-0.5152	NDEPs_NDEGs
TRINITY_DN54100_c0_g1	TRINITY_DN54100_c0_g1	-0.0162785	0.1679	NDEPs_NDEGs
TRINITY_DN54101_c0_g1	TRINITY_DN54101_c0_g1	-0.183269	0.4291	NDEPs_NDEGs
TRINITY_DN54112_c1_g1	TRINITY_DN54112_c1_g1	0.275819	-0.1143	NDEPs_NDEGs
TRINITY_DN54120_c0_g1	TRINITY_DN54120_c0_g1	-0.026884	-0.1087	NDEPs_NDEGs
TRINITY_DN54134_c5_g2	TRINITY_DN54134_c5_g2	0.582297	0.3345	NDEPs_NDEGs
TRINITY_DN54136_c0_g2	TRINITY_DN54136_c0_g2	-0.162205	0.7288	NDEPs_NDEGs
TRINITY_DN54139_c3_g1	TRINITY_DN54139_c3_g1	-0.0386834	0.3425	NDEPs_NDEGs
TRINITY_DN54157_c0_g1	TRINITY_DN54157_c0_g1	0.0833209	-0.1916	NDEPs_NDEGs
TRINITY_DN54158_c2_g2	TRINITY_DN54158_c2_g2	-0.413471	-0.1786	NDEPs_NDEGs
TRINITY_DN54172_c0_g1	TRINITY_DN54172_c0_g1	-0.314203	-0.8762	NDEPs_NDEGs
TRINITY_DN54179_c2_g1	TRINITY_DN54179_c2_g1	-0.184161	0.1077	NDEPs_NDEGs
TRINITY_DN54181_c3_g1	TRINITY_DN54181_c3_g1	0.102962	3.4667	NDEPs_DEGs
TRINITY_DN54182_c0_g2	TRINITY_DN54182_c0_g2	-0.0582777	0.5134	NDEPs_NDEGs
TRINITY_DN54194_c1_g1	TRINITY_DN54194_c1_g1	0.0858787	0.2992	NDEPs_NDEGs
TRINITY_DN54208_c1_g1	TRINITY_DN54208_c1_g1	0.602862	0.2233	NDEPs_NDEGs
TRINITY_DN54211_c0_g3	TRINITY_DN54211_c0_g3	-0.0059359	0.4293	NDEPs_NDEGs
TRINITY_DN54222_c1_g1	TRINITY_DN54222_c1_g1	0.0069658	-0.1369	NDEPs_NDEGs
TRINITY_DN54234_c1_g2	TRINITY_DN54234_c1_g2	0.0204602	0.0758	NDEPs_NDEGs
TRINITY_DN54236_c1_g2	TRINITY_DN54236_c1_g2	-0.0274823	0.4711	NDEPs_NDEGs
TRINITY_DN54238_c3_g1	TRINITY_DN54238_c3_g1	-0.170316	0.1132	NDEPs_NDEGs
TRINITY_DN54242_c0_g2	TRINITY_DN54242_c0_g2	-0.347704	0.3128	NDEPs_NDEGs
TRINITY_DN54252_c0_g2	TRINITY_DN54252_c0_g2	0.422777	-0.1088	NDEPs_NDEGs
TRINITY_DN54258_c2_g1	TRINITY_DN54258_c2_g1	-0.0537572	0.7426	NDEPs_NDEGs
TRINITY_DN54264_c0_g1	TRINITY_DN54264_c0_g1	-0.161337	-0.0656	NDEPs_NDEGs
TRINITY_DN54266_c1_g1	TRINITY_DN54266_c1_g1	0.433158	-0.2355	NDEPs_NDEGs
TRINITY_DN54282_c0_g1	TRINITY_DN54282_c0_g1	0.000268316	0.8375	NDEPs_NDEGs
TRINITY_DN54285_c1_g1	TRINITY_DN54285_c1_g1	0.406859	0.6183	NDEPs_NDEGs
TRINITY_DN54302_c2_g1	TRINITY_DN54302_c2_g1	-0.0889021	0.7504	NDEPs_NDEGs
TRINITY_DN54312_c3_g1	TRINITY_DN54312_c3_g1	-0.0781798	-0.2301	NDEPs_NDEGs
TRINITY_DN54327_c0_g2	TRINITY_DN54327_c0_g2	0.0581364	-0.2015	NDEPs_NDEGs
TRINITY_DN54328_c0_g1	TRINITY_DN54328_c0_g1	-0.0812703	0.468	NDEPs_NDEGs
TRINITY_DN54336_c1_g1	TRINITY_DN54336_c1_g1	0.16107	-0.0564	NDEPs_NDEGs
TRINITY_DN54338_c0_g1	TRINITY_DN54338_c0_g1	0.0444976	-1.7279	NDEPs_DEGs
TRINITY_DN54343_c1_g1	TRINITY_DN54343_c1_g1	-0.429801	-0.1139	NDEPs_NDEGs
TRINITY_DN54352_c1_g2	TRINITY_DN54352_c1_g2	0.276665	-0.0434	NDEPs_NDEGs
TRINITY_DN54353_c3_g1	TRINITY_DN54353_c3_g1	-0.584471	0.7178	NDEPs_NDEGs
TRINITY_DN54360_c0_g2	TRINITY_DN54360_c0_g2	-0.120133	1.0767	NDEPs_DEGs
TRINITY_DN54361_c0_g1	TRINITY_DN54361_c0_g1	0.0691976	0.3655	NDEPs_NDEGs
TRINITY_DN54366_c1_g1	TRINITY_DN54366_c1_g1	0.274888	0.3819	NDEPs_NDEGs
TRINITY_DN54366_c1_g2	TRINITY_DN54366_c1_g2	0.626442	0.442	NDEPs_NDEGs
TRINITY_DN54376_c2_g2	TRINITY_DN54376_c2_g2	-0.0875632	2.5862	NDEPs_DEGs
TRINITY_DN54376_c2_g3	TRINITY_DN54376_c2_g3	0.412883	2.154	NDEPs_DEGs
TRINITY_DN54382_c0_g2	TRINITY_DN54382_c0_g2	0.269033	1.2938	NDEPs_DEGs
TRINITY_DN54386_c3_g1	TRINITY_DN54386_c3_g1	-0.0181473	0.0401	NDEPs_NDEGs
TRINITY_DN54402_c1_g2	TRINITY_DN54402_c1_g2	-0.193016	-0.1832	NDEPs_NDEGs
TRINITY_DN54403_c0_g1	TRINITY_DN54403_c0_g1	-0.070665	-0.3946	NDEPs_NDEGs
TRINITY_DN54404_c2_g1	TRINITY_DN54404_c2_g1	-0.247114	0.4949	NDEPs_NDEGs
TRINITY_DN54404_c2_g2	TRINITY_DN54404_c2_g2	0.140025	0.7156	NDEPs_NDEGs
TRINITY_DN54413_c0_g2	TRINITY_DN54413_c0_g2	0.329783	-0.1074	NDEPs_NDEGs
TRINITY_DN54416_c1_g2	TRINITY_DN54416_c1_g2	0.577918	1.1767	NDEPs_DEGs
TRINITY_DN54426_c0_g1	TRINITY_DN54426_c0_g1	0.0955856	-0.3104	NDEPs_NDEGs
TRINITY_DN54446_c1_g2	TRINITY_DN54446_c1_g2	-0.096647	-0.5206	NDEPs_NDEGs
TRINITY_DN54451_c1_g1	TRINITY_DN54451_c1_g1	0.126251	-2.1599	NDEPs_DEGs
TRINITY_DN54451_c1_g4	TRINITY_DN54451_c1_g4	0.459581	-2.5168	NDEPs_DEGs
TRINITY_DN54456_c1_g1	TRINITY_DN54456_c1_g1	-0.173578	1.0428	NDEPs_DEGs
TRINITY_DN54463_c0_g1	TRINITY_DN54463_c0_g1	-0.1688	-0.0938	NDEPs_NDEGs
TRINITY_DN54491_c1_g1	TRINITY_DN54491_c1_g1	-0.351472	0.1368	NDEPs_NDEGs
TRINITY_DN54495_c1_g2	TRINITY_DN54495_c1_g2	-0.13429	0.5045	NDEPs_NDEGs
TRINITY_DN54510_c1_g4	TRINITY_DN54510_c1_g4	-0.194547	-3.4409	NDEPs_NDEGs
TRINITY_DN54511_c2_g1	TRINITY_DN54511_c2_g1	0.141672	0.731	NDEPs_NDEGs
TRINITY_DN54514_c0_g1	TRINITY_DN54514_c0_g1	-0.0255896	-0.2749	NDEPs_NDEGs
TRINITY_DN54524_c0_g1	TRINITY_DN54524_c0_g1	0.037011	0.0955	NDEPs_NDEGs
TRINITY_DN54526_c1_g3	TRINITY_DN54526_c1_g3	-0.176523	0.5026	NDEPs_NDEGs
TRINITY_DN54542_c1_g1	TRINITY_DN54542_c1_g1	0.170878	0.1391	NDEPs_NDEGs
TRINITY_DN54544_c1_g1	TRINITY_DN54544_c1_g1	0.285019	0.456	NDEPs_NDEGs
TRINITY_DN54556_c1_g1	TRINITY_DN54556_c1_g1	-1.08629	0.5713	NDEPs_NDEGs
TRINITY_DN54557_c0_g1	TRINITY_DN54557_c0_g1	-0.0709089	-0.7999	NDEPs_NDEGs
TRINITY_DN54565_c2_g1	TRINITY_DN54565_c2_g1	-0.0304056	-0.0686	NDEPs_NDEGs
TRINITY_DN54574_c1_g1	TRINITY_DN54574_c1_g1	-0.219633	-0.8839	NDEPs_NDEGs
TRINITY_DN54582_c0_g1	TRINITY_DN54582_c0_g1	0.270333	-0.488	NDEPs_NDEGs
TRINITY_DN54592_c0_g1	TRINITY_DN54592_c0_g1	0.0021192	0.4395	NDEPs_NDEGs
TRINITY_DN54595_c2_g2	TRINITY_DN54595_c2_g2	-0.0390287	0.1822	NDEPs_NDEGs
TRINITY_DN54605_c1_g1	TRINITY_DN54605_c1_g1	-0.254085	0.0201	NDEPs_NDEGs
TRINITY_DN54611_c1_g1	TRINITY_DN54611_c1_g1	-0.148903	-0.2721	NDEPs_NDEGs
TRINITY_DN54611_c2_g3	TRINITY_DN54611_c2_g3	-0.0534593	-0.3019	NDEPs_NDEGs
TRINITY_DN54612_c0_g1	TRINITY_DN54612_c0_g1	-0.062624	-0.0588	NDEPs_NDEGs
TRINITY_DN54637_c0_g1	TRINITY_DN54637_c0_g1	0.010787	0.4202	NDEPs_NDEGs
TRINITY_DN54647_c2_g1	TRINITY_DN54647_c2_g1	-0.149436	0.0726	NDEPs_NDEGs
TRINITY_DN54651_c1_g3	TRINITY_DN54651_c1_g3	0.212161	-0.599	NDEPs_NDEGs
TRINITY_DN54653_c1_g1	TRINITY_DN54653_c1_g1	-0.0184527	-0.249	NDEPs_NDEGs
TRINITY_DN54672_c1_g1	TRINITY_DN54672_c1_g1	-0.211052	-0.055	NDEPs_NDEGs
TRINITY_DN54681_c1_g1	TRINITY_DN54681_c1_g1	-0.0117378	-0.3372	NDEPs_NDEGs
TRINITY_DN54683_c1_g1	TRINITY_DN54683_c1_g1	-0.302264	-0.3678	NDEPs_NDEGs
TRINITY_DN54684_c0_g2	TRINITY_DN54684_c0_g2	-0.109094	-0.4941	NDEPs_NDEGs
TRINITY_DN54688_c4_g2	TRINITY_DN54688_c4_g2	-0.00312248	0.3777	NDEPs_NDEGs
TRINITY_DN54697_c0_g1	TRINITY_DN54697_c0_g1	-0.459009	0.0178	NDEPs_NDEGs
TRINITY_DN54706_c1_g1	TRINITY_DN54706_c1_g1	-0.010768	0.2615	NDEPs_NDEGs
TRINITY_DN54706_c1_g2	TRINITY_DN54706_c1_g2	-0.0275808	-0.0872	NDEPs_NDEGs
TRINITY_DN54723_c0_g1	TRINITY_DN54723_c0_g1	-0.248111	-0.895	NDEPs_NDEGs
TRINITY_DN54724_c1_g2	TRINITY_DN54724_c1_g2	0.257918	-0.2351	NDEPs_NDEGs
TRINITY_DN54736_c1_g1	TRINITY_DN54736_c1_g1	-0.0498586	0.2713	NDEPs_NDEGs
TRINITY_DN54736_c1_g2	TRINITY_DN54736_c1_g2	-0.0832895	0.1882	NDEPs_NDEGs
TRINITY_DN54747_c1_g1	TRINITY_DN54747_c1_g1	-0.0128727	-0.6007	NDEPs_NDEGs
TRINITY_DN54751_c1_g1	TRINITY_DN54751_c1_g1	0.112128	-0.1437	NDEPs_NDEGs
TRINITY_DN54758_c1_g3	TRINITY_DN54758_c1_g3	-0.222911	0.2479	NDEPs_NDEGs
TRINITY_DN54758_c1_g4	TRINITY_DN54758_c1_g4	-0.190434	0.2944	NDEPs_NDEGs
TRINITY_DN54768_c0_g1	TRINITY_DN54768_c0_g1	-0.00283624	0.4016	NDEPs_NDEGs
TRINITY_DN54777_c0_g1	TRINITY_DN54777_c0_g1	-0.459729	0.6253	NDEPs_NDEGs
TRINITY_DN54790_c2_g2	TRINITY_DN54790_c2_g2	0.111249	-0.3939	NDEPs_NDEGs
TRINITY_DN54794_c1_g1	TRINITY_DN54794_c1_g1	-0.339108	-0.2951	NDEPs_NDEGs
TRINITY_DN54799_c1_g2	TRINITY_DN54799_c1_g2	-0.212158	-0.0455	NDEPs_NDEGs
TRINITY_DN54799_c1_g3	TRINITY_DN54799_c1_g3	0.0832583	0.4643	NDEPs_NDEGs
TRINITY_DN54800_c0_g1	TRINITY_DN54800_c0_g1	0.0397041	-0.54	NDEPs_NDEGs
TRINITY_DN54801_c2_g1	TRINITY_DN54801_c2_g1	0.250581	-0.0391	NDEPs_NDEGs
TRINITY_DN54803_c1_g1	TRINITY_DN54803_c1_g1	-0.0834622	0.7349	NDEPs_NDEGs
TRINITY_DN54814_c0_g1	TRINITY_DN54814_c0_g1	-0.453307	0.121	NDEPs_NDEGs
TRINITY_DN54821_c3_g1	TRINITY_DN54821_c3_g1	-0.00609816	0.1918	NDEPs_NDEGs
TRINITY_DN54829_c2_g3	TRINITY_DN54829_c2_g3	-0.0404806	-0.0013	NDEPs_NDEGs
TRINITY_DN54843_c0_g1	TRINITY_DN54843_c0_g1	-0.0946722	0.1917	NDEPs_NDEGs
TRINITY_DN54849_c0_g1	TRINITY_DN54849_c0_g1	0.276952	-0.0357	NDEPs_NDEGs
TRINITY_DN54851_c3_g1	TRINITY_DN54851_c3_g1	-0.282997	-1.3825	NDEPs_DEGs
TRINITY_DN54854_c0_g4	TRINITY_DN54854_c0_g4	-0.121538	-0.0191	NDEPs_NDEGs
TRINITY_DN54860_c0_g2	TRINITY_DN54860_c0_g2	-0.181082	0.1471	NDEPs_NDEGs
TRINITY_DN54862_c4_g1	TRINITY_DN54862_c4_g1	-0.127874	-0.0094	NDEPs_NDEGs
TRINITY_DN54871_c0_g1	TRINITY_DN54871_c0_g1	0.18734	-0.845	NDEPs_NDEGs
TRINITY_DN54872_c0_g3	TRINITY_DN54872_c0_g3	0.172239	-1.4002	NDEPs_DEGs
TRINITY_DN54885_c0_g2	TRINITY_DN54885_c0_g2	-0.12119	-1.4358	NDEPs_DEGs
TRINITY_DN54909_c0_g2	TRINITY_DN54909_c0_g2	-0.279196	0.1646	NDEPs_NDEGs
TRINITY_DN54911_c3_g1	TRINITY_DN54911_c3_g1	0.173261	1.0258	NDEPs_DEGs
TRINITY_DN54923_c1_g1	TRINITY_DN54923_c1_g1	-0.106773	0.2315	NDEPs_NDEGs
TRINITY_DN54935_c0_g1	TRINITY_DN54935_c0_g1	0.0558911	-0.1601	NDEPs_NDEGs
TRINITY_DN54936_c1_g1	TRINITY_DN54936_c1_g1	-0.0172229	0.0855	NDEPs_NDEGs
TRINITY_DN54938_c1_g2	TRINITY_DN54938_c1_g2	-0.561371	1.6553	NDEPs_DEGs
TRINITY_DN54943_c2_g1	TRINITY_DN54943_c2_g1	-0.0641375	0.2613	NDEPs_NDEGs
TRINITY_DN54949_c2_g2	TRINITY_DN54949_c2_g2	-0.0757861	0.0496	NDEPs_NDEGs
TRINITY_DN54961_c1_g2	TRINITY_DN54961_c1_g2	0.152982	0.7883	NDEPs_NDEGs
TRINITY_DN54969_c0_g5	TRINITY_DN54969_c0_g5	-0.516324	-0.4459	NDEPs_NDEGs
TRINITY_DN54974_c5_g1	TRINITY_DN54974_c5_g1	-0.180929	0.4175	NDEPs_NDEGs
TRINITY_DN54975_c1_g1	TRINITY_DN54975_c1_g1	-0.153174	0.5122	NDEPs_NDEGs
TRINITY_DN54990_c0_g1	TRINITY_DN54990_c0_g1	0.0753478	0.062	NDEPs_NDEGs
TRINITY_DN55000_c3_g3	TRINITY_DN55000_c3_g3	-0.283539	-0.691	NDEPs_NDEGs
TRINITY_DN55032_c4_g1	TRINITY_DN55032_c4_g1	-0.0574892	0.566	NDEPs_NDEGs
TRINITY_DN55046_c3_g3	TRINITY_DN55046_c3_g3	0.0155561	0.425	NDEPs_NDEGs
TRINITY_DN55053_c0_g1	TRINITY_DN55053_c0_g1	0.280804	-0.6077	NDEPs_NDEGs
TRINITY_DN55058_c1_g4	TRINITY_DN55058_c1_g4	0.0754327	0.318	NDEPs_NDEGs
TRINITY_DN55060_c0_g2	TRINITY_DN55060_c0_g2	-0.77008	0.5326	NDEPs_NDEGs
TRINITY_DN55063_c1_g2	TRINITY_DN55063_c1_g2	0.00626211	-0.2873	NDEPs_NDEGs
TRINITY_DN55070_c0_g1	TRINITY_DN55070_c0_g1	0.44465	-0.0567	NDEPs_NDEGs
TRINITY_DN55081_c0_g1	TRINITY_DN55081_c0_g1	-0.00850373	1.029	NDEPs_DEGs
TRINITY_DN55087_c0_g1	TRINITY_DN55087_c0_g1	-0.0202073	0.9402	NDEPs_NDEGs
TRINITY_DN55087_c1_g1	TRINITY_DN55087_c1_g1	-0.0378597	0.1805	NDEPs_NDEGs
TRINITY_DN55110_c1_g2	TRINITY_DN55110_c1_g2	0.0780496	-0.377	NDEPs_NDEGs
TRINITY_DN55130_c0_g1	TRINITY_DN55130_c0_g1	-0.188868	-0.0289	NDEPs_NDEGs
TRINITY_DN55136_c0_g1	TRINITY_DN55136_c0_g1	0.0774426	-0.1481	NDEPs_NDEGs
TRINITY_DN55150_c1_g1	TRINITY_DN55150_c1_g1	0.0193489	-0.0587	NDEPs_NDEGs
[truncated: 516 more rows]

## Sheet: 6 HAP vs 0 HAP
Protein	Gene	Protein_foldchange	Gene_foldchange	Type
TRINITY_DN15976_c0_g1	TRINITY_DN15976_c0_g1	-0.0618783	6.1347	NDEPs_NDEGs
TRINITY_DN17048_c0_g1	TRINITY_DN17048_c0_g1	0.252292	-0.1559	NDEPs_NDEGs
TRINITY_DN25014_c0_g1	TRINITY_DN25014_c0_g1	-0.0864538	6.5515	NDEPs_NDEGs
TRINITY_DN26400_c0_g1	TRINITY_DN26400_c0_g1	-0.742048	6.9522	NDEPs_NDEGs
TRINITY_DN27651_c0_g1	TRINITY_DN27651_c0_g1	-0.0777687	6.4618	NDEPs_NDEGs
TRINITY_DN27683_c0_g1	TRINITY_DN27683_c0_g1	0.104593	5.7356	NDEPs_NDEGs
TRINITY_DN27953_c1_g1	TRINITY_DN27953_c1_g1	-0.143808	6.9126	NDEPs_NDEGs
TRINITY_DN29109_c0_g1	TRINITY_DN29109_c0_g1	-0.12018	5.6489	NDEPs_NDEGs
TRINITY_DN29541_c0_g1	TRINITY_DN29541_c0_g1	-0.305068	5.9902	NDEPs_NDEGs
TRINITY_DN29560_c0_g1	TRINITY_DN29560_c0_g1	0.283021	-2.0722	NDEPs_DEGs
TRINITY_DN29778_c0_g1	TRINITY_DN29778_c0_g1	-0.616443	2.5643	NDEPs_DEGs
TRINITY_DN31622_c0_g1	TRINITY_DN31622_c0_g1	-0.113522	2.1898	NDEPs_NDEGs
TRINITY_DN31626_c0_g1	TRINITY_DN31626_c0_g1	0.242123	-0.8933	NDEPs_NDEGs
TRINITY_DN31844_c0_g1	TRINITY_DN31844_c0_g1	0.369162	-0.3028	NDEPs_NDEGs
TRINITY_DN31908_c0_g1	TRINITY_DN31908_c0_g1	-0.0364859	-1.1021	NDEPs_NDEGs
TRINITY_DN32545_c0_g1	TRINITY_DN32545_c0_g1	0.740232	-1.5026	NDEPs_DEGs
TRINITY_DN32555_c0_g1	TRINITY_DN32555_c0_g1	-0.17711	-0.058	NDEPs_NDEGs
TRINITY_DN32806_c0_g1	TRINITY_DN32806_c0_g1	0.51311	0.375	NDEPs_NDEGs
TRINITY_DN32827_c0_g1	TRINITY_DN32827_c0_g1	-0.0209771	0.2825	NDEPs_NDEGs
TRINITY_DN32938_c0_g2	TRINITY_DN32938_c0_g2	-0.619701	2.4741	NDEPs_DEGs
TRINITY_DN33155_c0_g1	TRINITY_DN33155_c0_g1	0.263342	0.1384	NDEPs_NDEGs
TRINITY_DN33192_c1_g1	TRINITY_DN33192_c1_g1	0.157637	-0.0203	NDEPs_NDEGs
TRINITY_DN33291_c0_g1	TRINITY_DN33291_c0_g1	0.602662	5.5999	NDEPs_DEGs
TRINITY_DN33360_c0_g1	TRINITY_DN33360_c0_g1	-0.372509	-0.105	NDEPs_NDEGs
TRINITY_DN33379_c1_g1	TRINITY_DN33379_c1_g1	0.0352635	0.695	NDEPs_NDEGs
TRINITY_DN33406_c0_g1	TRINITY_DN33406_c0_g1	0.434909	-0.4145	NDEPs_NDEGs
TRINITY_DN33489_c0_g1	TRINITY_DN33489_c0_g1	0.0531391	-0.1402	NDEPs_NDEGs
TRINITY_DN33549_c0_g2	TRINITY_DN33549_c0_g2	-4.18553	-1.2446	NDEPs_DEGs
TRINITY_DN33666_c0_g1	TRINITY_DN33666_c0_g1	0.111003	-1.1887	NDEPs_DEGs
TRINITY_DN33784_c0_g1	TRINITY_DN33784_c0_g1	0.550965	-0.6225	NDEPs_NDEGs
TRINITY_DN34107_c0_g1	TRINITY_DN34107_c0_g1	0.123163	0.8872	NDEPs_NDEGs
TRINITY_DN34125_c1_g1	TRINITY_DN34125_c1_g1	-0.344841	-0.5755	NDEPs_NDEGs
TRINITY_DN34136_c0_g1	TRINITY_DN34136_c0_g1	-0.0866989	-0.4712	NDEPs_NDEGs
TRINITY_DN34202_c0_g2	TRINITY_DN34202_c0_g2	-0.216337	0.8001	NDEPs_NDEGs
TRINITY_DN34217_c0_g1	TRINITY_DN34217_c0_g1	-0.136521	-0.2621	NDEPs_NDEGs
TRINITY_DN34236_c0_g1	TRINITY_DN34236_c0_g1	0.00100232	-1.0096	NDEPs_NDEGs
TRINITY_DN34366_c0_g1	TRINITY_DN34366_c0_g1	-0.561103	-0.5563	NDEPs_NDEGs
TRINITY_DN34377_c1_g1	TRINITY_DN34377_c1_g1	-0.365487	-0.76	NDEPs_NDEGs
TRINITY_DN34377_c1_g2	TRINITY_DN34377_c1_g2	-1.23633	-1.2078	DEPs_NDEGs
TRINITY_DN34417_c0_g1	TRINITY_DN34417_c0_g1	2.39889	0.2043	DEPs_NDEGs
TRINITY_DN34448_c0_g1	TRINITY_DN34448_c0_g1	0.547646	0.8924	NDEPs_NDEGs
TRINITY_DN34783_c0_g1	TRINITY_DN34783_c0_g1	-0.1247	-0.1334	NDEPs_NDEGs
TRINITY_DN34802_c0_g1	TRINITY_DN34802_c0_g1	0.0354578	1.9522	NDEPs_DEGs
TRINITY_DN34853_c4_g1	TRINITY_DN34853_c4_g1	0.0594771	0.0772	NDEPs_NDEGs
TRINITY_DN34888_c1_g1	TRINITY_DN34888_c1_g1	0.135343	-0.5962	NDEPs_NDEGs
TRINITY_DN34897_c0_g1	TRINITY_DN34897_c0_g1	-0.762258	-1.6339	NDEPs_DEGs
TRINITY_DN34912_c0_g1	TRINITY_DN34912_c0_g1	-0.751813	-0.8509	NDEPs_NDEGs
TRINITY_DN34919_c0_g1	TRINITY_DN34919_c0_g1	0.126173	-0.1181	NDEPs_NDEGs
TRINITY_DN54862_c4_g3	TRINITY_DN54862_c4_g3	0.382145	-0.059	NDEPs_NDEGs
TRINITY_DN35095_c0_g1	TRINITY_DN35095_c0_g1	0.308038	0.882	NDEPs_NDEGs
TRINITY_DN35115_c0_g1	TRINITY_DN35115_c0_g1	-0.524676	2.2496	NDEPs_DEGs
TRINITY_DN35202_c0_g1	TRINITY_DN35202_c0_g1	-0.471187	0.3653	NDEPs_NDEGs
TRINITY_DN35207_c0_g1	TRINITY_DN35207_c0_g1	-0.242405	1.3098	NDEPs_DEGs
TRINITY_DN35228_c0_g2	TRINITY_DN35228_c0_g2	-0.132757	0.0324	NDEPs_NDEGs
TRINITY_DN35245_c0_g1	TRINITY_DN35245_c0_g1	-0.602342	0.6028	NDEPs_NDEGs
TRINITY_DN35262_c0_g1	TRINITY_DN35262_c0_g1	-0.136521	-0.7619	NDEPs_NDEGs
TRINITY_DN35323_c0_g1	TRINITY_DN35323_c0_g1	-0.156458	0.8494	NDEPs_NDEGs
TRINITY_DN35360_c3_g1	TRINITY_DN35360_c3_g1	-0.0822887	0.4089	NDEPs_NDEGs
TRINITY_DN35372_c0_g2	TRINITY_DN35372_c0_g2	-0.00897255	-0.0018	NDEPs_NDEGs
TRINITY_DN35383_c0_g1	TRINITY_DN35383_c0_g1	0.556937	1.2	NDEPs_DEGs
TRINITY_DN35394_c0_g2	TRINITY_DN35394_c0_g2	0.0674019	-2.3577	NDEPs_DEGs
TRINITY_DN35421_c3_g2	TRINITY_DN35421_c3_g2	-0.447088	-0.8358	NDEPs_NDEGs
TRINITY_DN35499_c0_g2	TRINITY_DN35499_c0_g2	0.104099	-1.0012	NDEPs_DEGs
TRINITY_DN35522_c1_g2	TRINITY_DN35522_c1_g2	0.312572	-0.0274	NDEPs_NDEGs
TRINITY_DN35530_c1_g2	TRINITY_DN35530_c1_g2	-0.630316	0.0031	NDEPs_NDEGs
TRINITY_DN35551_c1_g3	TRINITY_DN35551_c1_g3	-0.182724	-0.2291	NDEPs_NDEGs
TRINITY_DN35553_c1_g1	TRINITY_DN35553_c1_g1	-1.88612	-0.87	NDEPs_NDEGs
TRINITY_DN35559_c0_g1	TRINITY_DN35559_c0_g1	0.645667	-0.5214	NDEPs_NDEGs
TRINITY_DN35592_c0_g1	TRINITY_DN35592_c0_g1	-0.628153	-0.3782	NDEPs_NDEGs
TRINITY_DN35668_c1_g2	TRINITY_DN35668_c1_g2	-0.0523174	-0.8355	NDEPs_NDEGs
TRINITY_DN35668_c1_g3	TRINITY_DN35668_c1_g3	0.301035	0.7944	NDEPs_NDEGs
TRINITY_DN35712_c2_g2	TRINITY_DN35712_c2_g2	0.162825	-0.4482	NDEPs_NDEGs
TRINITY_DN35743_c3_g2	TRINITY_DN35743_c3_g2	-0.059047	-0.0187	NDEPs_NDEGs
TRINITY_DN35785_c0_g1	TRINITY_DN35785_c0_g1	0.234948	-0.5621	NDEPs_NDEGs
TRINITY_DN35797_c2_g1	TRINITY_DN35797_c2_g1	0.198341	0.9146	NDEPs_NDEGs
TRINITY_DN35805_c0_g1	TRINITY_DN35805_c0_g1	-0.162672	-0.2051	NDEPs_NDEGs
TRINITY_DN35825_c1_g3	TRINITY_DN35825_c1_g3	-0.110203	-0.7178	NDEPs_NDEGs
TRINITY_DN35827_c2_g2	TRINITY_DN35827_c2_g2	-0.0996645	0.2269	NDEPs_NDEGs
TRINITY_DN35847_c1_g1	TRINITY_DN35847_c1_g1	0.681193	1.1708	NDEPs_DEGs
TRINITY_DN35963_c0_g1	TRINITY_DN35963_c0_g1	-0.547837	0.5976	NDEPs_NDEGs
TRINITY_DN35987_c1_g1	TRINITY_DN35987_c1_g1	-1.13843	-3.0321	NDEPs_DEGs
TRINITY_DN35995_c3_g1	TRINITY_DN35995_c3_g1	0.626811	-3.4091	NDEPs_DEGs
TRINITY_DN36005_c6_g2	TRINITY_DN36005_c6_g2	-0.125604	0.7486	NDEPs_NDEGs
TRINITY_DN36079_c3_g1	TRINITY_DN36079_c3_g1	-0.115999	-1.1391	NDEPs_DEGs
TRINITY_DN36101_c1_g1	TRINITY_DN36101_c1_g1	-0.279172	-1.0291	NDEPs_DEGs
TRINITY_DN36117_c0_g2	TRINITY_DN36117_c0_g2	0.27386	-0.697	NDEPs_NDEGs
TRINITY_DN36134_c1_g4	TRINITY_DN36134_c1_g4	-1.31217	0.083	NDEPs_NDEGs
TRINITY_DN36147_c0_g1	TRINITY_DN36147_c0_g1	-0.0159722	-0.4317	NDEPs_NDEGs
TRINITY_DN36215_c2_g2	TRINITY_DN36215_c2_g2	0.487177	-0.6479	NDEPs_NDEGs
TRINITY_DN36220_c2_g1	TRINITY_DN36220_c2_g1	-0.104375	-0.6562	NDEPs_NDEGs
TRINITY_DN36248_c5_g1	TRINITY_DN36248_c5_g1	-0.308212	-0.3699	NDEPs_NDEGs
TRINITY_DN36249_c3_g1	TRINITY_DN36249_c3_g1	-0.073325	0.1676	NDEPs_NDEGs
TRINITY_DN36262_c0_g1	TRINITY_DN36262_c0_g1	-0.0916129	0.1191	NDEPs_NDEGs
TRINITY_DN36279_c1_g1	TRINITY_DN36279_c1_g1	0.170674	0.1354	NDEPs_NDEGs
TRINITY_DN36296_c0_g1	TRINITY_DN36296_c0_g1	-0.352628	-0.2159	NDEPs_NDEGs
TRINITY_DN36298_c0_g1	TRINITY_DN36298_c0_g1	-0.161103	0.2153	NDEPs_NDEGs
TRINITY_DN36298_c0_g5	TRINITY_DN36298_c0_g5	0.503589	0.2522	NDEPs_NDEGs
TRINITY_DN36315_c0_g1	TRINITY_DN36315_c0_g1	0.110912	-0.5969	NDEPs_NDEGs
TRINITY_DN36324_c0_g1	TRINITY_DN36324_c0_g1	1.03974	-0.7417	DEPs_NDEGs
TRINITY_DN36327_c1_g2	TRINITY_DN36327_c1_g2	0.00422811	-0.2525	NDEPs_NDEGs
TRINITY_DN36348_c1_g1	TRINITY_DN36348_c1_g1	0.0655889	-0.2765	NDEPs_NDEGs
TRINITY_DN36395_c1_g12	TRINITY_DN36395_c1_g12	0.00313733	-0.2605	NDEPs_NDEGs
TRINITY_DN36410_c0_g1	TRINITY_DN36410_c0_g1	-0.363897	0.1638	NDEPs_NDEGs
TRINITY_DN36422_c1_g1	TRINITY_DN36422_c1_g1	-0.0903221	-0.8758	NDEPs_NDEGs
TRINITY_DN36432_c0_g1	TRINITY_DN36432_c0_g1	-0.223852	0.2816	NDEPs_NDEGs
TRINITY_DN36531_c0_g1	TRINITY_DN36531_c0_g1	0.551965	0.9742	NDEPs_NDEGs
TRINITY_DN36532_c2_g2	TRINITY_DN36532_c2_g2	-0.00589389	-0.2624	NDEPs_NDEGs
TRINITY_DN36564_c0_g1	TRINITY_DN36564_c0_g1	-0.754731	-1.1378	NDEPs_DEGs
TRINITY_DN36567_c0_g1	TRINITY_DN36567_c0_g1	-0.754156	0.3083	NDEPs_NDEGs
TRINITY_DN36584_c3_g3	TRINITY_DN36584_c3_g3	0.105934	0.0315	NDEPs_NDEGs
TRINITY_DN36602_c5_g1	TRINITY_DN36602_c5_g1	0.167215	-0.3949	NDEPs_NDEGs
TRINITY_DN36623_c3_g1	TRINITY_DN36623_c3_g1	6.41646	5.6935	NDEPs_DEGs
TRINITY_DN36629_c0_g1	TRINITY_DN36629_c0_g1	-0.441938	-0.7981	NDEPs_NDEGs
TRINITY_DN36634_c3_g1	TRINITY_DN36634_c3_g1	-0.697897	0.1561	NDEPs_NDEGs
TRINITY_DN36663_c4_g1	TRINITY_DN36663_c4_g1	-0.135052	0.5793	NDEPs_NDEGs
TRINITY_DN36686_c0_g1	TRINITY_DN36686_c0_g1	-0.00184061	0.1913	NDEPs_NDEGs
TRINITY_DN36688_c0_g2	TRINITY_DN36688_c0_g2	-0.187145	-0.6074	NDEPs_NDEGs
TRINITY_DN36701_c0_g1	TRINITY_DN36701_c0_g1	-0.145076	-0.0757	NDEPs_NDEGs
TRINITY_DN36771_c0_g2	TRINITY_DN36771_c0_g2	-0.335599	2.0599	NDEPs_DEGs
TRINITY_DN36811_c0_g2	TRINITY_DN36811_c0_g2	-0.266142	0.4552	NDEPs_NDEGs
TRINITY_DN36846_c1_g1	TRINITY_DN36846_c1_g1	-0.351743	-0.1157	NDEPs_NDEGs
TRINITY_DN36884_c3_g1	TRINITY_DN36884_c3_g1	0.0447172	-0.0735	NDEPs_NDEGs
TRINITY_DN36886_c3_g2	TRINITY_DN36886_c3_g2	1.42217	0.6599	DEPs_NDEGs
TRINITY_DN36910_c0_g1	TRINITY_DN36910_c0_g1	-0.0566893	-0.6068	NDEPs_NDEGs
TRINITY_DN36912_c1_g1	TRINITY_DN36912_c1_g1	-0.0754394	-0.3761	NDEPs_NDEGs
TRINITY_DN36912_c1_g2	TRINITY_DN36912_c1_g2	0.10548	-0.0489	NDEPs_NDEGs
TRINITY_DN36926_c2_g4	TRINITY_DN36926_c2_g4	0.0902681	-0.1019	NDEPs_NDEGs
TRINITY_DN36974_c0_g3	TRINITY_DN36974_c0_g3	0.261356	0.28	NDEPs_NDEGs
TRINITY_DN36974_c0_g6	TRINITY_DN36974_c0_g6	0.81064	0.5213	NDEPs_NDEGs
TRINITY_DN36989_c0_g2	TRINITY_DN36989_c0_g2	-0.17072	-0.4718	NDEPs_NDEGs
TRINITY_DN37023_c10_g2	TRINITY_DN37023_c10_g2	-0.545439	-0.6124	NDEPs_NDEGs
TRINITY_DN37044_c0_g2	TRINITY_DN37044_c0_g2	0.123968	0.0526	NDEPs_NDEGs
TRINITY_DN37085_c0_g1	TRINITY_DN37085_c0_g1	-0.77868	-0.6771	NDEPs_NDEGs
TRINITY_DN37088_c1_g2	TRINITY_DN37088_c1_g2	0.0475258	0.1095	NDEPs_NDEGs
TRINITY_DN37088_c1_g4	TRINITY_DN37088_c1_g4	0.0115658	0.2766	NDEPs_NDEGs
TRINITY_DN37089_c0_g2	TRINITY_DN37089_c0_g2	0.306097	0.6051	NDEPs_NDEGs
TRINITY_DN37118_c3_g1	TRINITY_DN37118_c3_g1	0.283663	0.1696	NDEPs_NDEGs
TRINITY_DN57790_c4_g6	TRINITY_DN57790_c4_g6	-0.118407	-0.2635	NDEPs_NDEGs
TRINITY_DN40628_c0_g1	TRINITY_DN40628_c0_g1	0.0260507	-0.5924	NDEPs_NDEGs
TRINITY_DN37129_c0_g1	TRINITY_DN37129_c0_g1	-0.501892	-0.0187	NDEPs_NDEGs
TRINITY_DN37150_c2_g1	TRINITY_DN37150_c2_g1	-0.0838077	-1.3453	NDEPs_DEGs
TRINITY_DN37182_c2_g2	TRINITY_DN37182_c2_g2	-0.0357744	1.6189	NDEPs_NDEGs
TRINITY_DN37193_c0_g1	TRINITY_DN37193_c0_g1	-0.539159	-0.1358	NDEPs_NDEGs
TRINITY_DN37197_c1_g3	TRINITY_DN37197_c1_g3	-0.0932402	-1.0404	NDEPs_DEGs
TRINITY_DN37228_c3_g1	TRINITY_DN37228_c3_g1	-0.17977	0.8496	NDEPs_NDEGs
TRINITY_DN37254_c0_g1	TRINITY_DN37254_c0_g1	0.0510268	-0.3141	NDEPs_NDEGs
TRINITY_DN37258_c0_g1	TRINITY_DN37258_c0_g1	-0.0487509	0.1102	NDEPs_NDEGs
TRINITY_DN37267_c1_g2	TRINITY_DN37267_c1_g2	0.396628	-0.1883	NDEPs_NDEGs
TRINITY_DN37274_c5_g1	TRINITY_DN37274_c5_g1	-0.165703	-0.0492	NDEPs_NDEGs
TRINITY_DN37311_c2_g3	TRINITY_DN37311_c2_g3	0.15654	-0.5325	NDEPs_NDEGs
TRINITY_DN37332_c1_g1	TRINITY_DN37332_c1_g1	-0.476029	-0.4986	NDEPs_NDEGs
TRINITY_DN37332_c1_g2	TRINITY_DN37332_c1_g2	-0.433337	-1.3437	NDEPs_NDEGs
TRINITY_DN37342_c0_g1	TRINITY_DN37342_c0_g1	-0.165519	-0.4389	NDEPs_NDEGs
TRINITY_DN37387_c0_g1	TRINITY_DN37387_c0_g1	0.217586	-1.213	NDEPs_DEGs
TRINITY_DN37390_c0_g1	TRINITY_DN37390_c0_g1	-0.550678	-1.0084	NDEPs_DEGs
TRINITY_DN37428_c0_g1	TRINITY_DN37428_c0_g1	-0.211027	1.2657	NDEPs_DEGs
TRINITY_DN37446_c1_g1	TRINITY_DN37446_c1_g1	-0.107721	-0.4258	NDEPs_NDEGs
TRINITY_DN37482_c2_g1	TRINITY_DN37482_c2_g1	0.190702	-1.2769	NDEPs_NDEGs
TRINITY_DN37513_c7_g2	TRINITY_DN37513_c7_g2	0.207357	-0.5271	NDEPs_NDEGs
TRINITY_DN37551_c2_g2	TRINITY_DN37551_c2_g2	-0.0691945	4.4062	NDEPs_DEGs
TRINITY_DN37592_c0_g2	TRINITY_DN37592_c0_g2	0.201003	-0.3771	NDEPs_NDEGs
TRINITY_DN37597_c0_g1	TRINITY_DN37597_c0_g1	-0.305177	-0.3001	NDEPs_NDEGs
TRINITY_DN37621_c0_g1	TRINITY_DN37621_c0_g1	-0.45316	-0.186	NDEPs_NDEGs
TRINITY_DN37623_c3_g1	TRINITY_DN37623_c3_g1	0.361882	0.6691	NDEPs_NDEGs
TRINITY_DN37639_c2_g1	TRINITY_DN37639_c2_g1	0.537551	0.9073	NDEPs_NDEGs
TRINITY_DN37660_c4_g2	TRINITY_DN37660_c4_g2	3.00913	8.1084	DEPs_DEGs
TRINITY_DN37666_c2_g1	TRINITY_DN37666_c2_g1	0.144931	-1.0764	NDEPs_DEGs
TRINITY_DN37687_c1_g2	TRINITY_DN37687_c1_g2	0.476255	-0.7649	NDEPs_NDEGs
TRINITY_DN37693_c1_g1	TRINITY_DN37693_c1_g1	0.113091	1.2567	NDEPs_NDEGs
TRINITY_DN37721_c0_g1	TRINITY_DN37721_c0_g1	-0.103596	-0.0101	NDEPs_NDEGs
TRINITY_DN37729_c0_g1	TRINITY_DN37729_c0_g1	0.165188	-1.4126	NDEPs_DEGs
TRINITY_DN37753_c1_g3	TRINITY_DN37753_c1_g3	-0.0127781	0.0672	NDEPs_NDEGs
TRINITY_DN37762_c1_g2	TRINITY_DN37762_c1_g2	-0.132603	0.4483	NDEPs_NDEGs
TRINITY_DN37770_c0_g1	TRINITY_DN37770_c0_g1	0.402836	0.0829	NDEPs_NDEGs
TRINITY_DN37771_c0_g1	TRINITY_DN37771_c0_g1	0.187165	-0.1519	NDEPs_NDEGs
TRINITY_DN37775_c1_g2	TRINITY_DN37775_c1_g2	0.137519	-1.7959	NDEPs_DEGs
TRINITY_DN37810_c1_g1	TRINITY_DN37810_c1_g1	-0.121722	-0.5205	NDEPs_NDEGs
TRINITY_DN37823_c4_g1	TRINITY_DN37823_c4_g1	-0.547723	0.2455	NDEPs_NDEGs
TRINITY_DN37841_c0_g1	TRINITY_DN37841_c0_g1	0.0119664	-0.4015	NDEPs_NDEGs
TRINITY_DN37865_c1_g2	TRINITY_DN37865_c1_g2	-2.08492	-0.5773	DEPs_NDEGs
TRINITY_DN37876_c6_g1	TRINITY_DN37876_c6_g1	-0.175688	-0.0197	NDEPs_NDEGs
TRINITY_DN37897_c2_g1	TRINITY_DN37897_c2_g1	-0.262592	-0.3642	NDEPs_NDEGs
TRINITY_DN37958_c2_g1	TRINITY_DN37958_c2_g1	-0.305526	0.0477	NDEPs_NDEGs
TRINITY_DN37971_c2_g1	TRINITY_DN37971_c2_g1	0.0179333	0.1253	NDEPs_NDEGs
TRINITY_DN37978_c2_g1	TRINITY_DN37978_c2_g1	-0.495614	-2.0007	NDEPs_DEGs
TRINITY_DN37981_c3_g2	TRINITY_DN37981_c3_g2	0.191697	0.3248	NDEPs_NDEGs
TRINITY_DN37991_c0_g1	TRINITY_DN37991_c0_g1	-0.618409	0.7435	NDEPs_NDEGs
TRINITY_DN38067_c0_g2	TRINITY_DN38067_c0_g2	0.268797	-0.8603	NDEPs_NDEGs
TRINITY_DN38074_c3_g5	TRINITY_DN38074_c3_g5	-0.824145	0.2378	NDEPs_NDEGs
TRINITY_DN38088_c5_g2	TRINITY_DN38088_c5_g2	0.154796	-0.8233	NDEPs_NDEGs
TRINITY_DN38095_c2_g1	TRINITY_DN38095_c2_g1	0.36224	0.4244	NDEPs_NDEGs
TRINITY_DN38101_c1_g1	TRINITY_DN38101_c1_g1	-0.210369	-0.0409	NDEPs_NDEGs
TRINITY_DN38108_c2_g1	TRINITY_DN38108_c2_g1	-0.129606	0.1282	NDEPs_NDEGs
TRINITY_DN38137_c0_g1	TRINITY_DN38137_c0_g1	0.586987	-0.1672	NDEPs_NDEGs
TRINITY_DN38191_c1_g2	TRINITY_DN38191_c1_g2	-0.258651	0.3869	NDEPs_NDEGs
TRINITY_DN38226_c0_g1	TRINITY_DN38226_c0_g1	-1.55608	3.6191	DEPs_DEGs
TRINITY_DN56319_c0_g3	TRINITY_DN56319_c0_g3	0.0774358	0.5232	NDEPs_NDEGs
TRINITY_DN38263_c0_g1	TRINITY_DN38263_c0_g1	-0.00431288	0.3198	NDEPs_NDEGs
TRINITY_DN38284_c2_g2	TRINITY_DN38284_c2_g2	0.0841119	0.1165	NDEPs_NDEGs
TRINITY_DN38294_c0_g1	TRINITY_DN38294_c0_g1	0.661656	-0.1398	NDEPs_NDEGs
TRINITY_DN38311_c1_g3	TRINITY_DN38311_c1_g3	0.0630017	1.0022	NDEPs_DEGs
TRINITY_DN38331_c5_g2	TRINITY_DN38331_c5_g2	-0.125036	1.2072	NDEPs_DEGs
TRINITY_DN38348_c1_g1	TRINITY_DN38348_c1_g1	-0.44312	-0.169	NDEPs_NDEGs
TRINITY_DN38414_c0_g1	TRINITY_DN38414_c0_g1	0.167341	1.3814	NDEPs_DEGs
TRINITY_DN38433_c0_g2	TRINITY_DN38433_c0_g2	0.89617	0.7373	NDEPs_NDEGs
TRINITY_DN38437_c0_g1	TRINITY_DN38437_c0_g1	-0.396299	-0.1806	NDEPs_NDEGs
TRINITY_DN38450_c1_g1	TRINITY_DN38450_c1_g1	-0.271303	3.4485	NDEPs_DEGs
TRINITY_DN38459_c0_g1	TRINITY_DN38459_c0_g1	-0.675726	0.5044	NDEPs_NDEGs
TRINITY_DN38475_c0_g1	TRINITY_DN38475_c0_g1	0.92988	0.0087	NDEPs_NDEGs
TRINITY_DN52866_c2_g1	TRINITY_DN52866_c2_g1	-0.0531718	0.2009	NDEPs_NDEGs
TRINITY_DN38489_c0_g1	TRINITY_DN38489_c0_g1	-0.0380611	-0.4818	NDEPs_NDEGs
TRINITY_DN38499_c0_g1	TRINITY_DN38499_c0_g1	0.200393	-0.2057	NDEPs_NDEGs
TRINITY_DN38504_c0_g1	TRINITY_DN38504_c0_g1	-0.00164705	3.0528	NDEPs_DEGs
TRINITY_DN38521_c2_g1	TRINITY_DN38521_c2_g1	-0.851415	0.0677	NDEPs_NDEGs
TRINITY_DN38529_c1_g1	TRINITY_DN38529_c1_g1	-0.0720141	0.6724	NDEPs_NDEGs
TRINITY_DN55802_c2_g1	TRINITY_DN55802_c2_g1	-0.837847	0.6093	NDEPs_NDEGs
TRINITY_DN38608_c1_g2	TRINITY_DN38608_c1_g2	0.680431	0.5495	NDEPs_NDEGs
TRINITY_DN38610_c2_g2	TRINITY_DN38610_c2_g2	-0.179542	-0.5432	NDEPs_NDEGs
TRINITY_DN38612_c2_g1	TRINITY_DN38612_c2_g1	-0.0877916	-1.0732	NDEPs_DEGs
TRINITY_DN38619_c1_g1	TRINITY_DN38619_c1_g1	0.187269	-0.0633	NDEPs_NDEGs
TRINITY_DN38623_c0_g1	TRINITY_DN38623_c0_g1	0.252304	0.3753	NDEPs_NDEGs
TRINITY_DN38636_c1_g1	TRINITY_DN38636_c1_g1	-0.124044	0.1243	NDEPs_NDEGs
TRINITY_DN38642_c0_g2	TRINITY_DN38642_c0_g2	-0.163882	-1.5167	NDEPs_NDEGs
TRINITY_DN38642_c0_g4	TRINITY_DN38642_c0_g4	-0.241385	1.2882	NDEPs_NDEGs
TRINITY_DN38653_c0_g1	TRINITY_DN38653_c0_g1	-0.000519464	2.0849	NDEPs_NDEGs
TRINITY_DN38653_c1_g1	TRINITY_DN38653_c1_g1	-0.410917	0.2908	NDEPs_NDEGs
TRINITY_DN38653_c3_g1	TRINITY_DN38653_c3_g1	-1.33524	-0.8401	DEPs_NDEGs
TRINITY_DN38655_c0_g1	TRINITY_DN38655_c0_g1	0.206713	0.0393	NDEPs_NDEGs
TRINITY_DN38706_c0_g3	TRINITY_DN38706_c0_g3	-0.435524	-0.4025	NDEPs_NDEGs
TRINITY_DN38711_c0_g3	TRINITY_DN38711_c0_g3	-1.04239	-0.8403	NDEPs_NDEGs
TRINITY_DN38742_c0_g1	TRINITY_DN38742_c0_g1	0.306947	0.1789	NDEPs_NDEGs
TRINITY_DN38754_c1_g2	TRINITY_DN38754_c1_g2	-0.0988578	0.0311	NDEPs_NDEGs
TRINITY_DN38754_c1_g4	TRINITY_DN38754_c1_g4	0.135962	-0.2455	NDEPs_NDEGs
TRINITY_DN38754_c1_g6	TRINITY_DN38754_c1_g6	-0.289288	0.7624	NDEPs_NDEGs
TRINITY_DN38758_c0_g1	TRINITY_DN38758_c0_g1	-0.0778935	0.1146	NDEPs_NDEGs
TRINITY_DN38795_c0_g1	TRINITY_DN38795_c0_g1	-0.187559	-0.8943	NDEPs_NDEGs
TRINITY_DN38806_c2_g1	TRINITY_DN38806_c2_g1	-0.310531	-2.9842	NDEPs_DEGs
TRINITY_DN38806_c2_g2	TRINITY_DN38806_c2_g2	0.532908	0.0984	NDEPs_NDEGs
TRINITY_DN38815_c1_g1	TRINITY_DN38815_c1_g1	0.0578841	-0.3227	NDEPs_NDEGs
TRINITY_DN38817_c2_g3	TRINITY_DN38817_c2_g3	-0.0564837	1.0122	NDEPs_DEGs
TRINITY_DN38829_c1_g1	TRINITY_DN38829_c1_g1	0.148263	-0.5074	NDEPs_NDEGs
TRINITY_DN38842_c1_g1	TRINITY_DN38842_c1_g1	-0.0573661	0.5369	NDEPs_NDEGs
TRINITY_DN38882_c0_g1	TRINITY_DN38882_c0_g1	0.246272	-0.4371	NDEPs_NDEGs
TRINITY_DN38883_c2_g1	TRINITY_DN38883_c2_g1	-0.0367848	0.0989	NDEPs_NDEGs
TRINITY_DN38904_c1_g1	TRINITY_DN38904_c1_g1	0.429091	2.0716	NDEPs_DEGs
TRINITY_DN38990_c0_g1	TRINITY_DN38990_c0_g1	-0.266627	-0.9489	NDEPs_NDEGs
TRINITY_DN38990_c1_g2	TRINITY_DN38990_c1_g2	0.218717	-1.9529	NDEPs_DEGs
TRINITY_DN38991_c0_g1	TRINITY_DN38991_c0_g1	-1.24582	-0.6125	DEPs_NDEGs
TRINITY_DN38997_c8_g2	TRINITY_DN38997_c8_g2	-0.0770304	0.8178	NDEPs_NDEGs
TRINITY_DN39013_c5_g1	TRINITY_DN39013_c5_g1	0.162008	-0.1907	NDEPs_NDEGs
TRINITY_DN39031_c0_g1	TRINITY_DN39031_c0_g1	-0.249136	0.3605	NDEPs_NDEGs
TRINITY_DN39038_c4_g1	TRINITY_DN39038_c4_g1	-0.245981	-0.6625	NDEPs_NDEGs
TRINITY_DN39040_c0_g1	TRINITY_DN39040_c0_g1	-0.191132	2.452	NDEPs_NDEGs
TRINITY_DN39049_c0_g1	TRINITY_DN39049_c0_g1	-0.246236	-0.6424	NDEPs_NDEGs
TRINITY_DN39049_c0_g3	TRINITY_DN39049_c0_g3	0.08094	0.0362	NDEPs_NDEGs
TRINITY_DN39064_c0_g1	TRINITY_DN39064_c0_g1	0.0204915	0.653	NDEPs_NDEGs
TRINITY_DN39088_c3_g1	TRINITY_DN39088_c3_g1	-0.153637	-0.6252	NDEPs_NDEGs
TRINITY_DN39089_c1_g3	TRINITY_DN39089_c1_g3	-0.00683144	0.1341	NDEPs_NDEGs
TRINITY_DN39095_c2_g2	TRINITY_DN39095_c2_g2	-0.182062	0.5501	NDEPs_NDEGs
TRINITY_DN39133_c0_g2	TRINITY_DN39133_c0_g2	0.0263752	-0.1177	NDEPs_NDEGs
TRINITY_DN39136_c0_g1	TRINITY_DN39136_c0_g1	0.158315	1.0333	NDEPs_DEGs
TRINITY_DN39151_c2_g1	TRINITY_DN39151_c2_g1	-0.0471461	0.2815	NDEPs_NDEGs
TRINITY_DN39195_c2_g1	TRINITY_DN39195_c2_g1	-0.0806523	-0.6952	NDEPs_NDEGs
TRINITY_DN39208_c4_g1	TRINITY_DN39208_c4_g1	0.0122454	-0.3433	NDEPs_NDEGs
TRINITY_DN39212_c0_g1	TRINITY_DN39212_c0_g1	-0.137599	-0.2731	NDEPs_NDEGs
TRINITY_DN39291_c1_g1	TRINITY_DN39291_c1_g1	-0.138807	-0.1446	NDEPs_NDEGs
TRINITY_DN39314_c1_g1	TRINITY_DN39314_c1_g1	0.191075	-3.197	NDEPs_DEGs
TRINITY_DN39345_c4_g2	TRINITY_DN39345_c4_g2	0.311374	-0.9935	NDEPs_NDEGs
TRINITY_DN39373_c1_g1	TRINITY_DN39373_c1_g1	0.369186	1.96	NDEPs_DEGs
TRINITY_DN39383_c0_g2	TRINITY_DN39383_c0_g2	-1.08143	1.1574	DEPs_DEGs
TRINITY_DN39384_c1_g2	TRINITY_DN39384_c1_g2	-0.467837	-0.8365	NDEPs_NDEGs
TRINITY_DN39391_c1_g1	TRINITY_DN39391_c1_g1	0.767792	-2.694	NDEPs_NDEGs
TRINITY_DN39391_c1_g2	TRINITY_DN39391_c1_g2	3.856	4.9247	NDEPs_DEGs
TRINITY_DN39407_c2_g4	TRINITY_DN39407_c2_g4	-0.147586	-4.3976	NDEPs_DEGs
TRINITY_DN39409_c0_g1	TRINITY_DN39409_c0_g1	-0.916919	-1.0571	NDEPs_DEGs
TRINITY_DN39409_c1_g1	TRINITY_DN39409_c1_g1	-0.0660165	0.3775	NDEPs_NDEGs
TRINITY_DN39409_c2_g2	TRINITY_DN39409_c2_g2	-0.182103	-0.929	NDEPs_NDEGs
TRINITY_DN39422_c0_g2	TRINITY_DN39422_c0_g2	-0.525139	-0.2024	NDEPs_NDEGs
TRINITY_DN39461_c3_g1	TRINITY_DN39461_c3_g1	0.191614	0.194	NDEPs_NDEGs
TRINITY_DN39462_c1_g1	TRINITY_DN39462_c1_g1	0.445666	-0.4433	NDEPs_NDEGs
TRINITY_DN39462_c1_g3	TRINITY_DN39462_c1_g3	0.289365	-1.4812	NDEPs_DEGs
TRINITY_DN39477_c1_g2	TRINITY_DN39477_c1_g2	-0.0969941	-0.3925	NDEPs_NDEGs
TRINITY_DN39513_c0_g2	TRINITY_DN39513_c0_g2	-0.266231	-0.0746	NDEPs_NDEGs
TRINITY_DN39537_c0_g3	TRINITY_DN39537_c0_g3	-1.10127	-0.3165	DEPs_NDEGs
TRINITY_DN39546_c0_g4	TRINITY_DN39546_c0_g4	0.0067734	0.0836	NDEPs_NDEGs
TRINITY_DN39549_c3_g1	TRINITY_DN39549_c3_g1	-0.331739	-0.0903	NDEPs_NDEGs
TRINITY_DN39558_c5_g1	TRINITY_DN39558_c5_g1	-0.0521857	-0.0297	NDEPs_NDEGs
TRINITY_DN39560_c1_g1	TRINITY_DN39560_c1_g1	-0.931571	0.8661	NDEPs_NDEGs
TRINITY_DN39560_c1_g3	TRINITY_DN39560_c1_g3	-1.17433	0.9389	NDEPs_NDEGs
TRINITY_DN39568_c1_g1	TRINITY_DN39568_c1_g1	-1.15701	-1.0862	DEPs_DEGs
TRINITY_DN39580_c0_g1	TRINITY_DN39580_c0_g1	1.0285	0.8849	NDEPs_NDEGs
TRINITY_DN39603_c0_g1	TRINITY_DN39603_c0_g1	0.0912638	0.6127	NDEPs_NDEGs
TRINITY_DN39606_c1_g1	TRINITY_DN39606_c1_g1	0.0601775	-0.6257	NDEPs_NDEGs
TRINITY_DN39631_c0_g1	TRINITY_DN39631_c0_g1	0.0329049	-0.0106	NDEPs_NDEGs
TRINITY_DN39673_c1_g3	TRINITY_DN39673_c1_g3	-0.0207253	-0.6048	NDEPs_NDEGs
TRINITY_DN39677_c0_g4	TRINITY_DN39677_c0_g4	0.789878	-0.6111	NDEPs_NDEGs
TRINITY_DN39702_c1_g1	TRINITY_DN39702_c1_g1	0.129673	-0.2389	NDEPs_NDEGs
TRINITY_DN39718_c1_g1	TRINITY_DN39718_c1_g1	0.212138	1.3995	NDEPs_DEGs
TRINITY_DN39725_c0_g1	TRINITY_DN39725_c0_g1	0.285389	0.6606	NDEPs_NDEGs
TRINITY_DN39757_c0_g2	TRINITY_DN39757_c0_g2	-0.401839	-0.5831	NDEPs_NDEGs
TRINITY_DN39759_c0_g4	TRINITY_DN39759_c0_g4	0.507572	0.1425	NDEPs_NDEGs
TRINITY_DN39771_c0_g1	TRINITY_DN39771_c0_g1	-0.276108	0.115	NDEPs_NDEGs
TRINITY_DN39834_c7_g2	TRINITY_DN39834_c7_g2	-0.209455	-0.6262	NDEPs_NDEGs
TRINITY_DN39837_c2_g2	TRINITY_DN39837_c2_g2	0.430479	-0.0396	NDEPs_NDEGs
TRINITY_DN39878_c4_g1	TRINITY_DN39878_c4_g1	0.0527233	0.8951	NDEPs_NDEGs
TRINITY_DN39878_c4_g2	TRINITY_DN39878_c4_g2	-0.0183797	0.2775	NDEPs_NDEGs
TRINITY_DN39880_c3_g1	TRINITY_DN39880_c3_g1	0.0189845	0.3046	NDEPs_NDEGs
TRINITY_DN39893_c1_g3	TRINITY_DN39893_c1_g3	0.0300196	-0.2196	NDEPs_NDEGs
TRINITY_DN39907_c0_g4	TRINITY_DN39907_c0_g4	-0.173393	0.4436	NDEPs_NDEGs
TRINITY_DN39932_c0_g1	TRINITY_DN39932_c0_g1	-0.566846	-0.8166	NDEPs_NDEGs
TRINITY_DN39933_c5_g1	TRINITY_DN39933_c5_g1	-0.0490957	-0.8203	NDEPs_NDEGs
TRINITY_DN39972_c1_g1	TRINITY_DN39972_c1_g1	-0.462483	1.4701	NDEPs_DEGs
TRINITY_DN39994_c0_g2	TRINITY_DN39994_c0_g2	-0.0145273	0.8436	NDEPs_NDEGs
TRINITY_DN40021_c0_g1	TRINITY_DN40021_c0_g1	-0.142199	0.5914	NDEPs_NDEGs
TRINITY_DN40022_c5_g1	TRINITY_DN40022_c5_g1	0.0746027	-0.2941	NDEPs_NDEGs
TRINITY_DN40036_c4_g1	TRINITY_DN40036_c4_g1	0.567027	-2.1787	NDEPs_DEGs
TRINITY_DN40039_c1_g1	TRINITY_DN40039_c1_g1	-0.642218	-0.8495	NDEPs_NDEGs
TRINITY_DN40046_c0_g1	TRINITY_DN40046_c0_g1	0.481483	-1.0769	NDEPs_DEGs
TRINITY_DN40048_c2_g1	TRINITY_DN40048_c2_g1	-0.247849	-1.0129	NDEPs_DEGs
TRINITY_DN40053_c1_g3	TRINITY_DN40053_c1_g3	0.321401	-0.5701	NDEPs_NDEGs
TRINITY_DN40063_c1_g1	TRINITY_DN40063_c1_g1	-0.00596632	0.192	NDEPs_NDEGs
TRINITY_DN40073_c3_g1	TRINITY_DN40073_c3_g1	-0.138472	0.3961	NDEPs_NDEGs
TRINITY_DN40074_c0_g2	TRINITY_DN40074_c0_g2	0.766138	1.3604	NDEPs_DEGs
TRINITY_DN40079_c0_g1	TRINITY_DN40079_c0_g1	0.137582	0.783	NDEPs_NDEGs
TRINITY_DN40079_c0_g2	TRINITY_DN40079_c0_g2	0.290234	1.7448	NDEPs_DEGs
TRINITY_DN40118_c0_g8	TRINITY_DN40118_c0_g8	-0.612494	-0.3924	NDEPs_NDEGs
TRINITY_DN40120_c4_g1	TRINITY_DN40120_c4_g1	0.152552	-1.1225	NDEPs_DEGs
TRINITY_DN40130_c1_g1	TRINITY_DN40130_c1_g1	1.44464	0.2025	DEPs_NDEGs
TRINITY_DN40138_c0_g1	TRINITY_DN40138_c0_g1	0.0587127	-1.2625	NDEPs_DEGs
TRINITY_DN40152_c0_g1	TRINITY_DN40152_c0_g1	-0.169389	-0.4431	NDEPs_NDEGs
TRINITY_DN40165_c1_g1	TRINITY_DN40165_c1_g1	0.126249	-1.6459	NDEPs_DEGs
TRINITY_DN40173_c1_g1	TRINITY_DN40173_c1_g1	-0.788751	0.9026	NDEPs_NDEGs
TRINITY_DN40176_c1_g1	TRINITY_DN40176_c1_g1	-0.0894745	0.7893	NDEPs_NDEGs
TRINITY_DN40257_c1_g2	TRINITY_DN40257_c1_g2	-0.182234	0.6422	NDEPs_NDEGs
TRINITY_DN40277_c2_g1	TRINITY_DN40277_c2_g1	0.654203	-2.1199	NDEPs_DEGs
TRINITY_DN40286_c2_g1	TRINITY_DN40286_c2_g1	0.352096	0.7988	NDEPs_NDEGs
TRINITY_DN40287_c0_g2	TRINITY_DN40287_c0_g2	-0.112729	1.1117	NDEPs_DEGs
TRINITY_DN40329_c1_g1	TRINITY_DN40329_c1_g1	-0.0735238	-0.0026	NDEPs_NDEGs
TRINITY_DN40331_c1_g1	TRINITY_DN40331_c1_g1	0.0866697	-0.0396	NDEPs_NDEGs
TRINITY_DN40333_c1_g1	TRINITY_DN40333_c1_g1	0.0595325	1.6578	NDEPs_DEGs
TRINITY_DN40366_c1_g1	TRINITY_DN40366_c1_g1	0.320494	0.2232	NDEPs_NDEGs
TRINITY_DN40370_c1_g1	TRINITY_DN40370_c1_g1	0.10069	0.2986	NDEPs_NDEGs
TRINITY_DN40390_c1_g2	TRINITY_DN40390_c1_g2	1.53198	0.4573	DEPs_NDEGs
TRINITY_DN40395_c0_g1	TRINITY_DN40395_c0_g1	0.025807	-0.6318	NDEPs_NDEGs
TRINITY_DN40400_c0_g1	TRINITY_DN40400_c0_g1	-0.176086	-1.0524	NDEPs_DEGs
TRINITY_DN40406_c1_g1	TRINITY_DN40406_c1_g1	0.118159	-0.8244	NDEPs_NDEGs
TRINITY_DN40424_c0_g1	TRINITY_DN40424_c0_g1	-0.0630655	-2.8703	NDEPs_DEGs
TRINITY_DN40440_c0_g2	TRINITY_DN40440_c0_g2	-0.366375	-3.839	NDEPs_DEGs
TRINITY_DN40466_c2_g1	TRINITY_DN40466_c2_g1	-0.459056	-0.8749	NDEPs_NDEGs
TRINITY_DN40485_c1_g3	TRINITY_DN40485_c1_g3	-0.173534	0.2755	NDEPs_NDEGs
TRINITY_DN40491_c1_g1	TRINITY_DN40491_c1_g1	0.17926	-1.1881	NDEPs_DEGs
TRINITY_DN40491_c1_g2	TRINITY_DN40491_c1_g2	1.9242	-0.0725	DEPs_NDEGs
TRINITY_DN40492_c2_g2	TRINITY_DN40492_c2_g2	0.04064	0.7425	NDEPs_NDEGs
TRINITY_DN40500_c3_g1	TRINITY_DN40500_c3_g1	-0.412124	-0.3129	NDEPs_NDEGs
TRINITY_DN40511_c0_g1	TRINITY_DN40511_c0_g1	0.166934	0.1829	NDEPs_NDEGs
TRINITY_DN40517_c0_g1	TRINITY_DN40517_c0_g1	1.63354	-0.4163	DEPs_NDEGs
TRINITY_DN40519_c0_g3	TRINITY_DN40519_c0_g3	-0.0576919	0.6389	NDEPs_NDEGs
TRINITY_DN40526_c1_g1	TRINITY_DN40526_c1_g1	-0.316435	0.317	NDEPs_NDEGs
TRINITY_DN40535_c2_g1	TRINITY_DN40535_c2_g1	1.30711	-0.5876	DEPs_NDEGs
TRINITY_DN40543_c0_g2	TRINITY_DN40543_c0_g2	0.239497	0.5294	NDEPs_NDEGs
TRINITY_DN40558_c1_g1	TRINITY_DN40558_c1_g1	-0.00496998	-1.1197	NDEPs_DEGs
TRINITY_DN40561_c5_g1	TRINITY_DN40561_c5_g1	-0.142487	0.5141	NDEPs_NDEGs
TRINITY_DN40562_c0_g1	TRINITY_DN40562_c0_g1	-0.225933	-0.3367	NDEPs_NDEGs
TRINITY_DN40585_c0_g1	TRINITY_DN40585_c0_g1	0.535877	-0.6226	NDEPs_NDEGs
TRINITY_DN40586_c0_g1	TRINITY_DN40586_c0_g1	0.26916	-0.1041	NDEPs_NDEGs
TRINITY_DN40586_c0_g2	TRINITY_DN40586_c0_g2	-0.114187	-0.1714	NDEPs_NDEGs
TRINITY_DN40620_c0_g1	TRINITY_DN40620_c0_g1	-0.156901	-0.334	NDEPs_NDEGs
TRINITY_DN40699_c1_g1	TRINITY_DN40699_c1_g1	0.848469	-0.4435	NDEPs_NDEGs
TRINITY_DN40716_c1_g2	TRINITY_DN40716_c1_g2	-0.38256	-1.4817	NDEPs_DEGs
TRINITY_DN40739_c2_g7	TRINITY_DN40739_c2_g7	0.0490787	-1.5636	NDEPs_NDEGs
TRINITY_DN40745_c0_g1	TRINITY_DN40745_c0_g1	0.322224	0.8097	NDEPs_NDEGs
TRINITY_DN40791_c1_g2	TRINITY_DN40791_c1_g2	-0.1757	0.7278	NDEPs_NDEGs
TRINITY_DN40794_c3_g1	TRINITY_DN40794_c3_g1	0.0972831	-0.0868	NDEPs_NDEGs
TRINITY_DN40802_c1_g1	TRINITY_DN40802_c1_g1	-0.0952084	-0.0871	NDEPs_NDEGs
TRINITY_DN40805_c1_g1	TRINITY_DN40805_c1_g1	-0.370182	0.0808	NDEPs_NDEGs
TRINITY_DN40809_c0_g3	TRINITY_DN40809_c0_g3	0.28013	0.6587	NDEPs_NDEGs
TRINITY_DN40853_c0_g1	TRINITY_DN40853_c0_g1	0.277139	-0.2865	NDEPs_NDEGs
TRINITY_DN40865_c2_g1	TRINITY_DN40865_c2_g1	-0.200657	-0.6036	NDEPs_NDEGs
TRINITY_DN40878_c2_g1	TRINITY_DN40878_c2_g1	0.437943	-1.9893	NDEPs_DEGs
TRINITY_DN40937_c4_g1	TRINITY_DN40937_c4_g1	-0.14641	0.8986	NDEPs_NDEGs
TRINITY_DN40955_c0_g3	TRINITY_DN40955_c0_g3	0.872526	-1.0963	NDEPs_NDEGs
TRINITY_DN40962_c0_g1	TRINITY_DN40962_c0_g1	0.0265352	-0.0435	NDEPs_NDEGs
TRINITY_DN40980_c1_g1	TRINITY_DN40980_c1_g1	0.0751355	-0.297	NDEPs_NDEGs
TRINITY_DN40996_c0_g4	TRINITY_DN40996_c0_g4	-0.148059	4.3264	NDEPs_NDEGs
TRINITY_DN40997_c0_g5	TRINITY_DN40997_c0_g5	-0.453216	-0.2299	NDEPs_NDEGs
TRINITY_DN41034_c0_g1	TRINITY_DN41034_c0_g1	-0.123055	-0.2327	NDEPs_NDEGs
TRINITY_DN41037_c2_g2	TRINITY_DN41037_c2_g2	1.08753	2.7677	DEPs_DEGs
TRINITY_DN41074_c2_g1	TRINITY_DN41074_c2_g1	-0.372247	-1.2298	NDEPs_DEGs
TRINITY_DN41157_c2_g1	TRINITY_DN41157_c2_g1	-0.444213	1.645	NDEPs_DEGs
TRINITY_DN41183_c0_g1	TRINITY_DN41183_c0_g1	0.0848099	1.1893	NDEPs_DEGs
TRINITY_DN41207_c0_g1	TRINITY_DN41207_c0_g1	-0.0204268	0.2947	NDEPs_NDEGs
TRINITY_DN41216_c1_g1	TRINITY_DN41216_c1_g1	0.409232	-1.1483	NDEPs_DEGs
TRINITY_DN41219_c2_g1	TRINITY_DN41219_c2_g1	-0.0670635	2.738	NDEPs_DEGs
TRINITY_DN41221_c0_g1	TRINITY_DN41221_c0_g1	0.163397	0.2717	NDEPs_NDEGs
TRINITY_DN41238_c1_g2	TRINITY_DN41238_c1_g2	-0.0175047	2.256	NDEPs_DEGs
TRINITY_DN41238_c1_g3	TRINITY_DN41238_c1_g3	-0.0658731	2.0777	NDEPs_DEGs
TRINITY_DN41247_c1_g1	TRINITY_DN41247_c1_g1	-0.293288	0.521	NDEPs_NDEGs
TRINITY_DN41258_c1_g1	TRINITY_DN41258_c1_g1	-0.0913761	-0.8852	NDEPs_NDEGs
TRINITY_DN41279_c6_g6	TRINITY_DN41279_c6_g6	0.129462	0.4897	NDEPs_NDEGs
TRINITY_DN41281_c2_g1	TRINITY_DN41281_c2_g1	-0.134377	-0.2424	NDEPs_NDEGs
TRINITY_DN41282_c0_g1	TRINITY_DN41282_c0_g1	-0.0613122	-0.7035	NDEPs_NDEGs
TRINITY_DN41283_c0_g1	TRINITY_DN41283_c0_g1	0.164669	-0.0418	NDEPs_NDEGs
TRINITY_DN41283_c0_g2	TRINITY_DN41283_c0_g2	-0.205498	-0.2117	NDEPs_NDEGs
TRINITY_DN41311_c1_g1	TRINITY_DN41311_c1_g1	-0.391461	0.2758	NDEPs_NDEGs
TRINITY_DN41313_c0_g1	TRINITY_DN41313_c0_g1	-0.665235	0.2639	NDEPs_NDEGs
TRINITY_DN41320_c0_g1	TRINITY_DN41320_c0_g1	-0.322839	-4.835	NDEPs_DEGs
TRINITY_DN41340_c1_g1	TRINITY_DN41340_c1_g1	-0.158511	0.1803	NDEPs_NDEGs
TRINITY_DN41344_c4_g1	TRINITY_DN41344_c4_g1	-0.24443	-0.845	NDEPs_NDEGs
TRINITY_DN41346_c0_g5	TRINITY_DN41346_c0_g5	0.596879	1.517	NDEPs_DEGs
TRINITY_DN41354_c0_g1	TRINITY_DN41354_c0_g1	0.408294	0.5535	NDEPs_NDEGs
TRINITY_DN41360_c0_g1	TRINITY_DN41360_c0_g1	-1.80584	-0.3883	NDEPs_NDEGs
TRINITY_DN41360_c1_g1	TRINITY_DN41360_c1_g1	-0.778761	-0.2868	NDEPs_NDEGs
TRINITY_DN41360_c1_g2	TRINITY_DN41360_c1_g2	0.421753	0.0039	NDEPs_NDEGs
TRINITY_DN41381_c2_g1	TRINITY_DN41381_c2_g1	-0.551532	0.2695	NDEPs_NDEGs
TRINITY_DN41409_c0_g1	TRINITY_DN41409_c0_g1	0.217529	0.1726	NDEPs_NDEGs
TRINITY_DN41426_c0_g1	TRINITY_DN41426_c0_g1	0.366529	-0.6642	NDEPs_NDEGs
TRINITY_DN41428_c2_g2	TRINITY_DN41428_c2_g2	-0.422393	-0.6981	NDEPs_NDEGs
TRINITY_DN41455_c1_g1	TRINITY_DN41455_c1_g1	0.177092	0.744	NDEPs_NDEGs
TRINITY_DN41522_c1_g1	TRINITY_DN41522_c1_g1	-0.163683	-1.0622	NDEPs_NDEGs
TRINITY_DN41556_c3_g1	TRINITY_DN41556_c3_g1	-0.1528	-0.4835	NDEPs_NDEGs
TRINITY_DN41566_c1_g1	TRINITY_DN41566_c1_g1	-0.417535	0.0868	NDEPs_NDEGs
TRINITY_DN41606_c1_g1	TRINITY_DN41606_c1_g1	0.49206	-1.3846	NDEPs_DEGs
TRINITY_DN41622_c2_g3	TRINITY_DN41622_c2_g3	0.13231	-0.1245	NDEPs_NDEGs
TRINITY_DN41630_c1_g1	TRINITY_DN41630_c1_g1	-0.00997602	-0.4503	NDEPs_NDEGs
TRINITY_DN41645_c2_g1	TRINITY_DN41645_c2_g1	-1.03889	0.2363	NDEPs_NDEGs
TRINITY_DN41656_c0_g2	TRINITY_DN41656_c0_g2	-1.08684	-2.7681	DEPs_DEGs
TRINITY_DN41697_c0_g1	TRINITY_DN41697_c0_g1	1.33403	0.3522	DEPs_NDEGs
TRINITY_DN41698_c1_g4	TRINITY_DN41698_c1_g4	-0.0209317	0.257	NDEPs_NDEGs
TRINITY_DN41701_c0_g5	TRINITY_DN41701_c0_g5	-1.33638	2.1256	NDEPs_DEGs
TRINITY_DN41710_c1_g1	TRINITY_DN41710_c1_g1	0.0733719	-0.0779	NDEPs_NDEGs
TRINITY_DN41727_c1_g2	TRINITY_DN41727_c1_g2	0.0554789	-0.3941	NDEPs_NDEGs
TRINITY_DN41733_c1_g2	TRINITY_DN41733_c1_g2	1.06943	-0.0249	NDEPs_NDEGs
TRINITY_DN41734_c1_g2	TRINITY_DN41734_c1_g2	0.0518231	0.0416	NDEPs_NDEGs
TRINITY_DN41734_c1_g5	TRINITY_DN41734_c1_g5	-0.100419	0.1669	NDEPs_NDEGs
TRINITY_DN41735_c1_g1	TRINITY_DN41735_c1_g1	-0.648677	-0.1391	NDEPs_NDEGs
TRINITY_DN41742_c1_g1	TRINITY_DN41742_c1_g1	0.195065	-0.2993	NDEPs_NDEGs
TRINITY_DN41756_c1_g1	TRINITY_DN41756_c1_g1	-0.319587	1.916	NDEPs_DEGs
TRINITY_DN41770_c0_g1	TRINITY_DN41770_c0_g1	-0.219846	-0.3168	NDEPs_NDEGs
TRINITY_DN41794_c1_g1	TRINITY_DN41794_c1_g1	0.74643	0.1747	NDEPs_NDEGs
TRINITY_DN41870_c0_g1	TRINITY_DN41870_c0_g1	0.13458	-0.1315	NDEPs_NDEGs
TRINITY_DN41873_c0_g2	TRINITY_DN41873_c0_g2	0.337499	0.5312	NDEPs_NDEGs
TRINITY_DN41883_c0_g1	TRINITY_DN41883_c0_g1	-0.0539879	-1.1187	NDEPs_DEGs
TRINITY_DN41913_c7_g1	TRINITY_DN41913_c7_g1	-0.650392	0.8331	NDEPs_NDEGs
TRINITY_DN41940_c1_g1	TRINITY_DN41940_c1_g1	-0.228265	-0.302	NDEPs_NDEGs
TRINITY_DN41948_c0_g1	TRINITY_DN41948_c0_g1	1.35354	-0.4	NDEPs_NDEGs
TRINITY_DN41961_c1_g2	TRINITY_DN41961_c1_g2	-0.249102	-0.7707	NDEPs_NDEGs
TRINITY_DN42022_c1_g2	TRINITY_DN42022_c1_g2	-0.106608	-0.2934	NDEPs_NDEGs
TRINITY_DN42031_c3_g6	TRINITY_DN42031_c3_g6	-0.300194	8.3266	NDEPs_NDEGs
TRINITY_DN42032_c2_g1	TRINITY_DN42032_c2_g1	-0.303413	0.123	NDEPs_NDEGs
TRINITY_DN42036_c0_g2	TRINITY_DN42036_c0_g2	0.00605669	-0.3882	NDEPs_NDEGs
TRINITY_DN42037_c5_g1	TRINITY_DN42037_c5_g1	0.200755	-0.1245	NDEPs_NDEGs
TRINITY_DN42081_c0_g1	TRINITY_DN42081_c0_g1	-0.188711	-0.0511	NDEPs_NDEGs
TRINITY_DN42084_c1_g2	TRINITY_DN42084_c1_g2	-0.0498272	0.0861	NDEPs_NDEGs
TRINITY_DN42105_c2_g1	TRINITY_DN42105_c2_g1	-0.266096	-2.8145	NDEPs_DEGs
TRINITY_DN42121_c1_g1	TRINITY_DN42121_c1_g1	0.167233	0.5113	NDEPs_NDEGs
TRINITY_DN42132_c1_g1	TRINITY_DN42132_c1_g1	-0.362657	-1.8782	NDEPs_DEGs
TRINITY_DN42139_c4_g1	TRINITY_DN42139_c4_g1	-0.111103	0.217	NDEPs_NDEGs
TRINITY_DN42147_c1_g1	TRINITY_DN42147_c1_g1	0.0661457	0.4144	NDEPs_NDEGs
TRINITY_DN42151_c1_g2	TRINITY_DN42151_c1_g2	0.364112	-0.812	NDEPs_NDEGs
TRINITY_DN42157_c0_g3	TRINITY_DN42157_c0_g3	-0.320884	-1.4808	NDEPs_DEGs
TRINITY_DN42158_c2_g1	TRINITY_DN42158_c2_g1	-0.0530386	-1.6914	NDEPs_DEGs
TRINITY_DN42169_c1_g1	TRINITY_DN42169_c1_g1	-1.28382	0.3893	NDEPs_NDEGs
TRINITY_DN42173_c2_g1	TRINITY_DN42173_c2_g1	0.0179176	-0.3567	NDEPs_NDEGs
TRINITY_DN42180_c3_g1	TRINITY_DN42180_c3_g1	-0.161718	-0.1989	NDEPs_NDEGs
TRINITY_DN42218_c0_g1	TRINITY_DN42218_c0_g1	0.112101	0.4357	NDEPs_NDEGs
TRINITY_DN42219_c1_g1	TRINITY_DN42219_c1_g1	0.2081	-0.2594	NDEPs_NDEGs
TRINITY_DN42241_c0_g1	TRINITY_DN42241_c0_g1	0.233879	0.4332	NDEPs_NDEGs
TRINITY_DN42251_c3_g2	TRINITY_DN42251_c3_g2	-0.0372911	0.886	NDEPs_NDEGs
TRINITY_DN42267_c3_g2	TRINITY_DN42267_c3_g2	0.00448126	-0.4575	NDEPs_NDEGs
TRINITY_DN42267_c3_g4	TRINITY_DN42267_c3_g4	-1.46205	0.1614	NDEPs_NDEGs
TRINITY_DN42268_c0_g2	TRINITY_DN42268_c0_g2	-0.304362	-0.8895	NDEPs_NDEGs
TRINITY_DN42282_c1_g1	TRINITY_DN42282_c1_g1	0.120437	0.5837	NDEPs_NDEGs
TRINITY_DN42300_c0_g1	TRINITY_DN42300_c0_g1	-0.998382	1.5684	NDEPs_NDEGs
TRINITY_DN42308_c1_g1	TRINITY_DN42308_c1_g1	-0.234409	0.2804	NDEPs_NDEGs
TRINITY_DN42310_c3_g1	TRINITY_DN42310_c3_g1	0.705088	-1.0098	NDEPs_DEGs
TRINITY_DN42324_c1_g1	TRINITY_DN42324_c1_g1	-0.299503	-0.1464	NDEPs_NDEGs
TRINITY_DN42346_c0_g2	TRINITY_DN42346_c0_g2	-0.00897546	-0.0015	NDEPs_NDEGs
TRINITY_DN42355_c1_g2	TRINITY_DN42355_c1_g2	0.828964	0.0671	NDEPs_NDEGs
TRINITY_DN42364_c0_g1	TRINITY_DN42364_c0_g1	-0.155683	0.9319	NDEPs_NDEGs
TRINITY_DN42366_c2_g1	TRINITY_DN42366_c2_g1	0.0763894	-0.5914	NDEPs_NDEGs
TRINITY_DN42367_c1_g1	TRINITY_DN42367_c1_g1	-0.150657	0.0724	NDEPs_NDEGs
TRINITY_DN42379_c5_g1	TRINITY_DN42379_c5_g1	-0.26687	-1.5958	NDEPs_DEGs
TRINITY_DN42389_c4_g1	TRINITY_DN42389_c4_g1	0.411787	3.1052	NDEPs_DEGs
TRINITY_DN42416_c1_g1	TRINITY_DN42416_c1_g1	0.294838	-0.2891	NDEPs_NDEGs
TRINITY_DN42429_c0_g3	TRINITY_DN42429_c0_g3	-0.280445	-0.3677	NDEPs_NDEGs
TRINITY_DN42444_c1_g1	TRINITY_DN42444_c1_g1	-0.232089	0.1145	NDEPs_NDEGs
TRINITY_DN42467_c6_g2	TRINITY_DN42467_c6_g2	-0.318114	-0.8172	NDEPs_NDEGs
TRINITY_DN42476_c0_g1	TRINITY_DN42476_c0_g1	0.190069	0.1759	NDEPs_NDEGs
TRINITY_DN42479_c1_g1	TRINITY_DN42479_c1_g1	0.241429	0.3953	NDEPs_NDEGs
TRINITY_DN42494_c0_g1	TRINITY_DN42494_c0_g1	0.153578	0.3245	NDEPs_NDEGs
TRINITY_DN42496_c1_g1	TRINITY_DN42496_c1_g1	-0.206046	-3.8037	NDEPs_DEGs
TRINITY_DN42499_c2_g1	TRINITY_DN42499_c2_g1	0.430814	-0.3018	NDEPs_NDEGs
TRINITY_DN42504_c1_g4	TRINITY_DN42504_c1_g4	-0.0437441	0.5698	NDEPs_NDEGs
TRINITY_DN42504_c3_g1	TRINITY_DN42504_c3_g1	-0.174599	3.2359	NDEPs_DEGs
TRINITY_DN42507_c1_g1	TRINITY_DN42507_c1_g1	-0.138943	-1.6969	NDEPs_DEGs
TRINITY_DN42546_c0_g1	TRINITY_DN42546_c0_g1	0.383997	0.4789	NDEPs_NDEGs
TRINITY_DN42554_c0_g2	TRINITY_DN42554_c0_g2	0.350548	-0.3173	NDEPs_NDEGs
TRINITY_DN42565_c1_g2	TRINITY_DN42565_c1_g2	-0.0444729	-1.0677	NDEPs_DEGs
TRINITY_DN42570_c0_g1	TRINITY_DN42570_c0_g1	0.3771	-0.6259	NDEPs_NDEGs
TRINITY_DN42583_c3_g1	TRINITY_DN42583_c3_g1	-0.179337	0.0761	NDEPs_NDEGs
TRINITY_DN42617_c3_g1	TRINITY_DN42617_c3_g1	-0.362271	0.2991	NDEPs_NDEGs
TRINITY_DN42637_c0_g4	TRINITY_DN42637_c0_g4	-0.141366	0.0429	NDEPs_NDEGs
TRINITY_DN42654_c0_g1	TRINITY_DN42654_c0_g1	-0.210468	-0.8242	NDEPs_NDEGs
TRINITY_DN42671_c1_g1	TRINITY_DN42671_c1_g1	0.115257	-0.2591	NDEPs_NDEGs
TRINITY_DN42674_c3_g1	TRINITY_DN42674_c3_g1	0.149058	0.6707	NDEPs_NDEGs
TRINITY_DN42687_c0_g1	TRINITY_DN42687_c0_g1	0.223389	0.1626	NDEPs_NDEGs
TRINITY_DN42696_c1_g1	TRINITY_DN42696_c1_g1	0.0194543	-0.0239	NDEPs_NDEGs
TRINITY_DN42702_c0_g2	TRINITY_DN42702_c0_g2	0.119081	0.3449	NDEPs_NDEGs
TRINITY_DN42705_c1_g5	TRINITY_DN42705_c1_g5	0.377338	0.3714	NDEPs_NDEGs
TRINITY_DN42710_c0_g1	TRINITY_DN42710_c0_g1	-0.676316	0.0278	NDEPs_NDEGs
TRINITY_DN42728_c3_g1	TRINITY_DN42728_c3_g1	-1.20782	-0.2593	NDEPs_NDEGs
TRINITY_DN42729_c2_g1	TRINITY_DN42729_c2_g1	-0.234105	-0.3544	NDEPs_NDEGs
TRINITY_DN42741_c3_g1	TRINITY_DN42741_c3_g1	0.511475	1.5043	NDEPs_DEGs
TRINITY_DN42744_c1_g1	TRINITY_DN42744_c1_g1	-0.215592	-0.314	NDEPs_NDEGs
TRINITY_DN42756_c0_g1	TRINITY_DN42756_c0_g1	-0.371267	-0.5408	NDEPs_NDEGs
TRINITY_DN42771_c0_g1	TRINITY_DN42771_c0_g1	0.159707	-0.6077	NDEPs_NDEGs
TRINITY_DN42780_c1_g2	TRINITY_DN42780_c1_g2	2.72663	3.1677	NDEPs_DEGs
TRINITY_DN42788_c0_g1	TRINITY_DN42788_c0_g1	0.0626757	-0.1601	NDEPs_NDEGs
TRINITY_DN42788_c0_g2	TRINITY_DN42788_c0_g2	0.105929	-0.7428	NDEPs_NDEGs
TRINITY_DN42811_c1_g1	TRINITY_DN42811_c1_g1	0.184867	-0.38	NDEPs_NDEGs
TRINITY_DN42825_c0_g1	TRINITY_DN42825_c0_g1	-0.448015	-0.5724	NDEPs_NDEGs
TRINITY_DN42830_c0_g1	TRINITY_DN42830_c0_g1	1.76626	2.1034	DEPs_DEGs
TRINITY_DN42830_c0_g3	TRINITY_DN42830_c0_g3	0.620123	1.8033	NDEPs_DEGs
TRINITY_DN42856_c4_g1	TRINITY_DN42856_c4_g1	-0.156117	0.6537	NDEPs_NDEGs
TRINITY_DN42903_c2_g1	TRINITY_DN42903_c2_g1	-0.0110761	0.1765	NDEPs_NDEGs
TRINITY_DN42911_c0_g2	TRINITY_DN42911_c0_g2	0.126103	-0.7095	NDEPs_NDEGs
TRINITY_DN42911_c0_g3	TRINITY_DN42911_c0_g3	-0.839467	-0.3623	NDEPs_NDEGs
TRINITY_DN42912_c0_g1	TRINITY_DN42912_c0_g1	0.107459	0.9745	NDEPs_NDEGs
TRINITY_DN42931_c0_g1	TRINITY_DN42931_c0_g1	-0.410704	-0.4097	NDEPs_NDEGs
TRINITY_DN42933_c0_g2	TRINITY_DN42933_c0_g2	-0.344577	0.2229	NDEPs_NDEGs
TRINITY_DN42939_c1_g1	TRINITY_DN42939_c1_g1	-0.0987712	-0.1073	NDEPs_NDEGs
TRINITY_DN42966_c3_g3	TRINITY_DN42966_c3_g3	1.06928	-0.1046	DEPs_NDEGs
TRINITY_DN42992_c0_g1	TRINITY_DN42992_c0_g1	-0.087508	0.2135	NDEPs_NDEGs
TRINITY_DN43017_c3_g1	TRINITY_DN43017_c3_g1	0.318002	-0.0341	NDEPs_NDEGs
TRINITY_DN43017_c3_g2	TRINITY_DN43017_c3_g2	0.0271314	-0.7807	NDEPs_NDEGs
TRINITY_DN43061_c0_g1	TRINITY_DN43061_c0_g1	-0.1092	0.4341	NDEPs_NDEGs
TRINITY_DN43079_c0_g1	TRINITY_DN43079_c0_g1	-0.2405	-0.3007	NDEPs_NDEGs
TRINITY_DN43080_c0_g1	TRINITY_DN43080_c0_g1	-0.452266	-1.085	NDEPs_DEGs
TRINITY_DN43080_c0_g2	TRINITY_DN43080_c0_g2	-0.435887	-1.7426	NDEPs_DEGs
TRINITY_DN43080_c0_g4	TRINITY_DN43080_c0_g4	-0.499322	1.4521	NDEPs_DEGs
TRINITY_DN43081_c0_g2	TRINITY_DN43081_c0_g2	0.106273	0.32	NDEPs_NDEGs
TRINITY_DN43086_c0_g1	TRINITY_DN43086_c0_g1	0.034489	0.1796	NDEPs_NDEGs
TRINITY_DN43086_c0_g2	TRINITY_DN43086_c0_g2	-0.152563	-1.631	NDEPs_DEGs
TRINITY_DN43089_c0_g2	TRINITY_DN43089_c0_g2	-0.20478	-0.2184	NDEPs_NDEGs
TRINITY_DN43092_c1_g2	TRINITY_DN43092_c1_g2	0.151915	0.8013	NDEPs_NDEGs
TRINITY_DN43111_c1_g2	TRINITY_DN43111_c1_g2	1.09775	-0.6408	DEPs_NDEGs
TRINITY_DN43122_c0_g1	TRINITY_DN43122_c0_g1	-0.0532422	-0.0914	NDEPs_NDEGs
TRINITY_DN43154_c0_g1	TRINITY_DN43154_c0_g1	-0.447633	-0.0427	NDEPs_NDEGs
TRINITY_DN43160_c0_g1	TRINITY_DN43160_c0_g1	-0.0368115	0.1836	NDEPs_NDEGs
TRINITY_DN43174_c1_g1	TRINITY_DN43174_c1_g1	-0.309856	-0.0698	NDEPs_NDEGs
TRINITY_DN43191_c0_g1	TRINITY_DN43191_c0_g1	0.36517	1.7552	NDEPs_DEGs
TRINITY_DN43192_c0_g1	TRINITY_DN43192_c0_g1	-0.126184	-0.9659	NDEPs_NDEGs
TRINITY_DN43232_c1_g5	TRINITY_DN43232_c1_g5	0.129377	0.5644	NDEPs_NDEGs
TRINITY_DN43251_c3_g2	TRINITY_DN43251_c3_g2	-0.142159	-0.219	NDEPs_NDEGs
TRINITY_DN43253_c0_g2	TRINITY_DN43253_c0_g2	-0.00356786	0.3462	NDEPs_NDEGs
TRINITY_DN43262_c0_g3	TRINITY_DN43262_c0_g3	0.382016	-1.4073	NDEPs_DEGs
TRINITY_DN43275_c0_g2	TRINITY_DN43275_c0_g2	0.610021	0.2316	NDEPs_NDEGs
TRINITY_DN43286_c1_g1	TRINITY_DN43286_c1_g1	0.830285	1.027	NDEPs_DEGs
TRINITY_DN43301_c6_g1	TRINITY_DN43301_c6_g1	-0.25425	-2.1222	NDEPs_DEGs
TRINITY_DN43309_c1_g1	TRINITY_DN43309_c1_g1	-0.281207	-0.036	NDEPs_NDEGs
TRINITY_DN43310_c1_g2	TRINITY_DN43310_c1_g2	0.0556621	-0.575	NDEPs_NDEGs
TRINITY_DN43318_c0_g1	TRINITY_DN43318_c0_g1	0.180335	1.7953	NDEPs_DEGs
TRINITY_DN43318_c0_g2	TRINITY_DN43318_c0_g2	0.97564	-0.3862	NDEPs_NDEGs
TRINITY_DN43321_c0_g5	TRINITY_DN43321_c0_g5	-0.558963	-0.8466	NDEPs_NDEGs
TRINITY_DN43328_c2_g1	TRINITY_DN43328_c2_g1	-0.243499	-1.5177	NDEPs_DEGs
TRINITY_DN43331_c1_g1	TRINITY_DN43331_c1_g1	1.20847	-1.9221	DEPs_DEGs
TRINITY_DN43338_c4_g3	TRINITY_DN43338_c4_g3	0.0200989	-0.1084	NDEPs_NDEGs
TRINITY_DN43354_c0_g1	TRINITY_DN43354_c0_g1	-0.0974664	-0.1538	NDEPs_NDEGs
TRINITY_DN43361_c0_g2	TRINITY_DN43361_c0_g2	0.128018	-0.2767	NDEPs_NDEGs
TRINITY_DN43394_c0_g1	TRINITY_DN43394_c0_g1	-0.613421	-1.5423	NDEPs_DEGs
TRINITY_DN43403_c0_g2	TRINITY_DN43403_c0_g2	0.0256284	3.29	NDEPs_DEGs
TRINITY_DN43404_c4_g1	TRINITY_DN43404_c4_g1	-0.411911	-1.0675	NDEPs_DEGs
TRINITY_DN43408_c1_g1	TRINITY_DN43408_c1_g1	-0.0959499	0.2273	NDEPs_NDEGs
TRINITY_DN43422_c5_g1	TRINITY_DN43422_c5_g1	-0.00914096	-0.0162	NDEPs_NDEGs
TRINITY_DN43425_c0_g1	TRINITY_DN43425_c0_g1	-0.394216	-0.0794	NDEPs_NDEGs
TRINITY_DN43452_c3_g1	TRINITY_DN43452_c3_g1	0.061172	-3.7212	NDEPs_DEGs
TRINITY_DN43464_c3_g2	TRINITY_DN43464_c3_g2	-0.735524	-0.8382	NDEPs_NDEGs
TRINITY_DN43478_c0_g1	TRINITY_DN43478_c0_g1	-0.623358	-0.358	NDEPs_NDEGs
TRINITY_DN43489_c0_g2	TRINITY_DN43489_c0_g2	-0.122045	-0.0567	NDEPs_NDEGs
TRINITY_DN43530_c0_g1	TRINITY_DN43530_c0_g1	-0.134452	-0.7989	NDEPs_NDEGs
TRINITY_DN43540_c1_g2	TRINITY_DN43540_c1_g2	-0.391774	-0.3847	NDEPs_NDEGs
TRINITY_DN43540_c1_g3	TRINITY_DN43540_c1_g3	-0.189713	0.0278	NDEPs_NDEGs
TRINITY_DN43542_c1_g1	TRINITY_DN43542_c1_g1	-0.157979	0.8765	NDEPs_NDEGs
TRINITY_DN43569_c1_g1	TRINITY_DN43569_c1_g1	-1.4498	-2.1649	DEPs_DEGs
TRINITY_DN43590_c0_g2	TRINITY_DN43590_c0_g2	0.539621	-0.6331	NDEPs_NDEGs
TRINITY_DN43606_c1_g1	TRINITY_DN43606_c1_g1	0.2701	-0.6037	NDEPs_NDEGs
TRINITY_DN43632_c1_g1	TRINITY_DN43632_c1_g1	-0.904656	-0.9756	NDEPs_NDEGs
TRINITY_DN43637_c1_g2	TRINITY_DN43637_c1_g2	-0.0452855	0.3765	NDEPs_NDEGs
TRINITY_DN43645_c0_g1	TRINITY_DN43645_c0_g1	0.118719	-0.6727	NDEPs_NDEGs
TRINITY_DN43656_c0_g1	TRINITY_DN43656_c0_g1	-0.761372	0.1663	NDEPs_NDEGs
TRINITY_DN43679_c1_g3	TRINITY_DN43679_c1_g3	-0.320985	-0.6479	NDEPs_NDEGs
TRINITY_DN43687_c1_g1	TRINITY_DN43687_c1_g1	-0.00971166	0.3616	NDEPs_NDEGs
TRINITY_DN43690_c2_g1	TRINITY_DN43690_c2_g1	-0.0826507	-0.1585	NDEPs_NDEGs
TRINITY_DN43695_c0_g2	TRINITY_DN43695_c0_g2	-0.303472	-0.5384	NDEPs_NDEGs
TRINITY_DN43700_c0_g2	TRINITY_DN43700_c0_g2	-0.437936	-0.0655	NDEPs_NDEGs
TRINITY_DN43739_c1_g2	TRINITY_DN43739_c1_g2	0.0940049	-0.2721	NDEPs_NDEGs
TRINITY_DN43743_c0_g1	TRINITY_DN43743_c0_g1	-0.689813	-0.5704	NDEPs_NDEGs
TRINITY_DN43746_c2_g2	TRINITY_DN43746_c2_g2	0.0178193	-0.1664	NDEPs_NDEGs
TRINITY_DN43754_c1_g1	TRINITY_DN43754_c1_g1	0.0888512	-0.9001	NDEPs_NDEGs
TRINITY_DN43772_c0_g1	TRINITY_DN43772_c0_g1	0.23284	13.087	NDEPs_DEGs
TRINITY_DN43776_c0_g1	TRINITY_DN43776_c0_g1	0.0143796	-1.2819	NDEPs_DEGs
TRINITY_DN43779_c0_g1	TRINITY_DN43779_c0_g1	-0.210598	-0.6422	NDEPs_NDEGs
TRINITY_DN43786_c1_g1	TRINITY_DN43786_c1_g1	0.259146	-0.7356	NDEPs_NDEGs
TRINITY_DN43786_c1_g2	TRINITY_DN43786_c1_g2	0.0294218	-0.0512	NDEPs_NDEGs
TRINITY_DN43804_c1_g1	TRINITY_DN43804_c1_g1	-0.39234	-0.1146	NDEPs_NDEGs
TRINITY_DN43828_c0_g2	TRINITY_DN43828_c0_g2	-0.167304	-0.4468	NDEPs_NDEGs
TRINITY_DN43828_c0_g5	TRINITY_DN43828_c0_g5	-0.010877	-0.8905	NDEPs_NDEGs
TRINITY_DN43845_c0_g3	TRINITY_DN43845_c0_g3	0.0921628	0.1119	NDEPs_NDEGs
TRINITY_DN43846_c0_g1	TRINITY_DN43846_c0_g1	-0.456948	-0.3899	NDEPs_NDEGs
TRINITY_DN43860_c0_g2	TRINITY_DN43860_c0_g2	-0.147058	-0.3791	NDEPs_NDEGs
TRINITY_DN43862_c0_g2	TRINITY_DN43862_c0_g2	0.296141	0.8743	NDEPs_NDEGs
TRINITY_DN43883_c5_g1	TRINITY_DN43883_c5_g1	-0.276959	-0.3539	NDEPs_NDEGs
TRINITY_DN43883_c5_g3	TRINITY_DN43883_c5_g3	0.0308544	-0.0199	NDEPs_NDEGs
TRINITY_DN43887_c0_g2	TRINITY_DN43887_c0_g2	-0.546505	0.1244	NDEPs_NDEGs
TRINITY_DN43894_c2_g2	TRINITY_DN43894_c2_g2	-0.464264	-0.5747	NDEPs_NDEGs
TRINITY_DN43904_c2_g1	TRINITY_DN43904_c2_g1	-0.0606877	-0.551	NDEPs_NDEGs
TRINITY_DN43912_c0_g2	TRINITY_DN43912_c0_g2	0.391157	1.2943	NDEPs_DEGs
TRINITY_DN43954_c2_g1	TRINITY_DN43954_c2_g1	-0.513314	-0.0963	NDEPs_NDEGs
TRINITY_DN43961_c1_g2	TRINITY_DN43961_c1_g2	-0.0376153	-0.1507	NDEPs_NDEGs
TRINITY_DN43966_c5_g1	TRINITY_DN43966_c5_g1	-0.204285	-0.4153	NDEPs_NDEGs
TRINITY_DN43979_c1_g3	TRINITY_DN43979_c1_g3	0.61871	-0.7121	NDEPs_NDEGs
TRINITY_DN43982_c2_g1	TRINITY_DN43982_c2_g1	0.114833	-0.0559	NDEPs_NDEGs
TRINITY_DN43989_c0_g1	TRINITY_DN43989_c0_g1	-0.352277	-0.9632	NDEPs_NDEGs
TRINITY_DN43991_c0_g1	TRINITY_DN43991_c0_g1	-0.332397	-0.7766	NDEPs_NDEGs
TRINITY_DN44014_c4_g1	TRINITY_DN44014_c4_g1	-0.63627	0.0324	NDEPs_NDEGs
TRINITY_DN44033_c1_g1	TRINITY_DN44033_c1_g1	0.0888133	-1.401	NDEPs_DEGs
TRINITY_DN44054_c1_g1	TRINITY_DN44054_c1_g1	0.102041	-0.2471	NDEPs_NDEGs
TRINITY_DN44066_c0_g1	TRINITY_DN44066_c0_g1	0.973081	1.0846	NDEPs_DEGs
TRINITY_DN44069_c4_g3	TRINITY_DN44069_c4_g3	-0.38426	-0.918	NDEPs_NDEGs
TRINITY_DN44076_c0_g2	TRINITY_DN44076_c0_g2	-0.156373	0.1208	NDEPs_NDEGs
TRINITY_DN44080_c1_g1	TRINITY_DN44080_c1_g1	0.219714	-1.0774	NDEPs_DEGs
TRINITY_DN44098_c0_g1	TRINITY_DN44098_c0_g1	0.384122	0.1154	NDEPs_NDEGs
TRINITY_DN44099_c0_g1	TRINITY_DN44099_c0_g1	-0.365554	0.654	NDEPs_NDEGs
TRINITY_DN44101_c1_g3	TRINITY_DN44101_c1_g3	0.543411	-1.1676	NDEPs_DEGs
TRINITY_DN44112_c3_g1	TRINITY_DN44112_c3_g1	0.0539093	-0.1265	NDEPs_NDEGs
TRINITY_DN44120_c1_g1	TRINITY_DN44120_c1_g1	-0.662613	-0.5703	NDEPs_NDEGs
TRINITY_DN44123_c3_g1	TRINITY_DN44123_c3_g1	0.0390176	-0.3062	NDEPs_NDEGs
TRINITY_DN44124_c0_g2	TRINITY_DN44124_c0_g2	0.153925	-0.9309	NDEPs_NDEGs
TRINITY_DN44130_c1_g1	TRINITY_DN44130_c1_g1	-0.093351	-0.3482	NDEPs_NDEGs
TRINITY_DN44135_c1_g1	TRINITY_DN44135_c1_g1	0.226804	0.9966	NDEPs_NDEGs
TRINITY_DN44142_c0_g1	TRINITY_DN44142_c0_g1	0.280118	-0.6645	NDEPs_NDEGs
TRINITY_DN44149_c2_g2	TRINITY_DN44149_c2_g2	0.207007	-0.2953	NDEPs_NDEGs
TRINITY_DN44151_c0_g1	TRINITY_DN44151_c0_g1	0.357662	-0.7456	NDEPs_NDEGs
TRINITY_DN44173_c1_g2	TRINITY_DN44173_c1_g2	0.183535	-0.0342	NDEPs_NDEGs
TRINITY_DN44179_c5_g1	TRINITY_DN44179_c5_g1	0.736461	0.6372	NDEPs_NDEGs
TRINITY_DN44188_c5_g1	TRINITY_DN44188_c5_g1	-0.277263	0.1149	NDEPs_NDEGs
TRINITY_DN44197_c0_g1	TRINITY_DN44197_c0_g1	0.0160812	-0.1194	NDEPs_NDEGs
TRINITY_DN44203_c4_g1	TRINITY_DN44203_c4_g1	-0.12714	-0.4597	NDEPs_NDEGs
TRINITY_DN44203_c5_g1	TRINITY_DN44203_c5_g1	0.0148837	0.4278	NDEPs_NDEGs
TRINITY_DN44214_c2_g1	TRINITY_DN44214_c2_g1	0.0842031	-0.2847	NDEPs_NDEGs
TRINITY_DN44268_c1_g2	TRINITY_DN44268_c1_g2	0.0780482	-0.8156	NDEPs_NDEGs
TRINITY_DN44277_c1_g1	TRINITY_DN44277_c1_g1	-0.144715	1.0658	NDEPs_DEGs
TRINITY_DN44281_c0_g1	TRINITY_DN44281_c0_g1	-0.328346	0.7051	NDEPs_NDEGs
TRINITY_DN44306_c0_g2	TRINITY_DN44306_c0_g2	-0.514967	-1.0725	NDEPs_DEGs
TRINITY_DN44348_c2_g1	TRINITY_DN44348_c2_g1	-0.0722203	0.2438	NDEPs_NDEGs
TRINITY_DN44353_c0_g1	TRINITY_DN44353_c0_g1	-0.982939	-2.3432	NDEPs_DEGs
TRINITY_DN44354_c0_g1	TRINITY_DN44354_c0_g1	0.551694	0.5927	NDEPs_NDEGs
TRINITY_DN44357_c3_g2	TRINITY_DN44357_c3_g2	-1.04116	1.7132	DEPs_DEGs
TRINITY_DN44359_c1_g1	TRINITY_DN44359_c1_g1	0.195403	-0.6548	NDEPs_NDEGs
TRINITY_DN44363_c1_g1	TRINITY_DN44363_c1_g1	-0.068739	-0.1151	NDEPs_NDEGs
TRINITY_DN44365_c2_g3	TRINITY_DN44365_c2_g3	-0.521007	-0.3794	NDEPs_NDEGs
TRINITY_DN44377_c0_g1	TRINITY_DN44377_c0_g1	0.226717	-0.0647	NDEPs_NDEGs
TRINITY_DN44386_c2_g1	TRINITY_DN44386_c2_g1	-0.777688	2.6861	NDEPs_DEGs
TRINITY_DN44401_c1_g1	TRINITY_DN44401_c1_g1	0.574064	0.2217	NDEPs_NDEGs
TRINITY_DN44406_c4_g1	TRINITY_DN44406_c4_g1	-0.180548	-0.4683	NDEPs_NDEGs
TRINITY_DN44415_c0_g1	TRINITY_DN44415_c0_g1	-2.27132	-0.1496	NDEPs_NDEGs
TRINITY_DN44425_c2_g1	TRINITY_DN44425_c2_g1	-0.00394684	-0.0564	NDEPs_NDEGs
TRINITY_DN44430_c2_g1	TRINITY_DN44430_c2_g1	0.0497172	-0.9034	NDEPs_NDEGs
TRINITY_DN44430_c2_g3	TRINITY_DN44430_c2_g3	-0.111606	-0.5599	NDEPs_NDEGs
TRINITY_DN44450_c0_g1	TRINITY_DN44450_c0_g1	0.44281	1.0257	NDEPs_DEGs
TRINITY_DN44450_c0_g2	TRINITY_DN44450_c0_g2	-0.161234	0.8929	NDEPs_NDEGs
TRINITY_DN44457_c3_g2	TRINITY_DN44457_c3_g2	-0.0940423	-0.3745	NDEPs_NDEGs
TRINITY_DN44463_c0_g3	TRINITY_DN44463_c0_g3	0.287647	0.0131	NDEPs_NDEGs
TRINITY_DN44482_c1_g1	TRINITY_DN44482_c1_g1	0.198214	-0.2944	NDEPs_NDEGs
TRINITY_DN44490_c1_g1	TRINITY_DN44490_c1_g1	-0.000946719	-0.586	NDEPs_NDEGs
TRINITY_DN44503_c1_g2	TRINITY_DN44503_c1_g2	2.04758	3.3171	DEPs_DEGs
TRINITY_DN44515_c0_g1	TRINITY_DN44515_c0_g1	-0.0240294	-0.0638	NDEPs_NDEGs
TRINITY_DN44550_c1_g6	TRINITY_DN44550_c1_g6	0.236393	0.1614	NDEPs_NDEGs
TRINITY_DN44553_c2_g1	TRINITY_DN44553_c2_g1	3.87334	3.7343	NDEPs_DEGs
TRINITY_DN44572_c0_g1	TRINITY_DN44572_c0_g1	0.088569	-0.3047	NDEPs_NDEGs
TRINITY_DN44583_c0_g1	TRINITY_DN44583_c0_g1	-0.226657	0.6589	NDEPs_NDEGs
TRINITY_DN44601_c0_g1	TRINITY_DN44601_c0_g1	0.0585659	-4.2182	NDEPs_DEGs
TRINITY_DN44617_c0_g1	TRINITY_DN44617_c0_g1	-0.287617	0.6131	NDEPs_NDEGs
TRINITY_DN44619_c1_g1	TRINITY_DN44619_c1_g1	-0.435844	0.7721	NDEPs_NDEGs
TRINITY_DN44619_c2_g2	TRINITY_DN44619_c2_g2	0.457327	0.8619	NDEPs_NDEGs
TRINITY_DN44624_c2_g1	TRINITY_DN44624_c2_g1	0.108756	1.5392	NDEPs_DEGs
TRINITY_DN44630_c4_g2	TRINITY_DN44630_c4_g2	-0.0490225	-0.325	NDEPs_NDEGs
TRINITY_DN44636_c2_g1	TRINITY_DN44636_c2_g1	2.3752	3.0765	DEPs_DEGs
TRINITY_DN44641_c1_g1	TRINITY_DN44641_c1_g1	-0.469508	0.1855	NDEPs_NDEGs
TRINITY_DN44657_c0_g2	TRINITY_DN44657_c0_g2	0.260736	0.4002	NDEPs_NDEGs
TRINITY_DN44678_c0_g1	TRINITY_DN44678_c0_g1	-0.447893	0.5824	NDEPs_NDEGs
TRINITY_DN44680_c0_g1	TRINITY_DN44680_c0_g1	-0.516093	-0.5078	NDEPs_NDEGs
TRINITY_DN44686_c0_g1	TRINITY_DN44686_c0_g1	-0.451256	-0.1728	NDEPs_NDEGs
TRINITY_DN44688_c0_g1	TRINITY_DN44688_c0_g1	0.28278	-2.136	NDEPs_DEGs
TRINITY_DN44699_c2_g1	TRINITY_DN44699_c2_g1	0.911433	0.4251	NDEPs_NDEGs
TRINITY_DN44712_c1_g1	TRINITY_DN44712_c1_g1	-0.296809	0.6891	NDEPs_NDEGs
TRINITY_DN44723_c0_g1	TRINITY_DN44723_c0_g1	-0.0356162	0.2508	NDEPs_NDEGs
TRINITY_DN44733_c2_g2	TRINITY_DN44733_c2_g2	-0.522953	-0.6368	NDEPs_NDEGs
TRINITY_DN44742_c1_g1	TRINITY_DN44742_c1_g1	0.123946	0.3571	NDEPs_NDEGs
TRINITY_DN44753_c7_g2	TRINITY_DN44753_c7_g2	0.186347	-0.4299	NDEPs_NDEGs
TRINITY_DN44785_c0_g1	TRINITY_DN44785_c0_g1	-0.198573	-0.5219	NDEPs_NDEGs
TRINITY_DN44798_c0_g2	TRINITY_DN44798_c0_g2	-0.237952	-0.1682	NDEPs_NDEGs
TRINITY_DN44808_c0_g1	TRINITY_DN44808_c0_g1	-0.73457	0.5944	NDEPs_NDEGs
TRINITY_DN44812_c1_g1	TRINITY_DN44812_c1_g1	0.187171	0.2803	NDEPs_NDEGs
TRINITY_DN44814_c0_g2	TRINITY_DN44814_c0_g2	-1.15027	-0.3531	DEPs_NDEGs
TRINITY_DN44816_c0_g1	TRINITY_DN44816_c0_g1	0.0136638	0.2438	NDEPs_NDEGs
TRINITY_DN44818_c1_g1	TRINITY_DN44818_c1_g1	0.321308	0.9456	NDEPs_NDEGs
TRINITY_DN44820_c1_g2	TRINITY_DN44820_c1_g2	-0.0781966	0.1712	NDEPs_NDEGs
TRINITY_DN44836_c3_g1	TRINITY_DN44836_c3_g1	-0.185756	-0.1851	NDEPs_NDEGs
TRINITY_DN44840_c1_g2	TRINITY_DN44840_c1_g2	-0.838541	0.0291	NDEPs_NDEGs
TRINITY_DN44855_c2_g1	TRINITY_DN44855_c2_g1	0.409723	-2.1494	NDEPs_DEGs
TRINITY_DN44855_c3_g1	TRINITY_DN44855_c3_g1	0.685453	-0.7238	NDEPs_NDEGs
TRINITY_DN44856_c4_g1	TRINITY_DN44856_c4_g1	-0.658392	-0.0291	NDEPs_NDEGs
TRINITY_DN44865_c1_g1	TRINITY_DN44865_c1_g1	-0.220992	-0.5938	NDEPs_NDEGs
TRINITY_DN44870_c0_g1	TRINITY_DN44870_c0_g1	-0.276066	0.1084	NDEPs_NDEGs
TRINITY_DN44877_c3_g2	TRINITY_DN44877_c3_g2	-0.146317	0.2421	NDEPs_NDEGs
TRINITY_DN44880_c3_g1	TRINITY_DN44880_c3_g1	-0.391664	0.3991	NDEPs_NDEGs
TRINITY_DN44883_c0_g1	TRINITY_DN44883_c0_g1	0.577131	-2.813	NDEPs_DEGs
TRINITY_DN44904_c5_g1	TRINITY_DN44904_c5_g1	-0.44437	-0.1197	NDEPs_NDEGs
TRINITY_DN44915_c0_g1	TRINITY_DN44915_c0_g1	-0.69871	0.509	NDEPs_NDEGs
TRINITY_DN44938_c0_g1	TRINITY_DN44938_c0_g1	0.0685938	0.0242	NDEPs_NDEGs
TRINITY_DN44940_c0_g1	TRINITY_DN44940_c0_g1	0.0484343	1.274	NDEPs_DEGs
TRINITY_DN44943_c0_g2	TRINITY_DN44943_c0_g2	-0.925412	0.5348	NDEPs_NDEGs
TRINITY_DN44947_c0_g2	TRINITY_DN44947_c0_g2	0.0874153	-0.1746	NDEPs_NDEGs
TRINITY_DN44949_c0_g1	TRINITY_DN44949_c0_g1	0.315982	0.5906	NDEPs_NDEGs
TRINITY_DN44954_c0_g1	TRINITY_DN44954_c0_g1	0.177951	-0.488	NDEPs_NDEGs
TRINITY_DN44980_c0_g1	TRINITY_DN44980_c0_g1	0.300309	0.3114	NDEPs_NDEGs
TRINITY_DN44991_c2_g2	TRINITY_DN44991_c2_g2	-0.510381	-0.4912	NDEPs_NDEGs
TRINITY_DN44992_c0_g2	TRINITY_DN44992_c0_g2	0.000212061	0.3552	NDEPs_NDEGs
TRINITY_DN45029_c1_g1	TRINITY_DN45029_c1_g1	-0.106226	-0.3672	NDEPs_NDEGs
TRINITY_DN45032_c1_g1	TRINITY_DN45032_c1_g1	-0.277447	2.4084	NDEPs_DEGs
TRINITY_DN45034_c1_g1	TRINITY_DN45034_c1_g1	-0.68799	-0.6717	NDEPs_NDEGs
TRINITY_DN45051_c4_g1	TRINITY_DN45051_c4_g1	-0.0249216	-0.7339	NDEPs_NDEGs
TRINITY_DN45068_c1_g1	TRINITY_DN45068_c1_g1	-0.0321984	0.5008	NDEPs_NDEGs
TRINITY_DN45086_c0_g1	TRINITY_DN45086_c0_g1	-0.0105587	-0.1338	NDEPs_NDEGs
TRINITY_DN45106_c0_g1	TRINITY_DN45106_c0_g1	0.226127	-0.6478	NDEPs_NDEGs
TRINITY_DN45114_c0_g2	TRINITY_DN45114_c0_g2	0.608171	-0.5859	NDEPs_NDEGs
TRINITY_DN45117_c0_g1	TRINITY_DN45117_c0_g1	0.0463709	0.1013	NDEPs_NDEGs
TRINITY_DN45146_c1_g2	TRINITY_DN45146_c1_g2	0.556372	0.4301	NDEPs_NDEGs
TRINITY_DN45158_c0_g1	TRINITY_DN45158_c0_g1	-0.50162	-0.8157	NDEPs_NDEGs
TRINITY_DN45175_c2_g1	TRINITY_DN45175_c2_g1	-0.599475	-1.3316	NDEPs_DEGs
TRINITY_DN45198_c0_g1	TRINITY_DN45198_c0_g1	-0.00372118	0.1239	NDEPs_NDEGs
TRINITY_DN45219_c1_g1	TRINITY_DN45219_c1_g1	0.0844616	0.243	NDEPs_NDEGs
TRINITY_DN45227_c1_g1	TRINITY_DN45227_c1_g1	-1.5972	-0.3277	DEPs_NDEGs
TRINITY_DN45281_c1_g2	TRINITY_DN45281_c1_g2	-0.13195	0.2889	NDEPs_NDEGs
TRINITY_DN45281_c1_g4	TRINITY_DN45281_c1_g4	0.0546526	0.0541	NDEPs_NDEGs
TRINITY_DN45316_c1_g2	TRINITY_DN45316_c1_g2	0.0201587	4.1889	NDEPs_DEGs
TRINITY_DN45343_c0_g1	TRINITY_DN45343_c0_g1	-0.321194	-0.6839	NDEPs_NDEGs
TRINITY_DN45347_c3_g3	TRINITY_DN45347_c3_g3	-1.11975	-0.273	DEPs_NDEGs
TRINITY_DN45358_c3_g2	TRINITY_DN45358_c3_g2	0.170296	0.3409	NDEPs_NDEGs
TRINITY_DN45358_c3_g3	TRINITY_DN45358_c3_g3	0.534617	0.3085	NDEPs_NDEGs
TRINITY_DN45367_c1_g1	TRINITY_DN45367_c1_g1	0.237121	2.4471	NDEPs_DEGs
TRINITY_DN45367_c1_g2	TRINITY_DN45367_c1_g2	-0.427795	-0.0463	NDEPs_NDEGs
TRINITY_DN45368_c2_g1	TRINITY_DN45368_c2_g1	0.0810532	-0.3442	NDEPs_NDEGs
TRINITY_DN45396_c1_g2	TRINITY_DN45396_c1_g2	0.100609	-0.683	NDEPs_NDEGs
TRINITY_DN45410_c0_g3	TRINITY_DN45410_c0_g3	-1.15136	-0.3835	DEPs_NDEGs
TRINITY_DN45413_c0_g2	TRINITY_DN45413_c0_g2	0.301675	2.1062	NDEPs_DEGs
TRINITY_DN45413_c1_g1	TRINITY_DN45413_c1_g1	-0.125592	1.6642	NDEPs_DEGs
TRINITY_DN45424_c0_g1	TRINITY_DN45424_c0_g1	-0.0781006	0.0037	NDEPs_NDEGs
TRINITY_DN45440_c1_g2	TRINITY_DN45440_c1_g2	-1.71968	1.0774	NDEPs_DEGs
TRINITY_DN45446_c1_g2	TRINITY_DN45446_c1_g2	-0.0521887	0.2191	NDEPs_NDEGs
TRINITY_DN45472_c4_g2	TRINITY_DN45472_c4_g2	-0.0512676	-0.4524	NDEPs_NDEGs
TRINITY_DN45474_c1_g3	TRINITY_DN45474_c1_g3	0.851927	-1.2169	NDEPs_DEGs
TRINITY_DN45475_c1_g1	TRINITY_DN45475_c1_g1	-0.214023	-0.7538	NDEPs_NDEGs
TRINITY_DN45476_c3_g1	TRINITY_DN45476_c3_g1	-0.134013	-0.0368	NDEPs_NDEGs
TRINITY_DN45476_c3_g3	TRINITY_DN45476_c3_g3	-0.120788	0.1887	NDEPs_NDEGs
TRINITY_DN45482_c5_g2	TRINITY_DN45482_c5_g2	-0.358522	-0.4805	NDEPs_NDEGs
TRINITY_DN45487_c1_g1	TRINITY_DN45487_c1_g1	-0.750861	-0.131	NDEPs_NDEGs
TRINITY_DN45530_c0_g2	TRINITY_DN45530_c0_g2	-0.0204458	1.8614	NDEPs_DEGs
TRINITY_DN45557_c1_g1	TRINITY_DN45557_c1_g1	0.260357	-0.4823	NDEPs_NDEGs
TRINITY_DN45565_c0_g3	TRINITY_DN45565_c0_g3	-0.105019	-0.3541	NDEPs_NDEGs
TRINITY_DN45568_c0_g1	TRINITY_DN45568_c0_g1	-0.149596	-0.1193	NDEPs_NDEGs
TRINITY_DN45577_c1_g1	TRINITY_DN45577_c1_g1	0.246465	-0.6756	NDEPs_NDEGs
TRINITY_DN45633_c1_g2	TRINITY_DN45633_c1_g2	-0.0703105	1.4704	NDEPs_DEGs
TRINITY_DN45646_c0_g1	TRINITY_DN45646_c0_g1	-0.751929	-0.9412	NDEPs_NDEGs
TRINITY_DN45652_c0_g1	TRINITY_DN45652_c0_g1	0.100304	1.0848	NDEPs_DEGs
TRINITY_DN45660_c3_g1	TRINITY_DN45660_c3_g1	0.0366356	1.4114	NDEPs_DEGs
TRINITY_DN45673_c1_g1	TRINITY_DN45673_c1_g1	0.0533519	-0.7388	NDEPs_NDEGs
TRINITY_DN45674_c1_g1	TRINITY_DN45674_c1_g1	0.362487	1.9283	NDEPs_NDEGs
TRINITY_DN45683_c1_g1	TRINITY_DN45683_c1_g1	-0.158874	0.3674	NDEPs_NDEGs
TRINITY_DN45686_c1_g1	TRINITY_DN45686_c1_g1	-0.157446	-0.5288	NDEPs_NDEGs
TRINITY_DN45714_c0_g2	TRINITY_DN45714_c0_g2	-0.182287	-0.6517	NDEPs_NDEGs
TRINITY_DN45724_c1_g1	TRINITY_DN45724_c1_g1	-0.555558	-1.8386	NDEPs_DEGs
TRINITY_DN45731_c0_g3	TRINITY_DN45731_c0_g3	-0.38964	0.6225	NDEPs_NDEGs
TRINITY_DN45732_c8_g1	TRINITY_DN45732_c8_g1	0.0137381	0.2169	NDEPs_NDEGs
TRINITY_DN45734_c0_g2	TRINITY_DN45734_c0_g2	0.577219	0.9743	NDEPs_NDEGs
TRINITY_DN45737_c0_g1	TRINITY_DN45737_c0_g1	-0.059032	-0.3462	NDEPs_NDEGs
TRINITY_DN45743_c2_g1	TRINITY_DN45743_c2_g1	-0.399074	0.2421	NDEPs_NDEGs
TRINITY_DN45747_c1_g5	TRINITY_DN45747_c1_g5	0.856202	1.182	NDEPs_DEGs
TRINITY_DN45752_c2_g1	TRINITY_DN45752_c2_g1	-0.131184	-0.0155	NDEPs_NDEGs
TRINITY_DN45752_c2_g4	TRINITY_DN45752_c2_g4	-0.573682	-0.306	NDEPs_NDEGs
TRINITY_DN45759_c0_g3	TRINITY_DN45759_c0_g3	0.0557468	0.0749	NDEPs_NDEGs
TRINITY_DN45764_c7_g1	TRINITY_DN45764_c7_g1	-0.0327606	-0.2044	NDEPs_NDEGs
TRINITY_DN45770_c0_g1	TRINITY_DN45770_c0_g1	0.159575	-1.1262	NDEPs_DEGs
TRINITY_DN45772_c0_g4	TRINITY_DN45772_c0_g4	0.0599574	-1.4173	NDEPs_DEGs
TRINITY_DN45776_c1_g2	TRINITY_DN45776_c1_g2	-0.383665	-0.1039	NDEPs_NDEGs
TRINITY_DN45784_c3_g1	TRINITY_DN45784_c3_g1	-0.331663	0.2589	NDEPs_NDEGs
TRINITY_DN45786_c0_g1	TRINITY_DN45786_c0_g1	-0.340466	-0.324	NDEPs_NDEGs
TRINITY_DN45797_c0_g4	TRINITY_DN45797_c0_g4	-0.150292	-0.8927	NDEPs_NDEGs
TRINITY_DN45802_c0_g1	TRINITY_DN45802_c0_g1	-0.296545	2.0325	NDEPs_NDEGs
TRINITY_DN45802_c1_g1	TRINITY_DN45802_c1_g1	1.32979	-0.2667	DEPs_NDEGs
TRINITY_DN45816_c1_g1	TRINITY_DN45816_c1_g1	-0.641052	-0.5766	NDEPs_NDEGs
TRINITY_DN45821_c3_g1	TRINITY_DN45821_c3_g1	-0.15932	-0.1686	NDEPs_NDEGs
TRINITY_DN45840_c1_g1	TRINITY_DN45840_c1_g1	0.0458288	-1.5273	NDEPs_DEGs
TRINITY_DN45856_c1_g2	TRINITY_DN45856_c1_g2	-0.370217	-1.2394	NDEPs_DEGs
TRINITY_DN45867_c0_g1	TRINITY_DN45867_c0_g1	0.0315208	-0.6189	NDEPs_NDEGs
TRINITY_DN45879_c4_g1	TRINITY_DN45879_c4_g1	-0.347557	0.0604	NDEPs_NDEGs
TRINITY_DN45888_c1_g4	TRINITY_DN45888_c1_g4	0.629463	-1.4312	NDEPs_DEGs
TRINITY_DN45889_c1_g1	TRINITY_DN45889_c1_g1	0.0700004	-0.076	NDEPs_NDEGs
TRINITY_DN45894_c1_g1	TRINITY_DN45894_c1_g1	-0.213817	-0.3292	NDEPs_NDEGs
TRINITY_DN45911_c2_g3	TRINITY_DN45911_c2_g3	0.3345	-0.3082	NDEPs_NDEGs
TRINITY_DN45911_c2_g5	TRINITY_DN45911_c2_g5	0.322409	-0.1489	NDEPs_NDEGs
TRINITY_DN45928_c3_g1	TRINITY_DN45928_c3_g1	0.42105	0.8607	NDEPs_NDEGs
TRINITY_DN45931_c0_g1	TRINITY_DN45931_c0_g1	-0.167637	0.1851	NDEPs_NDEGs
TRINITY_DN45938_c1_g1	TRINITY_DN45938_c1_g1	-0.417544	0.6271	NDEPs_NDEGs
TRINITY_DN45943_c0_g1	TRINITY_DN45943_c0_g1	-2.76358	-0.0936	NDEPs_NDEGs
TRINITY_DN45981_c0_g2	TRINITY_DN45981_c0_g2	-0.11024	0.5821	NDEPs_NDEGs
TRINITY_DN45982_c1_g2	TRINITY_DN45982_c1_g2	-0.412915	1.6205	NDEPs_DEGs
TRINITY_DN45991_c5_g1	TRINITY_DN45991_c5_g1	-0.028537	-0.2971	NDEPs_NDEGs
TRINITY_DN46011_c1_g2	TRINITY_DN46011_c1_g2	-0.333252	-0.0965	NDEPs_NDEGs
TRINITY_DN46023_c0_g1	TRINITY_DN46023_c0_g1	-0.0338442	-0.4867	NDEPs_NDEGs
TRINITY_DN46024_c0_g1	TRINITY_DN46024_c0_g1	0.0766467	-0.2375	NDEPs_NDEGs
TRINITY_DN46047_c0_g2	TRINITY_DN46047_c0_g2	-1.17793	-0.2848	NDEPs_NDEGs
TRINITY_DN46059_c3_g1	TRINITY_DN46059_c3_g1	-0.324152	0.1334	NDEPs_NDEGs
TRINITY_DN46089_c0_g1	TRINITY_DN46089_c0_g1	-0.0187772	1.5437	NDEPs_DEGs
TRINITY_DN46106_c0_g1	TRINITY_DN46106_c0_g1	-0.150014	0.2911	NDEPs_NDEGs
TRINITY_DN46107_c0_g1	TRINITY_DN46107_c0_g1	0.378204	-2.2094	NDEPs_DEGs
TRINITY_DN46121_c2_g1	TRINITY_DN46121_c2_g1	2.39332	3.5901	DEPs_DEGs
TRINITY_DN46124_c0_g1	TRINITY_DN46124_c0_g1	-0.237687	-1.4797	NDEPs_DEGs
TRINITY_DN46139_c2_g3	TRINITY_DN46139_c2_g3	0.152556	2.0584	NDEPs_DEGs
TRINITY_DN46161_c2_g1	TRINITY_DN46161_c2_g1	0.159057	0.0824	NDEPs_NDEGs
TRINITY_DN46178_c2_g1	TRINITY_DN46178_c2_g1	-0.658379	-0.6109	NDEPs_NDEGs
TRINITY_DN46182_c1_g7	TRINITY_DN46182_c1_g7	0.0366876	-0.5728	NDEPs_NDEGs
TRINITY_DN46189_c1_g1	TRINITY_DN46189_c1_g1	0.201902	1.1149	NDEPs_DEGs
TRINITY_DN46192_c1_g2	TRINITY_DN46192_c1_g2	0.142858	-0.956	NDEPs_NDEGs
TRINITY_DN46206_c0_g2	TRINITY_DN46206_c0_g2	0.984314	1.3161	NDEPs_DEGs
TRINITY_DN46219_c0_g1	TRINITY_DN46219_c0_g1	-0.186922	0.4493	NDEPs_NDEGs
TRINITY_DN46223_c0_g1	TRINITY_DN46223_c0_g1	-0.134903	-1.4482	NDEPs_DEGs
TRINITY_DN46232_c1_g1	TRINITY_DN46232_c1_g1	-0.466249	-0.5771	NDEPs_NDEGs
TRINITY_DN46252_c0_g1	TRINITY_DN46252_c0_g1	0.150473	1.5563	NDEPs_DEGs
TRINITY_DN46267_c0_g1	TRINITY_DN46267_c0_g1	-0.421112	-0.1191	NDEPs_NDEGs
TRINITY_DN46306_c0_g1	TRINITY_DN46306_c0_g1	-0.349592	-0.0555	NDEPs_NDEGs
TRINITY_DN46308_c1_g1	TRINITY_DN46308_c1_g1	-1.43396	0.5017	NDEPs_NDEGs
TRINITY_DN46311_c1_g1	TRINITY_DN46311_c1_g1	-0.467069	-0.5424	NDEPs_NDEGs
TRINITY_DN46327_c8_g1	TRINITY_DN46327_c8_g1	0.367702	0.6493	NDEPs_NDEGs
TRINITY_DN46332_c1_g1	TRINITY_DN46332_c1_g1	-0.28899	-0.4907	NDEPs_NDEGs
TRINITY_DN46333_c2_g1	TRINITY_DN46333_c2_g1	0.0244076	-3.8188	NDEPs_DEGs
TRINITY_DN46335_c0_g5	TRINITY_DN46335_c0_g5	-0.329604	0.3117	NDEPs_NDEGs
TRINITY_DN46340_c1_g1	TRINITY_DN46340_c1_g1	0.862664	-1.0591	NDEPs_DEGs
TRINITY_DN46341_c0_g1	TRINITY_DN46341_c0_g1	0.167005	0.5323	NDEPs_NDEGs
TRINITY_DN46341_c0_g2	TRINITY_DN46341_c0_g2	0.250891	0.7151	NDEPs_NDEGs
TRINITY_DN46364_c0_g1	TRINITY_DN46364_c0_g1	0.111495	-0.1134	NDEPs_NDEGs
TRINITY_DN46366_c3_g2	TRINITY_DN46366_c3_g2	-0.505345	0.5883	NDEPs_NDEGs
TRINITY_DN46375_c3_g1	TRINITY_DN46375_c3_g1	-0.0761358	-0.1684	NDEPs_NDEGs
TRINITY_DN46375_c4_g1	TRINITY_DN46375_c4_g1	0.355779	0.3925	NDEPs_NDEGs
TRINITY_DN46382_c2_g2	TRINITY_DN46382_c2_g2	-0.130645	0.0114	NDEPs_NDEGs
TRINITY_DN46406_c0_g1	TRINITY_DN46406_c0_g1	-0.4092	0.8407	NDEPs_NDEGs
TRINITY_DN46409_c1_g1	TRINITY_DN46409_c1_g1	0.0228649	-0.9328	NDEPs_NDEGs
TRINITY_DN46409_c1_g3	TRINITY_DN46409_c1_g3	-0.207021	0.8381	NDEPs_NDEGs
TRINITY_DN46410_c1_g3	TRINITY_DN46410_c1_g3	0.0393995	-0.8717	NDEPs_NDEGs
TRINITY_DN46422_c0_g3	TRINITY_DN46422_c0_g3	-0.0638027	0.5461	NDEPs_NDEGs
TRINITY_DN46432_c0_g1	TRINITY_DN46432_c0_g1	0.841464	0.8605	NDEPs_NDEGs
TRINITY_DN46443_c0_g1	TRINITY_DN46443_c0_g1	-0.479695	0.2154	NDEPs_NDEGs
TRINITY_DN46452_c1_g3	TRINITY_DN46452_c1_g3	0.059275	-0.9065	NDEPs_NDEGs
TRINITY_DN46460_c3_g1	TRINITY_DN46460_c3_g1	-0.00368791	0.0035	NDEPs_NDEGs
TRINITY_DN46461_c0_g1	TRINITY_DN46461_c0_g1	-0.378755	-0.2772	NDEPs_NDEGs
TRINITY_DN46477_c2_g1	TRINITY_DN46477_c2_g1	-0.117376	0.7548	NDEPs_NDEGs
TRINITY_DN46480_c0_g1	TRINITY_DN46480_c0_g1	0.0796996	-1.1421	NDEPs_DEGs
TRINITY_DN46497_c2_g1	TRINITY_DN46497_c2_g1	-0.445568	0.3987	NDEPs_NDEGs
TRINITY_DN46498_c1_g2	TRINITY_DN46498_c1_g2	0.889181	0.186	NDEPs_NDEGs
TRINITY_DN46500_c1_g1	TRINITY_DN46500_c1_g1	0.0808705	-0.4441	NDEPs_NDEGs
TRINITY_DN46502_c0_g1	TRINITY_DN46502_c0_g1	-0.478278	-0.0069	NDEPs_NDEGs
TRINITY_DN46505_c1_g1	TRINITY_DN46505_c1_g1	0.192195	-0.0338	NDEPs_NDEGs
TRINITY_DN46510_c0_g1	TRINITY_DN46510_c0_g1	-0.456013	-0.109	NDEPs_NDEGs
TRINITY_DN46520_c0_g1	TRINITY_DN46520_c0_g1	0.0279339	-0.2803	NDEPs_NDEGs
TRINITY_DN46529_c1_g1	TRINITY_DN46529_c1_g1	0.162131	-0.7329	NDEPs_NDEGs
TRINITY_DN46534_c0_g2	TRINITY_DN46534_c0_g2	0.622158	0.767	NDEPs_NDEGs
TRINITY_DN46535_c1_g1	TRINITY_DN46535_c1_g1	0.229942	-0.5149	NDEPs_NDEGs
TRINITY_DN46546_c1_g2	TRINITY_DN46546_c1_g2	0.665018	0.9743	NDEPs_NDEGs
TRINITY_DN46551_c1_g1	TRINITY_DN46551_c1_g1	0.405254	-0.1922	NDEPs_NDEGs
TRINITY_DN46555_c0_g2	TRINITY_DN46555_c0_g2	0.0595657	-0.0779	NDEPs_NDEGs
TRINITY_DN46557_c0_g1	TRINITY_DN46557_c0_g1	-0.115085	-0.1583	NDEPs_NDEGs
TRINITY_DN46575_c1_g2	TRINITY_DN46575_c1_g2	-0.00251537	-0.2554	NDEPs_NDEGs
TRINITY_DN46587_c0_g1	TRINITY_DN46587_c0_g1	-0.549876	-0.2766	NDEPs_NDEGs
TRINITY_DN46598_c1_g3	TRINITY_DN46598_c1_g3	-0.361153	0.2754	NDEPs_NDEGs
TRINITY_DN46609_c0_g1	TRINITY_DN46609_c0_g1	-0.226961	0.119	NDEPs_NDEGs
TRINITY_DN46653_c2_g2	TRINITY_DN46653_c2_g2	0.131345	-0.0766	NDEPs_NDEGs
TRINITY_DN46656_c1_g1	TRINITY_DN46656_c1_g1	-0.00731857	0.0053	NDEPs_NDEGs
TRINITY_DN46688_c3_g1	TRINITY_DN46688_c3_g1	0.392945	0.4817	NDEPs_NDEGs
TRINITY_DN46691_c0_g1	TRINITY_DN46691_c0_g1	0.273894	-0.1429	NDEPs_NDEGs
TRINITY_DN46706_c1_g1	TRINITY_DN46706_c1_g1	-0.289194	-0.9712	NDEPs_NDEGs
TRINITY_DN46725_c0_g3	TRINITY_DN46725_c0_g3	0.567165	0.1173	NDEPs_NDEGs
TRINITY_DN46737_c1_g2	TRINITY_DN46737_c1_g2	-0.100156	-0.5405	NDEPs_NDEGs
TRINITY_DN46743_c2_g1	TRINITY_DN46743_c2_g1	0.010734	0.2461	NDEPs_NDEGs
TRINITY_DN46757_c0_g2	TRINITY_DN46757_c0_g2	-0.0605161	0.8128	NDEPs_NDEGs
TRINITY_DN46758_c0_g1	TRINITY_DN46758_c0_g1	-0.290866	2.6592	NDEPs_DEGs
TRINITY_DN46759_c0_g1	TRINITY_DN46759_c0_g1	-0.154308	-0.5471	NDEPs_NDEGs
TRINITY_DN46793_c1_g1	TRINITY_DN46793_c1_g1	-1.25799	-2.4077	DEPs_DEGs
TRINITY_DN46798_c0_g2	TRINITY_DN46798_c0_g2	0.141052	-0.6602	NDEPs_NDEGs
TRINITY_DN46827_c1_g1	TRINITY_DN46827_c1_g1	-0.0232712	0.0044	NDEPs_NDEGs
TRINITY_DN46865_c4_g2	TRINITY_DN46865_c4_g2	-0.138491	-0.5583	NDEPs_NDEGs
TRINITY_DN46877_c3_g1	TRINITY_DN46877_c3_g1	-0.0541826	0.7382	NDEPs_NDEGs
TRINITY_DN46880_c4_g1	TRINITY_DN46880_c4_g1	0.248149	0.9716	NDEPs_NDEGs
TRINITY_DN46897_c0_g4	TRINITY_DN46897_c0_g4	-0.137889	-0.3989	NDEPs_NDEGs
TRINITY_DN46909_c2_g1	TRINITY_DN46909_c2_g1	0.448673	-0.8684	NDEPs_NDEGs
TRINITY_DN46936_c3_g1	TRINITY_DN46936_c3_g1	-0.246303	-0.166	NDEPs_NDEGs
TRINITY_DN46961_c1_g1	TRINITY_DN46961_c1_g1	-0.391528	-0.2055	NDEPs_NDEGs
TRINITY_DN46967_c5_g1	TRINITY_DN46967_c5_g1	-0.109972	-0.3484	NDEPs_NDEGs
TRINITY_DN46967_c5_g3	TRINITY_DN46967_c5_g3	-0.0977334	0.5903	NDEPs_NDEGs
TRINITY_DN46969_c1_g1	TRINITY_DN46969_c1_g1	-0.241151	-0.274	NDEPs_NDEGs
TRINITY_DN46979_c4_g1	TRINITY_DN46979_c4_g1	-0.0661147	-0.0539	NDEPs_NDEGs
TRINITY_DN46982_c0_g1	TRINITY_DN46982_c0_g1	0.0927392	-0.1801	NDEPs_NDEGs
TRINITY_DN46987_c2_g1	TRINITY_DN46987_c2_g1	-0.237462	0.0655	NDEPs_NDEGs
TRINITY_DN46988_c2_g1	TRINITY_DN46988_c2_g1	0.291908	-1.3287	NDEPs_DEGs
TRINITY_DN47021_c0_g1	TRINITY_DN47021_c0_g1	0.167114	-0.2877	NDEPs_NDEGs
TRINITY_DN47046_c0_g1	TRINITY_DN47046_c0_g1	-0.100456	0.7084	NDEPs_NDEGs
TRINITY_DN47057_c3_g2	TRINITY_DN47057_c3_g2	0.0711709	0.395	NDEPs_NDEGs
TRINITY_DN47058_c0_g2	TRINITY_DN47058_c0_g2	-1.13021	-0.0695	NDEPs_NDEGs
TRINITY_DN47069_c0_g1	TRINITY_DN47069_c0_g1	0.406873	-1.3174	NDEPs_DEGs
TRINITY_DN47072_c2_g1	TRINITY_DN47072_c2_g1	-0.0942548	-0.5104	NDEPs_NDEGs
TRINITY_DN47085_c6_g2	TRINITY_DN47085_c6_g2	0.352841	0.1999	NDEPs_NDEGs
TRINITY_DN47087_c2_g1	TRINITY_DN47087_c2_g1	-0.152228	0.3392	NDEPs_NDEGs
TRINITY_DN47093_c0_g3	TRINITY_DN47093_c0_g3	-0.0562662	0.0975	NDEPs_NDEGs
TRINITY_DN47099_c2_g1	TRINITY_DN47099_c2_g1	-0.240231	0.01	NDEPs_NDEGs
TRINITY_DN47099_c3_g2	TRINITY_DN47099_c3_g2	0.210302	-0.0317	NDEPs_NDEGs
TRINITY_DN47102_c3_g1	TRINITY_DN47102_c3_g1	0.0238884	-0.2513	NDEPs_NDEGs
TRINITY_DN47110_c2_g1	TRINITY_DN47110_c2_g1	-0.316232	0.1454	NDEPs_NDEGs
TRINITY_DN47112_c0_g1	TRINITY_DN47112_c0_g1	0.476033	0.2314	NDEPs_NDEGs
TRINITY_DN47125_c2_g3	TRINITY_DN47125_c2_g3	-0.375135	-0.7988	NDEPs_NDEGs
TRINITY_DN47134_c0_g1	TRINITY_DN47134_c0_g1	-0.197638	-0.3534	NDEPs_NDEGs
TRINITY_DN47136_c1_g1	TRINITY_DN47136_c1_g1	-0.297988	-0.9554	NDEPs_NDEGs
TRINITY_DN47139_c0_g1	TRINITY_DN47139_c0_g1	0.225793	-0.4947	NDEPs_NDEGs
TRINITY_DN47140_c2_g1	TRINITY_DN47140_c2_g1	0.00661974	-0.3056	NDEPs_NDEGs
TRINITY_DN47146_c2_g1	TRINITY_DN47146_c2_g1	-0.278855	0.0401	NDEPs_NDEGs
TRINITY_DN47153_c0_g1	TRINITY_DN47153_c0_g1	0.135503	-0.582	NDEPs_NDEGs
TRINITY_DN47154_c0_g2	TRINITY_DN47154_c0_g2	-0.35147	-0.1711	NDEPs_NDEGs
TRINITY_DN47176_c1_g1	TRINITY_DN47176_c1_g1	0.194443	-1.2523	NDEPs_DEGs
TRINITY_DN47183_c1_g1	TRINITY_DN47183_c1_g1	-0.672241	0.0338	NDEPs_NDEGs
TRINITY_DN47219_c0_g2	TRINITY_DN47219_c0_g2	0.357249	4.4748	NDEPs_DEGs
TRINITY_DN47233_c0_g1	TRINITY_DN47233_c0_g1	-0.58441	-0.7596	NDEPs_NDEGs
TRINITY_DN47235_c0_g1	TRINITY_DN47235_c0_g1	-0.939504	-1.1516	NDEPs_DEGs
TRINITY_DN47238_c1_g1	TRINITY_DN47238_c1_g1	-0.183599	-0.2685	NDEPs_NDEGs
TRINITY_DN47252_c1_g2	TRINITY_DN47252_c1_g2	-0.129592	-0.1764	NDEPs_NDEGs
TRINITY_DN47265_c0_g1	TRINITY_DN47265_c0_g1	-0.871799	-0.4521	NDEPs_NDEGs
TRINITY_DN47272_c0_g1	TRINITY_DN47272_c0_g1	-0.688241	-0.759	NDEPs_NDEGs
TRINITY_DN47286_c1_g1	TRINITY_DN47286_c1_g1	1.56284	-0.5185	NDEPs_NDEGs
TRINITY_DN47305_c0_g4	TRINITY_DN47305_c0_g4	-0.0363927	0.3388	NDEPs_NDEGs
TRINITY_DN47316_c2_g1	TRINITY_DN47316_c2_g1	0.301764	-0.2792	NDEPs_NDEGs
TRINITY_DN47350_c0_g1	TRINITY_DN47350_c0_g1	0.129936	-0.0987	NDEPs_NDEGs
TRINITY_DN47355_c2_g1	TRINITY_DN47355_c2_g1	-0.162788	-0.0079	NDEPs_NDEGs
TRINITY_DN47365_c2_g1	TRINITY_DN47365_c2_g1	0.00827604	-0.6445	NDEPs_NDEGs
TRINITY_DN47397_c0_g1	TRINITY_DN47397_c0_g1	0.203508	0.1788	NDEPs_NDEGs
TRINITY_DN47398_c0_g1	TRINITY_DN47398_c0_g1	0.106355	0.2397	NDEPs_NDEGs
TRINITY_DN47403_c0_g1	TRINITY_DN47403_c0_g1	1.09458	1.6027	NDEPs_DEGs
TRINITY_DN47429_c0_g2	TRINITY_DN47429_c0_g2	-0.309712	0.5092	NDEPs_NDEGs
TRINITY_DN47430_c1_g3	TRINITY_DN47430_c1_g3	-0.274308	-0.6604	NDEPs_NDEGs
TRINITY_DN47439_c1_g2	TRINITY_DN47439_c1_g2	0.581674	-1.202	NDEPs_DEGs
TRINITY_DN47440_c0_g1	TRINITY_DN47440_c0_g1	-0.199025	-0.165	NDEPs_NDEGs
TRINITY_DN47450_c1_g1	TRINITY_DN47450_c1_g1	0.127782	0.7192	NDEPs_NDEGs
TRINITY_DN47451_c2_g1	TRINITY_DN47451_c2_g1	-0.216895	-0.2157	NDEPs_NDEGs
TRINITY_DN47452_c0_g3	TRINITY_DN47452_c0_g3	0.362893	0.4092	NDEPs_NDEGs
TRINITY_DN47458_c0_g1	TRINITY_DN47458_c0_g1	-1.64573	0.7285	NDEPs_NDEGs
TRINITY_DN47460_c0_g1	TRINITY_DN47460_c0_g1	0.661752	-0.6003	NDEPs_NDEGs
TRINITY_DN47463_c2_g2	TRINITY_DN47463_c2_g2	0.0520513	-0.0558	NDEPs_NDEGs
TRINITY_DN47466_c1_g1	TRINITY_DN47466_c1_g1	0.885518	0.8332	NDEPs_NDEGs
TRINITY_DN47469_c1_g1	TRINITY_DN47469_c1_g1	0.264269	0.5914	NDEPs_NDEGs
TRINITY_DN47484_c0_g1	TRINITY_DN47484_c0_g1	0.0249905	0.0353	NDEPs_NDEGs
TRINITY_DN47499_c0_g1	TRINITY_DN47499_c0_g1	-0.758797	-3.7436	NDEPs_DEGs
TRINITY_DN47517_c0_g1	TRINITY_DN47517_c0_g1	0.103883	-0.1646	NDEPs_NDEGs
TRINITY_DN47551_c0_g1	TRINITY_DN47551_c0_g1	-0.334822	-2.4081	NDEPs_DEGs
TRINITY_DN47557_c0_g1	TRINITY_DN47557_c0_g1	0.075623	-1.5281	NDEPs_DEGs
TRINITY_DN47560_c2_g1	TRINITY_DN47560_c2_g1	0.0689803	0.5436	NDEPs_NDEGs
TRINITY_DN47583_c2_g1	TRINITY_DN47583_c2_g1	-0.223901	0.3109	NDEPs_NDEGs
TRINITY_DN47587_c1_g1	TRINITY_DN47587_c1_g1	0.193665	1.0491	NDEPs_DEGs
TRINITY_DN47592_c1_g1	TRINITY_DN47592_c1_g1	0.200474	0.2996	NDEPs_NDEGs
TRINITY_DN47607_c0_g1	TRINITY_DN47607_c0_g1	0.694926	-1.2603	NDEPs_DEGs
TRINITY_DN47614_c0_g1	TRINITY_DN47614_c0_g1	0.277622	-0.6194	NDEPs_NDEGs
TRINITY_DN47614_c1_g1	TRINITY_DN47614_c1_g1	-0.0623995	0.7506	NDEPs_NDEGs
TRINITY_DN47628_c0_g1	TRINITY_DN47628_c0_g1	-0.28152	-0.438	NDEPs_NDEGs
TRINITY_DN47629_c0_g1	TRINITY_DN47629_c0_g1	1.03863	1.0438	DEPs_DEGs
TRINITY_DN47638_c1_g1	TRINITY_DN47638_c1_g1	-0.0880002	-3.4969	NDEPs_DEGs
TRINITY_DN47684_c1_g1	TRINITY_DN47684_c1_g1	-0.0456161	1.1389	NDEPs_DEGs
TRINITY_DN47684_c1_g2	TRINITY_DN47684_c1_g2	-0.172106	-0.5596	NDEPs_NDEGs
TRINITY_DN47690_c4_g7	TRINITY_DN47690_c4_g7	-0.95309	0.5109	NDEPs_NDEGs
TRINITY_DN47691_c1_g1	TRINITY_DN47691_c1_g1	-0.192444	0.0942	NDEPs_NDEGs
TRINITY_DN47691_c1_g2	TRINITY_DN47691_c1_g2	-0.0849519	-1.0031	NDEPs_DEGs
TRINITY_DN47720_c0_g1	TRINITY_DN47720_c0_g1	-0.164225	-0.1494	NDEPs_NDEGs
TRINITY_DN47725_c0_g1	TRINITY_DN47725_c0_g1	0.124644	-0.6229	NDEPs_NDEGs
TRINITY_DN47750_c1_g1	TRINITY_DN47750_c1_g1	-0.859609	-2.9022	NDEPs_DEGs
TRINITY_DN47752_c5_g1	TRINITY_DN47752_c5_g1	-0.0886812	-0.5309	NDEPs_NDEGs
TRINITY_DN47769_c1_g1	TRINITY_DN47769_c1_g1	-0.146033	-0.6202	NDEPs_NDEGs
TRINITY_DN47783_c1_g1	TRINITY_DN47783_c1_g1	1.05389	0.6725	DEPs_NDEGs
TRINITY_DN47800_c1_g1	TRINITY_DN47800_c1_g1	-0.303711	-0.9793	NDEPs_NDEGs
TRINITY_DN47812_c1_g3	TRINITY_DN47812_c1_g3	-0.0898676	0.4603	NDEPs_NDEGs
TRINITY_DN47827_c0_g1	TRINITY_DN47827_c0_g1	0.822065	0.8324	NDEPs_NDEGs
TRINITY_DN47833_c1_g3	TRINITY_DN47833_c1_g3	-0.138747	-0.8535	NDEPs_NDEGs
TRINITY_DN47835_c1_g1	TRINITY_DN47835_c1_g1	-0.0664878	-0.3761	NDEPs_NDEGs
TRINITY_DN47836_c0_g1	TRINITY_DN47836_c0_g1	-0.220191	-0.8014	NDEPs_NDEGs
TRINITY_DN47852_c0_g4	TRINITY_DN47852_c0_g4	0.479329	2.8808	NDEPs_DEGs
TRINITY_DN47855_c0_g1	TRINITY_DN47855_c0_g1	0.0130277	-0.8559	NDEPs_NDEGs
TRINITY_DN47860_c1_g1	TRINITY_DN47860_c1_g1	-1.21885	-1.3237	DEPs_DEGs
TRINITY_DN47860_c1_g2	TRINITY_DN47860_c1_g2	-0.609792	-0.1073	NDEPs_NDEGs
TRINITY_DN47871_c0_g1	TRINITY_DN47871_c0_g1	-0.270118	0.4778	NDEPs_NDEGs
TRINITY_DN47875_c0_g3	TRINITY_DN47875_c0_g3	-0.302059	0.2858	NDEPs_NDEGs
TRINITY_DN47900_c1_g1	TRINITY_DN47900_c1_g1	0.0750547	0.4299	NDEPs_NDEGs
TRINITY_DN47902_c3_g2	TRINITY_DN47902_c3_g2	-0.519619	-0.6291	NDEPs_NDEGs
TRINITY_DN47903_c0_g1	TRINITY_DN47903_c0_g1	-1.22434	-1.6694	DEPs_DEGs
TRINITY_DN47932_c2_g5	TRINITY_DN47932_c2_g5	-0.124064	-0.2905	NDEPs_NDEGs
TRINITY_DN47945_c0_g1	TRINITY_DN47945_c0_g1	0.36279	1.611	NDEPs_DEGs
TRINITY_DN47946_c0_g1	TRINITY_DN47946_c0_g1	0.0720029	-0.6326	NDEPs_NDEGs
TRINITY_DN47957_c1_g1	TRINITY_DN47957_c1_g1	-0.165295	-0.7007	NDEPs_NDEGs
TRINITY_DN47983_c1_g1	TRINITY_DN47983_c1_g1	0.239141	-1.1668	NDEPs_DEGs
TRINITY_DN47986_c0_g2	TRINITY_DN47986_c0_g2	-0.267726	-0.3607	NDEPs_NDEGs
TRINITY_DN47993_c1_g1	TRINITY_DN47993_c1_g1	-0.264339	-0.0311	NDEPs_NDEGs
TRINITY_DN47999_c1_g3	TRINITY_DN47999_c1_g3	-0.0694125	-0.2668	NDEPs_NDEGs
TRINITY_DN47999_c1_g4	TRINITY_DN47999_c1_g4	-0.192307	-0.134	NDEPs_NDEGs
TRINITY_DN48000_c1_g1	TRINITY_DN48000_c1_g1	-0.246433	-0.483	NDEPs_NDEGs
TRINITY_DN48024_c0_g1	TRINITY_DN48024_c0_g1	0.949407	0.235	NDEPs_NDEGs
TRINITY_DN48045_c2_g6	TRINITY_DN48045_c2_g6	-0.0595325	-0.6159	NDEPs_NDEGs
TRINITY_DN48053_c0_g1	TRINITY_DN48053_c0_g1	-2.64641	-4.4194	DEPs_DEGs
TRINITY_DN48103_c1_g1	TRINITY_DN48103_c1_g1	0.442553	-0.1954	NDEPs_NDEGs
TRINITY_DN48104_c3_g1	TRINITY_DN48104_c3_g1	0.897982	1.4682	NDEPs_DEGs
TRINITY_DN48104_c5_g2	TRINITY_DN48104_c5_g2	0.0914886	0.4089	NDEPs_NDEGs
TRINITY_DN48116_c1_g1	TRINITY_DN48116_c1_g1	-0.317957	0.4756	NDEPs_NDEGs
TRINITY_DN48119_c0_g1	TRINITY_DN48119_c0_g1	-0.321472	1.1625	NDEPs_DEGs
TRINITY_DN48120_c1_g1	TRINITY_DN48120_c1_g1	-0.197244	-0.032	NDEPs_NDEGs
TRINITY_DN48148_c1_g1	TRINITY_DN48148_c1_g1	-0.036443	-0.6815	NDEPs_NDEGs
TRINITY_DN48158_c0_g2	TRINITY_DN48158_c0_g2	0.0681273	-0.9219	NDEPs_NDEGs
TRINITY_DN48159_c0_g2	TRINITY_DN48159_c0_g2	0.443615	-0.826	NDEPs_NDEGs
TRINITY_DN48182_c3_g1	TRINITY_DN48182_c3_g1	0.418992	-0.1796	NDEPs_NDEGs
TRINITY_DN48184_c1_g1	TRINITY_DN48184_c1_g1	0.12272	-0.2647	NDEPs_NDEGs
TRINITY_DN48192_c0_g2	TRINITY_DN48192_c0_g2	-1.14908	-1.7063	DEPs_DEGs
TRINITY_DN48213_c0_g1	TRINITY_DN48213_c0_g1	0.155975	-0.2379	NDEPs_NDEGs
TRINITY_DN48225_c0_g1	TRINITY_DN48225_c0_g1	-0.662967	0.9969	NDEPs_NDEGs
TRINITY_DN48247_c0_g1	TRINITY_DN48247_c0_g1	-0.00909305	1.0816	NDEPs_DEGs
TRINITY_DN48250_c1_g1	TRINITY_DN48250_c1_g1	0.0204432	0.8426	NDEPs_NDEGs
TRINITY_DN48252_c0_g1	TRINITY_DN48252_c0_g1	-0.0924002	-0.3377	NDEPs_NDEGs
TRINITY_DN48253_c2_g2	TRINITY_DN48253_c2_g2	-0.0679177	-0.2782	NDEPs_NDEGs
TRINITY_DN48254_c0_g1	TRINITY_DN48254_c0_g1	-0.430839	0.2834	NDEPs_NDEGs
TRINITY_DN48262_c0_g1	TRINITY_DN48262_c0_g1	-0.10075	0.1029	NDEPs_NDEGs
TRINITY_DN48264_c0_g1	TRINITY_DN48264_c0_g1	-0.693766	-0.2591	NDEPs_NDEGs
TRINITY_DN48264_c0_g2	TRINITY_DN48264_c0_g2	-0.40941	0.0321	NDEPs_NDEGs
TRINITY_DN48268_c2_g1	TRINITY_DN48268_c2_g1	0.161138	-0.6445	NDEPs_NDEGs
TRINITY_DN48300_c2_g1	TRINITY_DN48300_c2_g1	-0.379517	-0.2076	NDEPs_NDEGs
TRINITY_DN48333_c0_g1	TRINITY_DN48333_c0_g1	-0.185732	0.1225	NDEPs_NDEGs
TRINITY_DN48337_c1_g1	TRINITY_DN48337_c1_g1	-0.00254283	-0.3615	NDEPs_NDEGs
TRINITY_DN48343_c1_g1	TRINITY_DN48343_c1_g1	0.428312	0.5462	NDEPs_NDEGs
TRINITY_DN48376_c1_g4	TRINITY_DN48376_c1_g4	0.144625	1.471	NDEPs_DEGs
TRINITY_DN48405_c0_g2	TRINITY_DN48405_c0_g2	-0.561648	-0.4178	NDEPs_NDEGs
TRINITY_DN48441_c1_g1	TRINITY_DN48441_c1_g1	-0.124317	0.5271	NDEPs_NDEGs
TRINITY_DN48446_c0_g1	TRINITY_DN48446_c0_g1	0.30201	0.3982	NDEPs_NDEGs
TRINITY_DN48447_c0_g1	TRINITY_DN48447_c0_g1	0.774303	-0.0503	NDEPs_NDEGs
TRINITY_DN48447_c0_g2	TRINITY_DN48447_c0_g2	0.300515	-0.2193	NDEPs_NDEGs
TRINITY_DN48448_c0_g1	TRINITY_DN48448_c0_g1	0.63507	-0.3839	NDEPs_NDEGs
TRINITY_DN48456_c3_g1	TRINITY_DN48456_c3_g1	0.523319	-0.9876	NDEPs_NDEGs
TRINITY_DN48463_c0_g1	TRINITY_DN48463_c0_g1	0.394585	-0.0182	NDEPs_NDEGs
TRINITY_DN48464_c0_g2	TRINITY_DN48464_c0_g2	-0.365938	-0.7722	NDEPs_NDEGs
TRINITY_DN48465_c3_g1	TRINITY_DN48465_c3_g1	-0.406164	-0.7004	NDEPs_NDEGs
TRINITY_DN48469_c0_g2	TRINITY_DN48469_c0_g2	-0.130211	1.2542	NDEPs_DEGs
TRINITY_DN48484_c0_g2	TRINITY_DN48484_c0_g2	0.161234	0.4063	NDEPs_NDEGs
TRINITY_DN48485_c2_g1	TRINITY_DN48485_c2_g1	0.40029	0.5788	NDEPs_NDEGs
TRINITY_DN48494_c2_g4	TRINITY_DN48494_c2_g4	0.0303573	-0.1366	NDEPs_NDEGs
TRINITY_DN48496_c1_g1	TRINITY_DN48496_c1_g1	-0.117778	-0.2666	NDEPs_NDEGs
TRINITY_DN48512_c1_g1	TRINITY_DN48512_c1_g1	-0.111368	0.0875	NDEPs_NDEGs
TRINITY_DN48519_c1_g1	TRINITY_DN48519_c1_g1	-0.191239	-0.7755	NDEPs_NDEGs
TRINITY_DN48523_c0_g1	TRINITY_DN48523_c0_g1	-0.158378	0.2963	NDEPs_NDEGs
TRINITY_DN48526_c0_g1	TRINITY_DN48526_c0_g1	-0.0620847	-0.2692	NDEPs_NDEGs
TRINITY_DN48530_c1_g2	TRINITY_DN48530_c1_g2	-0.508223	-0.1097	NDEPs_NDEGs
TRINITY_DN48558_c2_g3	TRINITY_DN48558_c2_g3	-1.64228	-3.1513	NDEPs_DEGs
TRINITY_DN48560_c0_g1	TRINITY_DN48560_c0_g1	-0.269964	0.2595	NDEPs_NDEGs
TRINITY_DN48566_c0_g1	TRINITY_DN48566_c0_g1	0.151902	0.1141	NDEPs_NDEGs
TRINITY_DN48583_c1_g1	TRINITY_DN48583_c1_g1	0.475179	-1.488	NDEPs_DEGs
TRINITY_DN48584_c1_g1	TRINITY_DN48584_c1_g1	-0.258895	0.2729	NDEPs_NDEGs
TRINITY_DN48599_c2_g3	TRINITY_DN48599_c2_g3	0.756436	-0.7194	NDEPs_NDEGs
TRINITY_DN48601_c0_g1	TRINITY_DN48601_c0_g1	3.06778	6.7764	DEPs_DEGs
TRINITY_DN48601_c0_g3	TRINITY_DN48601_c0_g3	2.76856	3.8681	DEPs_DEGs
TRINITY_DN48607_c0_g1	TRINITY_DN48607_c0_g1	0.267096	-1.6849	NDEPs_DEGs
TRINITY_DN48614_c3_g1	TRINITY_DN48614_c3_g1	-0.331552	-0.5132	NDEPs_NDEGs
TRINITY_DN48615_c0_g1	TRINITY_DN48615_c0_g1	-0.184389	0.1004	NDEPs_NDEGs
TRINITY_DN48620_c3_g1	TRINITY_DN48620_c3_g1	-0.474394	1.6196	NDEPs_DEGs
TRINITY_DN48629_c1_g1	TRINITY_DN48629_c1_g1	-0.61741	0.4949	NDEPs_NDEGs
TRINITY_DN48642_c1_g3	TRINITY_DN48642_c1_g3	-0.124964	-0.2005	NDEPs_NDEGs
TRINITY_DN48644_c4_g2	TRINITY_DN48644_c4_g2	0.185254	-1.4416	NDEPs_DEGs
TRINITY_DN48654_c0_g1	TRINITY_DN48654_c0_g1	0.0891618	-0.597	NDEPs_NDEGs
TRINITY_DN48660_c1_g1	TRINITY_DN48660_c1_g1	-0.149777	-2.1844	NDEPs_DEGs
TRINITY_DN48661_c0_g1	TRINITY_DN48661_c0_g1	0.229366	0.033	NDEPs_NDEGs
TRINITY_DN48672_c0_g1	TRINITY_DN48672_c0_g1	-0.314625	1.0342	NDEPs_DEGs
TRINITY_DN48685_c2_g1	TRINITY_DN48685_c2_g1	0.198971	1.7507	NDEPs_DEGs
TRINITY_DN48687_c0_g1	TRINITY_DN48687_c0_g1	-0.758367	-0.2804	NDEPs_NDEGs
TRINITY_DN48691_c3_g2	TRINITY_DN48691_c3_g2	0.186298	-0.4498	NDEPs_NDEGs
TRINITY_DN48695_c3_g1	TRINITY_DN48695_c3_g1	-0.691581	0.7671	NDEPs_NDEGs
TRINITY_DN48696_c0_g1	TRINITY_DN48696_c0_g1	0.623377	-0.1798	NDEPs_NDEGs
TRINITY_DN48708_c0_g1	TRINITY_DN48708_c0_g1	0.273776	-0.0808	NDEPs_NDEGs
TRINITY_DN48753_c0_g1	TRINITY_DN48753_c0_g1	-0.310712	-0.5439	NDEPs_NDEGs
TRINITY_DN48766_c0_g1	TRINITY_DN48766_c0_g1	-0.0762529	0.1011	NDEPs_NDEGs
TRINITY_DN48775_c0_g1	TRINITY_DN48775_c0_g1	-0.683185	-0.5248	NDEPs_NDEGs
TRINITY_DN48776_c0_g1	TRINITY_DN48776_c0_g1	-0.361496	-0.8652	NDEPs_NDEGs
TRINITY_DN48791_c0_g1	TRINITY_DN48791_c0_g1	-0.141141	-0.4863	NDEPs_NDEGs
TRINITY_DN48796_c5_g2	TRINITY_DN48796_c5_g2	-0.0290374	-0.5713	NDEPs_NDEGs
TRINITY_DN48796_c5_g3	TRINITY_DN48796_c5_g3	-0.1033	0.2113	NDEPs_NDEGs
TRINITY_DN48818_c0_g1	TRINITY_DN48818_c0_g1	-0.894051	-0.7715	NDEPs_NDEGs
TRINITY_DN48824_c2_g1	TRINITY_DN48824_c2_g1	0.143928	-1.1504	NDEPs_DEGs
TRINITY_DN48828_c2_g1	TRINITY_DN48828_c2_g1	0.293306	-0.2642	NDEPs_NDEGs
TRINITY_DN48843_c0_g1	TRINITY_DN48843_c0_g1	0.405519	-0.0925	NDEPs_NDEGs
TRINITY_DN48844_c0_g1	TRINITY_DN48844_c0_g1	-0.423747	-0.2262	NDEPs_NDEGs
TRINITY_DN48847_c0_g1	TRINITY_DN48847_c0_g1	-0.540898	0.4993	NDEPs_NDEGs
TRINITY_DN48883_c2_g2	TRINITY_DN48883_c2_g2	-1.07798	-0.5226	DEPs_NDEGs
TRINITY_DN48898_c0_g1	TRINITY_DN48898_c0_g1	-0.0594784	-0.1189	NDEPs_NDEGs
TRINITY_DN48932_c0_g1	TRINITY_DN48932_c0_g1	-0.872837	1.1082	NDEPs_DEGs
TRINITY_DN48934_c1_g2	TRINITY_DN48934_c1_g2	0.461586	-0.016	NDEPs_NDEGs
TRINITY_DN48937_c1_g2	TRINITY_DN48937_c1_g2	0.0991053	0.4306	NDEPs_NDEGs
TRINITY_DN48970_c1_g3	TRINITY_DN48970_c1_g3	-0.226031	-0.1521	NDEPs_NDEGs
TRINITY_DN49004_c2_g1	TRINITY_DN49004_c2_g1	-0.910225	-1.2089	NDEPs_DEGs
TRINITY_DN49012_c1_g1	TRINITY_DN49012_c1_g1	-0.027672	1.8037	NDEPs_DEGs
TRINITY_DN49016_c2_g1	TRINITY_DN49016_c2_g1	-0.00488457	-0.811	NDEPs_NDEGs
TRINITY_DN49026_c0_g1	TRINITY_DN49026_c0_g1	0.0907559	-0.4878	NDEPs_NDEGs
TRINITY_DN49027_c0_g2	TRINITY_DN49027_c0_g2	-0.230472	0.1562	NDEPs_NDEGs
TRINITY_DN49042_c0_g1	TRINITY_DN49042_c0_g1	0.089711	-0.7844	NDEPs_NDEGs
TRINITY_DN49047_c4_g1	TRINITY_DN49047_c4_g1	0.335783	4.4716	NDEPs_DEGs
TRINITY_DN49078_c1_g2	TRINITY_DN49078_c1_g2	-0.0670302	0.0549	NDEPs_NDEGs
TRINITY_DN49086_c2_g1	TRINITY_DN49086_c2_g1	0.283308	-0.6331	NDEPs_NDEGs
TRINITY_DN49100_c0_g1	TRINITY_DN49100_c0_g1	0.110924	2.2455	NDEPs_DEGs
TRINITY_DN49112_c3_g2	TRINITY_DN49112_c3_g2	0.00434606	-0.0674	NDEPs_NDEGs
TRINITY_DN49125_c2_g1	TRINITY_DN49125_c2_g1	0.395113	-0.191	NDEPs_NDEGs
TRINITY_DN49132_c0_g1	TRINITY_DN49132_c0_g1	0.35581	-1.5327	NDEPs_DEGs
TRINITY_DN49142_c1_g1	TRINITY_DN49142_c1_g1	-0.497038	-0.0099	NDEPs_NDEGs
TRINITY_DN49145_c2_g2	TRINITY_DN49145_c2_g2	0.541296	-2.4391	NDEPs_DEGs
TRINITY_DN49162_c1_g1	TRINITY_DN49162_c1_g1	-0.0063068	0.1843	NDEPs_NDEGs
TRINITY_DN49164_c0_g1	TRINITY_DN49164_c0_g1	0.0578925	-0.7186	NDEPs_NDEGs
TRINITY_DN49166_c0_g1	TRINITY_DN49166_c0_g1	-0.253852	0.8682	NDEPs_NDEGs
TRINITY_DN49175_c0_g1	TRINITY_DN49175_c0_g1	-0.173684	-0.7548	NDEPs_NDEGs
TRINITY_DN49176_c2_g2	TRINITY_DN49176_c2_g2	-0.378819	-0.0512	NDEPs_NDEGs
TRINITY_DN49186_c0_g1	TRINITY_DN49186_c0_g1	-0.0772785	0.3461	NDEPs_NDEGs
TRINITY_DN49203_c4_g1	TRINITY_DN49203_c4_g1	0.456776	0.6184	NDEPs_NDEGs
TRINITY_DN49204_c1_g1	TRINITY_DN49204_c1_g1	0.0340466	0.785	NDEPs_NDEGs
TRINITY_DN49207_c1_g1	TRINITY_DN49207_c1_g1	-0.105646	0.3836	NDEPs_NDEGs
TRINITY_DN49211_c1_g1	TRINITY_DN49211_c1_g1	-0.0957602	-0.5675	NDEPs_NDEGs
TRINITY_DN49232_c0_g2	TRINITY_DN49232_c0_g2	-0.0861995	0.0964	NDEPs_NDEGs
TRINITY_DN49235_c1_g1	TRINITY_DN49235_c1_g1	0.435837	0.95	NDEPs_NDEGs
TRINITY_DN49235_c1_g2	TRINITY_DN49235_c1_g2	0.807122	0.834	NDEPs_NDEGs
TRINITY_DN49237_c0_g1	TRINITY_DN49237_c0_g1	0.0522921	-0.6084	NDEPs_NDEGs
TRINITY_DN49259_c0_g1	TRINITY_DN49259_c0_g1	0.167362	0.1173	NDEPs_NDEGs
TRINITY_DN49268_c1_g1	TRINITY_DN49268_c1_g1	0.205148	0.3867	NDEPs_NDEGs
TRINITY_DN49269_c0_g1	TRINITY_DN49269_c0_g1	0.286341	-0.9371	NDEPs_NDEGs
TRINITY_DN49271_c4_g2	TRINITY_DN49271_c4_g2	-0.0788318	0.4868	NDEPs_NDEGs
TRINITY_DN49285_c0_g1	TRINITY_DN49285_c0_g1	-0.349655	-0.2386	NDEPs_NDEGs
TRINITY_DN49292_c1_g1	TRINITY_DN49292_c1_g1	0.0714167	0.1413	NDEPs_NDEGs
TRINITY_DN49304_c1_g3	TRINITY_DN49304_c1_g3	1.07596	-0.6979	DEPs_NDEGs
TRINITY_DN49319_c2_g1	TRINITY_DN49319_c2_g1	0.048829	-1.1026	NDEPs_DEGs
TRINITY_DN49320_c0_g1	TRINITY_DN49320_c0_g1	-0.654799	-0.3641	NDEPs_NDEGs
TRINITY_DN49321_c0_g1	TRINITY_DN49321_c0_g1	-0.254937	-1.7064	NDEPs_DEGs
TRINITY_DN49327_c0_g1	TRINITY_DN49327_c0_g1	-0.398884	0.0687	NDEPs_NDEGs
TRINITY_DN49332_c1_g1	TRINITY_DN49332_c1_g1	-0.039254	-0.1196	NDEPs_NDEGs
TRINITY_DN49362_c0_g1	TRINITY_DN49362_c0_g1	-0.298948	-2.094	NDEPs_DEGs
TRINITY_DN49394_c0_g1	TRINITY_DN49394_c0_g1	-1.01803	-3.2219	DEPs_DEGs
TRINITY_DN49398_c1_g1	TRINITY_DN49398_c1_g1	-0.373439	-2.0157	NDEPs_DEGs
TRINITY_DN49406_c1_g1	TRINITY_DN49406_c1_g1	0.147947	0.6072	NDEPs_NDEGs
TRINITY_DN49421_c0_g1	TRINITY_DN49421_c0_g1	0.174621	0.1424	NDEPs_NDEGs
TRINITY_DN49427_c0_g2	TRINITY_DN49427_c0_g2	-0.216426	0.557	NDEPs_NDEGs
TRINITY_DN49427_c0_g3	TRINITY_DN49427_c0_g3	-1.26605	0.5271	DEPs_NDEGs
TRINITY_DN49428_c0_g1	TRINITY_DN49428_c0_g1	-0.331383	-0.1233	NDEPs_NDEGs
TRINITY_DN49441_c1_g1	TRINITY_DN49441_c1_g1	-0.406681	-0.6218	NDEPs_NDEGs
TRINITY_DN49475_c1_g2	TRINITY_DN49475_c1_g2	0.212915	-0.9302	NDEPs_NDEGs
TRINITY_DN49482_c0_g4	TRINITY_DN49482_c0_g4	0.094736	-2.5003	NDEPs_DEGs
TRINITY_DN49489_c0_g1	TRINITY_DN49489_c0_g1	-0.461581	0.0919	NDEPs_NDEGs
TRINITY_DN49493_c0_g5	TRINITY_DN49493_c0_g5	-0.323066	1.0173	NDEPs_DEGs
TRINITY_DN49497_c1_g1	TRINITY_DN49497_c1_g1	0.0652056	-0.6038	NDEPs_NDEGs
TRINITY_DN49505_c0_g2	TRINITY_DN49505_c0_g2	0.299071	-0.1748	NDEPs_NDEGs
TRINITY_DN49510_c3_g1	TRINITY_DN49510_c3_g1	-0.0510763	-0.213	NDEPs_NDEGs
TRINITY_DN49521_c1_g1	TRINITY_DN49521_c1_g1	-0.215225	0.8977	NDEPs_NDEGs
TRINITY_DN49529_c1_g1	TRINITY_DN49529_c1_g1	-0.853673	1.3539	NDEPs_DEGs
TRINITY_DN49584_c2_g1	TRINITY_DN49584_c2_g1	-0.0500617	0.7169	NDEPs_NDEGs
TRINITY_DN49587_c0_g1	TRINITY_DN49587_c0_g1	-0.246127	0.5423	NDEPs_NDEGs
TRINITY_DN49590_c0_g3	TRINITY_DN49590_c0_g3	0.478061	-1.2035	NDEPs_DEGs
TRINITY_DN49595_c0_g1	TRINITY_DN49595_c0_g1	0.180905	0.1652	NDEPs_NDEGs
TRINITY_DN49596_c1_g1	TRINITY_DN49596_c1_g1	-0.193062	0.5394	NDEPs_NDEGs
TRINITY_DN49601_c1_g1	TRINITY_DN49601_c1_g1	0.452911	-0.4461	NDEPs_NDEGs
TRINITY_DN49606_c0_g1	TRINITY_DN49606_c0_g1	-0.146277	-0.4903	NDEPs_NDEGs
TRINITY_DN49616_c1_g1	TRINITY_DN49616_c1_g1	-0.0866085	-0.496	NDEPs_NDEGs
TRINITY_DN49627_c1_g2	TRINITY_DN49627_c1_g2	0.164389	0.5516	NDEPs_NDEGs
TRINITY_DN49649_c0_g1	TRINITY_DN49649_c0_g1	-0.0850865	-0.2446	NDEPs_NDEGs
TRINITY_DN49652_c2_g1	TRINITY_DN49652_c2_g1	-0.329073	0.2787	NDEPs_NDEGs
TRINITY_DN49670_c0_g2	TRINITY_DN49670_c0_g2	1.26932	-0.3543	DEPs_NDEGs
TRINITY_DN49672_c1_g1	TRINITY_DN49672_c1_g1	-0.144422	-0.0189	NDEPs_NDEGs
TRINITY_DN49676_c2_g1	TRINITY_DN49676_c2_g1	0.162878	-0.6079	NDEPs_NDEGs
TRINITY_DN49705_c0_g1	TRINITY_DN49705_c0_g1	0.17056	-0.3095	NDEPs_NDEGs
TRINITY_DN49717_c1_g1	TRINITY_DN49717_c1_g1	0.0158972	0.1054	NDEPs_NDEGs
TRINITY_DN49728_c0_g3	TRINITY_DN49728_c0_g3	-0.198783	1.6588	NDEPs_DEGs
TRINITY_DN49732_c0_g1	TRINITY_DN49732_c0_g1	-0.0627867	-0.249	NDEPs_NDEGs
TRINITY_DN49741_c0_g2	TRINITY_DN49741_c0_g2	0.0137824	8.5757	NDEPs_DEGs
TRINITY_DN49743_c1_g1	TRINITY_DN49743_c1_g1	0.204873	-0.4127	NDEPs_NDEGs
TRINITY_DN49746_c1_g1	TRINITY_DN49746_c1_g1	-0.128385	-0.396	NDEPs_NDEGs
TRINITY_DN49763_c1_g1	TRINITY_DN49763_c1_g1	0.273061	-0.2471	NDEPs_NDEGs
TRINITY_DN49773_c1_g2	TRINITY_DN49773_c1_g2	-0.118143	-0.2319	NDEPs_NDEGs
TRINITY_DN49781_c1_g2	TRINITY_DN49781_c1_g2	-0.356563	0.0375	NDEPs_NDEGs
TRINITY_DN49783_c2_g2	TRINITY_DN49783_c2_g2	0.0431639	1.0092	NDEPs_DEGs
TRINITY_DN49794_c0_g1	TRINITY_DN49794_c0_g1	-0.0655182	0.0419	NDEPs_NDEGs
TRINITY_DN49830_c0_g1	TRINITY_DN49830_c0_g1	-1.1211	2.3547	NDEPs_NDEGs
TRINITY_DN49844_c1_g1	TRINITY_DN49844_c1_g1	-0.172444	0.2232	NDEPs_NDEGs
TRINITY_DN49855_c0_g1	TRINITY_DN49855_c0_g1	1.45354	1.6187	DEPs_DEGs
TRINITY_DN49855_c0_g2	TRINITY_DN49855_c0_g2	0.957395	1.4315	NDEPs_DEGs
TRINITY_DN49855_c0_g4	TRINITY_DN49855_c0_g4	1.37823	1.7952	DEPs_DEGs
TRINITY_DN49858_c2_g1	TRINITY_DN49858_c2_g1	0.0544873	-1.1384	NDEPs_DEGs
TRINITY_DN49876_c1_g2	TRINITY_DN49876_c1_g2	-0.0891077	-0.4539	NDEPs_NDEGs
TRINITY_DN49883_c0_g4	TRINITY_DN49883_c0_g4	0.646152	-0.034	NDEPs_NDEGs
TRINITY_DN49885_c0_g1	TRINITY_DN49885_c0_g1	-0.676586	1.1355	NDEPs_DEGs
TRINITY_DN49887_c0_g1	TRINITY_DN49887_c0_g1	0.613634	1.5976	NDEPs_DEGs
TRINITY_DN49889_c0_g2	TRINITY_DN49889_c0_g2	1.48508	2.8396	NDEPs_DEGs
TRINITY_DN49894_c1_g1	TRINITY_DN49894_c1_g1	-0.363037	0.3659	NDEPs_NDEGs
TRINITY_DN49896_c0_g1	TRINITY_DN49896_c0_g1	0.149216	-0.3871	NDEPs_NDEGs
TRINITY_DN49898_c0_g1	TRINITY_DN49898_c0_g1	0.317927	0.5367	NDEPs_NDEGs
TRINITY_DN49903_c1_g1	TRINITY_DN49903_c1_g1	0.00968398	-0.9422	NDEPs_NDEGs
TRINITY_DN49904_c2_g1	TRINITY_DN49904_c2_g1	0.45609	-1.3583	NDEPs_DEGs
TRINITY_DN49906_c0_g1	TRINITY_DN49906_c0_g1	-0.21087	0.31	NDEPs_NDEGs
TRINITY_DN49909_c0_g1	TRINITY_DN49909_c0_g1	0.485536	0.1873	NDEPs_NDEGs
TRINITY_DN49929_c2_g1	TRINITY_DN49929_c2_g1	-0.328746	-1.4112	NDEPs_DEGs
TRINITY_DN49936_c0_g2	TRINITY_DN49936_c0_g2	0.569456	-0.1668	NDEPs_NDEGs
TRINITY_DN49939_c0_g1	TRINITY_DN49939_c0_g1	0.0325932	-0.1374	NDEPs_NDEGs
TRINITY_DN49970_c0_g1	TRINITY_DN49970_c0_g1	0.231523	0.2319	NDEPs_NDEGs
TRINITY_DN49976_c3_g1	TRINITY_DN49976_c3_g1	0.229645	0.8831	NDEPs_NDEGs
TRINITY_DN49986_c1_g1	TRINITY_DN49986_c1_g1	-0.708472	0.2051	NDEPs_NDEGs
TRINITY_DN49990_c0_g1	TRINITY_DN49990_c0_g1	-0.0507325	-0.1294	NDEPs_NDEGs
TRINITY_DN49998_c1_g1	TRINITY_DN49998_c1_g1	-0.492221	-0.2415	NDEPs_NDEGs
TRINITY_DN50003_c1_g1	TRINITY_DN50003_c1_g1	-0.0738518	-0.0821	NDEPs_NDEGs
TRINITY_DN50009_c3_g2	TRINITY_DN50009_c3_g2	-0.289841	1.4172	NDEPs_DEGs
TRINITY_DN50012_c1_g1	TRINITY_DN50012_c1_g1	-0.184777	-0.4111	NDEPs_NDEGs
TRINITY_DN50016_c1_g1	TRINITY_DN50016_c1_g1	-0.0530117	-0.3984	NDEPs_NDEGs
TRINITY_DN50032_c1_g1	TRINITY_DN50032_c1_g1	0.310214	0.7559	NDEPs_NDEGs
TRINITY_DN50039_c1_g2	TRINITY_DN50039_c1_g2	-0.131969	-0.8955	NDEPs_NDEGs
TRINITY_DN50041_c1_g1	TRINITY_DN50041_c1_g1	0.247397	-0.3292	NDEPs_NDEGs
TRINITY_DN50044_c4_g4	TRINITY_DN50044_c4_g4	0.174909	-0.7009	NDEPs_NDEGs
TRINITY_DN50045_c0_g1	TRINITY_DN50045_c0_g1	0.676484	0.6842	NDEPs_NDEGs
TRINITY_DN50048_c2_g1	TRINITY_DN50048_c2_g1	0.279654	0.2183	NDEPs_NDEGs
TRINITY_DN50049_c0_g3	TRINITY_DN50049_c0_g3	-0.169264	-0.0587	NDEPs_NDEGs
TRINITY_DN50054_c0_g1	TRINITY_DN50054_c0_g1	-0.260555	0.6738	NDEPs_NDEGs
TRINITY_DN50058_c0_g2	TRINITY_DN50058_c0_g2	-0.0781433	0.4855	NDEPs_NDEGs
TRINITY_DN50061_c1_g1	TRINITY_DN50061_c1_g1	-0.410994	-0.4555	NDEPs_NDEGs
TRINITY_DN50061_c1_g2	TRINITY_DN50061_c1_g2	-0.324312	0.1696	NDEPs_NDEGs
TRINITY_DN50073_c1_g1	TRINITY_DN50073_c1_g1	-0.654531	-0.9479	NDEPs_NDEGs
TRINITY_DN50085_c2_g1	TRINITY_DN50085_c2_g1	-0.163186	0.0739	NDEPs_NDEGs
TRINITY_DN50089_c2_g3	TRINITY_DN50089_c2_g3	-0.490961	-1.7862	NDEPs_DEGs
TRINITY_DN50091_c2_g1	TRINITY_DN50091_c2_g1	0.116804	0.0106	NDEPs_NDEGs
TRINITY_DN50107_c0_g1	TRINITY_DN50107_c0_g1	-0.532124	-0.9314	NDEPs_NDEGs
TRINITY_DN50116_c0_g1	TRINITY_DN50116_c0_g1	-0.198216	0.0064	NDEPs_NDEGs
TRINITY_DN50137_c1_g1	TRINITY_DN50137_c1_g1	-0.258227	0.1192	NDEPs_NDEGs
TRINITY_DN50158_c0_g1	TRINITY_DN50158_c0_g1	-0.553325	-1.384	NDEPs_NDEGs
TRINITY_DN50173_c1_g1	TRINITY_DN50173_c1_g1	-0.266047	-1.3607	NDEPs_DEGs
TRINITY_DN50182_c3_g1	TRINITY_DN50182_c3_g1	-0.0932587	-0.4162	NDEPs_NDEGs
TRINITY_DN50195_c1_g1	TRINITY_DN50195_c1_g1	-0.2644	-0.2075	NDEPs_NDEGs
TRINITY_DN50201_c0_g1	TRINITY_DN50201_c0_g1	0.114808	-0.0374	NDEPs_NDEGs
TRINITY_DN50201_c0_g2	TRINITY_DN50201_c0_g2	-0.0416725	0.3427	NDEPs_NDEGs
TRINITY_DN50208_c3_g1	TRINITY_DN50208_c3_g1	-1.3918	-0.671	NDEPs_NDEGs
TRINITY_DN50219_c2_g1	TRINITY_DN50219_c2_g1	2.49811	2.5628	DEPs_DEGs
TRINITY_DN50229_c0_g1	TRINITY_DN50229_c0_g1	-0.568662	-0.7929	NDEPs_NDEGs
TRINITY_DN50229_c0_g2	TRINITY_DN50229_c0_g2	-0.444869	-1.3423	NDEPs_NDEGs
TRINITY_DN50231_c1_g3	TRINITY_DN50231_c1_g3	-0.0678632	-0.2596	NDEPs_NDEGs
TRINITY_DN50235_c2_g1	TRINITY_DN50235_c2_g1	0.227976	-0.3892	NDEPs_NDEGs
TRINITY_DN50243_c1_g1	TRINITY_DN50243_c1_g1	-0.196555	-0.5022	NDEPs_NDEGs
TRINITY_DN50247_c0_g1	TRINITY_DN50247_c0_g1	0.0848902	-1.5437	NDEPs_DEGs
TRINITY_DN50250_c3_g1	TRINITY_DN50250_c3_g1	-0.285796	-0.5277	NDEPs_NDEGs
TRINITY_DN50272_c0_g1	TRINITY_DN50272_c0_g1	0.739554	-1.969	NDEPs_DEGs
TRINITY_DN50273_c0_g1	TRINITY_DN50273_c0_g1	0.0487733	0.3147	NDEPs_NDEGs
TRINITY_DN50275_c0_g1	TRINITY_DN50275_c0_g1	0.503453	2.358	NDEPs_DEGs
TRINITY_DN50288_c0_g1	TRINITY_DN50288_c0_g1	0.0795058	0.0878	NDEPs_NDEGs
TRINITY_DN50288_c0_g2	TRINITY_DN50288_c0_g2	1.43817	1.4685	DEPs_DEGs
TRINITY_DN50291_c1_g1	TRINITY_DN50291_c1_g1	-0.597872	0.4954	NDEPs_NDEGs
TRINITY_DN50299_c0_g1	TRINITY_DN50299_c0_g1	-0.581352	-0.273	NDEPs_NDEGs
TRINITY_DN50314_c0_g3	TRINITY_DN50314_c0_g3	0.399998	-0.9448	NDEPs_NDEGs
TRINITY_DN50318_c1_g2	TRINITY_DN50318_c1_g2	0.123956	0.0737	NDEPs_NDEGs
TRINITY_DN50321_c0_g1	TRINITY_DN50321_c0_g1	-0.237536	-0.0277	NDEPs_NDEGs
TRINITY_DN50334_c1_g1	TRINITY_DN50334_c1_g1	-0.532633	0.1521	NDEPs_NDEGs
TRINITY_DN50337_c0_g1	TRINITY_DN50337_c0_g1	-0.249282	-0.2197	NDEPs_NDEGs
TRINITY_DN50340_c0_g1	TRINITY_DN50340_c0_g1	0.239216	-1.0936	NDEPs_DEGs
TRINITY_DN50353_c0_g1	TRINITY_DN50353_c0_g1	0.0146438	1.1689	NDEPs_DEGs
TRINITY_DN50372_c0_g2	TRINITY_DN50372_c0_g2	-0.564406	-0.3356	NDEPs_NDEGs
TRINITY_DN50378_c0_g1	TRINITY_DN50378_c0_g1	0.131239	-1.0286	NDEPs_DEGs
TRINITY_DN50380_c1_g1	TRINITY_DN50380_c1_g1	-0.197497	-0.3031	NDEPs_NDEGs
TRINITY_DN50406_c1_g1	TRINITY_DN50406_c1_g1	0.0131878	-0.6296	NDEPs_NDEGs
TRINITY_DN50426_c0_g1	TRINITY_DN50426_c0_g1	-0.0698304	-0.9189	NDEPs_NDEGs
TRINITY_DN50440_c1_g1	TRINITY_DN50440_c1_g1	0.468824	0.2073	NDEPs_NDEGs
TRINITY_DN50454_c2_g2	TRINITY_DN50454_c2_g2	0.195143	0.3282	NDEPs_NDEGs
TRINITY_DN50458_c2_g3	TRINITY_DN50458_c2_g3	-0.0501334	0.4737	NDEPs_NDEGs
TRINITY_DN50474_c1_g1	TRINITY_DN50474_c1_g1	-0.350228	0.1797	NDEPs_NDEGs
TRINITY_DN50486_c1_g1	TRINITY_DN50486_c1_g1	-0.299782	0.536	NDEPs_NDEGs
TRINITY_DN50489_c0_g1	TRINITY_DN50489_c0_g1	-2.36394	-3.1568	NDEPs_DEGs
TRINITY_DN50512_c0_g1	TRINITY_DN50512_c0_g1	0.10259	-0.7678	NDEPs_NDEGs
TRINITY_DN50520_c0_g1	TRINITY_DN50520_c0_g1	-0.874994	0.4227	NDEPs_NDEGs
TRINITY_DN50520_c0_g2	TRINITY_DN50520_c0_g2	-1.24738	0.588	DEPs_NDEGs
TRINITY_DN50534_c2_g1	TRINITY_DN50534_c2_g1	-0.286454	-0.1846	NDEPs_NDEGs
TRINITY_DN50535_c0_g1	TRINITY_DN50535_c0_g1	0.298147	-0.1944	NDEPs_NDEGs
TRINITY_DN50539_c1_g2	TRINITY_DN50539_c1_g2	0.0115887	0.7478	NDEPs_NDEGs
TRINITY_DN50548_c3_g2	TRINITY_DN50548_c3_g2	-0.300104	0.8574	NDEPs_NDEGs
TRINITY_DN50564_c0_g3	TRINITY_DN50564_c0_g3	-0.128096	0.0363	NDEPs_NDEGs
TRINITY_DN50567_c3_g1	TRINITY_DN50567_c3_g1	0.19868	-0.8055	NDEPs_NDEGs
TRINITY_DN50568_c0_g1	TRINITY_DN50568_c0_g1	-0.209241	-0.212	NDEPs_NDEGs
TRINITY_DN50568_c1_g1	TRINITY_DN50568_c1_g1	0.0274598	-0.5877	NDEPs_NDEGs
TRINITY_DN50569_c0_g1	TRINITY_DN50569_c0_g1	1.14339	2.3413	NDEPs_DEGs
TRINITY_DN50584_c1_g1	TRINITY_DN50584_c1_g1	-0.10624	0.526	NDEPs_NDEGs
TRINITY_DN50585_c2_g1	TRINITY_DN50585_c2_g1	0.67949	0.3297	NDEPs_NDEGs
TRINITY_DN50586_c0_g1	TRINITY_DN50586_c0_g1	-0.111042	-0.0206	NDEPs_NDEGs
TRINITY_DN50593_c1_g1	TRINITY_DN50593_c1_g1	0.3439	-0.9769	NDEPs_NDEGs
TRINITY_DN50593_c1_g3	TRINITY_DN50593_c1_g3	-0.349182	0.2548	NDEPs_NDEGs
TRINITY_DN50603_c1_g2	TRINITY_DN50603_c1_g2	-0.243605	0.0436	NDEPs_NDEGs
TRINITY_DN50608_c0_g3	TRINITY_DN50608_c0_g3	-0.763374	-0.4201	NDEPs_NDEGs
TRINITY_DN50611_c1_g1	TRINITY_DN50611_c1_g1	0.285927	-0.0817	NDEPs_NDEGs
TRINITY_DN50616_c0_g1	TRINITY_DN50616_c0_g1	-0.109452	-0.12	NDEPs_NDEGs
TRINITY_DN50636_c1_g2	TRINITY_DN50636_c1_g2	-0.492095	-1.5001	NDEPs_DEGs
TRINITY_DN50645_c1_g1	TRINITY_DN50645_c1_g1	0.627628	-1.8359	NDEPs_DEGs
TRINITY_DN50647_c0_g1	TRINITY_DN50647_c0_g1	1.15569	0.3872	NDEPs_NDEGs
TRINITY_DN50647_c0_g2	TRINITY_DN50647_c0_g2	0.797308	-0.0291	NDEPs_NDEGs
TRINITY_DN50670_c0_g1	TRINITY_DN50670_c0_g1	-0.00962742	0.0526	NDEPs_NDEGs
TRINITY_DN50671_c1_g1	TRINITY_DN50671_c1_g1	-0.0159065	0.8318	NDEPs_NDEGs
TRINITY_DN50674_c0_g1	TRINITY_DN50674_c0_g1	-0.2452	0.7539	NDEPs_NDEGs
TRINITY_DN50680_c0_g2	TRINITY_DN50680_c0_g2	-0.0826935	-0.796	NDEPs_NDEGs
TRINITY_DN50680_c0_g3	TRINITY_DN50680_c0_g3	-0.122853	-0.9203	NDEPs_NDEGs
TRINITY_DN50702_c0_g2	TRINITY_DN50702_c0_g2	0.0775424	-1.4018	NDEPs_DEGs
TRINITY_DN50702_c0_g3	TRINITY_DN50702_c0_g3	-0.415823	-0.4081	NDEPs_NDEGs
TRINITY_DN50707_c1_g2	TRINITY_DN50707_c1_g2	0.166912	-0.7715	NDEPs_NDEGs
TRINITY_DN50711_c0_g2	TRINITY_DN50711_c0_g2	-0.0155448	-0.488	NDEPs_NDEGs
TRINITY_DN50713_c0_g1	TRINITY_DN50713_c0_g1	-0.240837	0.0789	NDEPs_NDEGs
TRINITY_DN50724_c1_g1	TRINITY_DN50724_c1_g1	1.2986	1.3751	DEPs_DEGs
TRINITY_DN50727_c1_g1	TRINITY_DN50727_c1_g1	-0.79146	0.212	NDEPs_NDEGs
TRINITY_DN50731_c0_g1	TRINITY_DN50731_c0_g1	-0.107028	-0.4226	NDEPs_NDEGs
TRINITY_DN50744_c0_g2	TRINITY_DN50744_c0_g2	0.596033	0.7648	NDEPs_NDEGs
TRINITY_DN50757_c2_g1	TRINITY_DN50757_c2_g1	1.16506	-1.8297	DEPs_DEGs
TRINITY_DN50778_c0_g4	TRINITY_DN50778_c0_g4	-0.118971	-0.3204	NDEPs_NDEGs
TRINITY_DN50778_c0_g5	TRINITY_DN50778_c0_g5	0.0101668	-0.2291	NDEPs_NDEGs
TRINITY_DN50786_c3_g1	TRINITY_DN50786_c3_g1	0.207103	0.2018	NDEPs_NDEGs
TRINITY_DN50787_c0_g1	TRINITY_DN50787_c0_g1	1.42348	0.1176	DEPs_NDEGs
TRINITY_DN50791_c0_g1	TRINITY_DN50791_c0_g1	0.0881755	-0.8355	NDEPs_NDEGs
TRINITY_DN50805_c1_g1	TRINITY_DN50805_c1_g1	-0.219895	-0.1755	NDEPs_NDEGs
TRINITY_DN50810_c1_g2	TRINITY_DN50810_c1_g2	0.352761	-0.0557	NDEPs_NDEGs
TRINITY_DN50831_c1_g1	TRINITY_DN50831_c1_g1	-0.352081	-0.7833	NDEPs_NDEGs
TRINITY_DN50833_c1_g2	TRINITY_DN50833_c1_g2	-0.378948	0.024	NDEPs_NDEGs
TRINITY_DN50838_c0_g1	TRINITY_DN50838_c0_g1	-0.614699	-1.6758	NDEPs_DEGs
TRINITY_DN50845_c1_g1	TRINITY_DN50845_c1_g1	0.388886	-0.655	NDEPs_NDEGs
TRINITY_DN50850_c0_g1	TRINITY_DN50850_c0_g1	0.569902	-1.7509	NDEPs_DEGs
TRINITY_DN50871_c0_g2	TRINITY_DN50871_c0_g2	-0.312396	1.013	NDEPs_NDEGs
TRINITY_DN50873_c1_g1	TRINITY_DN50873_c1_g1	0.489216	0.2354	NDEPs_NDEGs
TRINITY_DN50885_c0_g1	TRINITY_DN50885_c0_g1	-0.0551071	-0.5756	NDEPs_NDEGs
TRINITY_DN50889_c0_g1	TRINITY_DN50889_c0_g1	-0.0708695	-0.0238	NDEPs_NDEGs
TRINITY_DN50901_c1_g1	TRINITY_DN50901_c1_g1	-0.220191	0.3897	NDEPs_NDEGs
TRINITY_DN50911_c0_g1	TRINITY_DN50911_c0_g1	-0.140826	0.2748	NDEPs_NDEGs
TRINITY_DN50913_c1_g1	TRINITY_DN50913_c1_g1	-0.354581	0.217	NDEPs_NDEGs
TRINITY_DN50917_c0_g2	TRINITY_DN50917_c0_g2	-0.434149	-1.3771	NDEPs_DEGs
TRINITY_DN50920_c0_g1	TRINITY_DN50920_c0_g1	-0.118133	-0.8632	NDEPs_NDEGs
TRINITY_DN50922_c1_g1	TRINITY_DN50922_c1_g1	0.0362923	2.6324	NDEPs_DEGs
TRINITY_DN50934_c0_g1	TRINITY_DN50934_c0_g1	-0.126596	-0.087	NDEPs_NDEGs
TRINITY_DN50943_c2_g1	TRINITY_DN50943_c2_g1	-0.0961318	-0.0179	NDEPs_NDEGs
TRINITY_DN50949_c0_g1	TRINITY_DN50949_c0_g1	-0.0782819	-0.3762	NDEPs_NDEGs
TRINITY_DN50954_c2_g2	TRINITY_DN50954_c2_g2	-0.0335282	0.7316	NDEPs_NDEGs
TRINITY_DN50964_c1_g1	TRINITY_DN50964_c1_g1	-0.319406	-0.7521	NDEPs_NDEGs
TRINITY_DN50964_c1_g2	TRINITY_DN50964_c1_g2	-0.466833	-0.9606	NDEPs_NDEGs
TRINITY_DN50972_c0_g2	TRINITY_DN50972_c0_g2	0.511512	-1.3937	NDEPs_DEGs
TRINITY_DN50981_c2_g2	TRINITY_DN50981_c2_g2	0.404352	0.2677	NDEPs_NDEGs
TRINITY_DN50997_c2_g1	TRINITY_DN50997_c2_g1	-0.0539235	-0.9063	NDEPs_NDEGs
TRINITY_DN51002_c0_g1	TRINITY_DN51002_c0_g1	0.402479	-2.8751	NDEPs_DEGs
TRINITY_DN51026_c0_g1	TRINITY_DN51026_c0_g1	0.780718	0.2649	NDEPs_NDEGs
TRINITY_DN51035_c0_g1	TRINITY_DN51035_c0_g1	0.061526	-0.9922	NDEPs_NDEGs
TRINITY_DN51040_c1_g2	TRINITY_DN51040_c1_g2	-1.26614	-2.4526	DEPs_DEGs
TRINITY_DN51049_c1_g1	TRINITY_DN51049_c1_g1	-0.354001	0.442	NDEPs_NDEGs
TRINITY_DN51057_c1_g1	TRINITY_DN51057_c1_g1	0.613065	0.9116	NDEPs_NDEGs
TRINITY_DN51086_c10_g1	TRINITY_DN51086_c10_g1	0.247213	1.0271	NDEPs_DEGs
TRINITY_DN51093_c2_g2	TRINITY_DN51093_c2_g2	-0.216986	-0.8619	NDEPs_NDEGs
TRINITY_DN51121_c1_g1	TRINITY_DN51121_c1_g1	-0.625284	0.4317	NDEPs_NDEGs
TRINITY_DN51125_c2_g1	TRINITY_DN51125_c2_g1	-1.1058	-0.9789	DEPs_NDEGs
TRINITY_DN51145_c0_g2	TRINITY_DN51145_c0_g2	-0.229663	-0.6843	NDEPs_NDEGs
TRINITY_DN51149_c0_g2	TRINITY_DN51149_c0_g2	-0.577427	-0.4371	NDEPs_NDEGs
TRINITY_DN51179_c1_g1	TRINITY_DN51179_c1_g1	-0.0550127	-0.2671	NDEPs_NDEGs
TRINITY_DN51182_c0_g2	TRINITY_DN51182_c0_g2	0.202277	-0.0811	NDEPs_NDEGs
TRINITY_DN51191_c2_g1	TRINITY_DN51191_c2_g1	-0.0852595	0.0387	NDEPs_NDEGs
TRINITY_DN51195_c1_g1	TRINITY_DN51195_c1_g1	-0.408953	1.1907	NDEPs_DEGs
TRINITY_DN51195_c1_g3	TRINITY_DN51195_c1_g3	-0.473695	1.2993	NDEPs_DEGs
TRINITY_DN51196_c1_g1	TRINITY_DN51196_c1_g1	-0.330387	-0.6751	NDEPs_NDEGs
TRINITY_DN51211_c0_g1	TRINITY_DN51211_c0_g1	0.26306	-0.1031	NDEPs_NDEGs
TRINITY_DN51214_c0_g3	TRINITY_DN51214_c0_g3	-0.233423	0.0094	NDEPs_NDEGs
TRINITY_DN51214_c0_g4	TRINITY_DN51214_c0_g4	0.0453046	-1.1385	NDEPs_DEGs
TRINITY_DN51224_c2_g1	TRINITY_DN51224_c2_g1	-0.967298	-1.0173	NDEPs_DEGs
TRINITY_DN51251_c1_g1	TRINITY_DN51251_c1_g1	-0.425036	0.4019	NDEPs_NDEGs
TRINITY_DN51256_c0_g2	TRINITY_DN51256_c0_g2	0.449899	1.0551	NDEPs_DEGs
TRINITY_DN51262_c1_g1	TRINITY_DN51262_c1_g1	1.35949	1.0403	DEPs_DEGs
TRINITY_DN51267_c1_g3	TRINITY_DN51267_c1_g3	-0.33745	-0.0474	NDEPs_NDEGs
TRINITY_DN51282_c0_g1	TRINITY_DN51282_c0_g1	-0.0264181	-0.9626	NDEPs_NDEGs
TRINITY_DN51282_c0_g3	TRINITY_DN51282_c0_g3	-0.101056	1.4005	NDEPs_DEGs
TRINITY_DN51282_c0_g4	TRINITY_DN51282_c0_g4	-0.00243733	-0.7849	NDEPs_NDEGs
TRINITY_DN51284_c0_g2	TRINITY_DN51284_c0_g2	-0.249011	-1.1387	NDEPs_DEGs
TRINITY_DN51286_c0_g1	TRINITY_DN51286_c0_g1	0.359236	1.8262	NDEPs_DEGs
TRINITY_DN51290_c1_g1	TRINITY_DN51290_c1_g1	-0.246305	-0.6309	NDEPs_NDEGs
TRINITY_DN51295_c1_g1	TRINITY_DN51295_c1_g1	-0.204314	-0.5575	NDEPs_NDEGs
TRINITY_DN51305_c5_g2	TRINITY_DN51305_c5_g2	-0.824955	0.7205	NDEPs_NDEGs
TRINITY_DN51307_c0_g1	TRINITY_DN51307_c0_g1	-0.62146	0.0753	NDEPs_NDEGs
TRINITY_DN51309_c0_g1	TRINITY_DN51309_c0_g1	0.292008	0.1982	NDEPs_NDEGs
TRINITY_DN51319_c1_g2	TRINITY_DN51319_c1_g2	-0.276113	-1.0427	NDEPs_DEGs
TRINITY_DN51321_c3_g1	TRINITY_DN51321_c3_g1	0.2079	0.1462	NDEPs_NDEGs
TRINITY_DN51327_c1_g1	TRINITY_DN51327_c1_g1	-0.858442	0.1045	NDEPs_NDEGs
TRINITY_DN51328_c0_g1	TRINITY_DN51328_c0_g1	0.148805	0.8302	NDEPs_NDEGs
TRINITY_DN51329_c0_g1	TRINITY_DN51329_c0_g1	0.44588	-0.8984	NDEPs_NDEGs
TRINITY_DN51347_c0_g2	TRINITY_DN51347_c0_g2	0.718814	0.1149	NDEPs_NDEGs
TRINITY_DN51348_c2_g4	TRINITY_DN51348_c2_g4	-0.099513	0.3279	NDEPs_NDEGs
TRINITY_DN51383_c1_g1	TRINITY_DN51383_c1_g1	-2.20086	-1.5245	DEPs_DEGs
TRINITY_DN51385_c1_g1	TRINITY_DN51385_c1_g1	0.393244	-2.0156	NDEPs_DEGs
TRINITY_DN51391_c4_g3	TRINITY_DN51391_c4_g3	0.199522	-0.1069	NDEPs_NDEGs
TRINITY_DN51392_c1_g1	TRINITY_DN51392_c1_g1	-0.129756	-0.0623	NDEPs_NDEGs
TRINITY_DN51398_c0_g1	TRINITY_DN51398_c0_g1	0.187916	-0.36	NDEPs_NDEGs
TRINITY_DN51428_c0_g2	TRINITY_DN51428_c0_g2	-0.243569	-0.3624	NDEPs_NDEGs
TRINITY_DN51449_c0_g1	TRINITY_DN51449_c0_g1	0.412114	2.9634	NDEPs_DEGs
TRINITY_DN51458_c0_g1	TRINITY_DN51458_c0_g1	-0.309384	-1.4626	NDEPs_NDEGs
TRINITY_DN51459_c0_g1	TRINITY_DN51459_c0_g1	-0.0906355	-0.4931	NDEPs_NDEGs
TRINITY_DN51470_c2_g1	TRINITY_DN51470_c2_g1	-0.0625034	-0.1091	NDEPs_NDEGs
TRINITY_DN51470_c2_g2	TRINITY_DN51470_c2_g2	0.121643	-0.1815	NDEPs_NDEGs
TRINITY_DN51484_c0_g3	TRINITY_DN51484_c0_g3	0.10098	-0.5058	NDEPs_NDEGs
TRINITY_DN51506_c0_g1	TRINITY_DN51506_c0_g1	0.0532142	0.434	NDEPs_NDEGs
TRINITY_DN51516_c0_g1	TRINITY_DN51516_c0_g1	-0.23377	0.3609	NDEPs_NDEGs
TRINITY_DN51532_c0_g2	TRINITY_DN51532_c0_g2	0.45056	-2.1402	NDEPs_DEGs
TRINITY_DN51532_c1_g1	TRINITY_DN51532_c1_g1	-0.385897	-1.1762	NDEPs_DEGs
TRINITY_DN51532_c1_g3	TRINITY_DN51532_c1_g3	-0.466132	-1.0538	NDEPs_NDEGs
TRINITY_DN51532_c1_g4	TRINITY_DN51532_c1_g4	0.395902	-2.2429	NDEPs_DEGs
TRINITY_DN51543_c1_g1	TRINITY_DN51543_c1_g1	-0.351941	0.0969	NDEPs_NDEGs
TRINITY_DN51545_c2_g3	TRINITY_DN51545_c2_g3	0.44545	0.3967	NDEPs_NDEGs
TRINITY_DN51549_c2_g1	TRINITY_DN51549_c2_g1	-0.0645885	-0.7581	NDEPs_NDEGs
TRINITY_DN51549_c2_g5	TRINITY_DN51549_c2_g5	0.0891727	-1.3799	NDEPs_DEGs
TRINITY_DN51568_c0_g1	TRINITY_DN51568_c0_g1	-1.82751	-0.8736	DEPs_NDEGs
[truncated: 951 more rows]
