# Supplementary material for: Transcriptomic and proteomic analysis reveals mechanisms of low pollen-pistil compatibility during water lily cross breeding
Source: BMC Plant Biol. 2019 Dec 5;19:542. doi: 10.1186/s12870-019-2166-3 (PMC6896271; doi:10.1186/s12870-019-2166-3)
Supplement: Supplementary file 5 — Additional file 5. The cor-DEGs-DEPs genes with the same or opposite trend. [file 12870_2019_2166_MOESM5_ESM.xls]

## Sheet: 2 HAP vs 0 HAP
Protein	Gene	Protein_foldchange	Gene_foldchange	Type
TRINITY_DN34377_c1_g2	TRINITY_DN34377_c1_g2	-1.21851	-3.3695	DEPs_DEGs
TRINITY_DN36134_c1_g4	TRINITY_DN36134_c1_g4	-2.07177	-4.4255	DEPs_DEGs
TRINITY_DN37660_c4_g2	TRINITY_DN37660_c4_g2	2.73517	8.5374	DEPs_DEGs
TRINITY_DN38991_c0_g1	TRINITY_DN38991_c0_g1	-1.50158	-2.802	DEPs_DEGs
TRINITY_DN39568_c1_g1	TRINITY_DN39568_c1_g1	-1.00561	-1.9719	DEPs_DEGs
TRINITY_DN39580_c0_g1	TRINITY_DN39580_c0_g1	1.19506	-1.0571	DEPs_DEGs
TRINITY_DN40535_c2_g1	TRINITY_DN40535_c2_g1	1.05006	-1.1433	DEPs_DEGs
TRINITY_DN41645_c2_g1	TRINITY_DN41645_c2_g1	-1.95017	-3.9648	DEPs_DEGs
TRINITY_DN42780_c1_g2	TRINITY_DN42780_c1_g2	1.36886	1.2025	DEPs_DEGs
TRINITY_DN42830_c0_g1	TRINITY_DN42830_c0_g1	1.60676	1.4047	DEPs_DEGs
TRINITY_DN44353_c0_g1	TRINITY_DN44353_c0_g1	-1.20929	-1.5547	DEPs_DEGs
TRINITY_DN44503_c1_g2	TRINITY_DN44503_c1_g2	1.64728	3.2879	DEPs_DEGs
TRINITY_DN44636_c2_g1	TRINITY_DN44636_c2_g1	1.75019	2.0718	DEPs_DEGs
TRINITY_DN46121_c2_g1	TRINITY_DN46121_c2_g1	2.29094	3.3815	DEPs_DEGs
TRINITY_DN46340_c1_g1	TRINITY_DN46340_c1_g1	1.01492	-1.3646	DEPs_DEGs
TRINITY_DN47860_c1_g1	TRINITY_DN47860_c1_g1	-1.01964	-1.6257	DEPs_DEGs
TRINITY_DN48053_c0_g1	TRINITY_DN48053_c0_g1	-1.51457	-1.2515	DEPs_DEGs
TRINITY_DN48601_c0_g1	TRINITY_DN48601_c0_g1	2.90321	6.3602	DEPs_DEGs
TRINITY_DN48601_c0_g3	TRINITY_DN48601_c0_g3	2.49336	3.503	DEPs_DEGs
TRINITY_DN49394_c0_g1	TRINITY_DN49394_c0_g1	-1.37641	-3.462	DEPs_DEGs
TRINITY_DN49427_c0_g3	TRINITY_DN49427_c0_g3	-1.42407	-2.9849	DEPs_DEGs
TRINITY_DN49670_c0_g2	TRINITY_DN49670_c0_g2	2.93493	1.0549	DEPs_DEGs
TRINITY_DN49855_c0_g4	TRINITY_DN49855_c0_g4	1.14697	1.5553	DEPs_DEGs
TRINITY_DN50288_c0_g2	TRINITY_DN50288_c0_g2	1.22503	1.7437	DEPs_DEGs
TRINITY_DN51040_c1_g2	TRINITY_DN51040_c1_g2	-1.14418	-3.5912	DEPs_DEGs
TRINITY_DN51383_c1_g1	TRINITY_DN51383_c1_g1	-1.80288	-2.0237	DEPs_DEGs
TRINITY_DN52651_c1_g1	TRINITY_DN52651_c1_g1	1.17654	1.5277	DEPs_DEGs
TRINITY_DN52667_c0_g2	TRINITY_DN52667_c0_g2	1.19999	1.2337	DEPs_DEGs
TRINITY_DN53782_c2_g1	TRINITY_DN53782_c2_g1	1.55438	6.5526	DEPs_DEGs
TRINITY_DN53831_c0_g5	TRINITY_DN53831_c0_g5	-1.08709	-4.1188	DEPs_DEGs
TRINITY_DN53923_c2_g1	TRINITY_DN53923_c2_g1	3.7179	1.6553	DEPs_DEGs
TRINITY_DN53940_c2_g1	TRINITY_DN53940_c2_g1	1.15904	4.5337	DEPs_DEGs
TRINITY_DN54112_c2_g1	TRINITY_DN54112_c2_g1	-1.03447	-1.1937	DEPs_DEGs
TRINITY_DN54511_c2_g1	TRINITY_DN54511_c2_g1	1.70555	1.3442	DEPs_DEGs
TRINITY_DN55094_c2_g2	TRINITY_DN55094_c2_g2	-1.58385	1.122	DEPs_DEGs
TRINITY_DN55240_c1_g1	TRINITY_DN55240_c1_g1	1.59347	2.9621	DEPs_DEGs
TRINITY_DN55240_c1_g2	TRINITY_DN55240_c1_g2	1.39779	3.3563	DEPs_DEGs
TRINITY_DN55409_c1_g1	TRINITY_DN55409_c1_g1	1.54951	1.3614	DEPs_DEGs
TRINITY_DN56241_c3_g1	TRINITY_DN56241_c3_g1	1.26576	-1.6122	DEPs_DEGs
TRINITY_DN56692_c1_g1	TRINITY_DN56692_c1_g1	-1.33496	-1.658	DEPs_DEGs
TRINITY_DN56791_c3_g1	TRINITY_DN56791_c3_g1	-1.13478	-2.1037	DEPs_DEGs
TRINITY_DN57266_c1_g2	TRINITY_DN57266_c1_g2	-1.01489	-1.062	DEPs_DEGs
TRINITY_DN57434_c0_g2	TRINITY_DN57434_c0_g2	-1.77074	-3.8094	DEPs_DEGs
TRINITY_DN57542_c4_g1	TRINITY_DN57542_c4_g1	1.93232	1.5047	DEPs_DEGs

## Sheet: 6 HAP vs 2 HAP
Protein	Gene	Protein_foldchange	Gene_foldchange	Type
TRINITY_DN39383_c0_g2	TRINITY_DN39383_c0_g2	-1.03678	2.5894	DEPs_DEGs
TRINITY_DN48053_c0_g1	TRINITY_DN48053_c0_g1	-1.13184	-3.2188	DEPs_DEGs
TRINITY_DN49670_c0_g2	TRINITY_DN49670_c0_g2	-1.66561	-1.4608	DEPs_DEGs
TRINITY_DN57580_c3_g2	TRINITY_DN57580_c3_g2	-1.06655	-2.4006	DEPs_DEGs

## Sheet: 6 HAP vs 0 HAP
Protein	Gene	Protein_foldchange	Gene_foldchange	Type
TRINITY_DN37660_c4_g2	TRINITY_DN37660_c4_g2	3.00913	8.1084	DEPs_DEGs
TRINITY_DN38226_c0_g1	TRINITY_DN38226_c0_g1	-1.55608	3.6191	DEPs_DEGs
TRINITY_DN39383_c0_g2	TRINITY_DN39383_c0_g2	-1.08143	1.1574	DEPs_DEGs
TRINITY_DN39568_c1_g1	TRINITY_DN39568_c1_g1	-1.15701	-1.0862	DEPs_DEGs
TRINITY_DN41037_c2_g2	TRINITY_DN41037_c2_g2	1.08753	2.7677	DEPs_DEGs
TRINITY_DN41656_c0_g2	TRINITY_DN41656_c0_g2	-1.08684	-2.7681	DEPs_DEGs
TRINITY_DN42830_c0_g1	TRINITY_DN42830_c0_g1	1.76626	2.1034	DEPs_DEGs
TRINITY_DN43331_c1_g1	TRINITY_DN43331_c1_g1	1.20847	-1.9221	DEPs_DEGs
TRINITY_DN43569_c1_g1	TRINITY_DN43569_c1_g1	-1.4498	-2.1649	DEPs_DEGs
TRINITY_DN44357_c3_g2	TRINITY_DN44357_c3_g2	-1.04116	1.7132	DEPs_DEGs
TRINITY_DN44503_c1_g2	TRINITY_DN44503_c1_g2	2.04758	3.3171	DEPs_DEGs
TRINITY_DN44636_c2_g1	TRINITY_DN44636_c2_g1	2.3752	3.0765	DEPs_DEGs
TRINITY_DN46121_c2_g1	TRINITY_DN46121_c2_g1	2.39332	3.5901	DEPs_DEGs
TRINITY_DN46793_c1_g1	TRINITY_DN46793_c1_g1	-1.25799	-2.4077	DEPs_DEGs
TRINITY_DN47629_c0_g1	TRINITY_DN47629_c0_g1	1.03863	1.0438	DEPs_DEGs
TRINITY_DN47860_c1_g1	TRINITY_DN47860_c1_g1	-1.21885	-1.3237	DEPs_DEGs
TRINITY_DN47903_c0_g1	TRINITY_DN47903_c0_g1	-1.22434	-1.6694	DEPs_DEGs
TRINITY_DN48053_c0_g1	TRINITY_DN48053_c0_g1	-2.64641	-4.4194	DEPs_DEGs
TRINITY_DN48192_c0_g2	TRINITY_DN48192_c0_g2	-1.14908	-1.7063	DEPs_DEGs
TRINITY_DN48601_c0_g1	TRINITY_DN48601_c0_g1	3.06778	6.7764	DEPs_DEGs
TRINITY_DN48601_c0_g3	TRINITY_DN48601_c0_g3	2.76856	3.8681	DEPs_DEGs
TRINITY_DN49394_c0_g1	TRINITY_DN49394_c0_g1	-1.01803	-3.2219	DEPs_DEGs
TRINITY_DN49855_c0_g1	TRINITY_DN49855_c0_g1	1.45354	1.6187	DEPs_DEGs
TRINITY_DN49855_c0_g4	TRINITY_DN49855_c0_g4	1.37823	1.7952	DEPs_DEGs
TRINITY_DN50219_c2_g1	TRINITY_DN50219_c2_g1	2.49811	2.5628	DEPs_DEGs
TRINITY_DN50288_c0_g2	TRINITY_DN50288_c0_g2	1.43817	1.4685	DEPs_DEGs
TRINITY_DN50724_c1_g1	TRINITY_DN50724_c1_g1	1.2986	1.3751	DEPs_DEGs
TRINITY_DN50757_c2_g1	TRINITY_DN50757_c2_g1	1.16506	-1.8297	DEPs_DEGs
TRINITY_DN51040_c1_g2	TRINITY_DN51040_c1_g2	-1.26614	-2.4526	DEPs_DEGs
TRINITY_DN51262_c1_g1	TRINITY_DN51262_c1_g1	1.35949	1.0403	DEPs_DEGs
TRINITY_DN51383_c1_g1	TRINITY_DN51383_c1_g1	-2.20086	-1.5245	DEPs_DEGs
TRINITY_DN52651_c1_g1	TRINITY_DN52651_c1_g1	1.58215	1.9106	DEPs_DEGs
TRINITY_DN52667_c0_g2	TRINITY_DN52667_c0_g2	1.12754	1.926	DEPs_DEGs
TRINITY_DN52667_c0_g3	TRINITY_DN52667_c0_g3	1.59259	1.1246	DEPs_DEGs
TRINITY_DN53462_c3_g2	TRINITY_DN53462_c3_g2	-1.26977	2.3755	DEPs_DEGs
TRINITY_DN53782_c2_g1	TRINITY_DN53782_c2_g1	1.92475	7.2173	DEPs_DEGs
TRINITY_DN53831_c0_g5	TRINITY_DN53831_c0_g5	-1.76847	-5.972	DEPs_DEGs
TRINITY_DN54366_c1_g1	TRINITY_DN54366_c1_g1	1.10565	1.0458	DEPs_DEGs
TRINITY_DN54511_c2_g1	TRINITY_DN54511_c2_g1	1.84722	2.125	DEPs_DEGs
TRINITY_DN55240_c1_g1	TRINITY_DN55240_c1_g1	1.55081	2.6828	DEPs_DEGs
TRINITY_DN55240_c1_g2	TRINITY_DN55240_c1_g2	1.44381	3.0464	DEPs_DEGs
TRINITY_DN55301_c1_g1	TRINITY_DN55301_c1_g1	1.03359	2.3207	DEPs_DEGs
TRINITY_DN56241_c3_g1	TRINITY_DN56241_c3_g1	1.29072	-1.5772	DEPs_DEGs
TRINITY_DN56679_c1_g1	TRINITY_DN56679_c1_g1	1.24604	2.4829	DEPs_DEGs
TRINITY_DN56692_c1_g1	TRINITY_DN56692_c1_g1	-2.05051	-1.1616	DEPs_DEGs
TRINITY_DN57266_c1_g2	TRINITY_DN57266_c1_g2	-1.50018	-1.1404	DEPs_DEGs
TRINITY_DN57542_c4_g1	TRINITY_DN57542_c4_g1	1.74435	2.2937	DEPs_DEGs
TRINITY_DN57966_c2_g1	TRINITY_DN57966_c2_g1	1.21754	1.1086	DEPs_DEGs
