# Supplementary material for: Transcriptomic and proteomic analysis reveals mechanisms of low pollen-pistil compatibility during water lily cross breeding
Source: BMC Plant Biol. 2019 Dec 5;19:542. doi: 10.1186/s12870-019-2166-3 (PMC6896271; doi:10.1186/s12870-019-2166-3)
Supplement: Supplementary file 6 — Additional file 6. GO enrichment analysis of the cor-DEGs-DEPs genes. [file 12870_2019_2166_MOESM6_ESM.xls]

## Sheet: 2HAP vs 0HAP
GO_id	Term	Category	Proteome_num	Proteome_ids	Proteome_pvalue	Proteome_FDR	Transcriptome_num	Transcriptome_ids	Transcriptome_pvalue	Transcriptome_FRD	Correlations_id	Correlations_num
GO:0005576	extracellular region	C	7	TRINITY_DN39580_c0_g2,TRINITY_DN42830_c0_g1,TRINITY_DN36305_c6_g1,TRINITY_DN37660_c4_g2,TRINITY_DN38565_c3_g2,TRINITY_DN38816_c2_g1,TRINITY_DN50202_c1_g1	0.000363699	0.309871	79	TRINITY_DN41018_c1_g1,TRINITY_DN52607_c1_g1,TRINITY_DN54120_c0_g1,TRINITY_DN54565_c2_g4,TRINITY_DN55063_c2_g1,TRINITY_DN56701_c1_g2,TRINITY_DN42652_c1_g2,TRINITY_DN45724_c1_g1,TRINITY_DN46559_c1_g1,TRINITY_DN51917_c1_g1,TRINITY_DN35981_c0_g1,TRINITY_DN42830_c0_g1,TRINITY_DN47403_c0_g1,TRINITY_DN55971_c0_g1,TRINITY_DN36548_c2_g3,TRINITY_DN36935_c1_g1,TRINITY_DN36935_c1_g3,TRINITY_DN36935_c1_g4,TRI…	2.33e-28	1.86e-25	TRINITY_DN36305_c6_g1|TRINITY_DN36305_c6_g1,TRINITY_DN37660_c4_g2|TRINITY_DN37660_c4_g2,TRINITY_DN38816_c2_g1|TRINITY_DN38816_c2_g1,TRINITY_DN42830_c0_g1|TRINITY_DN42830_c0_g1	4
GO:0071554	cell wall organization or biogenesis	P	4	TRINITY_DN39580_c0_g2,TRINITY_DN39580_c0_g1,TRINITY_DN47677_c0_g1,TRINITY_DN47783_c1_g1	0.0015872	0.354359	46	TRINITY_DN36935_c1_g1,TRINITY_DN36935_c1_g3,TRINITY_DN36935_c1_g4,TRINITY_DN36935_c1_g5,TRINITY_DN38096_c0_g3,TRINITY_DN38261_c0_g2,TRINITY_DN39727_c0_g1,TRINITY_DN39727_c0_g2,TRINITY_DN39727_c0_g3,TRINITY_DN39965_c0_g1,TRINITY_DN39965_c0_g3,TRINITY_DN43772_c0_g1,TRINITY_DN46604_c1_g3,TRINITY_DN46604_c2_g1,TRINITY_DN46604_c2_g2,TRINITY_DN51680_c0_g1,TRINITY_DN51680_c0_g3,TRINITY_DN51951_c1_g1,TRI…	1.1e-13	3.78e-11	TRINITY_DN39580_c0_g1|TRINITY_DN39580_c0_g1,TRINITY_DN47677_c0_g1|TRINITY_DN47677_c0_g1	2
GO:0006556	S-adenosylmethionine biosynthetic process	P	3	TRINITY_DN40390_c1_g2,TRINITY_DN40390_c1_g3,TRINITY_DN52955_c1_g5	0.00353304	0.354359	4	TRINITY_DN40390_c1_g3,TRINITY_DN48559_c0_g1,TRINITY_DN52955_c1_g1,TRINITY_DN52955_c1_g5	0.010551	0.0865096	TRINITY_DN40390_c1_g3|TRINITY_DN40390_c1_g3,TRINITY_DN52955_c1_g5|TRINITY_DN52955_c1_g5	2
GO:0004478	methionine adenosyltransferase activity	F	3	TRINITY_DN40390_c1_g2,TRINITY_DN40390_c1_g3,TRINITY_DN52955_c1_g5	0.00353304	0.354359	4	TRINITY_DN40390_c1_g3,TRINITY_DN48559_c0_g1,TRINITY_DN52955_c1_g1,TRINITY_DN52955_c1_g5	0.010551	0.0865096	TRINITY_DN40390_c1_g3|TRINITY_DN40390_c1_g3,TRINITY_DN52955_c1_g5|TRINITY_DN52955_c1_g5	2
GO:0046500	S-adenosylmethionine metabolic process	P	3	TRINITY_DN40390_c1_g2,TRINITY_DN40390_c1_g3,TRINITY_DN52955_c1_g5	0.00353304	0.354359	4	TRINITY_DN40390_c1_g3,TRINITY_DN48559_c0_g1,TRINITY_DN52955_c1_g1,TRINITY_DN52955_c1_g5	0.0232108	0.143203	TRINITY_DN40390_c1_g3|TRINITY_DN40390_c1_g3,TRINITY_DN52955_c1_g5|TRINITY_DN52955_c1_g5	2
GO:0044272	sulfur compound biosynthetic process	P	6	TRINITY_DN40390_c1_g2,TRINITY_DN40390_c1_g3,TRINITY_DN52955_c1_g5,TRINITY_DN45436_c5_g1,TRINITY_DN46858_c0_g1,TRINITY_DN48053_c0_g1	0.00409936	0.354359	12	TRINITY_DN57262_c6_g1,TRINITY_DN41530_c3_g1,TRINITY_DN40390_c1_g3,TRINITY_DN48559_c0_g1,TRINITY_DN52955_c1_g1,TRINITY_DN52955_c1_g5,TRINITY_DN48053_c0_g1,TRINITY_DN54126_c0_g1,TRINITY_DN46858_c0_g1,TRINITY_DN46864_c0_g3,TRINITY_DN46206_c0_g2,TRINITY_DN37272_c2_g1	0.00262889	0.0303334	TRINITY_DN40390_c1_g3|TRINITY_DN40390_c1_g3,TRINITY_DN46858_c0_g1|TRINITY_DN46858_c0_g1,TRINITY_DN48053_c0_g1|TRINITY_DN48053_c0_g1,TRINITY_DN52955_c1_g5|TRINITY_DN52955_c1_g5	4
GO:0042744	hydrogen peroxide catabolic process	P	4	TRINITY_DN50288_c0_g2,TRINITY_DN37660_c4_g2,TRINITY_DN38816_c2_g1,TRINITY_DN50202_c1_g1	0.00423077	0.354359	23	TRINITY_DN38096_c0_g3,TRINITY_DN50710_c1_g1,TRINITY_DN52739_c0_g1,TRINITY_DN34441_c0_g1,TRINITY_DN35944_c3_g1,TRINITY_DN35944_c3_g2,TRINITY_DN37287_c0_g1,TRINITY_DN37660_c2_g1,TRINITY_DN37660_c4_g2,TRINITY_DN38816_c2_g1,TRINITY_DN39328_c0_g2,TRINITY_DN43125_c2_g2,TRINITY_DN46618_c0_g1,TRINITY_DN47055_c2_g1,TRINITY_DN49196_c3_g1,TRINITY_DN49226_c2_g1,TRINITY_DN49956_c1_g1,TRINITY_DN50202_c1_g2,TRI…	2.56e-10	2.79e-08	TRINITY_DN37660_c4_g2|TRINITY_DN37660_c4_g2,TRINITY_DN38816_c2_g1|TRINITY_DN38816_c2_g1	2
GO:0042743	hydrogen peroxide metabolic process	P	4	TRINITY_DN50288_c0_g2,TRINITY_DN37660_c4_g2,TRINITY_DN38816_c2_g1,TRINITY_DN50202_c1_g1	0.00423077	0.354359	23	TRINITY_DN38096_c0_g3,TRINITY_DN50710_c1_g1,TRINITY_DN52739_c0_g1,TRINITY_DN34441_c0_g1,TRINITY_DN35944_c3_g1,TRINITY_DN35944_c3_g2,TRINITY_DN37287_c0_g1,TRINITY_DN37660_c2_g1,TRINITY_DN37660_c4_g2,TRINITY_DN38816_c2_g1,TRINITY_DN39328_c0_g2,TRINITY_DN43125_c2_g2,TRINITY_DN46618_c0_g1,TRINITY_DN47055_c2_g1,TRINITY_DN49196_c3_g1,TRINITY_DN49226_c2_g1,TRINITY_DN49956_c1_g1,TRINITY_DN50202_c1_g2,TRI…	2.56e-10	2.79e-08	TRINITY_DN37660_c4_g2|TRINITY_DN37660_c4_g2,TRINITY_DN38816_c2_g1|TRINITY_DN38816_c2_g1	2
GO:0015925	galactosidase activity	F	2	TRINITY_DN50844_c2_g2,TRINITY_DN52854_c0_g1	0.00540689	0.354359	4	TRINITY_DN51178_c0_g2,TRINITY_DN47619_c2_g2,TRINITY_DN50844_c2_g2,TRINITY_DN52854_c0_g1	0.0319278	0.172511	TRINITY_DN50844_c2_g2|TRINITY_DN50844_c2_g2,TRINITY_DN52854_c0_g1|TRINITY_DN52854_c0_g1	2
GO:0004565	beta-galactosidase activity	F	2	TRINITY_DN50844_c2_g2,TRINITY_DN52854_c0_g1	0.00540689	0.354359	3	TRINITY_DN47619_c2_g2,TRINITY_DN50844_c2_g2,TRINITY_DN52854_c0_g1	0.0190346	0.126196	TRINITY_DN50844_c2_g2|TRINITY_DN50844_c2_g2,TRINITY_DN52854_c0_g1|TRINITY_DN52854_c0_g1	2
GO:0072593	reactive oxygen species metabolic process	P	4	TRINITY_DN50288_c0_g2,TRINITY_DN37660_c4_g2,TRINITY_DN38816_c2_g1,TRINITY_DN50202_c1_g1	0.00626825	0.356036	26	TRINITY_DN44984_c1_g1,TRINITY_DN38096_c0_g3,TRINITY_DN50710_c1_g1,TRINITY_DN52739_c0_g1,TRINITY_DN34441_c0_g1,TRINITY_DN35944_c3_g1,TRINITY_DN35944_c3_g2,TRINITY_DN37287_c0_g1,TRINITY_DN37660_c2_g1,TRINITY_DN37660_c4_g2,TRINITY_DN38816_c2_g1,TRINITY_DN39328_c0_g2,TRINITY_DN43125_c2_g2,TRINITY_DN46618_c0_g1,TRINITY_DN47055_c2_g1,TRINITY_DN49196_c3_g1,TRINITY_DN49226_c2_g1,TRINITY_DN49956_c1_g1,TRI…	7.14e-09	4.4e-07	TRINITY_DN37660_c4_g2|TRINITY_DN37660_c4_g2,TRINITY_DN38816_c2_g1|TRINITY_DN38816_c2_g1	2
GO:0006790	sulfur compound metabolic process	P	7	TRINITY_DN49886_c0_g4,TRINITY_DN40390_c1_g2,TRINITY_DN40390_c1_g3,TRINITY_DN52955_c1_g5,TRINITY_DN45436_c5_g1,TRINITY_DN46858_c0_g1,TRINITY_DN48053_c0_g1	0.00877249	0.37144	19	TRINITY_DN46864_c0_g3,TRINITY_DN39071_c0_g5,TRINITY_DN42157_c0_g3,TRINITY_DN49886_c0_g4,TRINITY_DN54361_c0_g1,TRINITY_DN57262_c6_g1,TRINITY_DN41530_c3_g1,TRINITY_DN40390_c1_g3,TRINITY_DN48559_c0_g1,TRINITY_DN52955_c1_g1,TRINITY_DN52955_c1_g5,TRINITY_DN48053_c0_g1,TRINITY_DN54126_c0_g1,TRINITY_DN46858_c0_g1,TRINITY_DN41095_c1_g1,TRINITY_DN53438_c0_g3,TRINITY_DN47365_c2_g1,TRINITY_DN37272_c2_g1,TRI…	0.00731654	0.0713809	TRINITY_DN40390_c1_g3|TRINITY_DN40390_c1_g3,TRINITY_DN46858_c0_g1|TRINITY_DN46858_c0_g1,TRINITY_DN48053_c0_g1|TRINITY_DN48053_c0_g1,TRINITY_DN49886_c0_g4|TRINITY_DN49886_c0_g4,TRINITY_DN52955_c1_g5|TRINITY_DN52955_c1_g5	5
GO:0019748	secondary metabolic process	P	4	TRINITY_DN43428_c2_g2,TRINITY_DN43428_c2_g1,TRINITY_DN35350_c0_g1,TRINITY_DN46858_c0_g1	0.0120783	0.37144	27	TRINITY_DN39071_c0_g5,TRINITY_DN42157_c0_g3,TRINITY_DN43428_c2_g2,TRINITY_DN44553_c2_g1,TRINITY_DN50327_c0_g1,TRINITY_DN56211_c0_g1,TRINITY_DN50275_c0_g1,TRINITY_DN32787_c0_g1,TRINITY_DN41262_c0_g1,TRINITY_DN41262_c0_g2,TRINITY_DN41262_c0_g4,TRINITY_DN43428_c2_g1,TRINITY_DN47628_c0_g1,TRINITY_DN49664_c0_g2,TRINITY_DN58079_c0_g1,TRINITY_DN35350_c0_g1,TRINITY_DN43467_c0_g1,TRINITY_DN53177_c0_g1,TRI…	2.19e-11	3.75e-09	TRINITY_DN35350_c0_g1|TRINITY_DN35350_c0_g1,TRINITY_DN43428_c2_g1|TRINITY_DN43428_c2_g1,TRINITY_DN43428_c2_g2|TRINITY_DN43428_c2_g2,TRINITY_DN46858_c0_g1|TRINITY_DN46858_c0_g1	4
GO:0006979	response to oxidative stress	P	4	TRINITY_DN50288_c0_g2,TRINITY_DN37660_c4_g2,TRINITY_DN38816_c2_g1,TRINITY_DN50202_c1_g1	0.0120783	0.37144	28	TRINITY_DN42724_c0_g3,TRINITY_DN44984_c1_g1,TRINITY_DN43598_c0_g1,TRINITY_DN38096_c0_g3,TRINITY_DN50710_c1_g1,TRINITY_DN50970_c2_g2,TRINITY_DN34441_c0_g1,TRINITY_DN35944_c3_g1,TRINITY_DN35944_c3_g2,TRINITY_DN37287_c0_g1,TRINITY_DN37660_c2_g1,TRINITY_DN37660_c4_g2,TRINITY_DN38816_c2_g1,TRINITY_DN39328_c0_g2,TRINITY_DN43125_c2_g2,TRINITY_DN46618_c0_g1,TRINITY_DN47055_c2_g1,TRINITY_DN49196_c3_g1,TRI…	1e-06	3.34e-05	TRINITY_DN37660_c4_g2|TRINITY_DN37660_c4_g2,TRINITY_DN38816_c2_g1|TRINITY_DN38816_c2_g1	2
GO:0009636	response to toxic substance	P	4	TRINITY_DN50288_c0_g2,TRINITY_DN37660_c4_g2,TRINITY_DN38816_c2_g1,TRINITY_DN50202_c1_g1	0.0159504	0.37144	29	TRINITY_DN39071_c0_g5,TRINITY_DN42157_c0_g3,TRINITY_DN44984_c1_g1,TRINITY_DN38096_c0_g3,TRINITY_DN50710_c1_g1,TRINITY_DN50970_c2_g2,TRINITY_DN52739_c0_g1,TRINITY_DN34441_c0_g1,TRINITY_DN35944_c3_g1,TRINITY_DN35944_c3_g2,TRINITY_DN37287_c0_g1,TRINITY_DN37660_c2_g1,TRINITY_DN37660_c4_g2,TRINITY_DN38816_c2_g1,TRINITY_DN39328_c0_g2,TRINITY_DN43125_c2_g2,TRINITY_DN46618_c0_g1,TRINITY_DN47055_c2_g1,TRI…	6.51e-09	4.11e-07	TRINITY_DN37660_c4_g2|TRINITY_DN37660_c4_g2,TRINITY_DN38816_c2_g1|TRINITY_DN38816_c2_g1	2
GO:0004601	peroxidase activity	F	4	TRINITY_DN50288_c0_g2,TRINITY_DN37660_c4_g2,TRINITY_DN38816_c2_g1,TRINITY_DN50202_c1_g1	0.0159504	0.37144	27	TRINITY_DN50710_c1_g1,TRINITY_DN50970_c2_g2,TRINITY_DN38096_c0_g3,TRINITY_DN43772_c0_g1,TRINITY_DN50288_c0_g2,TRINITY_DN52739_c0_g1,TRINITY_DN34441_c0_g1,TRINITY_DN35944_c3_g1,TRINITY_DN35944_c3_g2,TRINITY_DN37287_c0_g1,TRINITY_DN37660_c2_g1,TRINITY_DN37660_c4_g2,TRINITY_DN38816_c2_g1,TRINITY_DN39328_c0_g2,TRINITY_DN43125_c2_g2,TRINITY_DN46618_c0_g1,TRINITY_DN47055_c2_g1,TRINITY_DN49196_c3_g1,TRI…	1.09e-08	6.11e-07	TRINITY_DN37660_c4_g2|TRINITY_DN37660_c4_g2,TRINITY_DN38816_c2_g1|TRINITY_DN38816_c2_g1,TRINITY_DN50288_c0_g2|TRINITY_DN50288_c0_g2	3
GO:0044550	secondary metabolite biosynthetic process	P	3	TRINITY_DN43428_c2_g1,TRINITY_DN35350_c0_g1,TRINITY_DN46858_c0_g1	0.0167497	0.37144	13	TRINITY_DN50275_c0_g1,TRINITY_DN32787_c0_g1,TRINITY_DN41262_c0_g1,TRINITY_DN41262_c0_g2,TRINITY_DN41262_c0_g4,TRINITY_DN43428_c2_g1,TRINITY_DN35350_c0_g1,TRINITY_DN43467_c0_g1,TRINITY_DN53177_c0_g1,TRINITY_DN46858_c0_g1,TRINITY_DN50392_c0_g3,TRINITY_DN49214_c0_g1,TRINITY_DN55479_c3_g2	7.42e-06	0.000183552	TRINITY_DN35350_c0_g1|TRINITY_DN35350_c0_g1,TRINITY_DN43428_c2_g1|TRINITY_DN43428_c2_g1,TRINITY_DN46858_c0_g1|TRINITY_DN46858_c0_g1	3
GO:0016684	oxidoreductase activity, acting on peroxide as acceptor	F	4	TRINITY_DN50288_c0_g2,TRINITY_DN37660_c4_g2,TRINITY_DN38816_c2_g1,TRINITY_DN50202_c1_g1	0.0205201	0.37144	27	TRINITY_DN50710_c1_g1,TRINITY_DN50970_c2_g2,TRINITY_DN38096_c0_g3,TRINITY_DN43772_c0_g1,TRINITY_DN50288_c0_g2,TRINITY_DN52739_c0_g1,TRINITY_DN34441_c0_g1,TRINITY_DN35944_c3_g1,TRINITY_DN35944_c3_g2,TRINITY_DN37287_c0_g1,TRINITY_DN37660_c2_g1,TRINITY_DN37660_c4_g2,TRINITY_DN38816_c2_g1,TRINITY_DN39328_c0_g2,TRINITY_DN43125_c2_g2,TRINITY_DN46618_c0_g1,TRINITY_DN47055_c2_g1,TRINITY_DN49196_c3_g1,TRI…	2.05e-08	1.05e-06	TRINITY_DN37660_c4_g2|TRINITY_DN37660_c4_g2,TRINITY_DN38816_c2_g1|TRINITY_DN38816_c2_g1,TRINITY_DN50288_c0_g2|TRINITY_DN50288_c0_g2	3
GO:0016765	transferase activity, transferring alkyl or aryl (other than methyl) groups	F	5	TRINITY_DN51610_c0_g1,TRINITY_DN49886_c0_g4,TRINITY_DN40390_c1_g2,TRINITY_DN40390_c1_g3,TRINITY_DN52955_c1_g5	0.0233552	0.37144	17	TRINITY_DN38504_c0_g1,TRINITY_DN39537_c0_g2,TRINITY_DN45367_c1_g1,TRINITY_DN39071_c0_g5,TRINITY_DN42157_c0_g3,TRINITY_DN49886_c0_g4,TRINITY_DN40390_c1_g3,TRINITY_DN48559_c0_g1,TRINITY_DN52955_c1_g1,TRINITY_DN52955_c1_g5,TRINITY_DN48438_c1_g2,TRINITY_DN41261_c4_g1,TRINITY_DN34858_c0_g1,TRINITY_DN48569_c2_g1,TRINITY_DN55536_c1_g3,TRINITY_DN41029_c4_g4,TRINITY_DN50716_c0_g3	0.00791242	0.0768818	TRINITY_DN40390_c1_g3|TRINITY_DN40390_c1_g3,TRINITY_DN49886_c0_g4|TRINITY_DN49886_c0_g4,TRINITY_DN52955_c1_g5|TRINITY_DN52955_c1_g5	3
GO:0020037	heme binding	F	4	TRINITY_DN50288_c0_g2,TRINITY_DN37660_c4_g2,TRINITY_DN38816_c2_g1,TRINITY_DN50202_c1_g1	0.0258166	0.37144	32	TRINITY_DN38096_c0_g3,TRINITY_DN39335_c5_g1,TRINITY_DN42158_c2_g1,TRINITY_DN42626_c0_g3,TRINITY_DN49996_c1_g1,TRINITY_DN50270_c0_g1,TRINITY_DN50710_c1_g1,TRINITY_DN50970_c2_g2,TRINITY_DN57176_c0_g1,TRINITY_DN57680_c1_g2,TRINITY_DN58198_c2_g1,TRINITY_DN34441_c0_g1,TRINITY_DN35944_c3_g1,TRINITY_DN35944_c3_g2,TRINITY_DN37287_c0_g1,TRINITY_DN37660_c2_g1,TRINITY_DN37660_c4_g2,TRINITY_DN38816_c2_g1,TRI…	3.79e-09	2.67e-07	TRINITY_DN37660_c4_g2|TRINITY_DN37660_c4_g2,TRINITY_DN38816_c2_g1|TRINITY_DN38816_c2_g1	2
GO:0016491	oxidoreductase activity	F	30	TRINITY_DN50787_c0_g1,TRINITY_DN39968_c1_g2,TRINITY_DN50288_c0_g2,TRINITY_DN37660_c4_g2,TRINITY_DN38816_c2_g1,TRINITY_DN50202_c1_g1,TRINITY_DN40517_c0_g1,TRINITY_DN53492_c0_g1,TRINITY_DN37177_c0_g1,TRINITY_DN56597_c2_g2,TRINITY_DN53328_c0_g1,TRINITY_DN35350_c0_g1,TRINITY_DN49379_c0_g1,TRINITY_DN55094_c2_g2,TRINITY_DN44353_c0_g1,TRINITY_DN47125_c2_g3,TRINITY_DN47909_c0_g1,TRINITY_DN48601_c0_g1,TRI…	0.0267536	0.37144	288	TRINITY_DN37575_c0_g1,TRINITY_DN41134_c0_g1,TRINITY_DN49847_c1_g1,TRINITY_DN39288_c0_g1,TRINITY_DN42705_c0_g1,TRINITY_DN44683_c0_g1,TRINITY_DN53220_c0_g1,TRINITY_DN37132_c1_g1,TRINITY_DN51224_c2_g1,TRINITY_DN44353_c0_g1,TRINITY_DN39968_c1_g2,TRINITY_DN56597_c2_g1,TRINITY_DN50710_c1_g1,TRINITY_DN50970_c2_g2,TRINITY_DN45456_c1_g1,TRINITY_DN36674_c0_g1,TRINITY_DN49622_c0_g1,TRINITY_DN51286_c0_g1,TRI…	4.12e-31	4.94e-28	TRINITY_DN35350_c0_g1|TRINITY_DN35350_c0_g1,TRINITY_DN36305_c6_g1|TRINITY_DN36305_c6_g1,TRINITY_DN37177_c0_g1|TRINITY_DN37177_c0_g1,TRINITY_DN37660_c4_g2|TRINITY_DN37660_c4_g2,TRINITY_DN38816_c2_g1|TRINITY_DN38816_c2_g1,TRINITY_DN39968_c1_g2|TRINITY_DN39968_c1_g2,TRINITY_DN44353_c0_g1|TRINITY_DN44353_c0_g1,TRINITY_DN47125_c2_g3|TRINITY_DN47125_c2_g3,TRINITY_DN48601_c0_g1|TRINITY_DN48601_c0_g1,TRI…	19
GO:0005976	polysaccharide metabolic process	P	4	TRINITY_DN53009_c1_g1,TRINITY_DN57440_c4_g4,TRINITY_DN39580_c0_g1,TRINITY_DN39580_c0_g2	0.0318609	0.37144	20	TRINITY_DN38050_c0_g1,TRINITY_DN50015_c0_g1,TRINITY_DN53009_c1_g1,TRINITY_DN46929_c1_g1,TRINITY_DN47763_c0_g1,TRINITY_DN57748_c2_g1,TRINITY_DN50888_c0_g1,TRINITY_DN39504_c0_g1,TRINITY_DN49017_c0_g1,TRINITY_DN34474_c0_g1,TRINITY_DN34977_c0_g1,TRINITY_DN47499_c0_g1,TRINITY_DN58095_c8_g2,TRINITY_DN38806_c2_g2,TRINITY_DN53654_c3_g1,TRINITY_DN39919_c0_g1,TRINITY_DN45675_c1_g1,TRINITY_DN55959_c0_g1,TRI…	0.0194649	0.128693	TRINITY_DN53009_c1_g1|TRINITY_DN53009_c1_g1	1
GO:0016209	antioxidant activity	F	4	TRINITY_DN50288_c0_g2,TRINITY_DN37660_c4_g2,TRINITY_DN38816_c2_g1,TRINITY_DN50202_c1_g1	0.0318609	0.37144	28	TRINITY_DN50710_c1_g1,TRINITY_DN50970_c2_g2,TRINITY_DN38096_c0_g3,TRINITY_DN43772_c0_g1,TRINITY_DN50288_c0_g2,TRINITY_DN52739_c0_g1,TRINITY_DN34441_c0_g1,TRINITY_DN35944_c3_g1,TRINITY_DN35944_c3_g2,TRINITY_DN37287_c0_g1,TRINITY_DN37660_c2_g1,TRINITY_DN37660_c4_g2,TRINITY_DN38816_c2_g1,TRINITY_DN39328_c0_g2,TRINITY_DN43125_c2_g2,TRINITY_DN46618_c0_g1,TRINITY_DN47055_c2_g1,TRINITY_DN49196_c3_g1,TRI…	3.11e-07	1.15e-05	TRINITY_DN37660_c4_g2|TRINITY_DN37660_c4_g2,TRINITY_DN38816_c2_g1|TRINITY_DN38816_c2_g1,TRINITY_DN50288_c0_g2|TRINITY_DN50288_c0_g2	3
GO:0009698	phenylpropanoid metabolic process	P	3	TRINITY_DN43428_c2_g1,TRINITY_DN35350_c0_g1,TRINITY_DN43428_c2_g2	0.0321557	0.37144	21	TRINITY_DN50275_c0_g1,TRINITY_DN32787_c0_g1,TRINITY_DN41262_c0_g1,TRINITY_DN41262_c0_g2,TRINITY_DN41262_c0_g4,TRINITY_DN43428_c2_g1,TRINITY_DN47628_c0_g1,TRINITY_DN49664_c0_g2,TRINITY_DN58079_c0_g1,TRINITY_DN35350_c0_g1,TRINITY_DN43467_c0_g1,TRINITY_DN53177_c0_g1,TRINITY_DN50392_c0_g3,TRINITY_DN42652_c1_g2,TRINITY_DN46559_c1_g1,TRINITY_DN51917_c1_g1,TRINITY_DN49214_c0_g1,TRINITY_DN43428_c2_g2,TRI…	1.2e-10	1.61e-08	TRINITY_DN35350_c0_g1|TRINITY_DN35350_c0_g1,TRINITY_DN43428_c2_g1|TRINITY_DN43428_c2_g1,TRINITY_DN43428_c2_g2|TRINITY_DN43428_c2_g2	3
GO:0046906	tetrapyrrole binding	F	4	TRINITY_DN50288_c0_g2,TRINITY_DN37660_c4_g2,TRINITY_DN38816_c2_g1,TRINITY_DN50202_c1_g1	0.038666	0.37144	40	TRINITY_DN36107_c2_g1,TRINITY_DN41634_c0_g1,TRINITY_DN43182_c1_g1,TRINITY_DN45474_c1_g2,TRINITY_DN48406_c0_g1,TRINITY_DN48406_c0_g2,TRINITY_DN48406_c1_g1,TRINITY_DN38096_c0_g3,TRINITY_DN39335_c5_g1,TRINITY_DN42158_c2_g1,TRINITY_DN42626_c0_g3,TRINITY_DN49996_c1_g1,TRINITY_DN50270_c0_g1,TRINITY_DN50710_c1_g1,TRINITY_DN50970_c2_g2,TRINITY_DN57176_c0_g1,TRINITY_DN57680_c1_g2,TRINITY_DN58198_c2_g1,TRI…	5.68e-10	5.05e-08	TRINITY_DN37660_c4_g2|TRINITY_DN37660_c4_g2,TRINITY_DN38816_c2_g1|TRINITY_DN38816_c2_g1	2
GO:0009699	phenylpropanoid biosynthetic process	P	2	TRINITY_DN43428_c2_g1,TRINITY_DN35350_c0_g1	0.0465879	0.37144	11	TRINITY_DN43428_c2_g1,TRINITY_DN35350_c0_g1,TRINITY_DN43467_c0_g1,TRINITY_DN53177_c0_g1,TRINITY_DN50392_c0_g3,TRINITY_DN49214_c0_g1,TRINITY_DN50275_c0_g1,TRINITY_DN32787_c0_g1,TRINITY_DN41262_c0_g1,TRINITY_DN41262_c0_g2,TRINITY_DN41262_c0_g4	4.68e-06	0.000122616	TRINITY_DN35350_c0_g1|TRINITY_DN35350_c0_g1,TRINITY_DN43428_c2_g1|TRINITY_DN43428_c2_g1	2
GO:0016841	ammonia-lyase activity	F	2	TRINITY_DN43428_c2_g1,TRINITY_DN43428_c2_g2	0.0465879	0.37144	5	TRINITY_DN43428_c2_g1,TRINITY_DN43428_c2_g2,TRINITY_DN44553_c2_g1,TRINITY_DN50327_c0_g1,TRINITY_DN56211_c0_g1	0.00121025	0.0155842	TRINITY_DN43428_c2_g1|TRINITY_DN43428_c2_g1,TRINITY_DN43428_c2_g2|TRINITY_DN43428_c2_g2	2

## Sheet: 6 HAP VS 0HAP
GO_id	Term	Category	Proteome_num	Proteome_ids	Proteome_pvalue	Proteome_FDR	Transcriptome_num	Transcriptome_ids	Transcriptome_pvalue	Transcriptome_FRD	Correlations_id	Correlations_num
GO:0005576	extracellular region	C	7	TRINITY_DN39580_c0_g2,TRINITY_DN42830_c0_g1,TRINITY_DN36305_c6_g1,TRINITY_DN37660_c4_g2,TRINITY_DN38565_c3_g2,TRINITY_DN38816_c2_g1,TRINITY_DN50202_c1_g1	0.000855015	0.377301	74	TRINITY_DN41018_c1_g1,TRINITY_DN51549_c2_g5,TRINITY_DN54120_c0_g1,TRINITY_DN54565_c2_g4,TRINITY_DN55063_c2_g1,TRINITY_DN56701_c1_g2,TRINITY_DN45724_c1_g1,TRINITY_DN46559_c1_g1,TRINITY_DN51917_c1_g1,TRINITY_DN35981_c0_g1,TRINITY_DN42830_c0_g1,TRINITY_DN47403_c0_g1,TRINITY_DN45116_c1_g2,TRINITY_DN55971_c0_g1,TRINITY_DN36548_c2_g3,TRINITY_DN36935_c1_g1,TRINITY_DN36935_c1_g4,TRINITY_DN37061_c0_g2,TRI…	1.8e-18	8.35e-16	TRINITY_DN36305_c6_g1|TRINITY_DN36305_c6_g1,TRINITY_DN37660_c4_g2|TRINITY_DN37660_c4_g2,TRINITY_DN38816_c2_g1|TRINITY_DN38816_c2_g1,TRINITY_DN42830_c0_g1|TRINITY_DN42830_c0_g1,TRINITY_DN50202_c1_g1|TRINITY_DN50202_c1_g1	5
GO:0006556	S-adenosylmethionine biosynthetic process	P	3	TRINITY_DN40390_c1_g2,TRINITY_DN40390_c1_g3,TRINITY_DN52955_c1_g5	0.00528307	0.377301	4	TRINITY_DN40390_c1_g3,TRINITY_DN48559_c0_g1,TRINITY_DN52955_c1_g1,TRINITY_DN52955_c1_g5	0.023923	0.155891	TRINITY_DN40390_c1_g3|TRINITY_DN40390_c1_g3,TRINITY_DN52955_c1_g5|TRINITY_DN52955_c1_g5	2
GO:0004478	methionine adenosyltransferase activity	F	3	TRINITY_DN40390_c1_g2,TRINITY_DN40390_c1_g3,TRINITY_DN52955_c1_g5	0.00528307	0.377301	4	TRINITY_DN40390_c1_g3,TRINITY_DN48559_c0_g1,TRINITY_DN52955_c1_g1,TRINITY_DN52955_c1_g5	0.023923	0.155891	TRINITY_DN40390_c1_g3|TRINITY_DN40390_c1_g3,TRINITY_DN52955_c1_g5|TRINITY_DN52955_c1_g5	2
GO:0042744	hydrogen peroxide catabolic process	P	4	TRINITY_DN50288_c0_g2,TRINITY_DN37660_c4_g2,TRINITY_DN38816_c2_g1,TRINITY_DN50202_c1_g1	0.00701215	0.377301	24	TRINITY_DN38096_c0_g3,TRINITY_DN34441_c0_g1,TRINITY_DN35944_c3_g1,TRINITY_DN35944_c3_g2,TRINITY_DN36623_c3_g4,TRINITY_DN37287_c0_g1,TRINITY_DN37660_c2_g1,TRINITY_DN37660_c4_g2,TRINITY_DN38816_c2_g1,TRINITY_DN39018_c0_g1,TRINITY_DN39328_c0_g2,TRINITY_DN43125_c2_g2,TRINITY_DN44884_c0_g1,TRINITY_DN46618_c0_g1,TRINITY_DN46618_c0_g2,TRINITY_DN47055_c2_g1,TRINITY_DN49196_c3_g1,TRINITY_DN49226_c2_g1,TRI…	4.42e-09	2.94e-07	TRINITY_DN37660_c4_g2|TRINITY_DN37660_c4_g2,TRINITY_DN38816_c2_g1|TRINITY_DN38816_c2_g1,TRINITY_DN50202_c1_g1|TRINITY_DN50202_c1_g1	3
GO:0042743	hydrogen peroxide metabolic process	P	4	TRINITY_DN50288_c0_g2,TRINITY_DN37660_c4_g2,TRINITY_DN38816_c2_g1,TRINITY_DN50202_c1_g1	0.00701215	0.377301	24	TRINITY_DN38096_c0_g3,TRINITY_DN34441_c0_g1,TRINITY_DN35944_c3_g1,TRINITY_DN35944_c3_g2,TRINITY_DN36623_c3_g4,TRINITY_DN37287_c0_g1,TRINITY_DN37660_c2_g1,TRINITY_DN37660_c4_g2,TRINITY_DN38816_c2_g1,TRINITY_DN39018_c0_g1,TRINITY_DN39328_c0_g2,TRINITY_DN43125_c2_g2,TRINITY_DN44884_c0_g1,TRINITY_DN46618_c0_g1,TRINITY_DN46618_c0_g2,TRINITY_DN47055_c2_g1,TRINITY_DN49196_c3_g1,TRINITY_DN49226_c2_g1,TRI…	4.42e-09	2.94e-07	TRINITY_DN37660_c4_g2|TRINITY_DN37660_c4_g2,TRINITY_DN38816_c2_g1|TRINITY_DN38816_c2_g1,TRINITY_DN50202_c1_g1|TRINITY_DN50202_c1_g1	3
GO:0004565	beta-galactosidase activity	F	2	TRINITY_DN50844_c2_g2,TRINITY_DN52854_c0_g1	0.00714929	0.377301	3	TRINITY_DN47619_c2_g2,TRINITY_DN50844_c2_g2,TRINITY_DN52854_c0_g1	0.0359899	0.216795	TRINITY_DN50844_c2_g2|TRINITY_DN50844_c2_g2,TRINITY_DN52854_c0_g1|TRINITY_DN52854_c0_g1	2
GO:0044272	sulfur compound biosynthetic process	P	6	TRINITY_DN40390_c1_g2,TRINITY_DN40390_c1_g3,TRINITY_DN52955_c1_g5,TRINITY_DN45436_c5_g1,TRINITY_DN46858_c0_g1,TRINITY_DN48053_c0_g1	0.0081446	0.390488	17	TRINITY_DN57262_c6_g1,TRINITY_DN41530_c3_g1,TRINITY_DN40390_c1_g3,TRINITY_DN48559_c0_g1,TRINITY_DN52955_c1_g1,TRINITY_DN52955_c1_g5,TRINITY_DN54684_c0_g2,TRINITY_DN48053_c0_g1,TRINITY_DN54126_c0_g1,TRINITY_DN46089_c0_g1,TRINITY_DN46858_c0_g1,TRINITY_DN50603_c1_g1,TRINITY_DN55641_c1_g2,TRINITY_DN46864_c0_g3,TRINITY_DN46206_c0_g2,TRINITY_DN56603_c2_g2,TRINITY_DN37272_c2_g1	5.71e-05	0.0010545	TRINITY_DN40390_c1_g3|TRINITY_DN40390_c1_g3,TRINITY_DN46858_c0_g1|TRINITY_DN46858_c0_g1,TRINITY_DN48053_c0_g1|TRINITY_DN48053_c0_g1,TRINITY_DN52955_c1_g5|TRINITY_DN52955_c1_g5	4
GO:0072593	reactive oxygen species metabolic process	P	4	TRINITY_DN50288_c0_g2,TRINITY_DN37660_c4_g2,TRINITY_DN38816_c2_g1,TRINITY_DN50202_c1_g1	0.0102952	0.423085	25	TRINITY_DN38096_c0_g3,TRINITY_DN34441_c0_g1,TRINITY_DN35944_c3_g1,TRINITY_DN35944_c3_g2,TRINITY_DN36623_c3_g4,TRINITY_DN37287_c0_g1,TRINITY_DN37660_c2_g1,TRINITY_DN37660_c4_g2,TRINITY_DN38816_c2_g1,TRINITY_DN39018_c0_g1,TRINITY_DN39328_c0_g2,TRINITY_DN43125_c2_g2,TRINITY_DN44884_c0_g1,TRINITY_DN46618_c0_g1,TRINITY_DN46618_c0_g2,TRINITY_DN47055_c2_g1,TRINITY_DN49196_c3_g1,TRINITY_DN49226_c2_g1,TRI…	3.12e-06	7.31e-05	TRINITY_DN37660_c4_g2|TRINITY_DN37660_c4_g2,TRINITY_DN38816_c2_g1|TRINITY_DN38816_c2_g1,TRINITY_DN50202_c1_g1|TRINITY_DN50202_c1_g1	3
GO:0004672	protein kinase activity	F	8	TRINITY_DN46319_c1_g1,TRINITY_DN48606_c0_g1,TRINITY_DN52108_c2_g1,TRINITY_DN55362_c0_g1,TRINITY_DN46858_c0_g1,TRINITY_DN54724_c1_g2,TRINITY_DN41263_c0_g1,TRINITY_DN49033_c1_g1	0.0144519	0.507995	143	TRINITY_DN36338_c0_g1,TRINITY_DN47706_c1_g1,TRINITY_DN57652_c1_g1,TRINITY_DN34362_c0_g1,TRINITY_DN35726_c0_g1,TRINITY_DN37417_c1_g1,TRINITY_DN38238_c0_g1,TRINITY_DN40547_c0_g1,TRINITY_DN41103_c0_g1,TRINITY_DN41103_c0_g2,TRINITY_DN42345_c0_g2,TRINITY_DN42724_c0_g3,TRINITY_DN42889_c3_g1,TRINITY_DN45657_c0_g1,TRINITY_DN45709_c1_g1,TRINITY_DN46655_c0_g1,TRINITY_DN46858_c0_g2,TRINITY_DN47585_c2_g7,TRI…	0.000147908	0.00248503	TRINITY_DN46858_c0_g1|TRINITY_DN46858_c0_g1	1
GO:0019748	secondary metabolic process	P	4	TRINITY_DN43428_c2_g2,TRINITY_DN43428_c2_g1,TRINITY_DN35350_c0_g1,TRINITY_DN46858_c0_g1	0.0194846	0.507995	26	TRINITY_DN42157_c0_g3,TRINITY_DN43428_c2_g2,TRINITY_DN44553_c2_g1,TRINITY_DN50327_c0_g1,TRINITY_DN56211_c0_g1,TRINITY_DN41262_c0_g3,TRINITY_DN41421_c2_g1,TRINITY_DN50275_c0_g1,TRINITY_DN32787_c0_g1,TRINITY_DN41262_c0_g1,TRINITY_DN41262_c0_g2,TRINITY_DN41262_c0_g4,TRINITY_DN43428_c2_g1,TRINITY_DN49664_c0_g2,TRINITY_DN58079_c0_g1,TRINITY_DN35350_c0_g1,TRINITY_DN43467_c0_g1,TRINITY_DN53177_c0_g1,TRI…	2.29e-08	1.25e-06	TRINITY_DN35350_c0_g1|TRINITY_DN35350_c0_g1,TRINITY_DN43428_c2_g1|TRINITY_DN43428_c2_g1,TRINITY_DN43428_c2_g2|TRINITY_DN43428_c2_g2,TRINITY_DN46858_c0_g1|TRINITY_DN46858_c0_g1	4
GO:0006979	response to oxidative stress	P	4	TRINITY_DN50288_c0_g2,TRINITY_DN37660_c4_g2,TRINITY_DN38816_c2_g1,TRINITY_DN50202_c1_g1	0.0194846	0.507995	33	TRINITY_DN42724_c0_g3,TRINITY_DN51256_c0_g2,TRINITY_DN49492_c1_g1,TRINITY_DN43598_c0_g1,TRINITY_DN38096_c0_g3,TRINITY_DN38753_c0_g1,TRINITY_DN39806_c0_g1,TRINITY_DN45419_c0_g1,TRINITY_DN50970_c2_g2,TRINITY_DN34441_c0_g1,TRINITY_DN35944_c3_g1,TRINITY_DN35944_c3_g2,TRINITY_DN36623_c3_g4,TRINITY_DN37287_c0_g1,TRINITY_DN37660_c2_g1,TRINITY_DN37660_c4_g2,TRINITY_DN38816_c2_g1,TRINITY_DN39018_c0_g1,TRI…	3.83e-07	1.2e-05	TRINITY_DN37660_c4_g2|TRINITY_DN37660_c4_g2,TRINITY_DN38816_c2_g1|TRINITY_DN38816_c2_g1,TRINITY_DN50202_c1_g1|TRINITY_DN50202_c1_g1	3
GO:0071554	cell wall organization or biogenesis	P	3	TRINITY_DN39580_c0_g2,TRINITY_DN47677_c0_g1,TRINITY_DN47783_c1_g1	0.0244116	0.507995	41	TRINITY_DN36935_c1_g1,TRINITY_DN36935_c1_g4,TRINITY_DN38096_c0_g3,TRINITY_DN38261_c0_g2,TRINITY_DN39727_c0_g3,TRINITY_DN39965_c0_g1,TRINITY_DN43772_c0_g1,TRINITY_DN46604_c1_g1,TRINITY_DN46604_c1_g3,TRINITY_DN46604_c2_g2,TRINITY_DN51680_c0_g1,TRINITY_DN56319_c0_g2,TRINITY_DN57767_c2_g5,TRINITY_DN36935_c0_g1,TRINITY_DN39965_c0_g2,TRINITY_DN49271_c1_g1,TRINITY_DN55959_c0_g1,TRINITY_DN38050_c0_g1,TRI…	1.45e-07	5.48e-06	TRINITY_DN47677_c0_g1|TRINITY_DN47677_c0_g1	1
GO:0044550	secondary metabolite biosynthetic process	P	3	TRINITY_DN43428_c2_g1,TRINITY_DN35350_c0_g1,TRINITY_DN46858_c0_g1	0.0244116	0.507995	15	TRINITY_DN41262_c0_g3,TRINITY_DN41421_c2_g1,TRINITY_DN50275_c0_g1,TRINITY_DN32787_c0_g1,TRINITY_DN41262_c0_g1,TRINITY_DN41262_c0_g2,TRINITY_DN41262_c0_g4,TRINITY_DN43428_c2_g1,TRINITY_DN35350_c0_g1,TRINITY_DN43467_c0_g1,TRINITY_DN53177_c0_g1,TRINITY_DN46858_c0_g1,TRINITY_DN50392_c0_g3,TRINITY_DN49214_c0_g1,TRINITY_DN51191_c1_g1	3.16e-06	7.34e-05	TRINITY_DN35350_c0_g1|TRINITY_DN35350_c0_g1,TRINITY_DN43428_c2_g1|TRINITY_DN43428_c2_g1,TRINITY_DN46858_c0_g1|TRINITY_DN46858_c0_g1	3
GO:0004601	peroxidase activity	F	4	TRINITY_DN50288_c0_g2,TRINITY_DN37660_c4_g2,TRINITY_DN38816_c2_g1,TRINITY_DN50202_c1_g1	0.0255032	0.507995	30	TRINITY_DN50970_c2_g2,TRINITY_DN37428_c0_g1,TRINITY_DN38096_c0_g3,TRINITY_DN38753_c0_g1,TRINITY_DN43772_c0_g1,TRINITY_DN50288_c0_g2,TRINITY_DN34441_c0_g1,TRINITY_DN35944_c3_g1,TRINITY_DN35944_c3_g2,TRINITY_DN36623_c3_g4,TRINITY_DN37287_c0_g1,TRINITY_DN37660_c2_g1,TRINITY_DN37660_c4_g2,TRINITY_DN38816_c2_g1,TRINITY_DN39018_c0_g1,TRINITY_DN39328_c0_g2,TRINITY_DN43125_c2_g2,TRINITY_DN44884_c0_g1,TRI…	2.4e-08	1.29e-06	TRINITY_DN37660_c4_g2|TRINITY_DN37660_c4_g2,TRINITY_DN38816_c2_g1|TRINITY_DN38816_c2_g1,TRINITY_DN50202_c1_g1|TRINITY_DN50202_c1_g1,TRINITY_DN50288_c0_g2|TRINITY_DN50288_c0_g2	4
GO:0009636	response to toxic substance	P	4	TRINITY_DN50288_c0_g2,TRINITY_DN37660_c4_g2,TRINITY_DN38816_c2_g1,TRINITY_DN50202_c1_g1	0.0255032	0.507995	31	TRINITY_DN42157_c0_g3,TRINITY_DN57781_c1_g2,TRINITY_DN38096_c0_g3,TRINITY_DN38753_c0_g1,TRINITY_DN40120_c4_g1,TRINITY_DN50970_c2_g2,TRINITY_DN34441_c0_g1,TRINITY_DN35944_c3_g1,TRINITY_DN35944_c3_g2,TRINITY_DN36623_c3_g4,TRINITY_DN37287_c0_g1,TRINITY_DN37660_c2_g1,TRINITY_DN37660_c4_g2,TRINITY_DN38816_c2_g1,TRINITY_DN39018_c0_g1,TRINITY_DN39328_c0_g2,TRINITY_DN43125_c2_g2,TRINITY_DN44884_c0_g1,TRI…	8.54e-08	3.5e-06	TRINITY_DN37660_c4_g2|TRINITY_DN37660_c4_g2,TRINITY_DN38816_c2_g1|TRINITY_DN38816_c2_g1,TRINITY_DN50202_c1_g1|TRINITY_DN50202_c1_g1	3
GO:0016684	oxidoreductase activity, acting on peroxide as acceptor	F	4	TRINITY_DN50288_c0_g2,TRINITY_DN37660_c4_g2,TRINITY_DN38816_c2_g1,TRINITY_DN50202_c1_g1	0.0325214	0.507995	30	TRINITY_DN50970_c2_g2,TRINITY_DN37428_c0_g1,TRINITY_DN38096_c0_g3,TRINITY_DN38753_c0_g1,TRINITY_DN43772_c0_g1,TRINITY_DN50288_c0_g2,TRINITY_DN34441_c0_g1,TRINITY_DN35944_c3_g1,TRINITY_DN35944_c3_g2,TRINITY_DN36623_c3_g4,TRINITY_DN37287_c0_g1,TRINITY_DN37660_c2_g1,TRINITY_DN37660_c4_g2,TRINITY_DN38816_c2_g1,TRINITY_DN39018_c0_g1,TRINITY_DN39328_c0_g2,TRINITY_DN43125_c2_g2,TRINITY_DN44884_c0_g1,TRI…	4.78e-08	2.08e-06	TRINITY_DN37660_c4_g2|TRINITY_DN37660_c4_g2,TRINITY_DN38816_c2_g1|TRINITY_DN38816_c2_g1,TRINITY_DN50202_c1_g1|TRINITY_DN50202_c1_g1,TRINITY_DN50288_c0_g2|TRINITY_DN50288_c0_g2	4
GO:0020037	heme binding	F	4	TRINITY_DN50288_c0_g2,TRINITY_DN37660_c4_g2,TRINITY_DN38816_c2_g1,TRINITY_DN50202_c1_g1	0.0405586	0.507995	44	TRINITY_DN37551_c2_g2,TRINITY_DN38096_c0_g3,TRINITY_DN39335_c5_g1,TRINITY_DN39409_c0_g1,TRINITY_DN39806_c0_g1,TRINITY_DN42158_c0_g1,TRINITY_DN42158_c2_g1,TRINITY_DN42626_c0_g3,TRINITY_DN45308_c1_g1,TRINITY_DN45308_c1_g3,TRINITY_DN48454_c0_g1,TRINITY_DN49996_c1_g1,TRINITY_DN50168_c2_g5,TRINITY_DN50970_c2_g2,TRINITY_DN57472_c5_g3,TRINITY_DN57680_c1_g2,TRINITY_DN57706_c3_g1,TRINITY_DN57750_c2_g1,TRI…	3.68e-14	6.84e-12	TRINITY_DN37660_c4_g2|TRINITY_DN37660_c4_g2,TRINITY_DN38816_c2_g1|TRINITY_DN38816_c2_g1,TRINITY_DN50202_c1_g1|TRINITY_DN50202_c1_g1	3
GO:0009698	phenylpropanoid metabolic process	P	3	TRINITY_DN43428_c2_g1,TRINITY_DN35350_c0_g1,TRINITY_DN43428_c2_g2	0.0460881	0.507995	21	TRINITY_DN41262_c0_g3,TRINITY_DN41421_c2_g1,TRINITY_DN50275_c0_g1,TRINITY_DN32787_c0_g1,TRINITY_DN41262_c0_g1,TRINITY_DN41262_c0_g2,TRINITY_DN41262_c0_g4,TRINITY_DN43428_c2_g1,TRINITY_DN49664_c0_g2,TRINITY_DN58079_c0_g1,TRINITY_DN35350_c0_g1,TRINITY_DN43467_c0_g1,TRINITY_DN53177_c0_g1,TRINITY_DN50392_c0_g3,TRINITY_DN46559_c1_g1,TRINITY_DN51917_c1_g1,TRINITY_DN49214_c0_g1,TRINITY_DN43428_c2_g2,TRI…	9.34e-09	5.54e-07	TRINITY_DN35350_c0_g1|TRINITY_DN35350_c0_g1,TRINITY_DN43428_c2_g1|TRINITY_DN43428_c2_g1,TRINITY_DN43428_c2_g2|TRINITY_DN43428_c2_g2	3
GO:0016209	antioxidant activity	F	4	TRINITY_DN50288_c0_g2,TRINITY_DN37660_c4_g2,TRINITY_DN38816_c2_g1,TRINITY_DN50202_c1_g1	0.0496211	0.507995	31	TRINITY_DN50970_c2_g2,TRINITY_DN40120_c4_g1,TRINITY_DN37428_c0_g1,TRINITY_DN38096_c0_g3,TRINITY_DN38753_c0_g1,TRINITY_DN43772_c0_g1,TRINITY_DN50288_c0_g2,TRINITY_DN34441_c0_g1,TRINITY_DN35944_c3_g1,TRINITY_DN35944_c3_g2,TRINITY_DN36623_c3_g4,TRINITY_DN37287_c0_g1,TRINITY_DN37660_c2_g1,TRINITY_DN37660_c4_g2,TRINITY_DN38816_c2_g1,TRINITY_DN39018_c0_g1,TRINITY_DN39328_c0_g2,TRINITY_DN43125_c2_g2,TRI…	1.11e-06	3.09e-05	TRINITY_DN37660_c4_g2|TRINITY_DN37660_c4_g2,TRINITY_DN38816_c2_g1|TRINITY_DN38816_c2_g1,TRINITY_DN50202_c1_g1|TRINITY_DN50202_c1_g1,TRINITY_DN50288_c0_g2|TRINITY_DN50288_c0_g2	4
