# Supplementary material for: Transcriptomic and proteomic analysis reveals mechanisms of low pollen-pistil compatibility during water lily cross breeding
Source: BMC Plant Biol. 2019 Dec 5;19:542. doi: 10.1186/s12870-019-2166-3 (PMC6896271; doi:10.1186/s12870-019-2166-3)
Supplement: Supplementary file 8 — Additional file 8. Detailed protein quantitative information and significant difference analysis results. [file 12870_2019_2166_MOESM8_ESM.xls]

## Sheet: quantitative information
		Primitive peak area
Peptide Sequence	Protein Name	2 HAP-1	2 HAP-2	2 HAP-3	6 HAP-1	6 HAP-2	6 HAP-3	0 HAP-1	0 HAP-2	0 HAP-3
LADEWASTK	TRINITY_DN44636_c2_g1	42288000	38227000	32464000	48743000	43560000	48186000	22663000	20127000	20691000
EGPDGLVGAAEVER	TRINITY_DN44636_c2_g1	175620000	167520000	96644000	239280000	184800000	206220000	61909000	38689000	56693000
HPIPSYTHTGK	TRINITY_DN50288_c0_g2	44888000	37833000	29788000	36039000	41393000	43651000	20115000	9993700	8006000
YDFDPLDVTTTWPEDLLPLQPVGR	TRINITY_DN50288_c0_g2	68178000	43465000	43448000	107650000	65996000	63271000	17911000	12423000	13903000
THLGAVAFNNTTR	TRINITY_DN35350_c0_g1	15297000	14299000	10705000	18919000	13688000	15451000	2192000	2255900	2531000
WAFPLEEDAIAK	TRINITY_DN35350_c0_g1	24925000	24578000	18749000	33786000	26855000	26055000	5251300	4268900	5396500
DSTVISGGPYWEVPLGR	TRINITY_DN53782_c2_g1	389580000	355800000	332820000	565590000	423120000	517140000	137460000	103360000	131600000
GLLNTDEILFTQNK	TRINITY_DN53782_c2_g1	264960000	264530000	226810000	375670000	294040000	359290000	77580000	74012000	90559000
TASEFDSAIAQDK	PRTC_HEAVY_PEPTIDE	75137846	96016618	95879672	89921678	94235318	90416556	84477886	92981322	89678508
		Peak Area after Internal Standard Correction									Mean Peptide Fragment Content in Each Group of Samples			Peptide segment content ratio			TTEST analysis
Peptide Sequence	Protein Name	2 HAP-1	2 HAP-2	2 HAP-3	6 HAP-1	6 HAP-2	6 HAP-3	0 HAP-1	0 HAP-2	0 HAP-3	average_2 HAP	average_6 HAP	average_0 HAP	Ratio_2 HAP/0 HAP	Ratio_6 HAP/0 HAP	Ratio_6 HAP/2 HAP	TTEST_2 HAP/0 HAP	TTEST_6 HAP/0 HAP	TTEST_6 HAP/2 HAP
LADEWASTK	TRINITY_DN44636_c2_g1	0.562806	0.398129	0.338591	0.542061	0.462247	0.532933	0.268271	0.216463	0.230724	0.433175	0.512414	0.238486	1.81635	2.14861	1.18292	0.0473799	0.000755884	0.330752
EGPDGLVGAAEVER	TRINITY_DN44636_c2_g1	2.3373	1.7447	1.00797	2.66098	1.96105	2.28078	0.732843	0.416094	0.63218	1.69666	2.30094	0.593706	2.85774	3.87555	1.35616	0.0494413	0.00156019	0.23665
HPIPSYTHTGK	TRINITY_DN50288_c0_g2	0.597409	0.394026	0.310681	0.400782	0.439251	0.482777	0.23811	0.107481	0.0892745	0.434038	0.440937	0.144955	2.9943	3.04189	1.01589	0.0409806	0.00487783	0.941539
YDFDPLDVTTTWPEDLLPLQPVGR	TRINITY_DN50288_c0_g2	0.907372	0.452682	0.453151	1.19715	0.700332	0.699772	0.21202	0.133607	0.155032	0.604402	0.865752	0.166886	3.62164	5.18768	1.43241	0.0461936	0.0139609	0.309084
THLGAVAFNNTTR	TRINITY_DN35350_c0_g1	0.203586	0.148922	0.11165	0.210394	0.145253	0.170887	0.0259476	0.0242619	0.028223	0.154719	0.175511	0.0261442	5.91793	6.71322	1.13439	0.00857534	0.00140939	0.559861
WAFPLEEDAIAK	TRINITY_DN35350_c0_g1	0.331724	0.255977	0.195547	0.375727	0.284978	0.288166	0.0621618	0.0459114	0.0601761	0.261082	0.31629	0.0560831	4.65528	5.63968	1.21146	0.00669568	0.000993596	0.32595
DSTVISGGPYWEVPLGR	TRINITY_DN53782_c2_g1	5.18487	3.70561	3.47123	6.28981	4.49004	5.71953	1.62717	1.11162	1.46746	4.12057	5.49979	1.40209	2.93889	3.92258	1.33472	0.00819106	0.00176334	0.141687
GLLNTDEILFTQNK	TRINITY_DN53782_c2_g1	3.52632	2.75504	2.36557	4.17775	3.12027	3.97372	0.918347	0.795988	1.00982	2.88231	3.75725	0.908051	3.17417	4.1377	1.30355	0.00469579	0.000986768	0.136373
TASEFDSAIAQDK	PRTC_HEAVY_PEPTIDE	1	1	1	1	1	1	1	1	1	1	1	1	1	1	1	#DIV/0!	#DIV/0!	#DIV/0!
		Peak Area after Internal Standard Correction									Mean protein content in each group			Protein content ratio			TTEST analysis
	Protein Name	2 HAP-1	2 HAP-2	2 HAP-3	6 HAP-1	6 HAP-2	6 HAP-3	0 HAP-1	0 HAP-2	0 HAP-3	average_2 HAP	average_6 HAP	average_0 HAP	Ratio_2 HAP/0 HAP	Ratio_6 HAP/0 HAP	Ratio_6 HAP/2 HAP	TTEST_2 HAP/0 HAP	TTEST_6 HAP/0 HAP	TTEST_6 HAP/2 HAP
	TRINITY_DN44636_c2_g1	1.45005	1.07141	0.673281	1.60152	1.21165	1.40686	0.500557	0.316279	0.431452	1.06492	1.40667	0.416096	2.55931	3.38065	1.32092	0.0481451	0.00136085	0.244842
	TRINITY_DN50288_c0_g2	0.75239	0.423354	0.381916	0.798968	0.569792	0.591274	0.225065	0.120544	0.122153	0.51922	0.653345	0.155921	3.33003	4.19024	1.25832	0.0410136	0.00353949	0.386479
	TRINITY_DN35350_c0_g1	0.267655	0.202449	0.153599	0.293061	0.215116	0.229527	0.0440547	0.0350866	0.0441996	0.207901	0.245901	0.0411136	5.05674	5.98101	1.18278	0.00734637	0.00105731	0.404405
	TRINITY_DN53782_c2_g1	4.35559	3.23033	2.9184	5.23378	3.80516	4.84662	1.27276	0.953804	1.23864	3.50144	4.62852	1.15507	3.03137	4.00714	1.32189	0.00635268	0.00137349	0.138512
